# Supplementary material for: The Effect of Force-Field Parameters on Cytochrome P450-Membrane Interactions: Structure and Dynamics
Source: Sci Rep. 2020 Apr 29;10:7284. doi: 10.1038/s41598-020-64129-7 (PMC7190701; doi:10.1038/s41598-020-64129-7)
Supplement: Supplementary file 2 — Supplementary Data. [file 41598_2020_64129_MOESM2_ESM.zip]

Archive with 7 entries (6 files):
- Last_frames_PDBs/
- Last_frames_PDBs/CYP1A1_GAFF-LIPID_211.2ns_frame_1408.pdb
- Last_frames_PDBs/CYP1A1_LIPID14_225ns_frame_1127.pdb
- Last_frames_PDBs/CYP2C19_GAFF-LIPID_136.7ns_frame_911.pdb
- Last_frames_PDBs/CYP2C19_LIPID14_108.4ns_frame_544.pdb
- Last_frames_PDBs/CYP2C9_GAFF-LIPID_139.4ns_frame_929.pdb
- Last_frames_PDBs/CYP2C9_LIPID14_216.9ns_frame_1084.pdb
