# Supplementary material for: The Effect of Force-Field Parameters on Cytochrome P450-Membrane Interactions: Structure and Dynamics
Source: Sci Rep. 2020 Apr 29;10:7284. doi: 10.1038/s41598-020-64129-7 (PMC7190701; doi:10.1038/s41598-020-64129-7)
Supplement: Supplementary file 2 — Supplementary Data. [file 41598_2020_64129_MOESM2_ESM.zip › Last_frames_PDBs/CYP1A1_GAFF-LIPID_211.2ns_frame_1408.pdb]

CRYST1  144.919  135.856  163.671  90.00  90.00  90.00 P 1           1
ATOM      1  N   MET X   1     148.575 113.842 134.887  0.00  0.00            
ATOM      2  H1  MET X   1     148.872 114.508 135.586  0.00  0.00            
ATOM      3  H2  MET X   1     148.426 112.884 135.169  0.00  0.00            
ATOM      4  H3  MET X   1     149.224 113.836 134.113  0.00  0.00            
ATOM      5  CA  MET X   1     147.328 114.333 134.275  0.00  0.00            
ATOM      6  HA  MET X   1     147.405 115.408 134.110  0.00  0.00            
ATOM      7  CB  MET X   1     147.132 113.628 132.891  0.00  0.00            
ATOM      8  HB2 MET X   1     148.039 113.875 132.340  0.00  0.00            
ATOM      9  HB3 MET X   1     147.013 112.566 133.106  0.00  0.00            
ATOM     10  CG  MET X   1     146.027 114.202 132.002  0.00  0.00            
ATOM     11  HG2 MET X   1     145.125 114.000 132.579  0.00  0.00            
ATOM     12  HG3 MET X   1     146.185 115.274 131.877  0.00  0.00            
ATOM     13  SD  MET X   1     146.129 113.323 130.389  0.00  0.00            
ATOM     14  CE  MET X   1     147.668 114.064 129.633  0.00  0.00            
ATOM     15  HE1 MET X   1     147.571 115.107 129.333  0.00  0.00            
ATOM     16  HE2 MET X   1     148.446 113.889 130.376  0.00  0.00            
ATOM     17  HE3 MET X   1     148.108 113.510 128.804  0.00  0.00            
ATOM     18  C   MET X   1     146.142 114.306 135.292  0.00  0.00            
ATOM     19  O   MET X   1     146.075 113.419 136.106  0.00  0.00            
ATOM     20  N   LEU X   2     145.053 115.120 135.152  0.00  0.00            
ATOM     21  H   LEU X   2     145.094 115.856 134.462  0.00  0.00            
ATOM     22  CA  LEU X   2     143.922 115.085 136.053  0.00  0.00            
ATOM     23  HA  LEU X   2     143.683 114.142 136.545  0.00  0.00            
ATOM     24  CB  LEU X   2     144.288 116.005 137.231  0.00  0.00            
ATOM     25  HB2 LEU X   2     145.321 115.732 137.446  0.00  0.00            
ATOM     26  HB3 LEU X   2     144.211 117.069 137.010  0.00  0.00            
ATOM     27  CG  LEU X   2     143.536 115.803 138.559  0.00  0.00            
ATOM     28  HG  LEU X   2     142.482 116.080 138.539  0.00  0.00            
ATOM     29  CD1 LEU X   2     143.600 114.347 139.036  0.00  0.00            
ATOM     30 HD11 LEU X   2     143.565 114.314 140.125  0.00  0.00            
ATOM     31 HD12 LEU X   2     144.595 113.999 138.756  0.00  0.00            
ATOM     32 HD13 LEU X   2     142.754 113.800 138.620  0.00  0.00            
ATOM     33  CD2 LEU X   2     144.188 116.653 139.622  0.00  0.00            
ATOM     34 HD21 LEU X   2     144.371 117.663 139.257  0.00  0.00            
ATOM     35 HD22 LEU X   2     143.602 116.794 140.530  0.00  0.00            
ATOM     36 HD23 LEU X   2     145.175 116.273 139.890  0.00  0.00            
ATOM     37  C   LEU X   2     142.655 115.537 135.339  0.00  0.00            
ATOM     38  O   LEU X   2     142.650 116.113 134.276  0.00  0.00            
ATOM     39  N   PHE X   3     141.469 115.275 135.974  0.00  0.00            
ATOM     40  H   PHE X   3     141.557 114.591 136.712  0.00  0.00            
ATOM     41  CA  PHE X   3     140.152 115.421 135.315  0.00  0.00            
ATOM     42  HA  PHE X   3     140.092 114.649 134.548  0.00  0.00            
ATOM     43  CB  PHE X   3     138.985 115.027 136.301  0.00  0.00            
ATOM     44  HB2 PHE X   3     138.782 115.810 137.031  0.00  0.00            
ATOM     45  HB3 PHE X   3     138.077 114.966 135.700  0.00  0.00            
ATOM     46  CG  PHE X   3     139.295 113.728 137.096  0.00  0.00            
ATOM     47  CD1 PHE X   3     139.647 113.667 138.413  0.00  0.00            
ATOM     48  HD1 PHE X   3     139.639 114.570 139.005  0.00  0.00            
ATOM     49  CE1 PHE X   3     140.019 112.429 139.024  0.00  0.00            
ATOM     50  HE1 PHE X   3     140.334 112.392 140.057  0.00  0.00            
ATOM     51  CZ  PHE X   3     140.151 111.293 138.212  0.00  0.00            
ATOM     52  HZ  PHE X   3     140.492 110.395 138.706  0.00  0.00            
ATOM     53  CE2 PHE X   3     139.684 111.307 136.841  0.00  0.00            
ATOM     54  HE2 PHE X   3     139.813 110.419 136.239  0.00  0.00            
ATOM     55  CD2 PHE X   3     139.356 112.556 136.297  0.00  0.00            
ATOM     56  HD2 PHE X   3     138.999 112.646 135.282  0.00  0.00            
ATOM     57  C   PHE X   3     139.775 116.777 134.653  0.00  0.00            
ATOM     58  O   PHE X   3     140.289 117.836 135.031  0.00  0.00            
ATOM     59  N   PRO X   4     138.839 116.782 133.658  0.00  0.00            
ATOM     60  CD  PRO X   4     138.200 115.681 133.019  0.00  0.00            
ATOM     61  HD2 PRO X   4     137.536 115.122 133.680  0.00  0.00            
ATOM     62  HD3 PRO X   4     138.961 115.026 132.596  0.00  0.00            
ATOM     63  CG  PRO X   4     137.226 116.227 131.985  0.00  0.00            
ATOM     64  HG2 PRO X   4     136.223 116.403 132.375  0.00  0.00            
ATOM     65  HG3 PRO X   4     137.149 115.693 131.037  0.00  0.00            
ATOM     66  CB  PRO X   4     137.848 117.634 131.661  0.00  0.00            
ATOM     67  HB2 PRO X   4     137.086 118.311 131.274  0.00  0.00            
ATOM     68  HB3 PRO X   4     138.613 117.411 130.917  0.00  0.00            
ATOM     69  CA  PRO X   4     138.369 118.085 133.064  0.00  0.00            
ATOM     70  HA  PRO X   4     139.177 118.791 132.872  0.00  0.00            
ATOM     71  C   PRO X   4     137.295 118.718 134.068  0.00  0.00            
ATOM     72  O   PRO X   4     136.348 118.107 134.647  0.00  0.00            
ATOM     73  N   ILE X   5     137.499 120.036 134.208  0.00  0.00            
ATOM     74  H   ILE X   5     138.170 120.413 133.553  0.00  0.00            
ATOM     75  CA  ILE X   5     136.784 120.975 135.143  0.00  0.00            
ATOM     76  HA  ILE X   5     135.788 120.589 135.360  0.00  0.00            
ATOM     77  CB  ILE X   5     137.558 121.087 136.484  0.00  0.00            
ATOM     78  HB  ILE X   5     137.264 122.088 136.799  0.00  0.00            
ATOM     79  CG2 ILE X   5     136.844 120.229 137.538  0.00  0.00            
ATOM     80 HG21 ILE X   5     137.366 120.392 138.481  0.00  0.00            
ATOM     81 HG22 ILE X   5     136.778 119.191 137.214  0.00  0.00            
ATOM     82 HG23 ILE X   5     135.885 120.652 137.837  0.00  0.00            
ATOM     83  CG1 ILE X   5     139.110 120.852 136.414  0.00  0.00            
ATOM     84 HG12 ILE X   5     139.479 120.900 137.438  0.00  0.00            
ATOM     85 HG13 ILE X   5     139.305 119.863 135.999  0.00  0.00            
ATOM     86  CD1 ILE X   5     139.778 122.007 135.660  0.00  0.00            
ATOM     87 HD11 ILE X   5     139.795 122.869 136.327  0.00  0.00            
ATOM     88 HD12 ILE X   5     139.357 122.298 134.698  0.00  0.00            
ATOM     89 HD13 ILE X   5     140.807 121.735 135.424  0.00  0.00            
ATOM     90  C   ILE X   5     136.544 122.273 134.395  0.00  0.00            
ATOM     91  O   ILE X   5     137.107 122.621 133.349  0.00  0.00            
ATOM     92  N   SER X   6     135.642 123.024 135.051  0.00  0.00            
ATOM     93  H   SER X   6     135.324 122.675 135.944  0.00  0.00            
ATOM     94  CA  SER X   6     135.293 124.432 134.686  0.00  0.00            
ATOM     95  HA  SER X   6     134.647 124.378 133.810  0.00  0.00            
ATOM     96  CB  SER X   6     134.471 125.222 135.754  0.00  0.00            
ATOM     97  HB2 SER X   6     134.724 124.829 136.739  0.00  0.00            
ATOM     98  HB3 SER X   6     134.773 126.268 135.792  0.00  0.00            
ATOM     99  OG  SER X   6     133.106 125.138 135.417  0.00  0.00            
ATOM    100  HG  SER X   6     132.633 125.280 136.240  0.00  0.00            
ATOM    101  C   SER X   6     136.502 125.291 134.347  0.00  0.00            
ATOM    102  O   SER X   6     137.590 125.204 134.959  0.00  0.00            
ATOM    103  N   MET X   7     136.320 126.300 133.457  0.00  0.00            
ATOM    104  H   MET X   7     135.379 126.368 133.094  0.00  0.00            
ATOM    105  CA  MET X   7     137.398 127.304 132.983  0.00  0.00            
ATOM    106  HA  MET X   7     138.400 126.912 133.159  0.00  0.00            
ATOM    107  CB  MET X   7     137.485 127.344 131.402  0.00  0.00            
ATOM    108  HB2 MET X   7     136.463 127.597 131.120  0.00  0.00            
ATOM    109  HB3 MET X   7     138.264 128.088 131.235  0.00  0.00            
ATOM    110  CG  MET X   7     137.792 125.953 130.890  0.00  0.00            
ATOM    111  HG2 MET X   7     138.857 125.739 130.984  0.00  0.00            
ATOM    112  HG3 MET X   7     137.150 125.181 131.314  0.00  0.00            
ATOM    113  SD  MET X   7     137.534 125.897 129.146  0.00  0.00            
ATOM    114  CE  MET X   7     137.586 124.067 128.864  0.00  0.00            
ATOM    115  HE1 MET X   7     137.406 123.959 127.795  0.00  0.00            
ATOM    116  HE2 MET X   7     138.567 123.674 129.131  0.00  0.00            
ATOM    117  HE3 MET X   7     136.786 123.563 129.407  0.00  0.00            
ATOM    118  C   MET X   7     137.250 128.662 133.691  0.00  0.00            
ATOM    119  O   MET X   7     138.136 129.530 133.616  0.00  0.00            
ATOM    120  N   SER X   8     136.153 128.813 134.467  0.00  0.00            
ATOM    121  H   SER X   8     135.619 127.965 134.589  0.00  0.00            
ATOM    122  CA  SER X   8     135.851 130.047 135.051  0.00  0.00            
ATOM    123  HA  SER X   8     136.786 130.589 135.192  0.00  0.00            
ATOM    124  CB  SER X   8     134.975 130.796 134.092  0.00  0.00            
ATOM    125  HB2 SER X   8     134.781 131.818 134.416  0.00  0.00            
ATOM    126  HB3 SER X   8     135.431 130.854 133.104  0.00  0.00            
ATOM    127  OG  SER X   8     133.688 130.192 134.027  0.00  0.00            
ATOM    128  HG  SER X   8     133.704 129.473 133.392  0.00  0.00            
ATOM    129  C   SER X   8     135.221 130.002 136.393  0.00  0.00            
ATOM    130  O   SER X   8     134.516 129.096 136.714  0.00  0.00            
ATOM    131  N   ALA X   9     135.486 131.043 137.156  0.00  0.00            
ATOM    132  H   ALA X   9     135.991 131.795 136.708  0.00  0.00            
ATOM    133  CA  ALA X   9     134.919 131.222 138.471  0.00  0.00            
ATOM    134  HA  ALA X   9     134.056 130.578 138.637  0.00  0.00            
ATOM    135  CB  ALA X   9     135.925 130.947 139.561  0.00  0.00            
ATOM    136  HB1 ALA X   9     136.775 131.626 139.493  0.00  0.00            
ATOM    137  HB2 ALA X   9     136.394 129.964 139.507  0.00  0.00            
ATOM    138  HB3 ALA X   9     135.581 131.157 140.573  0.00  0.00            
ATOM    139  C   ALA X   9     134.259 132.615 138.705  0.00  0.00            
ATOM    140  O   ALA X   9     133.693 132.933 139.757  0.00  0.00            
ATOM    141  N   THR X  10     134.400 133.585 137.789  0.00  0.00            
ATOM    142  H   THR X  10     134.721 133.366 136.857  0.00  0.00            
ATOM    143  CA  THR X  10     134.214 135.054 137.986  0.00  0.00            
ATOM    144  HA  THR X  10     134.661 135.181 138.972  0.00  0.00            
ATOM    145  CB  THR X  10     134.923 135.873 136.913  0.00  0.00            
ATOM    146  HB  THR X  10     134.324 136.783 136.945  0.00  0.00            
ATOM    147  CG2 THR X  10     136.345 136.221 137.345  0.00  0.00            
ATOM    148 HG21 THR X  10     136.799 135.478 138.001  0.00  0.00            
ATOM    149 HG22 THR X  10     136.136 137.054 138.016  0.00  0.00            
ATOM    150 HG23 THR X  10     137.016 136.375 136.500  0.00  0.00            
ATOM    151  OG1 THR X  10     134.909 135.304 135.632  0.00  0.00            
ATOM    152  HG1 THR X  10     135.634 135.762 135.201  0.00  0.00            
ATOM    153  C   THR X  10     132.729 135.459 138.233  0.00  0.00            
ATOM    154  O   THR X  10     132.401 136.203 139.177  0.00  0.00            
ATOM    155  N   GLU X  11     131.746 134.826 137.524  0.00  0.00            
ATOM    156  H   GLU X  11     131.960 134.114 136.840  0.00  0.00            
ATOM    157  CA  GLU X  11     130.314 134.988 137.766  0.00  0.00            
ATOM    158  HA  GLU X  11     130.074 136.051 137.757  0.00  0.00            
ATOM    159  CB  GLU X  11     129.407 134.303 136.724  0.00  0.00            
ATOM    160  HB2 GLU X  11     129.733 133.267 136.632  0.00  0.00            
ATOM    161  HB3 GLU X  11     128.352 134.423 136.972  0.00  0.00            
ATOM    162  CG  GLU X  11     129.633 134.880 135.340  0.00  0.00            
ATOM    163  HG2 GLU X  11     129.184 135.869 135.429  0.00  0.00            
ATOM    164  HG3 GLU X  11     130.687 135.038 135.111  0.00  0.00            
ATOM    165  CD  GLU X  11     128.981 134.144 134.188  0.00  0.00            
ATOM    166  OE1 GLU X  11     128.788 134.653 133.050  0.00  0.00            
ATOM    167  OE2 GLU X  11     128.628 132.960 134.400  0.00  0.00            
ATOM    168  C   GLU X  11     130.005 134.519 139.197  0.00  0.00            
ATOM    169  O   GLU X  11     129.107 135.116 139.823  0.00  0.00            
ATOM    170  N   PHE X  12     130.755 133.565 139.723  0.00  0.00            
ATOM    171  H   PHE X  12     131.549 133.183 139.229  0.00  0.00            
ATOM    172  CA  PHE X  12     130.470 133.045 141.146  0.00  0.00            
ATOM    173  HA  PHE X  12     129.392 133.031 141.308  0.00  0.00            
ATOM    174  CB  PHE X  12     130.917 131.596 141.361  0.00  0.00            
ATOM    175  HB2 PHE X  12     130.401 130.998 140.610  0.00  0.00            
ATOM    176  HB3 PHE X  12     131.997 131.588 141.219  0.00  0.00            
ATOM    177  CG  PHE X  12     130.759 130.899 142.710  0.00  0.00            
ATOM    178  CD1 PHE X  12     129.802 131.336 143.579  0.00  0.00            
ATOM    179  HD1 PHE X  12     129.036 132.036 143.280  0.00  0.00            
ATOM    180  CE1 PHE X  12     129.760 130.742 144.840  0.00  0.00            
ATOM    181  HE1 PHE X  12     129.016 131.095 145.537  0.00  0.00            
ATOM    182  CZ  PHE X  12     130.483 129.563 145.125  0.00  0.00            
ATOM    183  HZ  PHE X  12     130.394 129.036 146.063  0.00  0.00            
ATOM    184  CE2 PHE X  12     131.438 129.095 144.158  0.00  0.00            
ATOM    185  HE2 PHE X  12     132.099 128.294 144.451  0.00  0.00            
ATOM    186  CD2 PHE X  12     131.571 129.757 142.989  0.00  0.00            
ATOM    187  HD2 PHE X  12     132.300 129.508 142.232  0.00  0.00            
ATOM    188  C   PHE X  12     131.107 134.028 142.070  0.00  0.00            
ATOM    189  O   PHE X  12     130.486 134.472 143.016  0.00  0.00            
ATOM    190  N   LEU X  13     132.288 134.606 141.781  0.00  0.00            
ATOM    191  H   LEU X  13     132.774 134.239 140.975  0.00  0.00            
ATOM    192  CA  LEU X  13     132.915 135.670 142.470  0.00  0.00            
ATOM    193  HA  LEU X  13     132.832 135.314 143.497  0.00  0.00            
ATOM    194  CB  LEU X  13     134.442 135.769 142.049  0.00  0.00            
ATOM    195  HB2 LEU X  13     134.942 134.802 142.001  0.00  0.00            
ATOM    196  HB3 LEU X  13     134.535 136.194 141.050  0.00  0.00            
ATOM    197  CG  LEU X  13     135.294 136.752 142.881  0.00  0.00            
ATOM    198  HG  LEU X  13     134.743 137.683 142.747  0.00  0.00            
ATOM    199  CD1 LEU X  13     135.365 136.605 144.411  0.00  0.00            
ATOM    200 HD11 LEU X  13     135.770 135.634 144.697  0.00  0.00            
ATOM    201 HD12 LEU X  13     134.396 136.913 144.802  0.00  0.00            
ATOM    202 HD13 LEU X  13     135.955 137.413 144.843  0.00  0.00            
ATOM    203  CD2 LEU X  13     136.693 136.930 142.330  0.00  0.00            
ATOM    204 HD21 LEU X  13     137.272 136.035 142.558  0.00  0.00            
ATOM    205 HD22 LEU X  13     136.618 137.192 141.275  0.00  0.00            
ATOM    206 HD23 LEU X  13     137.214 137.732 142.852  0.00  0.00            
ATOM    207  C   LEU X  13     132.087 137.043 142.438  0.00  0.00            
ATOM    208  O   LEU X  13     132.111 137.782 143.381  0.00  0.00            
ATOM    209  N   LEU X  14     131.303 137.233 141.381  0.00  0.00            
ATOM    210  H   LEU X  14     131.390 136.657 140.555  0.00  0.00            
ATOM    211  CA  LEU X  14     130.342 138.274 141.287  0.00  0.00            
ATOM    212  HA  LEU X  14     130.892 139.209 141.389  0.00  0.00            
ATOM    213  CB  LEU X  14     129.762 138.296 139.842  0.00  0.00            
ATOM    214  HB2 LEU X  14     130.646 138.471 139.228  0.00  0.00            
ATOM    215  HB3 LEU X  14     129.204 137.411 139.537  0.00  0.00            
ATOM    216  CG  LEU X  14     128.674 139.415 139.592  0.00  0.00            
ATOM    217  HG  LEU X  14     127.794 139.396 140.235  0.00  0.00            
ATOM    218  CD1 LEU X  14     129.384 140.763 139.739  0.00  0.00            
ATOM    219 HD11 LEU X  14     130.328 140.839 139.200  0.00  0.00            
ATOM    220 HD12 LEU X  14     129.678 140.797 140.788  0.00  0.00            
ATOM    221 HD13 LEU X  14     128.737 141.632 139.615  0.00  0.00            
ATOM    222  CD2 LEU X  14     128.134 139.315 138.134  0.00  0.00            
ATOM    223 HD21 LEU X  14     128.936 139.569 137.441  0.00  0.00            
ATOM    224 HD22 LEU X  14     127.746 138.321 137.914  0.00  0.00            
ATOM    225 HD23 LEU X  14     127.347 140.057 137.995  0.00  0.00            
ATOM    226  C   LEU X  14     129.242 138.163 142.298  0.00  0.00            
ATOM    227  O   LEU X  14     128.962 138.991 143.155  0.00  0.00            
ATOM    228  N   ALA X  15     128.439 137.061 142.217  0.00  0.00            
ATOM    229  H   ALA X  15     128.513 136.496 141.384  0.00  0.00            
ATOM    230  CA  ALA X  15     127.340 136.790 143.131  0.00  0.00            
ATOM    231  HA  ALA X  15     126.632 137.613 143.038  0.00  0.00            
ATOM    232  CB  ALA X  15     126.549 135.572 142.691  0.00  0.00            
ATOM    233  HB1 ALA X  15     125.607 135.424 143.219  0.00  0.00            
ATOM    234  HB2 ALA X  15     127.128 134.674 142.908  0.00  0.00            
ATOM    235  HB3 ALA X  15     126.334 135.503 141.625  0.00  0.00            
ATOM    236  C   ALA X  15     127.728 136.710 144.603  0.00  0.00            
ATOM    237  O   ALA X  15     127.041 137.222 145.450  0.00  0.00            
ATOM    238  N   SER X  16     128.866 136.022 144.894  0.00  0.00            
ATOM    239  H   SER X  16     129.285 135.415 144.205  0.00  0.00            
ATOM    240  CA  SER X  16     129.428 136.068 146.241  0.00  0.00            
ATOM    241  HA  SER X  16     128.776 135.506 146.909  0.00  0.00            
ATOM    242  CB  SER X  16     130.841 135.435 146.229  0.00  0.00            
ATOM    243  HB2 SER X  16     131.599 135.925 145.618  0.00  0.00            
ATOM    244  HB3 SER X  16     131.313 135.466 147.211  0.00  0.00            
ATOM    245  OG  SER X  16     130.653 134.177 145.780  0.00  0.00            
ATOM    246  HG  SER X  16     130.454 134.218 144.842  0.00  0.00            
ATOM    247  C   SER X  16     129.486 137.499 146.816  0.00  0.00            
ATOM    248  O   SER X  16     129.031 137.668 147.946  0.00  0.00            
ATOM    249  N   VAL X  17     130.068 138.429 146.051  0.00  0.00            
ATOM    250  H   VAL X  17     130.403 138.180 145.131  0.00  0.00            
ATOM    251  CA  VAL X  17     130.508 139.665 146.733  0.00  0.00            
ATOM    252  HA  VAL X  17     130.762 139.424 147.765  0.00  0.00            
ATOM    253  CB  VAL X  17     131.741 140.400 146.084  0.00  0.00            
ATOM    254  HB  VAL X  17     131.878 141.380 146.542  0.00  0.00            
ATOM    255  CG1 VAL X  17     133.026 139.596 146.329  0.00  0.00            
ATOM    256 HG11 VAL X  17     132.981 138.638 145.810  0.00  0.00            
ATOM    257 HG12 VAL X  17     133.860 140.157 145.909  0.00  0.00            
ATOM    258 HG13 VAL X  17     133.338 139.340 147.342  0.00  0.00            
ATOM    259  CG2 VAL X  17     131.607 140.686 144.604  0.00  0.00            
ATOM    260 HG21 VAL X  17     132.491 141.060 144.087  0.00  0.00            
ATOM    261 HG22 VAL X  17     130.754 141.335 144.404  0.00  0.00            
ATOM    262 HG23 VAL X  17     131.315 139.804 144.034  0.00  0.00            
ATOM    263  C   VAL X  17     129.314 140.609 146.888  0.00  0.00            
ATOM    264  O   VAL X  17     129.229 141.468 147.814  0.00  0.00            
ATOM    265  N   ILE X  18     128.366 140.491 145.958  0.00  0.00            
ATOM    266  H   ILE X  18     128.468 139.930 145.125  0.00  0.00            
ATOM    267  CA  ILE X  18     127.067 141.101 146.075  0.00  0.00            
ATOM    268  HA  ILE X  18     127.399 142.085 146.406  0.00  0.00            
ATOM    269  CB  ILE X  18     126.361 141.194 144.730  0.00  0.00            
ATOM    270  HB  ILE X  18     126.487 140.258 144.184  0.00  0.00            
ATOM    271  CG2 ILE X  18     124.823 141.451 144.828  0.00  0.00            
ATOM    272 HG21 ILE X  18     124.446 141.660 143.826  0.00  0.00            
ATOM    273 HG22 ILE X  18     124.819 142.389 145.384  0.00  0.00            
ATOM    274 HG23 ILE X  18     124.334 140.608 145.314  0.00  0.00            
ATOM    275  CG1 ILE X  18     127.028 142.117 143.788  0.00  0.00            
ATOM    276 HG12 ILE X  18     126.694 143.132 144.000  0.00  0.00            
ATOM    277 HG13 ILE X  18     128.114 142.159 143.864  0.00  0.00            
ATOM    278  CD1 ILE X  18     126.593 142.084 142.260  0.00  0.00            
ATOM    279 HD11 ILE X  18     125.543 142.351 142.132  0.00  0.00            
ATOM    280 HD12 ILE X  18     126.931 141.108 141.912  0.00  0.00            
ATOM    281 HD13 ILE X  18     127.196 142.777 141.673  0.00  0.00            
ATOM    282  C   ILE X  18     126.153 140.572 147.272  0.00  0.00            
ATOM    283  O   ILE X  18     125.431 141.285 147.853  0.00  0.00            
ATOM    284  N   PHE X  19     126.255 139.295 147.655  0.00  0.00            
ATOM    285  H   PHE X  19     126.902 138.697 147.162  0.00  0.00            
ATOM    286  CA  PHE X  19     125.624 138.832 148.917  0.00  0.00            
ATOM    287  HA  PHE X  19     124.626 139.188 149.172  0.00  0.00            
ATOM    288  CB  PHE X  19     125.601 137.300 148.789  0.00  0.00            
ATOM    289  HB2 PHE X  19     125.070 137.012 147.882  0.00  0.00            
ATOM    290  HB3 PHE X  19     126.625 136.936 148.715  0.00  0.00            
ATOM    291  CG  PHE X  19     125.136 136.522 150.079  0.00  0.00            
ATOM    292  CD1 PHE X  19     123.827 136.082 150.149  0.00  0.00            
ATOM    293  HD1 PHE X  19     123.163 136.352 149.341  0.00  0.00            
ATOM    294  CE1 PHE X  19     123.448 135.229 151.234  0.00  0.00            
ATOM    295  HE1 PHE X  19     122.392 135.019 151.151  0.00  0.00            
ATOM    296  CZ  PHE X  19     124.323 134.975 152.285  0.00  0.00            
ATOM    297  HZ  PHE X  19     124.077 134.394 153.162  0.00  0.00            
ATOM    298  CE2 PHE X  19     125.667 135.358 152.178  0.00  0.00            
ATOM    299  HE2 PHE X  19     126.414 135.169 152.935  0.00  0.00            
ATOM    300  CD2 PHE X  19     126.005 136.256 151.152  0.00  0.00            
ATOM    301  HD2 PHE X  19     127.037 136.570 151.104  0.00  0.00            
ATOM    302  C   PHE X  19     126.531 139.203 150.134  0.00  0.00            
ATOM    303  O   PHE X  19     126.057 139.592 151.152  0.00  0.00            
ATOM    304  N   CYS X  20     127.874 139.069 150.072  0.00  0.00            
ATOM    305  H   CYS X  20     128.284 138.716 149.219  0.00  0.00            
ATOM    306  CA  CYS X  20     128.776 139.306 151.212  0.00  0.00            
ATOM    307  HA  CYS X  20     128.365 138.723 152.036  0.00  0.00            
ATOM    308  CB  CYS X  20     130.164 138.865 150.904  0.00  0.00            
ATOM    309  HB2 CYS X  20     130.573 139.361 150.023  0.00  0.00            
ATOM    310  HB3 CYS X  20     130.761 139.079 151.790  0.00  0.00            
ATOM    311  SG  CYS X  20     130.258 137.073 150.800  0.00  0.00            
ATOM    312  HG  CYS X  20     129.336 137.034 149.835  0.00  0.00            
ATOM    313  C   CYS X  20     128.754 140.723 151.730  0.00  0.00            
ATOM    314  O   CYS X  20     128.811 140.901 152.975  0.00  0.00            
ATOM    315  N   LEU X  21     128.498 141.644 150.856  0.00  0.00            
ATOM    316  H   LEU X  21     128.581 141.417 149.876  0.00  0.00            
ATOM    317  CA  LEU X  21     128.059 143.015 151.118  0.00  0.00            
ATOM    318  HA  LEU X  21     128.914 143.499 151.589  0.00  0.00            
ATOM    319  CB  LEU X  21     127.903 143.614 149.688  0.00  0.00            
ATOM    320  HB2 LEU X  21     128.871 143.578 149.187  0.00  0.00            
ATOM    321  HB3 LEU X  21     127.140 142.991 149.222  0.00  0.00            
ATOM    322  CG  LEU X  21     127.454 145.097 149.621  0.00  0.00            
ATOM    323  HG  LEU X  21     126.486 145.114 150.121  0.00  0.00            
ATOM    324  CD1 LEU X  21     128.422 145.987 150.422  0.00  0.00            
ATOM    325 HD11 LEU X  21     128.215 147.037 150.215  0.00  0.00            
ATOM    326 HD12 LEU X  21     129.453 145.745 150.165  0.00  0.00            
ATOM    327 HD13 LEU X  21     128.246 145.840 151.488  0.00  0.00            
ATOM    328  CD2 LEU X  21     127.355 145.575 148.191  0.00  0.00            
ATOM    329 HD21 LEU X  21     126.743 144.852 147.650  0.00  0.00            
ATOM    330 HD22 LEU X  21     126.935 146.580 148.137  0.00  0.00            
ATOM    331 HD23 LEU X  21     128.330 145.649 147.710  0.00  0.00            
ATOM    332  C   LEU X  21     126.787 143.171 151.978  0.00  0.00            
ATOM    333  O   LEU X  21     126.781 144.092 152.864  0.00  0.00            
ATOM    334  N   VAL X  22     125.735 142.318 151.787  0.00  0.00            
ATOM    335  H   VAL X  22     125.942 141.464 151.288  0.00  0.00            
ATOM    336  CA  VAL X  22     124.492 142.491 152.573  0.00  0.00            
ATOM    337  HA  VAL X  22     124.307 143.559 152.685  0.00  0.00            
ATOM    338  CB  VAL X  22     123.240 141.826 151.901  0.00  0.00            
ATOM    339  HB  VAL X  22     123.323 140.740 151.949  0.00  0.00            
ATOM    340  CG1 VAL X  22     121.963 142.313 152.614  0.00  0.00            
ATOM    341 HG11 VAL X  22     121.877 143.395 152.516  0.00  0.00            
ATOM    342 HG12 VAL X  22     121.051 141.982 152.117  0.00  0.00            
ATOM    343 HG13 VAL X  22     121.932 141.915 153.629  0.00  0.00            
ATOM    344  CG2 VAL X  22     123.166 142.309 150.443  0.00  0.00            
ATOM    345 HG21 VAL X  22     123.255 143.392 150.352  0.00  0.00            
ATOM    346 HG22 VAL X  22     122.248 141.945 149.984  0.00  0.00            
ATOM    347 HG23 VAL X  22     123.968 141.812 149.896  0.00  0.00            
ATOM    348  C   VAL X  22     124.604 141.851 153.953  0.00  0.00            
ATOM    349  O   VAL X  22     124.121 142.424 154.914  0.00  0.00            
ATOM    350  N   PHE X  23     125.282 140.709 154.068  0.00  0.00            
ATOM    351  H   PHE X  23     125.684 140.418 153.188  0.00  0.00            
ATOM    352  CA  PHE X  23     125.198 139.722 155.187  0.00  0.00            
ATOM    353  HA  PHE X  23     124.199 139.777 155.620  0.00  0.00            
ATOM    354  CB  PHE X  23     125.157 138.327 154.508  0.00  0.00            
ATOM    355  HB2 PHE X  23     124.308 138.190 153.838  0.00  0.00            
ATOM    356  HB3 PHE X  23     126.023 138.135 153.874  0.00  0.00            
ATOM    357  CG  PHE X  23     125.064 137.140 155.505  0.00  0.00            
ATOM    358  CD1 PHE X  23     126.244 136.560 155.950  0.00  0.00            
ATOM    359  HD1 PHE X  23     127.182 137.065 155.776  0.00  0.00            
ATOM    360  CE1 PHE X  23     126.266 135.352 156.704  0.00  0.00            
ATOM    361  HE1 PHE X  23     127.160 134.965 157.169  0.00  0.00            
ATOM    362  CZ  PHE X  23     124.971 134.717 156.832  0.00  0.00            
ATOM    363  HZ  PHE X  23     125.038 133.786 157.374  0.00  0.00            
ATOM    364  CE2 PHE X  23     123.744 135.299 156.416  0.00  0.00            
ATOM    365  HE2 PHE X  23     122.812 134.820 156.676  0.00  0.00            
ATOM    366  CD2 PHE X  23     123.823 136.555 155.757  0.00  0.00            
ATOM    367  HD2 PHE X  23     122.976 137.120 155.398  0.00  0.00            
ATOM    368  C   PHE X  23     126.080 139.994 156.414  0.00  0.00            
ATOM    369  O   PHE X  23     125.796 139.442 157.454  0.00  0.00            
ATOM    370  N   TRP X  24     127.087 140.880 156.419  0.00  0.00            
ATOM    371  H   TRP X  24     127.487 141.200 155.549  0.00  0.00            
ATOM    372  CA  TRP X  24     127.729 141.317 157.642  0.00  0.00            
ATOM    373  HA  TRP X  24     127.352 140.779 158.511  0.00  0.00            
ATOM    374  CB  TRP X  24     129.204 141.168 157.424  0.00  0.00            
ATOM    375  HB2 TRP X  24     129.548 141.271 156.395  0.00  0.00            
ATOM    376  HB3 TRP X  24     129.850 141.787 158.048  0.00  0.00            
ATOM    377  CG  TRP X  24     129.620 139.758 157.625  0.00  0.00            
ATOM    378  CD1 TRP X  24     129.693 139.159 158.822  0.00  0.00            
ATOM    379  HD1 TRP X  24     129.381 139.659 159.727  0.00  0.00            
ATOM    380  NE1 TRP X  24     129.938 137.814 158.740  0.00  0.00            
ATOM    381  HE1 TRP X  24     129.764 137.235 159.549  0.00  0.00            
ATOM    382  CE2 TRP X  24     130.231 137.502 157.434  0.00  0.00            
ATOM    383  CZ2 TRP X  24     130.701 136.272 156.801  0.00  0.00            
ATOM    384  HZ2 TRP X  24     130.741 135.366 157.387  0.00  0.00            
ATOM    385  CH2 TRP X  24     130.882 136.224 155.426  0.00  0.00            
ATOM    386  HH2 TRP X  24     131.216 135.307 154.963  0.00  0.00            
ATOM    387  CZ3 TRP X  24     130.605 137.395 154.726  0.00  0.00            
ATOM    388  HZ3 TRP X  24     130.732 137.358 153.655  0.00  0.00            
ATOM    389  CE3 TRP X  24     130.153 138.593 155.302  0.00  0.00            
ATOM    390  HE3 TRP X  24     129.964 139.452 154.675  0.00  0.00            
ATOM    391  CD2 TRP X  24     130.030 138.665 156.672  0.00  0.00            
ATOM    392  C   TRP X  24     127.252 142.828 157.797  0.00  0.00            
ATOM    393  O   TRP X  24     127.696 143.447 158.785  0.00  0.00            
ATOM    394  N   VAL X  25     126.401 143.457 156.911  0.00  0.00            
ATOM    395  H   VAL X  25     126.099 142.962 156.084  0.00  0.00            
ATOM    396  CA  VAL X  25     125.729 144.713 157.295  0.00  0.00            
ATOM    397  HA  VAL X  25     126.417 145.266 157.934  0.00  0.00            
ATOM    398  CB  VAL X  25     125.407 145.546 156.051  0.00  0.00            
ATOM    399  HB  VAL X  25     124.776 144.904 155.437  0.00  0.00            
ATOM    400  CG1 VAL X  25     124.714 146.886 156.372  0.00  0.00            
ATOM    401 HG11 VAL X  25     123.650 146.737 156.558  0.00  0.00            
ATOM    402 HG12 VAL X  25     125.098 147.507 157.181  0.00  0.00            
ATOM    403 HG13 VAL X  25     124.625 147.566 155.524  0.00  0.00            
ATOM    404  CG2 VAL X  25     126.734 146.004 155.403  0.00  0.00            
ATOM    405 HG21 VAL X  25     127.404 145.157 155.252  0.00  0.00            
ATOM    406 HG22 VAL X  25     127.133 146.857 155.952  0.00  0.00            
ATOM    407 HG23 VAL X  25     126.553 146.567 154.487  0.00  0.00            
ATOM    408  C   VAL X  25     124.444 144.566 158.045  0.00  0.00            
ATOM    409  O   VAL X  25     124.228 145.326 159.058  0.00  0.00            
ATOM    410  N   ILE X  26     123.529 143.660 157.586  0.00  0.00            
ATOM    411  H   ILE X  26     123.712 143.150 156.733  0.00  0.00            
ATOM    412  CA  ILE X  26     122.236 143.502 158.175  0.00  0.00            
ATOM    413  HA  ILE X  26     121.559 144.262 157.786  0.00  0.00            
ATOM    414  CB  ILE X  26     121.655 142.189 157.663  0.00  0.00            
ATOM    415  HB  ILE X  26     121.827 142.213 156.587  0.00  0.00            
ATOM    416  CG2 ILE X  26     122.247 140.895 158.136  0.00  0.00            
ATOM    417 HG21 ILE X  26     123.332 140.952 158.234  0.00  0.00            
ATOM    418 HG22 ILE X  26     122.036 140.143 157.376  0.00  0.00            
ATOM    419 HG23 ILE X  26     121.889 140.572 159.113  0.00  0.00            
ATOM    420  CG1 ILE X  26     120.135 142.180 157.902  0.00  0.00            
ATOM    421 HG12 ILE X  26     119.815 142.022 158.932  0.00  0.00            
ATOM    422 HG13 ILE X  26     119.740 143.148 157.596  0.00  0.00            
ATOM    423  CD1 ILE X  26     119.494 141.092 157.020  0.00  0.00            
ATOM    424 HD11 ILE X  26     119.989 141.362 156.088  0.00  0.00            
ATOM    425 HD12 ILE X  26     118.475 141.378 156.760  0.00  0.00            
ATOM    426 HD13 ILE X  26     119.580 140.032 157.260  0.00  0.00            
ATOM    427  C   ILE X  26     122.300 143.522 159.711  0.00  0.00            
ATOM    428  O   ILE X  26     123.206 142.933 160.296  0.00  0.00            
ATOM    429  N   ARG X  27     121.409 144.287 160.369  0.00  0.00            
ATOM    430  H   ARG X  27     120.681 144.687 159.793  0.00  0.00            
ATOM    431  CA  ARG X  27     121.136 144.286 161.849  0.00  0.00            
ATOM    432  HA  ARG X  27     121.812 143.589 162.343  0.00  0.00            
ATOM    433  CB  ARG X  27     121.278 145.754 162.274  0.00  0.00            
ATOM    434  HB2 ARG X  27     120.516 146.298 161.717  0.00  0.00            
ATOM    435  HB3 ARG X  27     120.990 145.841 163.322  0.00  0.00            
ATOM    436  CG  ARG X  27     122.690 146.341 162.057  0.00  0.00            
ATOM    437  HG2 ARG X  27     122.763 146.497 160.981  0.00  0.00            
ATOM    438  HG3 ARG X  27     122.683 147.281 162.609  0.00  0.00            
ATOM    439  CD  ARG X  27     123.873 145.444 162.458  0.00  0.00            
ATOM    440  HD2 ARG X  27     123.700 144.445 162.058  0.00  0.00            
ATOM    441  HD3 ARG X  27     124.790 145.735 161.944  0.00  0.00            
ATOM    442  NE  ARG X  27     124.038 145.456 163.926  0.00  0.00            
ATOM    443  HE  ARG X  27     123.327 145.956 164.440  0.00  0.00            
ATOM    444  CZ  ARG X  27     124.810 144.655 164.632  0.00  0.00            
ATOM    445  NH1 ARG X  27     125.776 143.915 164.228  0.00  0.00            
ATOM    446 HH11 ARG X  27     126.055 143.856 163.259  0.00  0.00            
ATOM    447 HH12 ARG X  27     126.428 143.373 164.777  0.00  0.00            
ATOM    448  NH2 ARG X  27     124.721 144.614 165.933  0.00  0.00            
ATOM    449 HH21 ARG X  27     124.139 145.262 166.445  0.00  0.00            
ATOM    450 HH22 ARG X  27     125.430 144.207 166.527  0.00  0.00            
ATOM    451  C   ARG X  27     119.687 143.805 162.284  0.00  0.00            
ATOM    452  O   ARG X  27     119.301 143.793 163.441  0.00  0.00            
ATOM    453  N   ALA X  28     118.883 143.373 161.283  0.00  0.00            
ATOM    454  H   ALA X  28     119.036 143.637 160.320  0.00  0.00            
ATOM    455  CA  ALA X  28     117.518 142.877 161.529  0.00  0.00            
ATOM    456  HA  ALA X  28     116.907 143.676 161.948  0.00  0.00            
ATOM    457  CB  ALA X  28     116.884 142.809 160.152  0.00  0.00            
ATOM    458  HB1 ALA X  28     116.990 143.799 159.707  0.00  0.00            
ATOM    459  HB2 ALA X  28     115.826 142.549 160.151  0.00  0.00            
ATOM    460  HB3 ALA X  28     117.261 141.912 159.660  0.00  0.00            
ATOM    461  C   ALA X  28     117.253 141.636 162.343  0.00  0.00            
ATOM    462  O   ALA X  28     118.040 140.696 162.355  0.00  0.00            
ATOM    463  N   SER X  29     116.130 141.621 163.060  0.00  0.00            
ATOM    464  H   SER X  29     115.392 142.260 162.804  0.00  0.00            
ATOM    465  CA  SER X  29     115.960 140.783 164.233  0.00  0.00            
ATOM    466  HA  SER X  29     116.881 140.220 164.389  0.00  0.00            
ATOM    467  CB  SER X  29     114.850 139.669 164.058  0.00  0.00            
ATOM    468  HB2 SER X  29     113.863 140.131 164.035  0.00  0.00            
ATOM    469  HB3 SER X  29     114.950 139.123 163.120  0.00  0.00            
ATOM    470  OG  SER X  29     114.860 138.798 165.173  0.00  0.00            
ATOM    471  HG  SER X  29     114.077 138.260 165.037  0.00  0.00            
ATOM    472  C   SER X  29     115.669 141.537 165.585  0.00  0.00            
ATOM    473  O   SER X  29     116.445 141.305 166.487  0.00  0.00            
ATOM    474  N   ARG X  30     114.658 142.402 165.619  0.00  0.00            
ATOM    475  H   ARG X  30     114.226 142.597 164.727  0.00  0.00            
ATOM    476  CA  ARG X  30     114.291 143.234 166.769  0.00  0.00            
ATOM    477  HA  ARG X  30     115.024 143.188 167.574  0.00  0.00            
ATOM    478  CB  ARG X  30     114.245 144.730 166.349  0.00  0.00            
ATOM    479  HB2 ARG X  30     113.846 144.785 165.336  0.00  0.00            
ATOM    480  HB3 ARG X  30     113.607 145.357 166.973  0.00  0.00            
ATOM    481  CG  ARG X  30     115.658 145.423 166.409  0.00  0.00            
ATOM    482  HG2 ARG X  30     115.507 146.455 166.090  0.00  0.00            
ATOM    483  HG3 ARG X  30     115.936 145.506 167.459  0.00  0.00            
ATOM    484  CD  ARG X  30     116.854 144.763 165.639  0.00  0.00            
ATOM    485  HD2 ARG X  30     117.205 143.906 166.213  0.00  0.00            
ATOM    486  HD3 ARG X  30     116.545 144.531 164.620  0.00  0.00            
ATOM    487  NE  ARG X  30     118.112 145.551 165.712  0.00  0.00            
ATOM    488  HE  ARG X  30     118.764 145.273 166.432  0.00  0.00            
ATOM    489  CZ  ARG X  30     118.440 146.592 164.961  0.00  0.00            
ATOM    490  NH1 ARG X  30     117.786 146.892 163.903  0.00  0.00            
ATOM    491 HH11 ARG X  30     116.902 146.482 163.635  0.00  0.00            
ATOM    492 HH12 ARG X  30     118.229 147.573 163.303  0.00  0.00            
ATOM    493  NH2 ARG X  30     119.524 147.229 165.208  0.00  0.00            
ATOM    494 HH21 ARG X  30     120.070 146.985 166.022  0.00  0.00            
ATOM    495 HH22 ARG X  30     119.664 148.097 164.711  0.00  0.00            
ATOM    496  C   ARG X  30     112.959 142.849 167.431  0.00  0.00            
ATOM    497  O   ARG X  30     112.175 142.208 166.758  0.00  0.00            
ATOM    498  N   PRO X  31     112.770 143.222 168.718  0.00  0.00            
ATOM    499  CD  PRO X  31     113.745 143.675 169.682  0.00  0.00            
ATOM    500  HD2 PRO X  31     114.343 144.420 169.157  0.00  0.00            
ATOM    501  HD3 PRO X  31     114.430 142.857 169.906  0.00  0.00            
ATOM    502  CG  PRO X  31     112.951 144.228 170.829  0.00  0.00            
ATOM    503  HG2 PRO X  31     112.605 145.252 170.686  0.00  0.00            
ATOM    504  HG3 PRO X  31     113.383 144.003 171.804  0.00  0.00            
ATOM    505  CB  PRO X  31     111.634 143.438 170.799  0.00  0.00            
ATOM    506  HB2 PRO X  31     110.839 144.058 171.213  0.00  0.00            
ATOM    507  HB3 PRO X  31     111.865 142.570 171.416  0.00  0.00            
ATOM    508  CA  PRO X  31     111.443 143.098 169.270  0.00  0.00            
ATOM    509  HA  PRO X  31     111.285 142.023 169.181  0.00  0.00            
ATOM    510  C   PRO X  31     110.351 143.964 168.535  0.00  0.00            
ATOM    511  O   PRO X  31     110.767 144.848 167.853  0.00  0.00            
ATOM    512  N   GLN X  32     109.036 143.866 168.698  0.00  0.00            
ATOM    513  H   GLN X  32     108.501 144.489 168.110  0.00  0.00            
ATOM    514  CA  GLN X  32     108.348 142.801 169.440  0.00  0.00            
ATOM    515  HA  GLN X  32     108.715 142.862 170.465  0.00  0.00            
ATOM    516  CB  GLN X  32     106.840 143.116 169.499  0.00  0.00            
ATOM    517  HB2 GLN X  32     106.357 142.584 170.319  0.00  0.00            
ATOM    518  HB3 GLN X  32     106.812 144.196 169.640  0.00  0.00            
ATOM    519  CG  GLN X  32     106.014 142.697 168.219  0.00  0.00            
ATOM    520  HG2 GLN X  32     106.210 141.625 168.177  0.00  0.00            
ATOM    521  HG3 GLN X  32     104.990 142.932 168.508  0.00  0.00            
ATOM    522  CD  GLN X  32     106.361 143.385 166.889  0.00  0.00            
ATOM    523  OE1 GLN X  32     106.572 144.590 166.728  0.00  0.00            
ATOM    524  NE2 GLN X  32     106.417 142.688 165.820  0.00  0.00            
ATOM    525 HE21 GLN X  32     106.330 143.165 164.934  0.00  0.00            
ATOM    526 HE22 GLN X  32     106.473 141.685 165.922  0.00  0.00            
ATOM    527  C   GLN X  32     108.617 141.381 168.878  0.00  0.00            
ATOM    528  O   GLN X  32     108.866 141.191 167.683  0.00  0.00            
ATOM    529  N   VAL X  33     108.603 140.365 169.696  0.00  0.00            
ATOM    530  H   VAL X  33     109.195 139.596 169.418  0.00  0.00            
ATOM    531  CA  VAL X  33     108.229 140.232 171.160  0.00  0.00            
ATOM    532  HA  VAL X  33     107.622 141.087 171.455  0.00  0.00            
ATOM    533  CB  VAL X  33     107.350 139.022 171.423  0.00  0.00            
ATOM    534  HB  VAL X  33     107.876 138.192 170.952  0.00  0.00            
ATOM    535  CG1 VAL X  33     107.054 138.740 172.834  0.00  0.00            
ATOM    536 HG11 VAL X  33     106.310 137.971 173.039  0.00  0.00            
ATOM    537 HG12 VAL X  33     108.028 138.439 173.220  0.00  0.00            
ATOM    538 HG13 VAL X  33     106.711 139.637 173.350  0.00  0.00            
ATOM    539  CG2 VAL X  33     106.057 139.140 170.691  0.00  0.00            
ATOM    540 HG21 VAL X  33     105.181 138.611 171.066  0.00  0.00            
ATOM    541 HG22 VAL X  33     106.265 139.069 169.623  0.00  0.00            
ATOM    542 HG23 VAL X  33     105.769 140.188 170.771  0.00  0.00            
ATOM    543  C   VAL X  33     109.450 140.122 171.931  0.00  0.00            
ATOM    544  O   VAL X  33     110.401 139.415 171.505  0.00  0.00            
ATOM    545  N   PRO X  34     109.643 140.779 173.103  0.00  0.00            
ATOM    546  CD  PRO X  34     108.780 141.880 173.684  0.00  0.00            
ATOM    547  HD2 PRO X  34     107.906 141.480 174.197  0.00  0.00            
ATOM    548  HD3 PRO X  34     108.506 142.635 172.947  0.00  0.00            
ATOM    549  CG  PRO X  34     109.572 142.558 174.778  0.00  0.00            
ATOM    550  HG2 PRO X  34     109.054 142.732 175.721  0.00  0.00            
ATOM    551  HG3 PRO X  34     110.104 143.438 174.416  0.00  0.00            
ATOM    552  CB  PRO X  34     110.597 141.445 175.139  0.00  0.00            
ATOM    553  HB2 PRO X  34     110.272 140.779 175.938  0.00  0.00            
ATOM    554  HB3 PRO X  34     111.534 141.790 175.576  0.00  0.00            
ATOM    555  CA  PRO X  34     110.877 140.703 173.860  0.00  0.00            
ATOM    556  HA  PRO X  34     111.680 141.327 173.467  0.00  0.00            
ATOM    557  C   PRO X  34     111.448 139.338 174.171  0.00  0.00            
ATOM    558  O   PRO X  34     110.744 138.398 174.589  0.00  0.00            
ATOM    559  N   LYS X  35     112.716 139.075 173.844  0.00  0.00            
ATOM    560  H   LYS X  35     113.133 139.833 173.324  0.00  0.00            
ATOM    561  CA  LYS X  35     113.383 137.737 173.908  0.00  0.00            
ATOM    562  HA  LYS X  35     112.690 137.009 173.487  0.00  0.00            
ATOM    563  CB  LYS X  35     114.527 137.690 172.904  0.00  0.00            
ATOM    564  HB2 LYS X  35     115.280 138.429 173.177  0.00  0.00            
ATOM    565  HB3 LYS X  35     114.872 136.658 172.973  0.00  0.00            
ATOM    566  CG  LYS X  35     114.044 138.051 171.425  0.00  0.00            
ATOM    567  HG2 LYS X  35     113.196 137.429 171.141  0.00  0.00            
ATOM    568  HG3 LYS X  35     113.616 139.044 171.560  0.00  0.00            
ATOM    569  CD  LYS X  35     115.126 138.191 170.299  0.00  0.00            
ATOM    570  HD2 LYS X  35     115.917 138.882 170.589  0.00  0.00            
ATOM    571  HD3 LYS X  35     115.367 137.193 169.931  0.00  0.00            
ATOM    572  CE  LYS X  35     114.542 138.833 169.031  0.00  0.00            
ATOM    573  HE2 LYS X  35     113.801 138.135 168.640  0.00  0.00            
ATOM    574  HE3 LYS X  35     114.164 139.828 169.264  0.00  0.00            
ATOM    575  NZ  LYS X  35     115.570 139.088 167.982  0.00  0.00            
ATOM    576  HZ1 LYS X  35     115.084 139.272 167.116  0.00  0.00            
ATOM    577  HZ2 LYS X  35     116.132 138.254 167.890  0.00  0.00            
ATOM    578  HZ3 LYS X  35     116.122 139.925 168.105  0.00  0.00            
ATOM    579  C   LYS X  35     113.737 137.230 175.256  0.00  0.00            
ATOM    580  O   LYS X  35     114.081 138.035 176.155  0.00  0.00            
ATOM    581  N   GLY X  36     113.534 135.960 175.554  0.00  0.00            
ATOM    582  H   GLY X  36     113.362 135.236 174.872  0.00  0.00            
ATOM    583  CA  GLY X  36     114.015 135.388 176.819  0.00  0.00            
ATOM    584  HA2 GLY X  36     113.371 135.762 177.614  0.00  0.00            
ATOM    585  HA3 GLY X  36     113.773 134.333 176.692  0.00  0.00            
ATOM    586  C   GLY X  36     115.435 135.574 177.275  0.00  0.00            
ATOM    587  O   GLY X  36     115.719 135.770 178.419  0.00  0.00            
ATOM    588  N   LEU X  37     116.364 135.431 176.355  0.00  0.00            
ATOM    589  H   LEU X  37     116.016 135.184 175.440  0.00  0.00            
ATOM    590  CA  LEU X  37     117.828 135.485 176.443  0.00  0.00            
ATOM    591  HA  LEU X  37     118.145 135.805 177.435  0.00  0.00            
ATOM    592  CB  LEU X  37     118.350 134.030 176.437  0.00  0.00            
ATOM    593  HB2 LEU X  37     118.069 133.616 175.468  0.00  0.00            
ATOM    594  HB3 LEU X  37     119.437 134.084 176.383  0.00  0.00            
ATOM    595  CG  LEU X  37     117.882 133.095 177.541  0.00  0.00            
ATOM    596  HG  LEU X  37     116.797 132.999 177.529  0.00  0.00            
ATOM    597  CD1 LEU X  37     118.484 131.710 177.317  0.00  0.00            
ATOM    598 HD11 LEU X  37     118.356 131.360 176.293  0.00  0.00            
ATOM    599 HD12 LEU X  37     118.161 130.942 178.021  0.00  0.00            
ATOM    600 HD13 LEU X  37     119.568 131.751 177.419  0.00  0.00            
ATOM    601  CD2 LEU X  37     118.272 133.680 178.941  0.00  0.00            
ATOM    602 HD21 LEU X  37     117.822 134.653 179.141  0.00  0.00            
ATOM    603 HD22 LEU X  37     117.938 133.006 179.730  0.00  0.00            
ATOM    604 HD23 LEU X  37     119.330 133.898 179.088  0.00  0.00            
ATOM    605  C   LEU X  37     118.478 136.385 175.444  0.00  0.00            
ATOM    606  O   LEU X  37     118.088 136.398 174.285  0.00  0.00            
ATOM    607  N   LYS X  38     119.661 136.977 175.762  0.00  0.00            
ATOM    608  H   LYS X  38     120.001 136.996 176.713  0.00  0.00            
ATOM    609  CA  LYS X  38     120.533 137.565 174.815  0.00  0.00            
ATOM    610  HA  LYS X  38     120.053 138.123 174.011  0.00  0.00            
ATOM    611  CB  LYS X  38     121.454 138.679 175.387  0.00  0.00            
ATOM    612  HB2 LYS X  38     121.928 138.390 176.325  0.00  0.00            
ATOM    613  HB3 LYS X  38     122.142 138.800 174.550  0.00  0.00            
ATOM    614  CG  LYS X  38     120.665 140.029 175.495  0.00  0.00            
ATOM    615  HG2 LYS X  38     120.192 140.261 174.541  0.00  0.00            
ATOM    616  HG3 LYS X  38     119.971 140.099 176.333  0.00  0.00            
ATOM    617  CD  LYS X  38     121.727 141.143 175.768  0.00  0.00            
ATOM    618  HD2 LYS X  38     122.542 141.075 175.047  0.00  0.00            
ATOM    619  HD3 LYS X  38     121.254 142.125 175.754  0.00  0.00            
ATOM    620  CE  LYS X  38     122.346 141.024 177.153  0.00  0.00            
ATOM    621  HE2 LYS X  38     121.574 141.156 177.911  0.00  0.00            
ATOM    622  HE3 LYS X  38     122.864 140.092 177.378  0.00  0.00            
ATOM    623  NZ  LYS X  38     123.304 142.039 177.316  0.00  0.00            
ATOM    624  HZ1 LYS X  38     124.040 141.932 176.633  0.00  0.00            
ATOM    625  HZ2 LYS X  38     123.632 142.024 178.271  0.00  0.00            
ATOM    626  HZ3 LYS X  38     122.951 142.970 177.147  0.00  0.00            
ATOM    627  C   LYS X  38     121.267 136.380 174.158  0.00  0.00            
ATOM    628  O   LYS X  38     121.979 135.646 174.796  0.00  0.00            
ATOM    629  N   ASN X  39     121.202 136.347 172.812  0.00  0.00            
ATOM    630  H   ASN X  39     120.616 137.039 172.367  0.00  0.00            
ATOM    631  CA  ASN X  39     121.801 135.324 171.972  0.00  0.00            
ATOM    632  HA  ASN X  39     122.505 134.759 172.583  0.00  0.00            
ATOM    633  CB  ASN X  39     120.833 134.234 171.479  0.00  0.00            
ATOM    634  HB2 ASN X  39     120.288 133.875 172.353  0.00  0.00            
ATOM    635  HB3 ASN X  39     120.135 134.675 170.767  0.00  0.00            
ATOM    636  CG  ASN X  39     121.530 133.038 170.885  0.00  0.00            
ATOM    637  OD1 ASN X  39     122.696 132.987 170.582  0.00  0.00            
ATOM    638  ND2 ASN X  39     120.703 132.068 170.442  0.00  0.00            
ATOM    639 HD21 ASN X  39     119.710 132.178 170.590  0.00  0.00            
ATOM    640 HD22 ASN X  39     121.050 131.313 169.869  0.00  0.00            
ATOM    641  C   ASN X  39     122.535 136.059 170.842  0.00  0.00            
ATOM    642  O   ASN X  39     121.911 136.443 169.861  0.00  0.00            
ATOM    643  N   PRO X  40     123.837 136.297 170.859  0.00  0.00            
ATOM    644  CD  PRO X  40     124.756 136.008 172.001  0.00  0.00            
ATOM    645  HD2 PRO X  40     124.924 134.936 172.106  0.00  0.00            
ATOM    646  HD3 PRO X  40     124.400 136.317 172.984  0.00  0.00            
ATOM    647  CG  PRO X  40     126.039 136.633 171.572  0.00  0.00            
ATOM    648  HG2 PRO X  40     126.941 136.259 172.056  0.00  0.00            
ATOM    649  HG3 PRO X  40     125.964 137.705 171.753  0.00  0.00            
ATOM    650  CB  PRO X  40     126.137 136.570 170.034  0.00  0.00            
ATOM    651  HB2 PRO X  40     126.477 135.576 169.743  0.00  0.00            
ATOM    652  HB3 PRO X  40     126.758 137.368 169.627  0.00  0.00            
ATOM    653  CA  PRO X  40     124.606 136.798 169.677  0.00  0.00            
ATOM    654  HA  PRO X  40     124.256 136.210 168.829  0.00  0.00            
ATOM    655  C   PRO X  40     124.382 138.300 169.359  0.00  0.00            
ATOM    656  O   PRO X  40     123.990 139.027 170.278  0.00  0.00            
ATOM    657  N   PRO X  41     124.573 138.768 168.116  0.00  0.00            
ATOM    658  CD  PRO X  41     124.821 138.023 166.876  0.00  0.00            
ATOM    659  HD2 PRO X  41     124.070 137.271 166.634  0.00  0.00            
ATOM    660  HD3 PRO X  41     125.735 137.450 167.025  0.00  0.00            
ATOM    661  CG  PRO X  41     124.915 139.059 165.740  0.00  0.00            
ATOM    662  HG2 PRO X  41     124.269 138.681 164.948  0.00  0.00            
ATOM    663  HG3 PRO X  41     125.943 139.270 165.446  0.00  0.00            
ATOM    664  CB  PRO X  41     124.343 140.380 166.329  0.00  0.00            
ATOM    665  HB2 PRO X  41     123.301 140.557 166.062  0.00  0.00            
ATOM    666  HB3 PRO X  41     124.937 141.259 166.079  0.00  0.00            
ATOM    667  CA  PRO X  41     124.414 140.206 167.855  0.00  0.00            
ATOM    668  HA  PRO X  41     123.440 140.450 168.279  0.00  0.00            
ATOM    669  C   PRO X  41     125.598 140.964 168.433  0.00  0.00            
ATOM    670  O   PRO X  41     126.744 140.529 168.399  0.00  0.00            
ATOM    671  N   GLY X  42     125.300 142.077 168.963  0.00  0.00            
ATOM    672  H   GLY X  42     124.315 142.262 169.090  0.00  0.00            
ATOM    673  CA  GLY X  42     126.385 142.957 169.486  0.00  0.00            
ATOM    674  HA2 GLY X  42     125.880 143.815 169.930  0.00  0.00            
ATOM    675  HA3 GLY X  42     126.874 142.366 170.260  0.00  0.00            
ATOM    676  C   GLY X  42     127.383 143.371 168.393  0.00  0.00            
ATOM    677  O   GLY X  42     126.874 143.599 167.301  0.00  0.00            
ATOM    678  N   PRO X  43     128.682 143.562 168.729  0.00  0.00            
ATOM    679  CD  PRO X  43     129.220 143.254 170.101  0.00  0.00            
ATOM    680  HD2 PRO X  43     129.464 142.192 170.130  0.00  0.00            
ATOM    681  HD3 PRO X  43     128.602 143.442 170.979  0.00  0.00            
ATOM    682  CG  PRO X  43     130.585 144.025 170.116  0.00  0.00            
ATOM    683  HG2 PRO X  43     131.312 143.531 170.761  0.00  0.00            
ATOM    684  HG3 PRO X  43     130.477 145.052 170.464  0.00  0.00            
ATOM    685  CB  PRO X  43     131.039 144.068 168.669  0.00  0.00            
ATOM    686  HB2 PRO X  43     131.692 143.210 168.505  0.00  0.00            
ATOM    687  HB3 PRO X  43     131.594 145.004 168.612  0.00  0.00            
ATOM    688  CA  PRO X  43     129.728 144.128 167.828  0.00  0.00            
ATOM    689  HA  PRO X  43     129.495 145.176 167.637  0.00  0.00            
ATOM    690  C   PRO X  43     129.779 143.462 166.487  0.00  0.00            
ATOM    691  O   PRO X  43     129.475 142.286 166.330  0.00  0.00            
ATOM    692  N   TRP X  44     130.290 144.189 165.566  0.00  0.00            
ATOM    693  H   TRP X  44     130.618 145.117 165.791  0.00  0.00            
ATOM    694  CA  TRP X  44     130.284 143.941 164.078  0.00  0.00            
ATOM    695  HA  TRP X  44     129.441 143.298 163.824  0.00  0.00            
ATOM    696  CB  TRP X  44     130.118 145.245 163.297  0.00  0.00            
ATOM    697  HB2 TRP X  44     130.899 145.953 163.576  0.00  0.00            
ATOM    698  HB3 TRP X  44     130.319 145.041 162.245  0.00  0.00            
ATOM    699  CG  TRP X  44     128.825 146.083 163.393  0.00  0.00            
ATOM    700  CD1 TRP X  44     128.132 146.499 164.501  0.00  0.00            
ATOM    701  HD1 TRP X  44     128.423 146.308 165.523  0.00  0.00            
ATOM    702  NE1 TRP X  44     126.995 147.238 164.102  0.00  0.00            
ATOM    703  HE1 TRP X  44     126.295 147.430 164.805  0.00  0.00            
ATOM    704  CE2 TRP X  44     126.930 147.416 162.747  0.00  0.00            
ATOM    705  CZ2 TRP X  44     126.057 148.015 161.863  0.00  0.00            
ATOM    706  HZ2 TRP X  44     125.256 148.629 162.248  0.00  0.00            
ATOM    707  CH2 TRP X  44     126.203 147.792 160.499  0.00  0.00            
ATOM    708  HH2 TRP X  44     125.483 148.147 159.777  0.00  0.00            
ATOM    709  CZ3 TRP X  44     127.203 146.973 160.042  0.00  0.00            
ATOM    710  HZ3 TRP X  44     127.300 146.739 158.992  0.00  0.00            
ATOM    711  CE3 TRP X  44     128.136 146.448 160.906  0.00  0.00            
ATOM    712  HE3 TRP X  44     128.921 145.827 160.501  0.00  0.00            
ATOM    713  CD2 TRP X  44     128.011 146.612 162.306  0.00  0.00            
ATOM    714  C   TRP X  44     131.631 143.250 163.769  0.00  0.00            
ATOM    715  O   TRP X  44     132.605 143.955 163.750  0.00  0.00            
ATOM    716  N   GLY X  45     131.628 142.010 163.364  0.00  0.00            
ATOM    717  H   GLY X  45     130.712 141.618 163.527  0.00  0.00            
ATOM    718  CA  GLY X  45     132.709 141.197 162.723  0.00  0.00            
ATOM    719  HA2 GLY X  45     133.684 141.592 163.010  0.00  0.00            
ATOM    720  HA3 GLY X  45     132.513 140.181 163.067  0.00  0.00            
ATOM    721  C   GLY X  45     132.461 141.298 161.242  0.00  0.00            
ATOM    722  O   GLY X  45     131.304 141.274 160.862  0.00  0.00            
ATOM    723  N   TRP X  46     133.565 141.392 160.502  0.00  0.00            
ATOM    724  H   TRP X  46     134.494 141.385 160.897  0.00  0.00            
ATOM    725  CA  TRP X  46     133.410 141.786 159.033  0.00  0.00            
ATOM    726  HA  TRP X  46     132.426 141.466 158.691  0.00  0.00            
ATOM    727  CB  TRP X  46     133.569 143.294 158.923  0.00  0.00            
ATOM    728  HB2 TRP X  46     132.836 143.781 159.566  0.00  0.00            
ATOM    729  HB3 TRP X  46     134.519 143.535 159.399  0.00  0.00            
ATOM    730  CG  TRP X  46     133.697 143.962 157.639  0.00  0.00            
ATOM    731  CD1 TRP X  46     132.682 144.466 156.912  0.00  0.00            
ATOM    732  HD1 TRP X  46     131.672 144.529 157.290  0.00  0.00            
ATOM    733  NE1 TRP X  46     133.148 145.009 155.735  0.00  0.00            
ATOM    734  HE1 TRP X  46     132.623 145.627 155.133  0.00  0.00            
ATOM    735  CE2 TRP X  46     134.507 144.733 155.552  0.00  0.00            
ATOM    736  CZ2 TRP X  46     135.490 145.029 154.559  0.00  0.00            
ATOM    737  HZ2 TRP X  46     135.157 145.587 153.697  0.00  0.00            
ATOM    738  CH2 TRP X  46     136.895 144.766 154.740  0.00  0.00            
ATOM    739  HH2 TRP X  46     137.647 145.153 154.068  0.00  0.00            
ATOM    740  CZ3 TRP X  46     137.226 144.180 155.949  0.00  0.00            
ATOM    741  HZ3 TRP X  46     138.276 144.117 156.190  0.00  0.00            
ATOM    742  CE3 TRP X  46     136.272 143.786 156.865  0.00  0.00            
ATOM    743  HE3 TRP X  46     136.675 143.248 157.711  0.00  0.00            
ATOM    744  CD2 TRP X  46     134.877 144.026 156.744  0.00  0.00            
ATOM    745  C   TRP X  46     134.483 140.925 158.209  0.00  0.00            
ATOM    746  O   TRP X  46     135.619 140.761 158.690  0.00  0.00            
ATOM    747  N   PRO X  47     134.230 140.523 156.991  0.00  0.00            
ATOM    748  CD  PRO X  47     133.019 140.977 156.320  0.00  0.00            
ATOM    749  HD2 PRO X  47     132.693 141.987 156.566  0.00  0.00            
ATOM    750  HD3 PRO X  47     132.202 140.313 156.600  0.00  0.00            
ATOM    751  CG  PRO X  47     133.423 141.061 154.847  0.00  0.00            
ATOM    752  HG2 PRO X  47     134.014 141.963 154.684  0.00  0.00            
ATOM    753  HG3 PRO X  47     132.475 141.001 154.313  0.00  0.00            
ATOM    754  CB  PRO X  47     134.356 139.935 154.668  0.00  0.00            
ATOM    755  HB2 PRO X  47     135.026 140.103 153.824  0.00  0.00            
ATOM    756  HB3 PRO X  47     133.844 139.003 154.429  0.00  0.00            
ATOM    757  CA  PRO X  47     135.140 140.003 155.977  0.00  0.00            
ATOM    758  HA  PRO X  47     135.907 140.765 155.833  0.00  0.00            
ATOM    759  C   PRO X  47     135.738 138.594 156.271  0.00  0.00            
ATOM    760  O   PRO X  47     136.734 138.144 155.682  0.00  0.00            
ATOM    761  N   LEU X  48     135.074 137.817 157.130  0.00  0.00            
ATOM    762  H   LEU X  48     134.413 138.369 157.657  0.00  0.00            
ATOM    763  CA  LEU X  48     135.477 136.492 157.566  0.00  0.00            
ATOM    764  HA  LEU X  48     134.747 136.094 158.271  0.00  0.00            
ATOM    765  CB  LEU X  48     135.317 135.457 156.455  0.00  0.00            
ATOM    766  HB2 LEU X  48     134.441 135.722 155.862  0.00  0.00            
ATOM    767  HB3 LEU X  48     136.209 135.530 155.832  0.00  0.00            
ATOM    768  CG  LEU X  48     135.219 134.000 156.952  0.00  0.00            
ATOM    769  HG  LEU X  48     136.055 133.823 157.628  0.00  0.00            
ATOM    770  CD1 LEU X  48     133.971 133.633 157.652  0.00  0.00            
ATOM    771 HD11 LEU X  48     133.961 132.556 157.816  0.00  0.00            
ATOM    772 HD12 LEU X  48     133.061 133.893 157.111  0.00  0.00            
ATOM    773 HD13 LEU X  48     133.967 134.056 158.657  0.00  0.00            
ATOM    774  CD2 LEU X  48     135.407 133.041 155.793  0.00  0.00            
ATOM    775 HD21 LEU X  48     134.707 133.283 154.993  0.00  0.00            
ATOM    776 HD22 LEU X  48     136.411 133.096 155.371  0.00  0.00            
ATOM    777 HD23 LEU X  48     135.166 132.026 156.109  0.00  0.00            
ATOM    778  C   LEU X  48     136.853 136.458 158.297  0.00  0.00            
ATOM    779  O   LEU X  48     137.151 135.432 158.957  0.00  0.00            
ATOM    780  N   ILE X  49     137.681 137.520 158.275  0.00  0.00            
ATOM    781  H   ILE X  49     137.395 138.263 157.654  0.00  0.00            
ATOM    782  CA  ILE X  49     138.875 137.783 159.071  0.00  0.00            
ATOM    783  HA  ILE X  49     139.407 136.833 159.120  0.00  0.00            
ATOM    784  CB  ILE X  49     139.784 138.741 158.340  0.00  0.00            
ATOM    785  HB  ILE X  49     140.601 138.908 159.043  0.00  0.00            
ATOM    786  CG2 ILE X  49     140.542 138.071 157.160  0.00  0.00            
ATOM    787 HG21 ILE X  49     141.508 138.543 156.982  0.00  0.00            
ATOM    788 HG22 ILE X  49     139.910 138.048 156.273  0.00  0.00            
ATOM    789 HG23 ILE X  49     140.748 137.041 157.453  0.00  0.00            
ATOM    790  CG1 ILE X  49     139.100 140.101 157.934  0.00  0.00            
ATOM    791 HG12 ILE X  49     138.559 140.036 156.990  0.00  0.00            
ATOM    792 HG13 ILE X  49     138.402 140.350 158.734  0.00  0.00            
ATOM    793  CD1 ILE X  49     140.145 141.233 157.833  0.00  0.00            
ATOM    794 HD11 ILE X  49     140.666 141.076 156.889  0.00  0.00            
ATOM    795 HD12 ILE X  49     140.940 141.220 158.579  0.00  0.00            
ATOM    796 HD13 ILE X  49     139.629 142.192 157.791  0.00  0.00            
ATOM    797  C   ILE X  49     138.536 138.204 160.518  0.00  0.00            
ATOM    798  O   ILE X  49     139.383 138.266 161.357  0.00  0.00            
ATOM    799  N   GLY X  50     137.305 138.538 160.868  0.00  0.00            
ATOM    800  H   GLY X  50     136.547 138.580 160.201  0.00  0.00            
ATOM    801  CA  GLY X  50     136.888 138.844 162.238  0.00  0.00            
ATOM    802  HA2 GLY X  50     135.997 138.272 162.498  0.00  0.00            
ATOM    803  HA3 GLY X  50     137.522 138.442 163.028  0.00  0.00            
ATOM    804  C   GLY X  50     136.582 140.309 162.509  0.00  0.00            
ATOM    805  O   GLY X  50     136.130 141.053 161.606  0.00  0.00            
ATOM    806  N   HID X  51     136.694 140.733 163.788  0.00  0.00            
ATOM    807  H   HID X  51     137.023 140.081 164.485  0.00  0.00            
ATOM    808  CA  HID X  51     136.386 142.151 164.182  0.00  0.00            
ATOM    809  HA  HID X  51     135.575 142.518 163.554  0.00  0.00            
ATOM    810  CB  HID X  51     135.778 142.257 165.594  0.00  0.00            
ATOM    811  HB2 HID X  51     136.482 141.944 166.364  0.00  0.00            
ATOM    812  HB3 HID X  51     135.545 143.307 165.770  0.00  0.00            
ATOM    813  CG  HID X  51     134.455 141.566 165.823  0.00  0.00            
ATOM    814  ND1 HID X  51     133.483 141.993 166.739  0.00  0.00            
ATOM    815  HD1 HID X  51     133.369 142.930 167.097  0.00  0.00            
ATOM    816  CE1 HID X  51     132.593 141.028 166.915  0.00  0.00            
ATOM    817  HE1 HID X  51     131.599 141.045 167.337  0.00  0.00            
ATOM    818  NE2 HID X  51     132.879 139.962 166.133  0.00  0.00            
ATOM    819  CD2 HID X  51     134.100 140.317 165.441  0.00  0.00            
ATOM    820  HD2 HID X  51     134.603 139.697 164.715  0.00  0.00            
ATOM    821  C   HID X  51     137.700 143.125 163.917  0.00  0.00            
ATOM    822  O   HID X  51     137.968 144.142 164.611  0.00  0.00            
ATOM    823  N   MET X  52     138.628 142.682 163.021  0.00  0.00            
ATOM    824  H   MET X  52     138.491 141.809 162.531  0.00  0.00            
ATOM    825  CA  MET X  52     139.996 143.257 162.981  0.00  0.00            
ATOM    826  HA  MET X  52     140.456 143.141 163.962  0.00  0.00            
ATOM    827  CB  MET X  52     140.814 142.435 162.002  0.00  0.00            
ATOM    828  HB2 MET X  52     140.498 142.514 160.962  0.00  0.00            
ATOM    829  HB3 MET X  52     141.847 142.781 161.969  0.00  0.00            
ATOM    830  CG  MET X  52     140.859 140.940 162.093  0.00  0.00            
ATOM    831  HG2 MET X  52     139.832 140.583 162.173  0.00  0.00            
ATOM    832  HG3 MET X  52     141.231 140.681 161.102  0.00  0.00            
ATOM    833  SD  MET X  52     141.606 139.922 163.422  0.00  0.00            
ATOM    834  CE  MET X  52     141.026 140.717 164.983  0.00  0.00            
ATOM    835  HE1 MET X  52     141.329 140.126 165.847  0.00  0.00            
ATOM    836  HE2 MET X  52     141.566 141.652 165.131  0.00  0.00            
ATOM    837  HE3 MET X  52     139.944 140.822 165.072  0.00  0.00            
ATOM    838  C   MET X  52     140.082 144.750 162.631  0.00  0.00            
ATOM    839  O   MET X  52     140.941 145.461 163.151  0.00  0.00            
ATOM    840  N   LEU X  53     139.150 145.270 161.784  0.00  0.00            
ATOM    841  H   LEU X  53     138.398 144.646 161.528  0.00  0.00            
ATOM    842  CA  LEU X  53     139.094 146.726 161.499  0.00  0.00            
ATOM    843  HA  LEU X  53     140.026 147.110 161.085  0.00  0.00            
ATOM    844  CB  LEU X  53     137.951 147.023 160.514  0.00  0.00            
ATOM    845  HB2 LEU X  53     137.013 146.625 160.902  0.00  0.00            
ATOM    846  HB3 LEU X  53     137.920 148.089 160.286  0.00  0.00            
ATOM    847  CG  LEU X  53     138.040 146.469 159.114  0.00  0.00            
ATOM    848  HG  LEU X  53     138.081 145.381 159.085  0.00  0.00            
ATOM    849  CD1 LEU X  53     136.755 146.944 158.397  0.00  0.00            
ATOM    850 HD11 LEU X  53     135.907 146.472 158.893  0.00  0.00            
ATOM    851 HD12 LEU X  53     136.822 146.530 157.391  0.00  0.00            
ATOM    852 HD13 LEU X  53     136.619 148.025 158.410  0.00  0.00            
ATOM    853  CD2 LEU X  53     139.247 147.015 158.383  0.00  0.00            
ATOM    854 HD21 LEU X  53     139.237 146.767 157.322  0.00  0.00            
ATOM    855 HD22 LEU X  53     139.258 148.098 158.511  0.00  0.00            
ATOM    856 HD23 LEU X  53     140.126 146.517 158.793  0.00  0.00            
ATOM    857  C   LEU X  53     138.784 147.578 162.725  0.00  0.00            
ATOM    858  O   LEU X  53     139.205 148.722 162.756  0.00  0.00            
ATOM    859  N   THR X  54     138.145 146.998 163.721  0.00  0.00            
ATOM    860  H   THR X  54     137.665 146.131 163.521  0.00  0.00            
ATOM    861  CA  THR X  54     137.636 147.624 164.949  0.00  0.00            
ATOM    862  HA  THR X  54     137.455 148.654 164.641  0.00  0.00            
ATOM    863  CB  THR X  54     136.244 147.091 165.372  0.00  0.00            
ATOM    864  HB  THR X  54     136.368 146.122 165.857  0.00  0.00            
ATOM    865  CG2 THR X  54     135.593 148.019 166.345  0.00  0.00            
ATOM    866 HG21 THR X  54     134.602 147.591 166.491  0.00  0.00            
ATOM    867 HG22 THR X  54     135.514 149.029 165.943  0.00  0.00            
ATOM    868 HG23 THR X  54     136.215 148.014 167.240  0.00  0.00            
ATOM    869  OG1 THR X  54     135.307 147.048 164.325  0.00  0.00            
ATOM    870  HG1 THR X  54     134.973 147.944 164.238  0.00  0.00            
ATOM    871  C   THR X  54     138.737 147.637 166.019  0.00  0.00            
ATOM    872  O   THR X  54     138.833 148.524 166.824  0.00  0.00            
ATOM    873  N   LEU X  55     139.492 146.518 166.098  0.00  0.00            
ATOM    874  H   LEU X  55     139.254 145.814 165.414  0.00  0.00            
ATOM    875  CA  LEU X  55     140.371 146.094 167.219  0.00  0.00            
ATOM    876  HA  LEU X  55     140.013 146.592 168.120  0.00  0.00            
ATOM    877  CB  LEU X  55     140.297 144.589 167.399  0.00  0.00            
ATOM    878  HB2 LEU X  55     140.259 144.118 166.417  0.00  0.00            
ATOM    879  HB3 LEU X  55     141.254 144.344 167.861  0.00  0.00            
ATOM    880  CG  LEU X  55     139.137 144.169 168.290  0.00  0.00            
ATOM    881  HG  LEU X  55     139.427 144.666 169.216  0.00  0.00            
ATOM    882  CD1 LEU X  55     137.664 144.606 167.967  0.00  0.00            
ATOM    883 HD11 LEU X  55     136.950 144.203 168.684  0.00  0.00            
ATOM    884 HD12 LEU X  55     137.331 144.161 167.029  0.00  0.00            
ATOM    885 HD13 LEU X  55     137.546 145.687 168.036  0.00  0.00            
ATOM    886  CD2 LEU X  55     139.112 142.640 168.447  0.00  0.00            
ATOM    887 HD21 LEU X  55     139.191 142.105 167.501  0.00  0.00            
ATOM    888 HD22 LEU X  55     140.001 142.369 169.015  0.00  0.00            
ATOM    889 HD23 LEU X  55     138.188 142.355 168.950  0.00  0.00            
ATOM    890  C   LEU X  55     141.817 146.534 166.842  0.00  0.00            
ATOM    891  O   LEU X  55     142.597 146.976 167.731  0.00  0.00            
ATOM    892  N   GLY X  56     142.178 146.665 165.565  0.00  0.00            
ATOM    893  H   GLY X  56     141.462 146.556 164.861  0.00  0.00            
ATOM    894  CA  GLY X  56     143.426 147.226 165.031  0.00  0.00            
ATOM    895  HA2 GLY X  56     143.453 147.155 163.943  0.00  0.00            
ATOM    896  HA3 GLY X  56     143.366 148.307 165.158  0.00  0.00            
ATOM    897  C   GLY X  56     144.663 146.593 165.681  0.00  0.00            
ATOM    898  O   GLY X  56     144.816 145.376 165.755  0.00  0.00            
ATOM    899  N   LYS X  57     145.637 147.430 166.027  0.00  0.00            
ATOM    900  H   LYS X  57     145.512 148.431 165.973  0.00  0.00            
ATOM    901  CA  LYS X  57     146.962 146.864 166.635  0.00  0.00            
ATOM    902  HA  LYS X  57     147.056 145.802 166.409  0.00  0.00            
ATOM    903  CB  LYS X  57     148.118 147.601 165.980  0.00  0.00            
ATOM    904  HB2 LYS X  57     149.018 147.026 166.193  0.00  0.00            
ATOM    905  HB3 LYS X  57     147.922 147.603 164.908  0.00  0.00            
ATOM    906  CG  LYS X  57     148.287 149.052 166.459  0.00  0.00            
ATOM    907  HG2 LYS X  57     147.346 149.565 166.262  0.00  0.00            
ATOM    908  HG3 LYS X  57     148.608 149.086 167.501  0.00  0.00            
ATOM    909  CD  LYS X  57     149.339 149.686 165.534  0.00  0.00            
ATOM    910  HD2 LYS X  57     150.270 149.124 165.607  0.00  0.00            
ATOM    911  HD3 LYS X  57     148.999 149.761 164.501  0.00  0.00            
ATOM    912  CE  LYS X  57     149.681 151.110 165.912  0.00  0.00            
ATOM    913  HE2 LYS X  57     148.830 151.706 165.582  0.00  0.00            
ATOM    914  HE3 LYS X  57     149.596 151.141 166.998  0.00  0.00            
ATOM    915  NZ  LYS X  57     150.942 151.663 165.430  0.00  0.00            
ATOM    916  HZ1 LYS X  57     151.667 151.007 165.685  0.00  0.00            
ATOM    917  HZ2 LYS X  57     151.184 152.558 165.832  0.00  0.00            
ATOM    918  HZ3 LYS X  57     150.973 151.909 164.451  0.00  0.00            
ATOM    919  C   LYS X  57     147.119 146.863 168.117  0.00  0.00            
ATOM    920  O   LYS X  57     148.023 146.202 168.571  0.00  0.00            
ATOM    921  N   ASN X  58     146.299 147.637 168.777  0.00  0.00            
ATOM    922  H   ASN X  58     145.873 148.422 168.305  0.00  0.00            
ATOM    923  CA  ASN X  58     146.017 147.594 170.161  0.00  0.00            
ATOM    924  HA  ASN X  58     146.247 146.562 170.430  0.00  0.00            
ATOM    925  CB  ASN X  58     146.929 148.470 171.008  0.00  0.00            
ATOM    926  HB2 ASN X  58     147.944 148.338 170.634  0.00  0.00            
ATOM    927  HB3 ASN X  58     146.586 149.500 170.905  0.00  0.00            
ATOM    928  CG  ASN X  58     146.995 148.209 172.464  0.00  0.00            
ATOM    929  OD1 ASN X  58     146.308 147.383 173.024  0.00  0.00            
ATOM    930  ND2 ASN X  58     147.835 148.986 173.125  0.00  0.00            
ATOM    931 HD21 ASN X  58     148.279 149.741 172.621  0.00  0.00            
ATOM    932 HD22 ASN X  58     148.001 148.748 174.092  0.00  0.00            
ATOM    933  C   ASN X  58     144.468 147.736 170.507  0.00  0.00            
ATOM    934  O   ASN X  58     143.983 148.848 170.555  0.00  0.00            
ATOM    935  N   PRO X  59     143.751 146.670 170.835  0.00  0.00            
ATOM    936  CD  PRO X  59     144.316 145.327 170.838  0.00  0.00            
ATOM    937  HD2 PRO X  59     144.957 145.205 171.711  0.00  0.00            
ATOM    938  HD3 PRO X  59     144.847 145.224 169.892  0.00  0.00            
ATOM    939  CG  PRO X  59     143.138 144.405 170.751  0.00  0.00            
ATOM    940  HG2 PRO X  59     143.227 143.488 171.334  0.00  0.00            
ATOM    941  HG3 PRO X  59     143.156 144.146 169.693  0.00  0.00            
ATOM    942  CB  PRO X  59     141.851 145.184 171.049  0.00  0.00            
ATOM    943  HB2 PRO X  59     141.386 144.989 172.015  0.00  0.00            
ATOM    944  HB3 PRO X  59     141.231 144.849 170.217  0.00  0.00            
ATOM    945  CA  PRO X  59     142.281 146.647 171.034  0.00  0.00            
ATOM    946  HA  PRO X  59     141.859 147.221 170.209  0.00  0.00            
ATOM    947  C   PRO X  59     141.724 147.311 172.313  0.00  0.00            
ATOM    948  O   PRO X  59     140.522 147.404 172.397  0.00  0.00            
ATOM    949  N   HID X  60     142.621 147.677 173.252  0.00  0.00            
ATOM    950  H   HID X  60     143.595 147.510 173.046  0.00  0.00            
ATOM    951  CA  HID X  60     142.363 148.126 174.611  0.00  0.00            
ATOM    952  HA  HID X  60     142.117 147.246 175.206  0.00  0.00            
ATOM    953  CB  HID X  60     143.618 148.733 175.265  0.00  0.00            
ATOM    954  HB2 HID X  60     143.343 148.887 176.309  0.00  0.00            
ATOM    955  HB3 HID X  60     144.337 147.915 175.257  0.00  0.00            
ATOM    956  CG  HID X  60     144.177 149.926 174.582  0.00  0.00            
ATOM    957  ND1 HID X  60     144.714 149.986 173.283  0.00  0.00            
ATOM    958  HD1 HID X  60     144.867 149.200 172.667  0.00  0.00            
ATOM    959  CE1 HID X  60     145.065 151.276 173.109  0.00  0.00            
ATOM    960  HE1 HID X  60     145.497 151.766 172.249  0.00  0.00            
ATOM    961  NE2 HID X  60     144.797 152.033 174.214  0.00  0.00            
ATOM    962  CD2 HID X  60     144.292 151.155 175.145  0.00  0.00            
ATOM    963  HD2 HID X  60     144.100 151.502 176.150  0.00  0.00            
ATOM    964  C   HID X  60     141.184 149.096 174.873  0.00  0.00            
ATOM    965  O   HID X  60     140.341 148.931 175.755  0.00  0.00            
ATOM    966  N   LEU X  61     141.174 150.192 174.112  0.00  0.00            
ATOM    967  H   LEU X  61     141.783 150.258 173.310  0.00  0.00            
ATOM    968  CA  LEU X  61     140.223 151.280 174.269  0.00  0.00            
ATOM    969  HA  LEU X  61     140.020 151.395 175.334  0.00  0.00            
ATOM    970  CB  LEU X  61     140.820 152.594 173.667  0.00  0.00            
ATOM    971  HB2 LEU X  61     141.700 152.701 174.301  0.00  0.00            
ATOM    972  HB3 LEU X  61     141.166 152.466 172.641  0.00  0.00            
ATOM    973  CG  LEU X  61     139.873 153.851 173.630  0.00  0.00            
ATOM    974  HG  LEU X  61     138.880 153.468 173.394  0.00  0.00            
ATOM    975  CD1 LEU X  61     139.723 154.509 175.025  0.00  0.00            
ATOM    976 HD11 LEU X  61     139.186 155.449 174.902  0.00  0.00            
ATOM    977 HD12 LEU X  61     140.727 154.747 175.376  0.00  0.00            
ATOM    978 HD13 LEU X  61     139.235 153.894 175.781  0.00  0.00            
ATOM    979  CD2 LEU X  61     140.298 154.910 172.622  0.00  0.00            
ATOM    980 HD21 LEU X  61     139.542 155.655 172.373  0.00  0.00            
ATOM    981 HD22 LEU X  61     141.167 155.466 172.974  0.00  0.00            
ATOM    982 HD23 LEU X  61     140.374 154.409 171.657  0.00  0.00            
ATOM    983  C   LEU X  61     138.945 150.891 173.522  0.00  0.00            
ATOM    984  O   LEU X  61     137.812 151.073 173.986  0.00  0.00            
ATOM    985  N   ALA X  62     139.070 150.287 172.302  0.00  0.00            
ATOM    986  H   ALA X  62     139.985 150.139 171.899  0.00  0.00            
ATOM    987  CA  ALA X  62     137.908 149.797 171.474  0.00  0.00            
ATOM    988  HA  ALA X  62     137.320 150.699 171.302  0.00  0.00            
ATOM    989  CB  ALA X  62     138.405 149.325 170.153  0.00  0.00            
ATOM    990  HB1 ALA X  62     139.042 150.080 169.694  0.00  0.00            
ATOM    991  HB2 ALA X  62     137.549 149.073 169.527  0.00  0.00            
ATOM    992  HB3 ALA X  62     139.038 148.437 170.168  0.00  0.00            
ATOM    993  C   ALA X  62     137.067 148.673 172.144  0.00  0.00            
ATOM    994  O   ALA X  62     135.873 148.737 172.115  0.00  0.00            
ATOM    995  N   LEU X  63     137.627 147.678 172.696  0.00  0.00            
ATOM    996  H   LEU X  63     138.635 147.629 172.638  0.00  0.00            
ATOM    997  CA  LEU X  63     136.914 146.628 173.407  0.00  0.00            
ATOM    998  HA  LEU X  63     136.051 146.308 172.823  0.00  0.00            
ATOM    999  CB  LEU X  63     137.814 145.426 173.479  0.00  0.00            
ATOM   1000  HB2 LEU X  63     138.353 145.362 172.534  0.00  0.00            
ATOM   1001  HB3 LEU X  63     138.667 145.639 174.123  0.00  0.00            
ATOM   1002  CG  LEU X  63     137.152 144.099 173.928  0.00  0.00            
ATOM   1003  HG  LEU X  63     137.008 144.069 175.008  0.00  0.00            
ATOM   1004  CD1 LEU X  63     135.859 143.763 173.133  0.00  0.00            
ATOM   1005 HD11 LEU X  63     135.038 144.398 173.469  0.00  0.00            
ATOM   1006 HD12 LEU X  63     135.547 142.725 173.249  0.00  0.00            
ATOM   1007 HD13 LEU X  63     136.052 143.898 172.069  0.00  0.00            
ATOM   1008  CD2 LEU X  63     138.225 142.947 173.578  0.00  0.00            
ATOM   1009 HD21 LEU X  63     138.652 143.002 172.577  0.00  0.00            
ATOM   1010 HD22 LEU X  63     138.979 142.805 174.352  0.00  0.00            
ATOM   1011 HD23 LEU X  63     137.722 141.981 173.630  0.00  0.00            
ATOM   1012  C   LEU X  63     136.416 147.159 174.775  0.00  0.00            
ATOM   1013  O   LEU X  63     135.596 146.435 175.355  0.00  0.00            
ATOM   1014  N   SER X  64     136.735 148.372 175.223  0.00  0.00            
ATOM   1015  H   SER X  64     137.596 148.775 174.882  0.00  0.00            
ATOM   1016  CA  SER X  64     136.161 148.958 176.389  0.00  0.00            
ATOM   1017  HA  SER X  64     135.850 148.192 177.100  0.00  0.00            
ATOM   1018  CB  SER X  64     137.302 149.683 177.152  0.00  0.00            
ATOM   1019  HB2 SER X  64     137.855 150.518 176.723  0.00  0.00            
ATOM   1020  HB3 SER X  64     136.883 150.115 178.060  0.00  0.00            
ATOM   1021  OG  SER X  64     138.262 148.754 177.553  0.00  0.00            
ATOM   1022  HG  SER X  64     139.088 148.991 177.125  0.00  0.00            
ATOM   1023  C   SER X  64     134.986 149.857 176.089  0.00  0.00            
ATOM   1024  O   SER X  64     133.932 149.927 176.718  0.00  0.00            
ATOM   1025  N   ARG X  65     135.191 150.618 174.963  0.00  0.00            
ATOM   1026  H   ARG X  65     136.141 150.713 174.634  0.00  0.00            
ATOM   1027  CA  ARG X  65     134.124 151.337 174.209  0.00  0.00            
ATOM   1028  HA  ARG X  65     133.736 152.128 174.851  0.00  0.00            
ATOM   1029  CB  ARG X  65     134.720 152.107 172.974  0.00  0.00            
ATOM   1030  HB2 ARG X  65     135.193 151.382 172.311  0.00  0.00            
ATOM   1031  HB3 ARG X  65     133.846 152.558 172.504  0.00  0.00            
ATOM   1032  CG  ARG X  65     135.582 153.355 173.268  0.00  0.00            
ATOM   1033  HG2 ARG X  65     134.925 154.084 173.743  0.00  0.00            
ATOM   1034  HG3 ARG X  65     136.328 153.129 174.030  0.00  0.00            
ATOM   1035  CD  ARG X  65     136.303 153.982 172.033  0.00  0.00            
ATOM   1036  HD2 ARG X  65     137.165 153.384 171.739  0.00  0.00            
ATOM   1037  HD3 ARG X  65     135.528 154.055 171.270  0.00  0.00            
ATOM   1038  NE  ARG X  65     136.734 155.333 172.377  0.00  0.00            
ATOM   1039  HE  ARG X  65     136.807 155.510 173.369  0.00  0.00            
ATOM   1040  CZ  ARG X  65     136.932 156.372 171.631  0.00  0.00            
ATOM   1041  NH1 ARG X  65     137.008 156.367 170.325  0.00  0.00            
ATOM   1042 HH11 ARG X  65     137.031 155.511 169.790  0.00  0.00            
ATOM   1043 HH12 ARG X  65     137.077 157.204 169.765  0.00  0.00            
ATOM   1044  NH2 ARG X  65     136.918 157.548 172.103  0.00  0.00            
ATOM   1045 HH21 ARG X  65     136.517 157.688 173.019  0.00  0.00            
ATOM   1046 HH22 ARG X  65     137.067 158.379 171.548  0.00  0.00            
ATOM   1047  C   ARG X  65     132.949 150.407 173.812  0.00  0.00            
ATOM   1048  O   ARG X  65     131.810 150.855 174.011  0.00  0.00            
ATOM   1049  N   MET X  66     133.194 149.191 173.282  0.00  0.00            
ATOM   1050  H   MET X  66     134.168 148.925 173.258  0.00  0.00            
ATOM   1051  CA  MET X  66     132.046 148.291 173.014  0.00  0.00            
ATOM   1052  HA  MET X  66     131.371 148.687 172.255  0.00  0.00            
ATOM   1053  CB  MET X  66     132.471 146.871 172.540  0.00  0.00            
ATOM   1054  HB2 MET X  66     133.144 146.427 173.274  0.00  0.00            
ATOM   1055  HB3 MET X  66     131.551 146.286 172.543  0.00  0.00            
ATOM   1056  CG  MET X  66     133.172 146.859 171.215  0.00  0.00            
ATOM   1057  HG2 MET X  66     132.632 147.436 170.464  0.00  0.00            
ATOM   1058  HG3 MET X  66     134.090 147.418 171.395  0.00  0.00            
ATOM   1059  SD  MET X  66     133.561 145.232 170.586  0.00  0.00            
ATOM   1060  CE  MET X  66     134.571 145.772 169.233  0.00  0.00            
ATOM   1061  HE1 MET X  66     135.442 146.323 169.586  0.00  0.00            
ATOM   1062  HE2 MET X  66     134.767 144.917 168.586  0.00  0.00            
ATOM   1063  HE3 MET X  66     134.078 146.548 168.649  0.00  0.00            
ATOM   1064  C   MET X  66     131.136 148.019 174.251  0.00  0.00            
ATOM   1065  O   MET X  66     129.912 147.738 174.030  0.00  0.00            
ATOM   1066  N   SER X  67     131.668 148.074 175.455  0.00  0.00            
ATOM   1067  H   SER X  67     132.671 148.073 175.572  0.00  0.00            
ATOM   1068  CA  SER X  67     130.841 147.903 176.648  0.00  0.00            
ATOM   1069  HA  SER X  67     130.170 147.067 176.450  0.00  0.00            
ATOM   1070  CB  SER X  67     131.695 147.458 177.778  0.00  0.00            
ATOM   1071  HB2 SER X  67     132.503 148.159 177.987  0.00  0.00            
ATOM   1072  HB3 SER X  67     131.135 147.392 178.711  0.00  0.00            
ATOM   1073  OG  SER X  67     132.112 146.148 177.319  0.00  0.00            
ATOM   1074  HG  SER X  67     131.321 145.628 177.157  0.00  0.00            
ATOM   1075  C   SER X  67     130.025 149.100 176.985  0.00  0.00            
ATOM   1076  O   SER X  67     129.129 148.999 177.862  0.00  0.00            
ATOM   1077  N   GLN X  68     130.242 150.245 176.357  0.00  0.00            
ATOM   1078  H   GLN X  68     130.998 150.388 175.702  0.00  0.00            
ATOM   1079  CA  GLN X  68     129.324 151.400 176.377  0.00  0.00            
ATOM   1080  HA  GLN X  68     128.756 151.474 177.304  0.00  0.00            
ATOM   1081  CB  GLN X  68     130.116 152.697 176.359  0.00  0.00            
ATOM   1082  HB2 GLN X  68     130.625 152.676 175.395  0.00  0.00            
ATOM   1083  HB3 GLN X  68     129.367 153.481 176.467  0.00  0.00            
ATOM   1084  CG  GLN X  68     131.089 152.794 177.526  0.00  0.00            
ATOM   1085  HG2 GLN X  68     130.411 153.115 178.317  0.00  0.00            
ATOM   1086  HG3 GLN X  68     131.668 151.884 177.685  0.00  0.00            
ATOM   1087  CD  GLN X  68     132.076 153.942 177.399  0.00  0.00            
ATOM   1088  OE1 GLN X  68     133.277 153.757 177.144  0.00  0.00            
ATOM   1089  NE2 GLN X  68     131.657 155.159 177.721  0.00  0.00            
ATOM   1090 HE21 GLN X  68     132.326 155.913 177.771  0.00  0.00            
ATOM   1091 HE22 GLN X  68     130.729 155.291 178.098  0.00  0.00            
ATOM   1092  C   GLN X  68     128.319 151.379 175.235  0.00  0.00            
ATOM   1093  O   GLN X  68     127.419 152.197 175.160  0.00  0.00            
ATOM   1094  N   GLN X  69     128.586 150.482 174.210  0.00  0.00            
ATOM   1095  H   GLN X  69     129.385 149.890 174.384  0.00  0.00            
ATOM   1096  CA  GLN X  69     127.750 150.345 173.031  0.00  0.00            
ATOM   1097  HA  GLN X  69     127.122 151.235 173.044  0.00  0.00            
ATOM   1098  CB  GLN X  69     128.698 150.478 171.813  0.00  0.00            
ATOM   1099  HB2 GLN X  69     128.972 151.530 171.722  0.00  0.00            
ATOM   1100  HB3 GLN X  69     129.513 149.755 171.832  0.00  0.00            
ATOM   1101  CG  GLN X  69     127.960 150.438 170.488  0.00  0.00            
ATOM   1102  HG2 GLN X  69     128.789 150.363 169.784  0.00  0.00            
ATOM   1103  HG3 GLN X  69     127.526 149.439 170.450  0.00  0.00            
ATOM   1104  CD  GLN X  69     126.858 151.466 170.163  0.00  0.00            
ATOM   1105  OE1 GLN X  69     126.797 152.557 170.770  0.00  0.00            
ATOM   1106  NE2 GLN X  69     125.897 151.240 169.244  0.00  0.00            
ATOM   1107 HE21 GLN X  69     125.434 152.089 168.951  0.00  0.00            
ATOM   1108 HE22 GLN X  69     126.011 150.449 168.626  0.00  0.00            
ATOM   1109  C   GLN X  69     126.775 149.144 173.007  0.00  0.00            
ATOM   1110  O   GLN X  69     125.743 149.041 172.347  0.00  0.00            
ATOM   1111  N   TYR X  70     127.067 148.213 173.836  0.00  0.00            
ATOM   1112  H   TYR X  70     128.026 148.250 174.151  0.00  0.00            
ATOM   1113  CA  TYR X  70     126.510 146.850 173.806  0.00  0.00            
ATOM   1114  HA  TYR X  70     125.541 146.771 173.315  0.00  0.00            
ATOM   1115  CB  TYR X  70     127.394 145.932 172.941  0.00  0.00            
ATOM   1116  HB2 TYR X  70     128.321 145.742 173.482  0.00  0.00            
ATOM   1117  HB3 TYR X  70     126.937 144.950 173.067  0.00  0.00            
ATOM   1118  CG  TYR X  70     127.615 146.307 171.497  0.00  0.00            
ATOM   1119  CD1 TYR X  70     126.468 146.430 170.690  0.00  0.00            
ATOM   1120  HD1 TYR X  70     125.509 146.137 171.089  0.00  0.00            
ATOM   1121  CE1 TYR X  70     126.648 146.939 169.360  0.00  0.00            
ATOM   1122  HE1 TYR X  70     125.781 146.818 168.729  0.00  0.00            
ATOM   1123  CZ  TYR X  70     127.932 147.375 168.897  0.00  0.00            
ATOM   1124  OH  TYR X  70     128.031 148.075 167.755  0.00  0.00            
ATOM   1125  HH  TYR X  70     127.285 148.205 167.165  0.00  0.00            
ATOM   1126  CE2 TYR X  70     129.020 147.337 169.750  0.00  0.00            
ATOM   1127  HE2 TYR X  70     129.952 147.785 169.440  0.00  0.00            
ATOM   1128  CD2 TYR X  70     128.893 146.799 171.055  0.00  0.00            
ATOM   1129  HD2 TYR X  70     129.737 146.749 171.727  0.00  0.00            
ATOM   1130  C   TYR X  70     126.294 146.177 175.152  0.00  0.00            
ATOM   1131  O   TYR X  70     125.725 145.094 175.209  0.00  0.00            
ATOM   1132  N   GLY X  71     126.834 146.767 176.172  0.00  0.00            
ATOM   1133  H   GLY X  71     127.431 147.539 175.913  0.00  0.00            
ATOM   1134  CA  GLY X  71     126.706 146.336 177.563  0.00  0.00            
ATOM   1135  HA2 GLY X  71     126.531 147.270 178.096  0.00  0.00            
ATOM   1136  HA3 GLY X  71     125.835 145.704 177.737  0.00  0.00            
ATOM   1137  C   GLY X  71     127.922 145.683 178.140  0.00  0.00            
ATOM   1138  O   GLY X  71     129.038 145.562 177.615  0.00  0.00            
ATOM   1139  N   ASP X  72     127.773 145.190 179.340  0.00  0.00            
ATOM   1140  H   ASP X  72     126.842 145.180 179.732  0.00  0.00            
ATOM   1141  CA  ASP X  72     128.801 144.638 180.229  0.00  0.00            
ATOM   1142  HA  ASP X  72     129.767 145.082 179.990  0.00  0.00            
ATOM   1143  CB  ASP X  72     128.390 144.933 181.637  0.00  0.00            
ATOM   1144  HB2 ASP X  72     129.234 144.785 182.310  0.00  0.00            
ATOM   1145  HB3 ASP X  72     128.040 145.959 181.746  0.00  0.00            
ATOM   1146  CG  ASP X  72     127.223 144.039 182.005  0.00  0.00            
ATOM   1147  OD1 ASP X  72     126.126 144.162 181.395  0.00  0.00            
ATOM   1148  OD2 ASP X  72     127.306 143.349 183.031  0.00  0.00            
ATOM   1149  C   ASP X  72     129.046 143.129 179.944  0.00  0.00            
ATOM   1150  O   ASP X  72     130.009 142.600 180.569  0.00  0.00            
ATOM   1151  N   VAL X  73     128.348 142.478 178.970  0.00  0.00            
ATOM   1152  H   VAL X  73     127.666 142.986 178.425  0.00  0.00            
ATOM   1153  CA  VAL X  73     128.630 141.144 178.514  0.00  0.00            
ATOM   1154  HA  VAL X  73     129.696 140.934 178.593  0.00  0.00            
ATOM   1155  CB  VAL X  73     127.831 140.139 179.399  0.00  0.00            
ATOM   1156  HB  VAL X  73     128.131 140.414 180.410  0.00  0.00            
ATOM   1157  CG1 VAL X  73     126.353 140.153 179.409  0.00  0.00            
ATOM   1158 HG11 VAL X  73     125.973 141.068 179.862  0.00  0.00            
ATOM   1159 HG12 VAL X  73     125.923 139.872 178.447  0.00  0.00            
ATOM   1160 HG13 VAL X  73     125.983 139.354 180.052  0.00  0.00            
ATOM   1161  CG2 VAL X  73     128.291 138.694 179.062  0.00  0.00            
ATOM   1162 HG21 VAL X  73     129.374 138.591 179.002  0.00  0.00            
ATOM   1163 HG22 VAL X  73     127.955 138.346 178.085  0.00  0.00            
ATOM   1164 HG23 VAL X  73     127.843 137.963 179.736  0.00  0.00            
ATOM   1165  C   VAL X  73     128.250 141.053 177.014  0.00  0.00            
ATOM   1166  O   VAL X  73     127.148 141.474 176.650  0.00  0.00            
ATOM   1167  N   LEU X  74     129.202 140.604 176.150  0.00  0.00            
ATOM   1168  H   LEU X  74     130.009 140.159 176.563  0.00  0.00            
ATOM   1169  CA  LEU X  74     129.123 140.636 174.690  0.00  0.00            
ATOM   1170  HA  LEU X  74     128.138 140.267 174.402  0.00  0.00            
ATOM   1171  CB  LEU X  74     129.493 142.081 174.198  0.00  0.00            
ATOM   1172  HB2 LEU X  74     129.274 142.246 173.143  0.00  0.00            
ATOM   1173  HB3 LEU X  74     128.848 142.764 174.751  0.00  0.00            
ATOM   1174  CG  LEU X  74     130.957 142.613 174.379  0.00  0.00            
ATOM   1175  HG  LEU X  74     131.375 142.258 175.321  0.00  0.00            
ATOM   1176  CD1 LEU X  74     131.939 142.147 173.313  0.00  0.00            
ATOM   1177 HD11 LEU X  74     132.163 141.095 173.493  0.00  0.00            
ATOM   1178 HD12 LEU X  74     132.889 142.613 173.576  0.00  0.00            
ATOM   1179 HD13 LEU X  74     131.479 142.243 172.330  0.00  0.00            
ATOM   1180  CD2 LEU X  74     131.003 144.094 174.476  0.00  0.00            
ATOM   1181 HD21 LEU X  74     130.224 144.491 173.825  0.00  0.00            
ATOM   1182 HD22 LEU X  74     130.618 144.248 175.484  0.00  0.00            
ATOM   1183 HD23 LEU X  74     132.018 144.424 174.256  0.00  0.00            
ATOM   1184  C   LEU X  74     130.106 139.578 174.066  0.00  0.00            
ATOM   1185  O   LEU X  74     131.009 139.209 174.726  0.00  0.00            
ATOM   1186  N   GLN X  75     129.882 139.204 172.767  0.00  0.00            
ATOM   1187  H   GLN X  75     129.192 139.739 172.261  0.00  0.00            
ATOM   1188  CA  GLN X  75     130.697 138.315 172.059  0.00  0.00            
ATOM   1189  HA  GLN X  75     131.472 137.841 172.661  0.00  0.00            
ATOM   1190  CB  GLN X  75     129.786 137.232 171.563  0.00  0.00            
ATOM   1191  HB2 GLN X  75     129.216 136.914 172.437  0.00  0.00            
ATOM   1192  HB3 GLN X  75     128.999 137.555 170.881  0.00  0.00            
ATOM   1193  CG  GLN X  75     130.463 136.106 170.874  0.00  0.00            
ATOM   1194  HG2 GLN X  75     130.845 136.476 169.923  0.00  0.00            
ATOM   1195  HG3 GLN X  75     131.244 135.672 171.498  0.00  0.00            
ATOM   1196  CD  GLN X  75     129.437 134.997 170.562  0.00  0.00            
ATOM   1197  OE1 GLN X  75     129.106 134.154 171.445  0.00  0.00            
ATOM   1198  NE2 GLN X  75     129.105 134.927 169.304  0.00  0.00            
ATOM   1199 HE21 GLN X  75     128.556 134.126 169.028  0.00  0.00            
ATOM   1200 HE22 GLN X  75     129.484 135.496 168.560  0.00  0.00            
ATOM   1201  C   GLN X  75     131.423 139.059 170.998  0.00  0.00            
ATOM   1202  O   GLN X  75     130.901 139.866 170.339  0.00  0.00            
ATOM   1203  N   ILE X  76     132.665 138.688 170.730  0.00  0.00            
ATOM   1204  H   ILE X  76     133.053 138.071 171.429  0.00  0.00            
ATOM   1205  CA  ILE X  76     133.473 139.064 169.558  0.00  0.00            
ATOM   1206  HA  ILE X  76     132.733 139.416 168.840  0.00  0.00            
ATOM   1207  CB  ILE X  76     134.510 140.120 169.808  0.00  0.00            
ATOM   1208  HB  ILE X  76     135.077 140.401 168.921  0.00  0.00            
ATOM   1209  CG2 ILE X  76     133.924 141.397 170.364  0.00  0.00            
ATOM   1210 HG21 ILE X  76     132.975 141.528 169.844  0.00  0.00            
ATOM   1211 HG22 ILE X  76     134.616 142.237 170.289  0.00  0.00            
ATOM   1212 HG23 ILE X  76     133.791 141.293 171.440  0.00  0.00            
ATOM   1213  CG1 ILE X  76     135.679 139.400 170.638  0.00  0.00            
ATOM   1214 HG12 ILE X  76     135.274 139.069 171.595  0.00  0.00            
ATOM   1215 HG13 ILE X  76     136.081 138.458 170.266  0.00  0.00            
ATOM   1216  CD1 ILE X  76     136.968 140.271 170.918  0.00  0.00            
ATOM   1217 HD11 ILE X  76     137.681 139.730 171.540  0.00  0.00            
ATOM   1218 HD12 ILE X  76     136.763 141.253 171.343  0.00  0.00            
ATOM   1219 HD13 ILE X  76     137.427 140.397 169.937  0.00  0.00            
ATOM   1220  C   ILE X  76     134.096 137.852 168.876  0.00  0.00            
ATOM   1221  O   ILE X  76     133.767 136.745 169.340  0.00  0.00            
ATOM   1222  N   ARG X  77     134.634 138.043 167.666  0.00  0.00            
ATOM   1223  H   ARG X  77     134.447 138.928 167.217  0.00  0.00            
ATOM   1224  CA  ARG X  77     135.274 137.078 166.741  0.00  0.00            
ATOM   1225  HA  ARG X  77     135.399 136.192 167.362  0.00  0.00            
ATOM   1226  CB  ARG X  77     134.498 136.709 165.466  0.00  0.00            
ATOM   1227  HB2 ARG X  77     134.437 137.605 164.847  0.00  0.00            
ATOM   1228  HB3 ARG X  77     135.041 135.928 164.933  0.00  0.00            
ATOM   1229  CG  ARG X  77     133.099 136.108 165.768  0.00  0.00            
ATOM   1230  HG2 ARG X  77     133.268 135.247 166.414  0.00  0.00            
ATOM   1231  HG3 ARG X  77     132.584 136.789 166.445  0.00  0.00            
ATOM   1232  CD  ARG X  77     132.297 135.735 164.473  0.00  0.00            
ATOM   1233  HD2 ARG X  77     132.240 136.602 163.814  0.00  0.00            
ATOM   1234  HD3 ARG X  77     132.838 134.952 163.943  0.00  0.00            
ATOM   1235  NE  ARG X  77     130.883 135.357 164.794  0.00  0.00            
ATOM   1236  HE  ARG X  77     130.184 136.082 164.870  0.00  0.00            
ATOM   1237  CZ  ARG X  77     130.395 134.149 165.021  0.00  0.00            
ATOM   1238  NH1 ARG X  77     131.153 133.007 164.887  0.00  0.00            
ATOM   1239 HH11 ARG X  77     132.160 133.006 164.967  0.00  0.00            
ATOM   1240 HH12 ARG X  77     130.661 132.159 165.132  0.00  0.00            
ATOM   1241  NH2 ARG X  77     129.188 133.929 165.487  0.00  0.00            
ATOM   1242 HH21 ARG X  77     128.607 134.747 165.378  0.00  0.00            
ATOM   1243 HH22 ARG X  77     128.871 132.982 165.642  0.00  0.00            
ATOM   1244  C   ARG X  77     136.668 137.568 166.190  0.00  0.00            
ATOM   1245  O   ARG X  77     136.848 138.722 165.819  0.00  0.00            
ATOM   1246  N   ILE X  78     137.552 136.595 166.101  0.00  0.00            
ATOM   1247  H   ILE X  78     137.263 135.714 166.502  0.00  0.00            
ATOM   1248  CA  ILE X  78     138.826 136.639 165.425  0.00  0.00            
ATOM   1249  HA  ILE X  78     138.918 137.443 164.694  0.00  0.00            
ATOM   1250  CB  ILE X  78     139.921 136.606 166.494  0.00  0.00            
ATOM   1251  HB  ILE X  78     139.865 135.699 167.096  0.00  0.00            
ATOM   1252  CG2 ILE X  78     141.302 136.509 165.819  0.00  0.00            
ATOM   1253 HG21 ILE X  78     141.477 137.396 165.210  0.00  0.00            
ATOM   1254 HG22 ILE X  78     141.371 135.613 165.202  0.00  0.00            
ATOM   1255 HG23 ILE X  78     142.160 136.558 166.489  0.00  0.00            
ATOM   1256  CG1 ILE X  78     139.956 137.951 167.319  0.00  0.00            
ATOM   1257 HG12 ILE X  78     140.954 138.199 167.682  0.00  0.00            
ATOM   1258 HG13 ILE X  78     139.804 138.766 166.611  0.00  0.00            
ATOM   1259  CD1 ILE X  78     139.120 138.181 168.529  0.00  0.00            
ATOM   1260 HD11 ILE X  78     138.083 137.893 168.356  0.00  0.00            
ATOM   1261 HD12 ILE X  78     139.321 139.215 168.810  0.00  0.00            
ATOM   1262 HD13 ILE X  78     139.599 137.675 169.368  0.00  0.00            
ATOM   1263  C   ILE X  78     138.886 135.344 164.595  0.00  0.00            
ATOM   1264  O   ILE X  78     138.513 134.278 165.085  0.00  0.00            
ATOM   1265  N   GLY X  79     139.162 135.512 163.328  0.00  0.00            
ATOM   1266  H   GLY X  79     139.579 136.370 162.996  0.00  0.00            
ATOM   1267  CA  GLY X  79     138.589 134.627 162.310  0.00  0.00            
ATOM   1268  HA2 GLY X  79     138.776 135.090 161.341  0.00  0.00            
ATOM   1269  HA3 GLY X  79     138.825 133.572 162.451  0.00  0.00            
ATOM   1270  C   GLY X  79     137.119 134.601 162.544  0.00  0.00            
ATOM   1271  O   GLY X  79     136.520 135.644 162.743  0.00  0.00            
ATOM   1272  N   SER X  80     136.535 133.478 162.248  0.00  0.00            
ATOM   1273  H   SER X  80     137.104 132.687 161.981  0.00  0.00            
ATOM   1274  CA  SER X  80     135.228 133.048 162.745  0.00  0.00            
ATOM   1275  HA  SER X  80     134.601 133.852 162.359  0.00  0.00            
ATOM   1276  CB  SER X  80     134.859 131.812 161.939  0.00  0.00            
ATOM   1277  HB2 SER X  80     135.551 130.976 162.033  0.00  0.00            
ATOM   1278  HB3 SER X  80     133.824 131.499 162.074  0.00  0.00            
ATOM   1279  OG  SER X  80     134.713 132.097 160.546  0.00  0.00            
ATOM   1280  HG  SER X  80     134.318 132.968 160.467  0.00  0.00            
ATOM   1281  C   SER X  80     134.957 132.787 164.179  0.00  0.00            
ATOM   1282  O   SER X  80     133.862 132.951 164.651  0.00  0.00            
ATOM   1283  N   THR X  81     135.996 132.520 164.947  0.00  0.00            
ATOM   1284  H   THR X  81     136.797 132.492 164.332  0.00  0.00            
ATOM   1285  CA  THR X  81     135.953 131.863 166.300  0.00  0.00            
ATOM   1286  HA  THR X  81     135.211 131.070 166.214  0.00  0.00            
ATOM   1287  CB  THR X  81     137.341 131.269 166.818  0.00  0.00            
ATOM   1288  HB  THR X  81     138.160 131.988 166.780  0.00  0.00            
ATOM   1289  CG2 THR X  81     137.195 130.967 168.323  0.00  0.00            
ATOM   1290 HG21 THR X  81     137.575 131.739 168.993  0.00  0.00            
ATOM   1291 HG22 THR X  81     137.823 130.118 168.591  0.00  0.00            
ATOM   1292 HG23 THR X  81     136.155 130.717 168.534  0.00  0.00            
ATOM   1293  OG1 THR X  81     137.711 130.023 166.213  0.00  0.00            
ATOM   1294  HG1 THR X  81     138.507 129.779 166.690  0.00  0.00            
ATOM   1295  C   THR X  81     135.434 132.926 167.303  0.00  0.00            
ATOM   1296  O   THR X  81     136.029 134.035 167.411  0.00  0.00            
ATOM   1297  N   PRO X  82     134.285 132.615 167.903  0.00  0.00            
ATOM   1298  CD  PRO X  82     133.426 131.432 167.703  0.00  0.00            
ATOM   1299  HD2 PRO X  82     133.895 130.507 168.040  0.00  0.00            
ATOM   1300  HD3 PRO X  82     133.195 131.331 166.642  0.00  0.00            
ATOM   1301  CG  PRO X  82     132.148 131.624 168.518  0.00  0.00            
ATOM   1302  HG2 PRO X  82     132.240 131.011 169.414  0.00  0.00            
ATOM   1303  HG3 PRO X  82     131.230 131.406 167.973  0.00  0.00            
ATOM   1304  CB  PRO X  82     132.170 133.125 169.017  0.00  0.00            
ATOM   1305  HB2 PRO X  82     131.724 133.185 170.009  0.00  0.00            
ATOM   1306  HB3 PRO X  82     131.621 133.697 168.268  0.00  0.00            
ATOM   1307  CA  PRO X  82     133.660 133.435 168.970  0.00  0.00            
ATOM   1308  HA  PRO X  82     133.747 134.475 168.655  0.00  0.00            
ATOM   1309  C   PRO X  82     134.308 133.375 170.390  0.00  0.00            
ATOM   1310  O   PRO X  82     134.749 132.336 170.897  0.00  0.00            
ATOM   1311  N   VAL X  83     134.246 134.520 171.121  0.00  0.00            
ATOM   1312  H   VAL X  83     133.966 135.304 170.548  0.00  0.00            
ATOM   1313  CA  VAL X  83     134.594 134.647 172.521  0.00  0.00            
ATOM   1314  HA  VAL X  83     134.467 133.721 173.082  0.00  0.00            
ATOM   1315  CB  VAL X  83     136.149 134.935 172.683  0.00  0.00            
ATOM   1316  HB  VAL X  83     136.655 134.011 172.403  0.00  0.00            
ATOM   1317  CG1 VAL X  83     136.785 136.044 171.852  0.00  0.00            
ATOM   1318 HG11 VAL X  83     136.483 135.824 170.828  0.00  0.00            
ATOM   1319 HG12 VAL X  83     136.462 137.043 172.145  0.00  0.00            
ATOM   1320 HG13 VAL X  83     137.868 135.933 171.896  0.00  0.00            
ATOM   1321  CG2 VAL X  83     136.562 134.995 174.173  0.00  0.00            
ATOM   1322 HG21 VAL X  83     136.276 134.065 174.665  0.00  0.00            
ATOM   1323 HG22 VAL X  83     136.221 135.909 174.661  0.00  0.00            
ATOM   1324 HG23 VAL X  83     137.650 135.045 174.139  0.00  0.00            
ATOM   1325  C   VAL X  83     133.799 135.739 173.200  0.00  0.00            
ATOM   1326  O   VAL X  83     133.579 136.799 172.647  0.00  0.00            
ATOM   1327  N   VAL X  84     133.356 135.380 174.423  0.00  0.00            
ATOM   1328  H   VAL X  84     133.403 134.436 174.779  0.00  0.00            
ATOM   1329  CA  VAL X  84     132.666 136.417 175.191  0.00  0.00            
ATOM   1330  HA  VAL X  84     132.089 137.085 174.552  0.00  0.00            
ATOM   1331  CB  VAL X  84     131.706 135.803 176.178  0.00  0.00            
ATOM   1332  HB  VAL X  84     132.111 135.045 176.849  0.00  0.00            
ATOM   1333  CG1 VAL X  84     130.859 136.718 177.053  0.00  0.00            
ATOM   1334 HG11 VAL X  84     131.417 137.184 177.866  0.00  0.00            
ATOM   1335 HG12 VAL X  84     130.341 137.478 176.469  0.00  0.00            
ATOM   1336 HG13 VAL X  84     129.982 136.182 177.414  0.00  0.00            
ATOM   1337  CG2 VAL X  84     130.722 135.019 175.256  0.00  0.00            
ATOM   1338 HG21 VAL X  84     131.213 134.181 174.762  0.00  0.00            
ATOM   1339 HG22 VAL X  84     130.405 135.625 174.407  0.00  0.00            
ATOM   1340 HG23 VAL X  84     129.839 134.666 175.790  0.00  0.00            
ATOM   1341  C   VAL X  84     133.687 137.288 176.027  0.00  0.00            
ATOM   1342  O   VAL X  84     134.727 136.784 176.474  0.00  0.00            
ATOM   1343  N   VAL X  85     133.289 138.583 176.147  0.00  0.00            
ATOM   1344  H   VAL X  85     132.423 138.899 175.734  0.00  0.00            
ATOM   1345  CA  VAL X  85     134.028 139.525 177.054  0.00  0.00            
ATOM   1346  HA  VAL X  85     134.859 139.042 177.569  0.00  0.00            
ATOM   1347  CB  VAL X  85     134.678 140.679 176.256  0.00  0.00            
ATOM   1348  HB  VAL X  85     133.808 141.271 175.970  0.00  0.00            
ATOM   1349  CG1 VAL X  85     135.583 141.556 177.105  0.00  0.00            
ATOM   1350 HG11 VAL X  85     136.442 141.057 177.554  0.00  0.00            
ATOM   1351 HG12 VAL X  85     135.983 142.387 176.523  0.00  0.00            
ATOM   1352 HG13 VAL X  85     134.945 142.071 177.823  0.00  0.00            
ATOM   1353  CG2 VAL X  85     135.553 140.234 175.089  0.00  0.00            
ATOM   1354 HG21 VAL X  85     136.477 139.890 175.553  0.00  0.00            
ATOM   1355 HG22 VAL X  85     135.860 141.075 174.467  0.00  0.00            
ATOM   1356 HG23 VAL X  85     135.201 139.461 174.406  0.00  0.00            
ATOM   1357  C   VAL X  85     133.110 139.906 178.270  0.00  0.00            
ATOM   1358  O   VAL X  85     131.879 139.845 178.201  0.00  0.00            
ATOM   1359  N   LEU X  86     133.737 140.145 179.402  0.00  0.00            
ATOM   1360  H   LEU X  86     134.742 140.148 179.502  0.00  0.00            
ATOM   1361  CA  LEU X  86     133.147 140.496 180.712  0.00  0.00            
ATOM   1362  HA  LEU X  86     132.118 140.852 180.675  0.00  0.00            
ATOM   1363  CB  LEU X  86     133.205 139.319 181.723  0.00  0.00            
ATOM   1364  HB2 LEU X  86     134.244 139.318 182.052  0.00  0.00            
ATOM   1365  HB3 LEU X  86     132.489 139.534 182.516  0.00  0.00            
ATOM   1366  CG  LEU X  86     133.046 137.856 181.319  0.00  0.00            
ATOM   1367  HG  LEU X  86     133.514 137.609 180.366  0.00  0.00            
ATOM   1368  CD1 LEU X  86     133.517 136.950 182.484  0.00  0.00            
ATOM   1369 HD11 LEU X  86     133.461 137.491 183.428  0.00  0.00            
ATOM   1370 HD12 LEU X  86     134.584 136.746 182.388  0.00  0.00            
ATOM   1371 HD13 LEU X  86     132.915 136.043 182.536  0.00  0.00            
ATOM   1372  CD2 LEU X  86     131.589 137.597 180.946  0.00  0.00            
ATOM   1373 HD21 LEU X  86     131.230 138.347 180.241  0.00  0.00            
ATOM   1374 HD22 LEU X  86     131.548 136.672 180.369  0.00  0.00            
ATOM   1375 HD23 LEU X  86     131.023 137.538 181.876  0.00  0.00            
ATOM   1376  C   LEU X  86     133.744 141.795 181.200  0.00  0.00            
ATOM   1377  O   LEU X  86     134.971 141.778 181.528  0.00  0.00            
ATOM   1378  N   SER X  87     132.975 142.836 181.456  0.00  0.00            
ATOM   1379  H   SER X  87     131.983 142.719 181.309  0.00  0.00            
ATOM   1380  CA  SER X  87     133.491 144.212 181.780  0.00  0.00            
ATOM   1381  HA  SER X  87     134.521 144.147 182.130  0.00  0.00            
ATOM   1382  CB  SER X  87     133.437 145.046 180.481  0.00  0.00            
ATOM   1383  HB2 SER X  87     134.074 145.931 180.490  0.00  0.00            
ATOM   1384  HB3 SER X  87     133.992 144.493 179.723  0.00  0.00            
ATOM   1385  OG  SER X  87     132.133 145.314 180.078  0.00  0.00            
ATOM   1386  HG  SER X  87     132.172 145.741 179.219  0.00  0.00            
ATOM   1387  C   SER X  87     132.651 144.956 182.801  0.00  0.00            
ATOM   1388  O   SER X  87     132.802 146.153 182.951  0.00  0.00            
ATOM   1389  N   GLY X  88     131.876 144.255 183.617  0.00  0.00            
ATOM   1390  H   GLY X  88     132.074 143.270 183.720  0.00  0.00            
ATOM   1391  CA  GLY X  88     131.037 144.886 184.680  0.00  0.00            
ATOM   1392  HA2 GLY X  88     131.025 145.970 184.562  0.00  0.00            
ATOM   1393  HA3 GLY X  88     129.998 144.556 184.671  0.00  0.00            
ATOM   1394  C   GLY X  88     131.648 144.376 185.975  0.00  0.00            
ATOM   1395  O   GLY X  88     132.047 143.214 186.057  0.00  0.00            
ATOM   1396  N   LEU X  89     131.872 145.342 186.966  0.00  0.00            
ATOM   1397  H   LEU X  89     131.421 146.246 186.935  0.00  0.00            
ATOM   1398  CA  LEU X  89     132.609 144.914 188.130  0.00  0.00            
ATOM   1399  HA  LEU X  89     133.529 144.522 187.696  0.00  0.00            
ATOM   1400  CB  LEU X  89     132.819 146.167 189.014  0.00  0.00            
ATOM   1401  HB2 LEU X  89     133.262 146.963 188.416  0.00  0.00            
ATOM   1402  HB3 LEU X  89     131.858 146.568 189.335  0.00  0.00            
ATOM   1403  CG  LEU X  89     133.647 145.998 190.300  0.00  0.00            
ATOM   1404  HG  LEU X  89     134.374 145.191 190.214  0.00  0.00            
ATOM   1405  CD1 LEU X  89     134.252 147.298 190.621  0.00  0.00            
ATOM   1406 HD11 LEU X  89     133.616 148.182 190.649  0.00  0.00            
ATOM   1407 HD12 LEU X  89     135.078 147.548 189.954  0.00  0.00            
ATOM   1408 HD13 LEU X  89     134.660 147.214 191.628  0.00  0.00            
ATOM   1409  CD2 LEU X  89     132.951 145.631 191.662  0.00  0.00            
ATOM   1410 HD21 LEU X  89     133.654 145.551 192.491  0.00  0.00            
ATOM   1411 HD22 LEU X  89     132.195 146.390 191.863  0.00  0.00            
ATOM   1412 HD23 LEU X  89     132.420 144.695 191.489  0.00  0.00            
ATOM   1413  C   LEU X  89     131.954 143.753 188.960  0.00  0.00            
ATOM   1414  O   LEU X  89     132.696 142.973 189.535  0.00  0.00            
ATOM   1415  N   ASP X  90     130.611 143.613 188.935  0.00  0.00            
ATOM   1416  H   ASP X  90     130.076 144.296 188.419  0.00  0.00            
ATOM   1417  CA  ASP X  90     129.921 142.500 189.519  0.00  0.00            
ATOM   1418  HA  ASP X  90     130.483 142.121 190.373  0.00  0.00            
ATOM   1419  CB  ASP X  90     128.473 142.923 189.981  0.00  0.00            
ATOM   1420  HB2 ASP X  90     128.515 143.798 190.629  0.00  0.00            
ATOM   1421  HB3 ASP X  90     127.893 143.307 189.142  0.00  0.00            
ATOM   1422  CG  ASP X  90     127.734 141.868 190.683  0.00  0.00            
ATOM   1423  OD1 ASP X  90     128.230 141.456 191.761  0.00  0.00            
ATOM   1424  OD2 ASP X  90     126.539 141.613 190.451  0.00  0.00            
ATOM   1425  C   ASP X  90     129.740 141.426 188.556  0.00  0.00            
ATOM   1426  O   ASP X  90     129.612 140.329 189.024  0.00  0.00            
ATOM   1427  N   THR X  91     129.659 141.635 187.230  0.00  0.00            
ATOM   1428  H   THR X  91     129.553 142.585 186.906  0.00  0.00            
ATOM   1429  CA  THR X  91     129.539 140.617 186.213  0.00  0.00            
ATOM   1430  HA  THR X  91     128.790 139.894 186.534  0.00  0.00            
ATOM   1431  CB  THR X  91     129.167 141.148 184.814  0.00  0.00            
ATOM   1432  HB  THR X  91     129.927 141.714 184.274  0.00  0.00            
ATOM   1433  CG2 THR X  91     128.721 140.010 183.900  0.00  0.00            
ATOM   1434 HG21 THR X  91     127.844 139.635 184.427  0.00  0.00            
ATOM   1435 HG22 THR X  91     129.543 139.308 183.765  0.00  0.00            
ATOM   1436 HG23 THR X  91     128.383 140.286 182.901  0.00  0.00            
ATOM   1437  OG1 THR X  91     128.072 142.049 184.997  0.00  0.00            
ATOM   1438  HG1 THR X  91     127.931 142.581 184.210  0.00  0.00            
ATOM   1439  C   THR X  91     130.759 139.676 186.093  0.00  0.00            
ATOM   1440  O   THR X  91     130.680 138.499 185.856  0.00  0.00            
ATOM   1441  N   ILE X  92     131.920 140.262 186.418  0.00  0.00            
ATOM   1442  H   ILE X  92     131.919 141.241 186.666  0.00  0.00            
ATOM   1443  CA  ILE X  92     133.171 139.502 186.597  0.00  0.00            
ATOM   1444  HA  ILE X  92     133.118 138.790 185.774  0.00  0.00            
ATOM   1445  CB  ILE X  92     134.471 140.343 186.344  0.00  0.00            
ATOM   1446  HB  ILE X  92     135.293 139.635 186.240  0.00  0.00            
ATOM   1447  CG2 ILE X  92     134.288 141.127 184.997  0.00  0.00            
ATOM   1448 HG21 ILE X  92     135.162 141.705 184.697  0.00  0.00            
ATOM   1449 HG22 ILE X  92     133.460 141.833 184.941  0.00  0.00            
ATOM   1450 HG23 ILE X  92     134.182 140.356 184.235  0.00  0.00            
ATOM   1451  CG1 ILE X  92     134.694 141.331 187.501  0.00  0.00            
ATOM   1452 HG12 ILE X  92     134.197 142.295 187.390  0.00  0.00            
ATOM   1453 HG13 ILE X  92     134.309 140.924 188.437  0.00  0.00            
ATOM   1454  CD1 ILE X  92     136.147 141.737 187.733  0.00  0.00            
ATOM   1455 HD11 ILE X  92     136.755 140.901 188.079  0.00  0.00            
ATOM   1456 HD12 ILE X  92     136.142 142.525 188.485  0.00  0.00            
ATOM   1457 HD13 ILE X  92     136.553 142.075 186.779  0.00  0.00            
ATOM   1458  C   ILE X  92     133.131 138.684 187.920  0.00  0.00            
ATOM   1459  O   ILE X  92     133.915 137.728 187.992  0.00  0.00            
ATOM   1460  N   ARG X  93     132.238 139.060 188.850  0.00  0.00            
ATOM   1461  H   ARG X  93     131.577 139.784 188.607  0.00  0.00            
ATOM   1462  CA  ARG X  93     132.108 138.335 190.167  0.00  0.00            
ATOM   1463  HA  ARG X  93     133.043 137.783 190.261  0.00  0.00            
ATOM   1464  CB  ARG X  93     131.865 139.286 191.325  0.00  0.00            
ATOM   1465  HB2 ARG X  93     131.218 140.090 190.975  0.00  0.00            
ATOM   1466  HB3 ARG X  93     131.344 138.858 192.181  0.00  0.00            
ATOM   1467  CG  ARG X  93     133.204 139.949 191.723  0.00  0.00            
ATOM   1468  HG2 ARG X  93     133.721 139.183 192.302  0.00  0.00            
ATOM   1469  HG3 ARG X  93     133.800 140.219 190.851  0.00  0.00            
ATOM   1470  CD  ARG X  93     132.960 141.184 192.606  0.00  0.00            
ATOM   1471  HD2 ARG X  93     132.365 141.949 192.108  0.00  0.00            
ATOM   1472  HD3 ARG X  93     132.363 140.848 193.454  0.00  0.00            
ATOM   1473  NE  ARG X  93     134.206 141.751 193.121  0.00  0.00            
ATOM   1474  HE  ARG X  93     134.514 141.406 194.019  0.00  0.00            
ATOM   1475  CZ  ARG X  93     135.017 142.642 192.511  0.00  0.00            
ATOM   1476  NH1 ARG X  93     134.872 143.024 191.264  0.00  0.00            
ATOM   1477 HH11 ARG X  93     134.163 142.637 190.657  0.00  0.00            
ATOM   1478 HH12 ARG X  93     135.560 143.658 190.883  0.00  0.00            
ATOM   1479  NH2 ARG X  93     135.958 143.255 193.252  0.00  0.00            
ATOM   1480 HH21 ARG X  93     136.292 142.873 194.125  0.00  0.00            
ATOM   1481 HH22 ARG X  93     136.646 143.851 192.814  0.00  0.00            
ATOM   1482  C   ARG X  93     131.057 137.238 189.962  0.00  0.00            
ATOM   1483  O   ARG X  93     131.397 136.022 190.034  0.00  0.00            
ATOM   1484  N   GLN X  94     129.935 137.693 189.393  0.00  0.00            
ATOM   1485  H   GLN X  94     129.868 138.696 189.294  0.00  0.00            
ATOM   1486  CA  GLN X  94     128.805 136.843 189.019  0.00  0.00            
ATOM   1487  HA  GLN X  94     128.474 136.529 190.008  0.00  0.00            
ATOM   1488  CB  GLN X  94     127.711 137.707 188.408  0.00  0.00            
ATOM   1489  HB2 GLN X  94     127.417 138.541 189.047  0.00  0.00            
ATOM   1490  HB3 GLN X  94     128.086 138.213 187.519  0.00  0.00            
ATOM   1491  CG  GLN X  94     126.456 136.860 188.043  0.00  0.00            
ATOM   1492  HG2 GLN X  94     126.618 136.053 187.328  0.00  0.00            
ATOM   1493  HG3 GLN X  94     126.108 136.331 188.930  0.00  0.00            
ATOM   1494  CD  GLN X  94     125.251 137.752 187.703  0.00  0.00            
ATOM   1495  OE1 GLN X  94     125.221 138.971 187.839  0.00  0.00            
ATOM   1496  NE2 GLN X  94     124.162 137.194 187.280  0.00  0.00            
ATOM   1497 HE21 GLN X  94     123.317 137.746 187.273  0.00  0.00            
ATOM   1498 HE22 GLN X  94     124.191 136.211 187.048  0.00  0.00            
ATOM   1499  C   GLN X  94     129.218 135.625 188.176  0.00  0.00            
ATOM   1500  O   GLN X  94     128.798 134.487 188.491  0.00  0.00            
ATOM   1501  N   ALA X  95     130.156 135.740 187.213  0.00  0.00            
ATOM   1502  H   ALA X  95     130.517 136.675 187.090  0.00  0.00            
ATOM   1503  CA  ALA X  95     130.864 134.692 186.560  0.00  0.00            
ATOM   1504  HA  ALA X  95     130.134 133.957 186.221  0.00  0.00            
ATOM   1505  CB  ALA X  95     131.595 135.093 185.308  0.00  0.00            
ATOM   1506  HB1 ALA X  95     132.349 135.834 185.574  0.00  0.00            
ATOM   1507  HB2 ALA X  95     130.857 135.475 184.603  0.00  0.00            
ATOM   1508  HB3 ALA X  95     131.954 134.204 184.788  0.00  0.00            
ATOM   1509  C   ALA X  95     131.806 133.954 187.472  0.00  0.00            
ATOM   1510  O   ALA X  95     131.527 132.863 187.930  0.00  0.00            
ATOM   1511  N   LEU X  96     132.988 134.559 187.747  0.00  0.00            
ATOM   1512  H   LEU X  96     132.966 135.556 187.587  0.00  0.00            
ATOM   1513  CA  LEU X  96     134.256 133.842 188.174  0.00  0.00            
ATOM   1514  HA  LEU X  96     134.349 132.948 187.558  0.00  0.00            
ATOM   1515  CB  LEU X  96     135.483 134.645 187.620  0.00  0.00            
ATOM   1516  HB2 LEU X  96     135.579 135.651 188.027  0.00  0.00            
ATOM   1517  HB3 LEU X  96     136.370 134.147 188.012  0.00  0.00            
ATOM   1518  CG  LEU X  96     135.566 134.684 186.031  0.00  0.00            
ATOM   1519  HG  LEU X  96     134.738 135.230 185.580  0.00  0.00            
ATOM   1520  CD1 LEU X  96     136.921 135.311 185.658  0.00  0.00            
ATOM   1521 HD11 LEU X  96     137.107 135.376 184.586  0.00  0.00            
ATOM   1522 HD12 LEU X  96     137.706 134.653 186.030  0.00  0.00            
ATOM   1523 HD13 LEU X  96     136.953 136.290 186.136  0.00  0.00            
ATOM   1524  CD2 LEU X  96     135.616 133.277 185.412  0.00  0.00            
ATOM   1525 HD21 LEU X  96     136.259 132.601 185.976  0.00  0.00            
ATOM   1526 HD22 LEU X  96     134.635 132.817 185.536  0.00  0.00            
ATOM   1527 HD23 LEU X  96     135.914 133.226 184.365  0.00  0.00            
ATOM   1528  C   LEU X  96     134.324 133.405 189.638  0.00  0.00            
ATOM   1529  O   LEU X  96     134.978 132.397 189.880  0.00  0.00            
ATOM   1530  N   VAL X  97     133.660 134.090 190.520  0.00  0.00            
ATOM   1531  H   VAL X  97     133.132 134.891 190.203  0.00  0.00            
ATOM   1532  CA  VAL X  97     133.635 133.743 191.925  0.00  0.00            
ATOM   1533  HA  VAL X  97     134.267 132.873 192.097  0.00  0.00            
ATOM   1534  CB  VAL X  97     134.134 134.842 192.846  0.00  0.00            
ATOM   1535  HB  VAL X  97     134.509 134.426 193.781  0.00  0.00            
ATOM   1536  CG1 VAL X  97     135.340 135.543 192.294  0.00  0.00            
ATOM   1537 HG11 VAL X  97     136.140 134.805 192.245  0.00  0.00            
ATOM   1538 HG12 VAL X  97     135.163 135.967 191.305  0.00  0.00            
ATOM   1539 HG13 VAL X  97     135.587 136.402 192.919  0.00  0.00            
ATOM   1540  CG2 VAL X  97     133.151 135.930 193.277  0.00  0.00            
ATOM   1541 HG21 VAL X  97     132.853 136.526 192.414  0.00  0.00            
ATOM   1542 HG22 VAL X  97     133.694 136.553 193.987  0.00  0.00            
ATOM   1543 HG23 VAL X  97     132.449 135.344 193.870  0.00  0.00            
ATOM   1544  C   VAL X  97     132.269 133.342 192.366  0.00  0.00            
ATOM   1545  O   VAL X  97     132.110 132.817 193.463  0.00  0.00            
ATOM   1546  N   ARG X  98     131.121 133.476 191.611  0.00  0.00            
ATOM   1547  H   ARG X  98     131.117 134.074 190.798  0.00  0.00            
ATOM   1548  CA  ARG X  98     129.776 132.995 192.070  0.00  0.00            
ATOM   1549  HA  ARG X  98     129.936 132.593 193.070  0.00  0.00            
ATOM   1550  CB  ARG X  98     128.854 134.196 192.245  0.00  0.00            
ATOM   1551  HB2 ARG X  98     128.707 134.569 191.231  0.00  0.00            
ATOM   1552  HB3 ARG X  98     127.912 133.898 192.705  0.00  0.00            
ATOM   1553  CG  ARG X  98     129.573 135.288 193.137  0.00  0.00            
ATOM   1554  HG2 ARG X  98     130.112 134.788 193.942  0.00  0.00            
ATOM   1555  HG3 ARG X  98     130.220 135.877 192.487  0.00  0.00            
ATOM   1556  CD  ARG X  98     128.598 136.215 193.875  0.00  0.00            
ATOM   1557  HD2 ARG X  98     127.998 135.533 194.476  0.00  0.00            
ATOM   1558  HD3 ARG X  98     129.162 136.933 194.471  0.00  0.00            
ATOM   1559  NE  ARG X  98     127.754 136.929 192.915  0.00  0.00            
ATOM   1560  HE  ARG X  98     126.959 136.406 192.574  0.00  0.00            
ATOM   1561  CZ  ARG X  98     127.871 138.240 192.538  0.00  0.00            
ATOM   1562  NH1 ARG X  98     128.769 139.049 192.996  0.00  0.00            
ATOM   1563 HH11 ARG X  98     129.443 138.749 193.686  0.00  0.00            
ATOM   1564 HH12 ARG X  98     128.653 140.028 192.778  0.00  0.00            
ATOM   1565  NH2 ARG X  98     127.044 138.654 191.631  0.00  0.00            
ATOM   1566 HH21 ARG X  98     126.320 138.005 191.360  0.00  0.00            
ATOM   1567 HH22 ARG X  98     127.022 139.607 191.295  0.00  0.00            
ATOM   1568  C   ARG X  98     129.063 131.959 191.226  0.00  0.00            
ATOM   1569  O   ARG X  98     128.121 131.291 191.623  0.00  0.00            
ATOM   1570  N   GLN X  99     129.495 131.789 189.943  0.00  0.00            
ATOM   1571  H   GLN X  99     130.289 132.285 189.563  0.00  0.00            
ATOM   1572  CA  GLN X  99     129.081 130.694 189.065  0.00  0.00            
ATOM   1573  HA  GLN X  99     128.470 129.989 189.628  0.00  0.00            
ATOM   1574  CB  GLN X  99     128.254 131.417 187.958  0.00  0.00            
ATOM   1575  HB2 GLN X  99     127.432 131.926 188.463  0.00  0.00            
ATOM   1576  HB3 GLN X  99     128.757 132.146 187.323  0.00  0.00            
ATOM   1577  CG  GLN X  99     127.479 130.468 187.004  0.00  0.00            
ATOM   1578  HG2 GLN X  99     128.207 129.869 186.456  0.00  0.00            
ATOM   1579  HG3 GLN X  99     126.811 129.835 187.588  0.00  0.00            
ATOM   1580  CD  GLN X  99     126.584 131.183 185.972  0.00  0.00            
ATOM   1581  OE1 GLN X  99     126.285 132.376 186.004  0.00  0.00            
ATOM   1582  NE2 GLN X  99     126.114 130.403 185.021  0.00  0.00            
ATOM   1583 HE21 GLN X  99     125.612 130.813 184.247  0.00  0.00            
ATOM   1584 HE22 GLN X  99     126.390 129.431 185.031  0.00  0.00            
ATOM   1585  C   GLN X  99     130.337 129.890 188.648  0.00  0.00            
ATOM   1586  O   GLN X  99     130.399 129.441 187.533  0.00  0.00            
ATOM   1587  N   GLY X 100     131.327 129.667 189.557  0.00  0.00            
ATOM   1588  H   GLY X 100     131.241 129.945 190.524  0.00  0.00            
ATOM   1589  CA  GLY X 100     132.647 129.349 189.096  0.00  0.00            
ATOM   1590  HA2 GLY X 100     133.012 130.136 188.437  0.00  0.00            
ATOM   1591  HA3 GLY X 100     133.300 129.279 189.966  0.00  0.00            
ATOM   1592  C   GLY X 100     132.774 128.009 188.397  0.00  0.00            
ATOM   1593  O   GLY X 100     133.607 127.844 187.497  0.00  0.00            
ATOM   1594  N   ASP X 101     132.021 127.015 188.846  0.00  0.00            
ATOM   1595  H   ASP X 101     131.366 127.209 189.590  0.00  0.00            
ATOM   1596  CA  ASP X 101     131.994 125.640 188.303  0.00  0.00            
ATOM   1597  HA  ASP X 101     132.955 125.153 188.468  0.00  0.00            
ATOM   1598  CB  ASP X 101     130.875 124.820 188.912  0.00  0.00            
ATOM   1599  HB2 ASP X 101     130.968 124.860 189.997  0.00  0.00            
ATOM   1600  HB3 ASP X 101     129.872 125.173 188.674  0.00  0.00            
ATOM   1601  CG  ASP X 101     130.984 123.277 188.687  0.00  0.00            
ATOM   1602  OD1 ASP X 101     130.364 122.821 187.735  0.00  0.00            
ATOM   1603  OD2 ASP X 101     131.772 122.658 189.456  0.00  0.00            
ATOM   1604  C   ASP X 101     131.764 125.740 186.751  0.00  0.00            
ATOM   1605  O   ASP X 101     132.252 124.892 185.971  0.00  0.00            
ATOM   1606  N   ASP X 102     130.849 126.643 186.326  0.00  0.00            
ATOM   1607  H   ASP X 102     130.677 127.439 186.923  0.00  0.00            
ATOM   1608  CA  ASP X 102     130.580 126.914 184.914  0.00  0.00            
ATOM   1609  HA  ASP X 102     130.365 125.941 184.473  0.00  0.00            
ATOM   1610  CB  ASP X 102     129.288 127.593 184.649  0.00  0.00            
ATOM   1611  HB2 ASP X 102     129.205 128.577 185.111  0.00  0.00            
ATOM   1612  HB3 ASP X 102     129.164 127.850 183.597  0.00  0.00            
ATOM   1613  CG  ASP X 102     128.057 126.876 185.220  0.00  0.00            
ATOM   1614  OD1 ASP X 102     127.797 125.679 184.907  0.00  0.00            
ATOM   1615  OD2 ASP X 102     127.234 127.425 185.900  0.00  0.00            
ATOM   1616  C   ASP X 102     131.786 127.394 184.080  0.00  0.00            
ATOM   1617  O   ASP X 102     131.730 127.388 182.858  0.00  0.00            
ATOM   1618  N   PHE X 103     132.917 127.814 184.722  0.00  0.00            
ATOM   1619  H   PHE X 103     132.867 127.852 185.730  0.00  0.00            
ATOM   1620  CA  PHE X 103     133.978 128.666 184.038  0.00  0.00            
ATOM   1621  HA  PHE X 103     133.978 128.515 182.958  0.00  0.00            
ATOM   1622  CB  PHE X 103     133.865 130.137 184.349  0.00  0.00            
ATOM   1623  HB2 PHE X 103     133.858 130.172 185.438  0.00  0.00            
ATOM   1624  HB3 PHE X 103     134.728 130.623 183.893  0.00  0.00            
ATOM   1625  CG  PHE X 103     132.562 130.738 183.889  0.00  0.00            
ATOM   1626  CD1 PHE X 103     131.627 131.194 184.796  0.00  0.00            
ATOM   1627  HD1 PHE X 103     131.736 131.141 185.870  0.00  0.00            
ATOM   1628  CE1 PHE X 103     130.384 131.642 184.327  0.00  0.00            
ATOM   1629  HE1 PHE X 103     129.658 131.787 185.113  0.00  0.00            
ATOM   1630  CZ  PHE X 103     130.185 131.791 182.905  0.00  0.00            
ATOM   1631  HZ  PHE X 103     129.190 132.018 182.553  0.00  0.00            
ATOM   1632  CE2 PHE X 103     131.154 131.469 182.022  0.00  0.00            
ATOM   1633  HE2 PHE X 103     131.021 131.385 180.954  0.00  0.00            
ATOM   1634  CD2 PHE X 103     132.397 130.993 182.503  0.00  0.00            
ATOM   1635  HD2 PHE X 103     133.089 130.701 181.727  0.00  0.00            
ATOM   1636  C   PHE X 103     135.309 128.029 184.529  0.00  0.00            
ATOM   1637  O   PHE X 103     136.345 128.617 184.313  0.00  0.00            
ATOM   1638  N   LYS X 104     135.305 126.835 185.075  0.00  0.00            
ATOM   1639  H   LYS X 104     134.428 126.335 185.026  0.00  0.00            
ATOM   1640  CA  LYS X 104     136.440 126.062 185.692  0.00  0.00            
ATOM   1641  HA  LYS X 104     136.916 126.834 186.296  0.00  0.00            
ATOM   1642  CB  LYS X 104     136.060 125.032 186.740  0.00  0.00            
ATOM   1643  HB2 LYS X 104     136.892 124.730 187.377  0.00  0.00            
ATOM   1644  HB3 LYS X 104     135.233 125.449 187.314  0.00  0.00            
ATOM   1645  CG  LYS X 104     135.553 123.699 186.159  0.00  0.00            
ATOM   1646  HG2 LYS X 104     134.991 123.929 185.254  0.00  0.00            
ATOM   1647  HG3 LYS X 104     136.353 123.056 185.792  0.00  0.00            
ATOM   1648  CD  LYS X 104     134.749 122.810 187.122  0.00  0.00            
ATOM   1649  HD2 LYS X 104     135.389 122.323 187.857  0.00  0.00            
ATOM   1650  HD3 LYS X 104     134.053 123.480 187.626  0.00  0.00            
ATOM   1651  CE  LYS X 104     133.990 121.686 186.416  0.00  0.00            
ATOM   1652  HE2 LYS X 104     133.542 122.177 185.552  0.00  0.00            
ATOM   1653  HE3 LYS X 104     134.605 120.881 186.012  0.00  0.00            
ATOM   1654  NZ  LYS X 104     132.923 121.180 187.337  0.00  0.00            
ATOM   1655  HZ1 LYS X 104     132.737 120.237 187.025  0.00  0.00            
ATOM   1656  HZ2 LYS X 104     132.118 121.788 187.296  0.00  0.00            
ATOM   1657  HZ3 LYS X 104     133.299 121.213 188.273  0.00  0.00            
ATOM   1658  C   LYS X 104     137.650 125.596 184.824  0.00  0.00            
ATOM   1659  O   LYS X 104     138.727 125.320 185.328  0.00  0.00            
ATOM   1660  N   GLY X 105     137.491 125.395 183.525  0.00  0.00            
ATOM   1661  H   GLY X 105     136.567 125.616 183.182  0.00  0.00            
ATOM   1662  CA  GLY X 105     138.552 124.936 182.616  0.00  0.00            
ATOM   1663  HA2 GLY X 105     139.385 124.478 183.150  0.00  0.00            
ATOM   1664  HA3 GLY X 105     138.156 124.062 182.098  0.00  0.00            
ATOM   1665  C   GLY X 105     139.167 126.012 181.779  0.00  0.00            
ATOM   1666  O   GLY X 105     138.712 127.121 181.528  0.00  0.00            
ATOM   1667  N   ARG X 106     140.412 125.784 181.401  0.00  0.00            
ATOM   1668  H   ARG X 106     140.879 124.941 181.704  0.00  0.00            
ATOM   1669  CA  ARG X 106     141.059 126.426 180.241  0.00  0.00            
ATOM   1670  HA  ARG X 106     140.749 127.471 180.202  0.00  0.00            
ATOM   1671  CB  ARG X 106     142.546 126.317 180.453  0.00  0.00            
ATOM   1672  HB2 ARG X 106     142.778 125.263 180.608  0.00  0.00            
ATOM   1673  HB3 ARG X 106     142.987 126.744 179.553  0.00  0.00            
ATOM   1674  CG  ARG X 106     143.229 127.020 181.701  0.00  0.00            
ATOM   1675  HG2 ARG X 106     142.784 126.660 182.629  0.00  0.00            
ATOM   1676  HG3 ARG X 106     144.297 126.809 181.659  0.00  0.00            
ATOM   1677  CD  ARG X 106     143.122 128.595 181.536  0.00  0.00            
ATOM   1678  HD2 ARG X 106     143.727 128.953 180.703  0.00  0.00            
ATOM   1679  HD3 ARG X 106     142.065 128.789 181.356  0.00  0.00            
ATOM   1680  NE  ARG X 106     143.637 129.205 182.736  0.00  0.00            
ATOM   1681  HE  ARG X 106     144.280 128.812 183.409  0.00  0.00            
ATOM   1682  CZ  ARG X 106     143.310 130.451 183.089  0.00  0.00            
ATOM   1683  NH1 ARG X 106     142.415 131.090 182.411  0.00  0.00            
ATOM   1684 HH11 ARG X 106     141.828 130.628 181.731  0.00  0.00            
ATOM   1685 HH12 ARG X 106     142.207 132.048 182.652  0.00  0.00            
ATOM   1686  NH2 ARG X 106     143.790 131.038 184.115  0.00  0.00            
ATOM   1687 HH21 ARG X 106     144.496 130.566 184.664  0.00  0.00            
ATOM   1688 HH22 ARG X 106     143.414 131.940 184.368  0.00  0.00            
ATOM   1689  C   ARG X 106     140.616 125.804 178.909  0.00  0.00            
ATOM   1690  O   ARG X 106     140.340 124.591 178.892  0.00  0.00            
ATOM   1691  N   PRO X 107     140.612 126.546 177.781  0.00  0.00            
ATOM   1692  CD  PRO X 107     140.865 127.917 177.610  0.00  0.00            
ATOM   1693  HD2 PRO X 107     141.947 128.041 177.649  0.00  0.00            
ATOM   1694  HD3 PRO X 107     140.345 128.565 178.316  0.00  0.00            
ATOM   1695  CG  PRO X 107     140.440 128.413 176.211  0.00  0.00            
ATOM   1696  HG2 PRO X 107     141.344 128.622 175.640  0.00  0.00            
ATOM   1697  HG3 PRO X 107     139.744 129.248 176.295  0.00  0.00            
ATOM   1698  CB  PRO X 107     139.718 127.195 175.639  0.00  0.00            
ATOM   1699  HB2 PRO X 107     139.924 127.025 174.582  0.00  0.00            
ATOM   1700  HB3 PRO X 107     138.640 127.210 175.802  0.00  0.00            
ATOM   1701  CA  PRO X 107     140.246 126.012 176.497  0.00  0.00            
ATOM   1702  HA  PRO X 107     139.563 125.163 176.517  0.00  0.00            
ATOM   1703  C   PRO X 107     141.430 125.328 175.838  0.00  0.00            
ATOM   1704  O   PRO X 107     142.585 125.809 175.917  0.00  0.00            
ATOM   1705  N   ASP X 108     141.170 124.223 175.181  0.00  0.00            
ATOM   1706  H   ASP X 108     140.184 124.027 175.091  0.00  0.00            
ATOM   1707  CA  ASP X 108     142.153 123.302 174.544  0.00  0.00            
ATOM   1708  HA  ASP X 108     143.013 123.097 175.182  0.00  0.00            
ATOM   1709  CB  ASP X 108     141.543 121.956 174.436  0.00  0.00            
ATOM   1710  HB2 ASP X 108     142.312 121.225 174.184  0.00  0.00            
ATOM   1711  HB3 ASP X 108     141.137 121.680 175.409  0.00  0.00            
ATOM   1712  CG  ASP X 108     140.384 121.735 173.462  0.00  0.00            
ATOM   1713  OD1 ASP X 108     140.096 120.569 173.138  0.00  0.00            
ATOM   1714  OD2 ASP X 108     139.682 122.661 173.026  0.00  0.00            
ATOM   1715  C   ASP X 108     142.616 123.944 173.160  0.00  0.00            
ATOM   1716  O   ASP X 108     142.558 123.272 172.154  0.00  0.00            
ATOM   1717  N   LEU X 109     143.059 125.215 173.146  0.00  0.00            
ATOM   1718  H   LEU X 109     143.044 125.770 173.990  0.00  0.00            
ATOM   1719  CA  LEU X 109     143.731 125.874 172.015  0.00  0.00            
ATOM   1720  HA  LEU X 109     143.235 125.773 171.050  0.00  0.00            
ATOM   1721  CB  LEU X 109     143.813 127.405 172.392  0.00  0.00            
ATOM   1722  HB2 LEU X 109     144.132 127.456 173.433  0.00  0.00            
ATOM   1723  HB3 LEU X 109     144.594 127.784 171.732  0.00  0.00            
ATOM   1724  CG  LEU X 109     142.573 128.244 172.217  0.00  0.00            
ATOM   1725  HG  LEU X 109     141.893 127.908 173.000  0.00  0.00            
ATOM   1726  CD1 LEU X 109     142.698 129.764 172.439  0.00  0.00            
ATOM   1727 HD11 LEU X 109     143.292 130.306 171.704  0.00  0.00            
ATOM   1728 HD12 LEU X 109     143.057 129.940 173.454  0.00  0.00            
ATOM   1729 HD13 LEU X 109     141.725 130.239 172.314  0.00  0.00            
ATOM   1730  CD2 LEU X 109     141.909 128.012 170.882  0.00  0.00            
ATOM   1731 HD21 LEU X 109     141.084 128.710 170.738  0.00  0.00            
ATOM   1732 HD22 LEU X 109     142.640 128.211 170.099  0.00  0.00            
ATOM   1733 HD23 LEU X 109     141.466 127.018 170.803  0.00  0.00            
ATOM   1734  C   LEU X 109     145.115 125.301 171.738  0.00  0.00            
ATOM   1735  O   LEU X 109     145.788 124.864 172.673  0.00  0.00            
ATOM   1736  N   TYR X 110     145.521 125.226 170.475  0.00  0.00            
ATOM   1737  H   TYR X 110     144.916 125.509 169.716  0.00  0.00            
ATOM   1738  CA  TYR X 110     146.777 124.573 170.029  0.00  0.00            
ATOM   1739  HA  TYR X 110     146.687 123.492 170.135  0.00  0.00            
ATOM   1740  CB  TYR X 110     146.979 124.891 168.585  0.00  0.00            
ATOM   1741  HB2 TYR X 110     146.111 124.662 167.968  0.00  0.00            
ATOM   1742  HB3 TYR X 110     147.129 125.970 168.528  0.00  0.00            
ATOM   1743  CG  TYR X 110     148.208 124.291 167.936  0.00  0.00            
ATOM   1744  CD1 TYR X 110     148.367 122.879 167.956  0.00  0.00            
ATOM   1745  HD1 TYR X 110     147.613 122.316 168.486  0.00  0.00            
ATOM   1746  CE1 TYR X 110     149.345 122.251 167.219  0.00  0.00            
ATOM   1747  HE1 TYR X 110     149.400 121.173 167.167  0.00  0.00            
ATOM   1748  CZ  TYR X 110     150.270 122.991 166.461  0.00  0.00            
ATOM   1749  OH  TYR X 110     151.156 122.359 165.590  0.00  0.00            
ATOM   1750  HH  TYR X 110     151.146 121.400 165.640  0.00  0.00            
ATOM   1751  CE2 TYR X 110     150.235 124.426 166.622  0.00  0.00            
ATOM   1752  HE2 TYR X 110     150.971 125.000 166.079  0.00  0.00            
ATOM   1753  CD2 TYR X 110     149.271 125.076 167.340  0.00  0.00            
ATOM   1754  HD2 TYR X 110     149.244 126.154 167.396  0.00  0.00            
ATOM   1755  C   TYR X 110     147.976 125.106 170.827  0.00  0.00            
ATOM   1756  O   TYR X 110     148.805 124.410 171.296  0.00  0.00            
ATOM   1757  N   THR X 111     147.985 126.406 171.069  0.00  0.00            
ATOM   1758  H   THR X 111     147.366 126.975 170.510  0.00  0.00            
ATOM   1759  CA  THR X 111     149.144 127.081 171.682  0.00  0.00            
ATOM   1760  HA  THR X 111     150.067 126.729 171.222  0.00  0.00            
ATOM   1761  CB  THR X 111     149.293 128.611 171.530  0.00  0.00            
ATOM   1762  HB  THR X 111     150.079 128.936 172.212  0.00  0.00            
ATOM   1763  CG2 THR X 111     149.690 128.964 170.098  0.00  0.00            
ATOM   1764 HG21 THR X 111     148.960 128.645 169.354  0.00  0.00            
ATOM   1765 HG22 THR X 111     150.594 128.375 169.944  0.00  0.00            
ATOM   1766 HG23 THR X 111     149.984 130.012 170.037  0.00  0.00            
ATOM   1767  OG1 THR X 111     148.050 129.200 171.815  0.00  0.00            
ATOM   1768  HG1 THR X 111     147.421 128.853 171.179  0.00  0.00            
ATOM   1769  C   THR X 111     149.099 126.736 173.195  0.00  0.00            
ATOM   1770  O   THR X 111     150.176 126.340 173.692  0.00  0.00            
ATOM   1771  N   PHE X 112     147.943 126.893 173.840  0.00  0.00            
ATOM   1772  H   PHE X 112     147.071 127.008 173.344  0.00  0.00            
ATOM   1773  CA  PHE X 112     147.728 126.642 175.247  0.00  0.00            
ATOM   1774  HA  PHE X 112     148.302 127.352 175.844  0.00  0.00            
ATOM   1775  CB  PHE X 112     146.257 126.885 175.537  0.00  0.00            
ATOM   1776  HB2 PHE X 112     145.627 126.640 174.681  0.00  0.00            
ATOM   1777  HB3 PHE X 112     146.015 126.282 176.412  0.00  0.00            
ATOM   1778  CG  PHE X 112     145.848 128.282 175.930  0.00  0.00            
ATOM   1779  CD1 PHE X 112     145.115 128.492 177.076  0.00  0.00            
ATOM   1780  HD1 PHE X 112     144.797 127.732 177.775  0.00  0.00            
ATOM   1781  CE1 PHE X 112     144.714 129.808 177.333  0.00  0.00            
ATOM   1782  HE1 PHE X 112     143.958 130.080 178.055  0.00  0.00            
ATOM   1783  CZ  PHE X 112     145.085 130.919 176.500  0.00  0.00            
ATOM   1784  HZ  PHE X 112     144.805 131.939 176.717  0.00  0.00            
ATOM   1785  CE2 PHE X 112     145.824 130.658 175.346  0.00  0.00            
ATOM   1786  HE2 PHE X 112     146.070 131.482 174.693  0.00  0.00            
ATOM   1787  CD2 PHE X 112     146.062 129.341 175.003  0.00  0.00            
ATOM   1788  HD2 PHE X 112     146.484 129.122 174.033  0.00  0.00            
ATOM   1789  C   PHE X 112     148.251 125.238 175.573  0.00  0.00            
ATOM   1790  O   PHE X 112     148.969 125.068 176.557  0.00  0.00            
ATOM   1791  N   THR X 113     147.729 124.227 174.863  0.00  0.00            
ATOM   1792  H   THR X 113     147.263 124.465 173.998  0.00  0.00            
ATOM   1793  CA  THR X 113     147.887 122.741 175.160  0.00  0.00            
ATOM   1794  HA  THR X 113     147.681 122.518 176.207  0.00  0.00            
ATOM   1795  CB  THR X 113     146.884 121.914 174.315  0.00  0.00            
ATOM   1796  HB  THR X 113     147.057 120.839 174.384  0.00  0.00            
ATOM   1797  CG2 THR X 113     145.536 122.067 175.010  0.00  0.00            
ATOM   1798 HG21 THR X 113     145.226 123.105 174.884  0.00  0.00            
ATOM   1799 HG22 THR X 113     145.577 121.853 176.078  0.00  0.00            
ATOM   1800 HG23 THR X 113     144.959 121.279 174.526  0.00  0.00            
ATOM   1801  OG1 THR X 113     146.819 122.354 172.928  0.00  0.00            
ATOM   1802  HG1 THR X 113     146.281 123.148 172.883  0.00  0.00            
ATOM   1803  C   THR X 113     149.312 122.269 175.004  0.00  0.00            
ATOM   1804  O   THR X 113     149.602 121.077 175.149  0.00  0.00            
ATOM   1805  N   LEU X 114     150.266 123.195 174.610  0.00  0.00            
ATOM   1806  H   LEU X 114     149.941 124.108 174.328  0.00  0.00            
ATOM   1807  CA  LEU X 114     151.729 122.992 174.347  0.00  0.00            
ATOM   1808  HA  LEU X 114     151.930 121.938 174.542  0.00  0.00            
ATOM   1809  CB  LEU X 114     151.961 123.300 172.866  0.00  0.00            
ATOM   1810  HB2 LEU X 114     151.397 122.667 172.180  0.00  0.00            
ATOM   1811  HB3 LEU X 114     151.646 124.337 172.744  0.00  0.00            
ATOM   1812  CG  LEU X 114     153.311 123.371 172.172  0.00  0.00            
ATOM   1813  HG  LEU X 114     153.101 123.487 171.109  0.00  0.00            
ATOM   1814  CD1 LEU X 114     154.109 124.558 172.759  0.00  0.00            
ATOM   1815 HD11 LEU X 114     153.498 125.457 172.840  0.00  0.00            
ATOM   1816 HD12 LEU X 114     154.955 124.678 172.082  0.00  0.00            
ATOM   1817 HD13 LEU X 114     154.487 124.408 173.771  0.00  0.00            
ATOM   1818  CD2 LEU X 114     154.117 122.109 172.426  0.00  0.00            
ATOM   1819 HD21 LEU X 114     155.052 122.163 171.867  0.00  0.00            
ATOM   1820 HD22 LEU X 114     154.234 121.943 173.496  0.00  0.00            
ATOM   1821 HD23 LEU X 114     153.558 121.209 172.171  0.00  0.00            
ATOM   1822  C   LEU X 114     152.625 123.788 175.397  0.00  0.00            
ATOM   1823  O   LEU X 114     153.653 123.198 175.782  0.00  0.00            
ATOM   1824  N   ILE X 115     152.258 124.976 175.887  0.00  0.00            
ATOM   1825  H   ILE X 115     151.532 125.525 175.448  0.00  0.00            
ATOM   1826  CA  ILE X 115     153.003 125.729 176.958  0.00  0.00            
ATOM   1827  HA  ILE X 115     153.901 126.176 176.532  0.00  0.00            
ATOM   1828  CB  ILE X 115     152.163 126.915 177.414  0.00  0.00            
ATOM   1829  HB  ILE X 115     151.204 126.534 177.765  0.00  0.00            
ATOM   1830  CG2 ILE X 115     152.820 127.703 178.611  0.00  0.00            
ATOM   1831 HG21 ILE X 115     153.818 128.079 178.381  0.00  0.00            
ATOM   1832 HG22 ILE X 115     152.853 126.996 179.440  0.00  0.00            
ATOM   1833 HG23 ILE X 115     152.208 128.568 178.865  0.00  0.00            
ATOM   1834  CG1 ILE X 115     151.967 127.935 176.277  0.00  0.00            
ATOM   1835 HG12 ILE X 115     152.934 128.341 175.981  0.00  0.00            
ATOM   1836 HG13 ILE X 115     151.598 127.398 175.403  0.00  0.00            
ATOM   1837  CD1 ILE X 115     150.850 128.982 176.581  0.00  0.00            
ATOM   1838 HD11 ILE X 115     150.369 129.401 175.697  0.00  0.00            
ATOM   1839 HD12 ILE X 115     151.239 129.786 177.205  0.00  0.00            
ATOM   1840 HD13 ILE X 115     150.037 128.419 177.040  0.00  0.00            
ATOM   1841  C   ILE X 115     153.343 124.783 178.129  0.00  0.00            
ATOM   1842  O   ILE X 115     152.580 123.871 178.542  0.00  0.00            
ATOM   1843  N   SER X 116     154.560 125.014 178.710  0.00  0.00            
ATOM   1844  H   SER X 116     155.051 125.849 178.424  0.00  0.00            
ATOM   1845  CA  SER X 116     155.248 124.238 179.769  0.00  0.00            
ATOM   1846  HA  SER X 116     156.301 124.518 179.762  0.00  0.00            
ATOM   1847  CB  SER X 116     154.775 124.526 181.165  0.00  0.00            
ATOM   1848  HB2 SER X 116     153.751 124.181 181.309  0.00  0.00            
ATOM   1849  HB3 SER X 116     155.515 124.093 181.839  0.00  0.00            
ATOM   1850  OG  SER X 116     154.863 125.926 181.295  0.00  0.00            
ATOM   1851  HG  SER X 116     154.230 126.141 181.984  0.00  0.00            
ATOM   1852  C   SER X 116     155.170 122.697 179.382  0.00  0.00            
ATOM   1853  O   SER X 116     154.638 121.929 180.208  0.00  0.00            
ATOM   1854  N   ASN X 117     155.646 122.311 178.165  0.00  0.00            
ATOM   1855  H   ASN X 117     156.076 123.039 177.612  0.00  0.00            
ATOM   1856  CA  ASN X 117     155.820 120.917 177.682  0.00  0.00            
ATOM   1857  HA  ASN X 117     156.077 121.024 176.628  0.00  0.00            
ATOM   1858  CB  ASN X 117     156.979 120.301 178.437  0.00  0.00            
ATOM   1859  HB2 ASN X 117     157.858 120.902 178.204  0.00  0.00            
ATOM   1860  HB3 ASN X 117     156.637 120.388 179.468  0.00  0.00            
ATOM   1861  CG  ASN X 117     157.310 118.859 178.172  0.00  0.00            
ATOM   1862  OD1 ASN X 117     157.149 117.997 179.027  0.00  0.00            
ATOM   1863  ND2 ASN X 117     157.660 118.522 176.944  0.00  0.00            
ATOM   1864 HD21 ASN X 117     157.995 119.280 176.367  0.00  0.00            
ATOM   1865 HD22 ASN X 117     157.877 117.538 176.870  0.00  0.00            
ATOM   1866  C   ASN X 117     154.477 120.050 177.705  0.00  0.00            
ATOM   1867  O   ASN X 117     154.544 118.841 178.049  0.00  0.00            
ATOM   1868  N   GLY X 118     153.295 120.674 177.556  0.00  0.00            
ATOM   1869  H   GLY X 118     153.325 121.672 177.408  0.00  0.00            
ATOM   1870  CA  GLY X 118     151.946 120.194 177.667  0.00  0.00            
ATOM   1871  HA2 GLY X 118     151.244 121.019 177.549  0.00  0.00            
ATOM   1872  HA3 GLY X 118     151.865 119.390 176.935  0.00  0.00            
ATOM   1873  C   GLY X 118     151.534 119.718 179.087  0.00  0.00            
ATOM   1874  O   GLY X 118     150.582 118.940 179.244  0.00  0.00            
ATOM   1875  N   GLN X 119     152.159 120.207 180.121  0.00  0.00            
ATOM   1876  H   GLN X 119     152.980 120.792 180.072  0.00  0.00            
ATOM   1877  CA  GLN X 119     151.824 119.991 181.554  0.00  0.00            
ATOM   1878  HA  GLN X 119     150.926 119.375 181.599  0.00  0.00            
ATOM   1879  CB  GLN X 119     152.888 119.124 182.200  0.00  0.00            
ATOM   1880  HB2 GLN X 119     153.862 119.605 182.110  0.00  0.00            
ATOM   1881  HB3 GLN X 119     152.645 119.100 183.263  0.00  0.00            
ATOM   1882  CG  GLN X 119     152.992 117.759 181.609  0.00  0.00            
ATOM   1883  HG2 GLN X 119     152.100 117.138 181.526  0.00  0.00            
ATOM   1884  HG3 GLN X 119     153.328 117.936 180.587  0.00  0.00            
ATOM   1885  CD  GLN X 119     154.024 116.925 182.365  0.00  0.00            
ATOM   1886  OE1 GLN X 119     154.138 116.933 183.590  0.00  0.00            
ATOM   1887  NE2 GLN X 119     154.821 116.146 181.718  0.00  0.00            
ATOM   1888 HE21 GLN X 119     155.629 115.796 182.213  0.00  0.00            
ATOM   1889 HE22 GLN X 119     154.663 115.989 180.733  0.00  0.00            
ATOM   1890  C   GLN X 119     151.579 121.268 182.445  0.00  0.00            
ATOM   1891  O   GLN X 119     151.561 121.224 183.714  0.00  0.00            
ATOM   1892  N   SER X 120     151.414 122.382 181.755  0.00  0.00            
ATOM   1893  H   SER X 120     151.516 122.324 180.751  0.00  0.00            
ATOM   1894  CA  SER X 120     151.133 123.708 182.385  0.00  0.00            
ATOM   1895  HA  SER X 120     152.034 123.905 182.966  0.00  0.00            
ATOM   1896  CB  SER X 120     151.023 124.803 181.360  0.00  0.00            
ATOM   1897  HB2 SER X 120     151.965 124.929 180.826  0.00  0.00            
ATOM   1898  HB3 SER X 120     150.263 124.563 180.616  0.00  0.00            
ATOM   1899  OG  SER X 120     150.622 125.969 182.034  0.00  0.00            
ATOM   1900  HG  SER X 120     151.388 126.240 182.547  0.00  0.00            
ATOM   1901  C   SER X 120     149.876 123.596 183.274  0.00  0.00            
ATOM   1902  O   SER X 120     148.795 123.355 182.760  0.00  0.00            
ATOM   1903  N   MET X 121     150.011 123.850 184.609  0.00  0.00            
ATOM   1904  H   MET X 121     150.933 124.017 184.986  0.00  0.00            
ATOM   1905  CA  MET X 121     148.844 124.174 185.439  0.00  0.00            
ATOM   1906  HA  MET X 121     148.104 123.406 185.217  0.00  0.00            
ATOM   1907  CB  MET X 121     149.281 124.136 186.895  0.00  0.00            
ATOM   1908  HB2 MET X 121     148.476 124.421 187.573  0.00  0.00            
ATOM   1909  HB3 MET X 121     149.601 123.116 187.104  0.00  0.00            
ATOM   1910  CG  MET X 121     150.447 125.122 187.267  0.00  0.00            
ATOM   1911  HG2 MET X 121     151.383 124.759 186.843  0.00  0.00            
ATOM   1912  HG3 MET X 121     150.325 126.020 186.662  0.00  0.00            
ATOM   1913  SD  MET X 121     150.599 125.622 189.014  0.00  0.00            
ATOM   1914  CE  MET X 121     151.717 126.987 188.874  0.00  0.00            
ATOM   1915  HE1 MET X 121     152.533 126.842 188.167  0.00  0.00            
ATOM   1916  HE2 MET X 121     151.035 127.828 188.749  0.00  0.00            
ATOM   1917  HE3 MET X 121     152.258 127.274 189.776  0.00  0.00            
ATOM   1918  C   MET X 121     148.179 125.466 184.950  0.00  0.00            
ATOM   1919  O   MET X 121     146.900 125.467 184.999  0.00  0.00            
ATOM   1920  N   SER X 122     148.915 126.427 184.421  0.00  0.00            
ATOM   1921  H   SER X 122     149.902 126.427 184.634  0.00  0.00            
ATOM   1922  CA  SER X 122     148.261 127.671 183.939  0.00  0.00            
ATOM   1923  HA  SER X 122     147.675 128.096 184.754  0.00  0.00            
ATOM   1924  CB  SER X 122     149.268 128.700 183.472  0.00  0.00            
ATOM   1925  HB2 SER X 122     149.791 128.139 182.698  0.00  0.00            
ATOM   1926  HB3 SER X 122     148.819 129.555 182.965  0.00  0.00            
ATOM   1927  OG  SER X 122     150.214 129.087 184.474  0.00  0.00            
ATOM   1928  HG  SER X 122     150.755 128.328 184.703  0.00  0.00            
ATOM   1929  C   SER X 122     147.342 127.492 182.764  0.00  0.00            
ATOM   1930  O   SER X 122     146.228 127.935 182.749  0.00  0.00            
ATOM   1931  N   PHE X 123     147.745 126.802 181.675  0.00  0.00            
ATOM   1932  H   PHE X 123     148.729 126.579 181.637  0.00  0.00            
ATOM   1933  CA  PHE X 123     147.024 126.836 180.361  0.00  0.00            
ATOM   1934  HA  PHE X 123     146.198 127.540 180.262  0.00  0.00            
ATOM   1935  CB  PHE X 123     148.082 127.269 179.322  0.00  0.00            
ATOM   1936  HB2 PHE X 123     148.787 126.438 179.318  0.00  0.00            
ATOM   1937  HB3 PHE X 123     147.579 127.359 178.360  0.00  0.00            
ATOM   1938  CG  PHE X 123     148.721 128.659 179.502  0.00  0.00            
ATOM   1939  CD1 PHE X 123     148.222 129.776 178.774  0.00  0.00            
ATOM   1940  HD1 PHE X 123     147.406 129.687 178.072  0.00  0.00            
ATOM   1941  CE1 PHE X 123     148.811 131.022 178.782  0.00  0.00            
ATOM   1942  HE1 PHE X 123     148.473 131.872 178.209  0.00  0.00            
ATOM   1943  CZ  PHE X 123     149.903 131.218 179.718  0.00  0.00            
ATOM   1944  HZ  PHE X 123     150.291 132.225 179.769  0.00  0.00            
ATOM   1945  CE2 PHE X 123     150.406 130.125 180.452  0.00  0.00            
ATOM   1946  HE2 PHE X 123     151.153 130.285 181.216  0.00  0.00            
ATOM   1947  CD2 PHE X 123     149.826 128.886 180.317  0.00  0.00            
ATOM   1948  HD2 PHE X 123     150.259 128.043 180.833  0.00  0.00            
ATOM   1949  C   PHE X 123     146.332 125.467 179.908  0.00  0.00            
ATOM   1950  O   PHE X 123     145.618 125.422 178.929  0.00  0.00            
ATOM   1951  N   SER X 124     146.656 124.369 180.588  0.00  0.00            
ATOM   1952  H   SER X 124     147.345 124.419 181.325  0.00  0.00            
ATOM   1953  CA  SER X 124     146.059 123.081 180.137  0.00  0.00            
ATOM   1954  HA  SER X 124     146.076 123.055 179.048  0.00  0.00            
ATOM   1955  CB  SER X 124     146.945 121.886 180.585  0.00  0.00            
ATOM   1956  HB2 SER X 124     146.521 120.962 180.192  0.00  0.00            
ATOM   1957  HB3 SER X 124     147.909 122.125 180.136  0.00  0.00            
ATOM   1958  OG  SER X 124     147.015 121.769 181.932  0.00  0.00            
ATOM   1959  HG  SER X 124     147.760 122.305 182.214  0.00  0.00            
ATOM   1960  C   SER X 124     144.596 122.873 180.499  0.00  0.00            
ATOM   1961  O   SER X 124     144.157 123.317 181.590  0.00  0.00            
ATOM   1962  N   PRO X 125     143.752 122.072 179.825  0.00  0.00            
ATOM   1963  CD  PRO X 125     144.054 121.462 178.506  0.00  0.00            
ATOM   1964  HD2 PRO X 125     144.406 120.466 178.774  0.00  0.00            
ATOM   1965  HD3 PRO X 125     144.779 122.086 177.983  0.00  0.00            
ATOM   1966  CG  PRO X 125     142.714 121.558 177.752  0.00  0.00            
ATOM   1967  HG2 PRO X 125     142.726 120.778 176.990  0.00  0.00            
ATOM   1968  HG3 PRO X 125     142.679 122.547 177.295  0.00  0.00            
ATOM   1969  CB  PRO X 125     141.709 121.364 178.834  0.00  0.00            
ATOM   1970  HB2 PRO X 125     141.477 120.330 179.087  0.00  0.00            
ATOM   1971  HB3 PRO X 125     140.685 121.687 178.650  0.00  0.00            
ATOM   1972  CA  PRO X 125     142.319 122.064 180.086  0.00  0.00            
ATOM   1973  HA  PRO X 125     141.792 123.018 180.058  0.00  0.00            
ATOM   1974  C   PRO X 125     141.783 121.401 181.384  0.00  0.00            
ATOM   1975  O   PRO X 125     140.523 121.313 181.487  0.00  0.00            
ATOM   1976  N   ASP X 126     142.531 120.875 182.422  0.00  0.00            
ATOM   1977  H   ASP X 126     143.522 121.023 182.292  0.00  0.00            
ATOM   1978  CA  ASP X 126     142.017 120.210 183.611  0.00  0.00            
ATOM   1979  HA  ASP X 126     140.972 119.913 183.522  0.00  0.00            
ATOM   1980  CB  ASP X 126     142.816 118.922 183.715  0.00  0.00            
ATOM   1981  HB2 ASP X 126     142.685 118.374 182.782  0.00  0.00            
ATOM   1982  HB3 ASP X 126     143.838 119.229 183.937  0.00  0.00            
ATOM   1983  CG  ASP X 126     142.304 118.139 184.893  0.00  0.00            
ATOM   1984  OD1 ASP X 126     142.930 118.108 186.024  0.00  0.00            
ATOM   1985  OD2 ASP X 126     141.195 117.559 184.856  0.00  0.00            
ATOM   1986  C   ASP X 126     142.089 121.042 184.875  0.00  0.00            
ATOM   1987  O   ASP X 126     142.956 121.899 185.076  0.00  0.00            
ATOM   1988  N   SER X 127     141.040 120.829 185.717  0.00  0.00            
ATOM   1989  H   SER X 127     140.274 120.235 185.435  0.00  0.00            
ATOM   1990  CA  SER X 127     140.949 121.536 186.998  0.00  0.00            
ATOM   1991  HA  SER X 127     141.909 122.027 187.154  0.00  0.00            
ATOM   1992  CB  SER X 127     140.076 122.806 186.929  0.00  0.00            
ATOM   1993  HB2 SER X 127     139.142 122.521 186.445  0.00  0.00            
ATOM   1994  HB3 SER X 127     139.941 123.282 187.901  0.00  0.00            
ATOM   1995  OG  SER X 127     140.651 123.825 186.135  0.00  0.00            
ATOM   1996  HG  SER X 127     139.936 124.351 185.769  0.00  0.00            
ATOM   1997  C   SER X 127     140.529 120.630 188.206  0.00  0.00            
ATOM   1998  O   SER X 127     139.667 120.944 188.988  0.00  0.00            
ATOM   1999  N   GLY X 128     141.103 119.380 188.228  0.00  0.00            
ATOM   2000  H   GLY X 128     141.583 119.086 187.389  0.00  0.00            
ATOM   2001  CA  GLY X 128     140.858 118.357 189.276  0.00  0.00            
ATOM   2002  HA2 GLY X 128     139.856 118.501 189.679  0.00  0.00            
ATOM   2003  HA3 GLY X 128     140.865 117.398 188.757  0.00  0.00            
ATOM   2004  C   GLY X 128     141.857 118.266 190.446  0.00  0.00            
ATOM   2005  O   GLY X 128     142.566 119.194 190.751  0.00  0.00            
ATOM   2006  N   PRO X 129     142.091 117.068 191.057  0.00  0.00            
ATOM   2007  CD  PRO X 129     141.263 115.944 190.834  0.00  0.00            
ATOM   2008  HD2 PRO X 129     141.682 115.308 190.054  0.00  0.00            
ATOM   2009  HD3 PRO X 129     140.270 116.341 190.625  0.00  0.00            
ATOM   2010  CG  PRO X 129     141.309 115.090 192.138  0.00  0.00            
ATOM   2011  HG2 PRO X 129     141.178 114.015 192.014  0.00  0.00            
ATOM   2012  HG3 PRO X 129     140.612 115.564 192.829  0.00  0.00            
ATOM   2013  CB  PRO X 129     142.707 115.442 192.650  0.00  0.00            
ATOM   2014  HB2 PRO X 129     143.358 114.686 192.212  0.00  0.00            
ATOM   2015  HB3 PRO X 129     142.900 115.220 193.699  0.00  0.00            
ATOM   2016  CA  PRO X 129     143.023 116.856 192.169  0.00  0.00            
ATOM   2017  HA  PRO X 129     142.556 117.543 192.875  0.00  0.00            
ATOM   2018  C   PRO X 129     144.467 117.043 191.946  0.00  0.00            
ATOM   2019  O   PRO X 129     145.174 117.455 192.869  0.00  0.00            
ATOM   2020  N   VAL X 130     144.980 116.755 190.728  0.00  0.00            
ATOM   2021  H   VAL X 130     144.287 116.639 190.002  0.00  0.00            
ATOM   2022  CA  VAL X 130     146.315 117.074 190.312  0.00  0.00            
ATOM   2023  HA  VAL X 130     146.967 116.794 191.139  0.00  0.00            
ATOM   2024  CB  VAL X 130     146.725 116.196 189.122  0.00  0.00            
ATOM   2025  HB  VAL X 130     145.973 116.327 188.344  0.00  0.00            
ATOM   2026  CG1 VAL X 130     148.168 116.578 188.535  0.00  0.00            
ATOM   2027 HG11 VAL X 130     148.480 115.844 187.792  0.00  0.00            
ATOM   2028 HG12 VAL X 130     148.096 117.538 188.025  0.00  0.00            
ATOM   2029 HG13 VAL X 130     148.905 116.786 189.311  0.00  0.00            
ATOM   2030  CG2 VAL X 130     146.993 114.824 189.470  0.00  0.00            
ATOM   2031 HG21 VAL X 130     146.145 114.517 190.082  0.00  0.00            
ATOM   2032 HG22 VAL X 130     147.896 114.679 190.063  0.00  0.00            
ATOM   2033 HG23 VAL X 130     147.012 114.078 188.675  0.00  0.00            
ATOM   2034  C   VAL X 130     146.480 118.504 189.978  0.00  0.00            
ATOM   2035  O   VAL X 130     147.476 119.137 190.413  0.00  0.00            
ATOM   2036  N   TRP X 131     145.494 119.229 189.413  0.00  0.00            
ATOM   2037  H   TRP X 131     144.703 118.801 188.953  0.00  0.00            
ATOM   2038  CA  TRP X 131     145.593 120.712 189.199  0.00  0.00            
ATOM   2039  HA  TRP X 131     146.569 120.897 188.750  0.00  0.00            
ATOM   2040  CB  TRP X 131     144.396 121.166 188.337  0.00  0.00            
ATOM   2041  HB2 TRP X 131     144.500 120.835 187.304  0.00  0.00            
ATOM   2042  HB3 TRP X 131     143.538 120.608 188.712  0.00  0.00            
ATOM   2043  CG  TRP X 131     144.332 122.664 188.456  0.00  0.00            
ATOM   2044  CD1 TRP X 131     145.099 123.523 187.782  0.00  0.00            
ATOM   2045  HD1 TRP X 131     145.956 123.264 187.177  0.00  0.00            
ATOM   2046  NE1 TRP X 131     144.815 124.796 188.241  0.00  0.00            
ATOM   2047  HE1 TRP X 131     145.268 125.609 187.848  0.00  0.00            
ATOM   2048  CE2 TRP X 131     143.744 124.818 189.096  0.00  0.00            
ATOM   2049  CZ2 TRP X 131     142.926 125.774 189.655  0.00  0.00            
ATOM   2050  HZ2 TRP X 131     143.067 126.844 189.624  0.00  0.00            
ATOM   2051  CH2 TRP X 131     141.845 125.357 190.482  0.00  0.00            
ATOM   2052  HH2 TRP X 131     141.210 126.092 190.955  0.00  0.00            
ATOM   2053  CZ3 TRP X 131     141.553 124.013 190.622  0.00  0.00            
ATOM   2054  HZ3 TRP X 131     140.739 123.681 191.249  0.00  0.00            
ATOM   2055  CE3 TRP X 131     142.467 123.053 190.171  0.00  0.00            
ATOM   2056  HE3 TRP X 131     142.418 121.986 190.332  0.00  0.00            
ATOM   2057  CD2 TRP X 131     143.485 123.431 189.311  0.00  0.00            
ATOM   2058  C   TRP X 131     145.673 121.452 190.499  0.00  0.00            
ATOM   2059  O   TRP X 131     146.539 122.347 190.659  0.00  0.00            
ATOM   2060  N   ALA X 132     144.755 121.089 191.374  0.00  0.00            
ATOM   2061  H   ALA X 132     144.010 120.555 190.950  0.00  0.00            
ATOM   2062  CA  ALA X 132     144.748 121.545 192.759  0.00  0.00            
ATOM   2063  HA  ALA X 132     144.516 122.608 192.828  0.00  0.00            
ATOM   2064  CB  ALA X 132     143.609 120.705 193.522  0.00  0.00            
ATOM   2065  HB1 ALA X 132     143.710 119.624 193.426  0.00  0.00            
ATOM   2066  HB2 ALA X 132     142.669 121.069 193.106  0.00  0.00            
ATOM   2067  HB3 ALA X 132     143.607 120.928 194.589  0.00  0.00            
ATOM   2068  C   ALA X 132     146.118 121.335 193.438  0.00  0.00            
ATOM   2069  O   ALA X 132     146.682 122.191 194.112  0.00  0.00            
ATOM   2070  N   ALA X 133     146.683 120.173 193.196  0.00  0.00            
ATOM   2071  H   ALA X 133     146.231 119.422 192.693  0.00  0.00            
ATOM   2072  CA  ALA X 133     147.943 119.805 193.803  0.00  0.00            
ATOM   2073  HA  ALA X 133     147.876 120.021 194.869  0.00  0.00            
ATOM   2074  CB  ALA X 133     148.148 118.367 193.603  0.00  0.00            
ATOM   2075  HB1 ALA X 133     147.408 117.780 194.148  0.00  0.00            
ATOM   2076  HB2 ALA X 133     149.151 118.089 193.924  0.00  0.00            
ATOM   2077  HB3 ALA X 133     148.027 118.154 192.541  0.00  0.00            
ATOM   2078  C   ALA X 133     149.179 120.608 193.240  0.00  0.00            
ATOM   2079  O   ALA X 133     149.998 121.123 194.021  0.00  0.00            
ATOM   2080  N   ARG X 134     149.284 120.779 191.938  0.00  0.00            
ATOM   2081  H   ARG X 134     148.786 120.076 191.411  0.00  0.00            
ATOM   2082  CA  ARG X 134     150.337 121.531 191.211  0.00  0.00            
ATOM   2083  HA  ARG X 134     151.292 121.045 191.409  0.00  0.00            
ATOM   2084  CB  ARG X 134     150.015 121.408 189.658  0.00  0.00            
ATOM   2085  HB2 ARG X 134     148.929 121.497 189.626  0.00  0.00            
ATOM   2086  HB3 ARG X 134     150.577 122.198 189.160  0.00  0.00            
ATOM   2087  CG  ARG X 134     150.470 120.101 188.868  0.00  0.00            
ATOM   2088  HG2 ARG X 134     151.531 119.902 189.021  0.00  0.00            
ATOM   2089  HG3 ARG X 134     149.980 119.231 189.304  0.00  0.00            
ATOM   2090  CD  ARG X 134     150.232 120.220 187.364  0.00  0.00            
ATOM   2091  HD2 ARG X 134     149.165 120.160 187.151  0.00  0.00            
ATOM   2092  HD3 ARG X 134     150.522 121.229 187.071  0.00  0.00            
ATOM   2093  NE  ARG X 134     151.042 119.194 186.708  0.00  0.00            
ATOM   2094  HE  ARG X 134     151.941 119.005 187.127  0.00  0.00            
ATOM   2095  CZ  ARG X 134     150.731 118.417 185.702  0.00  0.00            
ATOM   2096  NH1 ARG X 134     149.548 118.447 185.141  0.00  0.00            
ATOM   2097 HH11 ARG X 134     148.868 119.076 185.544  0.00  0.00            
ATOM   2098 HH12 ARG X 134     149.297 118.067 184.239  0.00  0.00            
ATOM   2099  NH2 ARG X 134     151.534 117.559 185.194  0.00  0.00            
ATOM   2100 HH21 ARG X 134     152.418 117.427 185.662  0.00  0.00            
ATOM   2101 HH22 ARG X 134     151.224 117.010 184.404  0.00  0.00            
ATOM   2102  C   ARG X 134     150.331 122.985 191.854  0.00  0.00            
ATOM   2103  O   ARG X 134     151.333 123.418 192.456  0.00  0.00            
ATOM   2104  N   ARG X 135     149.185 123.661 191.677  0.00  0.00            
ATOM   2105  H   ARG X 135     148.459 123.198 191.149  0.00  0.00            
ATOM   2106  CA  ARG X 135     148.868 125.023 192.137  0.00  0.00            
ATOM   2107  HA  ARG X 135     149.555 125.714 191.648  0.00  0.00            
ATOM   2108  CB  ARG X 135     147.465 125.359 191.611  0.00  0.00            
ATOM   2109  HB2 ARG X 135     147.376 125.116 190.552  0.00  0.00            
ATOM   2110  HB3 ARG X 135     146.703 124.864 192.213  0.00  0.00            
ATOM   2111  CG  ARG X 135     147.204 126.871 191.725  0.00  0.00            
ATOM   2112  HG2 ARG X 135     147.626 127.190 192.678  0.00  0.00            
ATOM   2113  HG3 ARG X 135     147.764 127.408 190.960  0.00  0.00            
ATOM   2114  CD  ARG X 135     145.719 127.135 191.510  0.00  0.00            
ATOM   2115  HD2 ARG X 135     145.543 127.147 190.434  0.00  0.00            
ATOM   2116  HD3 ARG X 135     145.134 126.280 191.851  0.00  0.00            
ATOM   2117  NE  ARG X 135     145.159 128.393 192.054  0.00  0.00            
ATOM   2118  HE  ARG X 135     144.919 128.454 193.033  0.00  0.00            
ATOM   2119  CZ  ARG X 135     145.095 129.636 191.523  0.00  0.00            
ATOM   2120  NH1 ARG X 135     145.398 129.845 190.316  0.00  0.00            
ATOM   2121 HH11 ARG X 135     145.452 129.094 189.642  0.00  0.00            
ATOM   2122 HH12 ARG X 135     145.376 130.801 189.989  0.00  0.00            
ATOM   2123  NH2 ARG X 135     144.716 130.587 192.325  0.00  0.00            
ATOM   2124 HH21 ARG X 135     144.364 130.324 193.235  0.00  0.00            
ATOM   2125 HH22 ARG X 135     144.774 131.589 192.211  0.00  0.00            
ATOM   2126  C   ARG X 135     149.093 125.136 193.648  0.00  0.00            
ATOM   2127  O   ARG X 135     149.681 126.210 194.048  0.00  0.00            
ATOM   2128  N   ARG X 136     148.694 124.222 194.494  0.00  0.00            
ATOM   2129  H   ARG X 136     148.335 123.382 194.063  0.00  0.00            
ATOM   2130  CA  ARG X 136     149.042 124.277 195.921  0.00  0.00            
ATOM   2131  HA  ARG X 136     148.712 125.276 196.205  0.00  0.00            
ATOM   2132  CB  ARG X 136     148.189 123.229 196.637  0.00  0.00            
ATOM   2133  HB2 ARG X 136     147.167 123.604 196.687  0.00  0.00            
ATOM   2134  HB3 ARG X 136     148.169 122.254 196.150  0.00  0.00            
ATOM   2135  CG  ARG X 136     148.633 122.980 198.091  0.00  0.00            
ATOM   2136  HG2 ARG X 136     148.041 122.164 198.504  0.00  0.00            
ATOM   2137  HG3 ARG X 136     149.702 122.767 198.109  0.00  0.00            
ATOM   2138  CD  ARG X 136     148.253 124.166 198.981  0.00  0.00            
ATOM   2139  HD2 ARG X 136     148.546 125.083 198.470  0.00  0.00            
ATOM   2140  HD3 ARG X 136     147.175 124.240 199.126  0.00  0.00            
ATOM   2141  NE  ARG X 136     148.989 124.217 200.253  0.00  0.00            
ATOM   2142  HE  ARG X 136     149.507 123.413 200.579  0.00  0.00            
ATOM   2143  CZ  ARG X 136     149.044 125.239 201.093  0.00  0.00            
ATOM   2144  NH1 ARG X 136     148.442 126.384 200.891  0.00  0.00            
ATOM   2145 HH11 ARG X 136     147.831 126.511 200.097  0.00  0.00            
ATOM   2146 HH12 ARG X 136     148.493 127.038 201.659  0.00  0.00            
ATOM   2147  NH2 ARG X 136     149.614 125.006 202.191  0.00  0.00            
ATOM   2148 HH21 ARG X 136     149.893 124.051 202.364  0.00  0.00            
ATOM   2149 HH22 ARG X 136     149.661 125.653 202.965  0.00  0.00            
ATOM   2150  C   ARG X 136     150.509 124.283 196.116  0.00  0.00            
ATOM   2151  O   ARG X 136     151.036 125.181 196.777  0.00  0.00            
ATOM   2152  N   LEU X 137     151.226 123.247 195.602  0.00  0.00            
ATOM   2153  H   LEU X 137     150.815 122.575 194.969  0.00  0.00            
ATOM   2154  CA  LEU X 137     152.676 123.249 195.930  0.00  0.00            
ATOM   2155  HA  LEU X 137     152.752 123.300 197.016  0.00  0.00            
ATOM   2156  CB  LEU X 137     153.331 121.897 195.516  0.00  0.00            
ATOM   2157  HB2 LEU X 137     153.007 121.640 194.508  0.00  0.00            
ATOM   2158  HB3 LEU X 137     154.412 122.036 195.514  0.00  0.00            
ATOM   2159  CG  LEU X 137     153.093 120.811 196.598  0.00  0.00            
ATOM   2160  HG  LEU X 137     153.445 121.244 197.534  0.00  0.00            
ATOM   2161  CD1 LEU X 137     151.613 120.422 196.998  0.00  0.00            
ATOM   2162 HD11 LEU X 137     151.098 121.246 197.491  0.00  0.00            
ATOM   2163 HD12 LEU X 137     151.560 119.521 197.610  0.00  0.00            
ATOM   2164 HD13 LEU X 137     151.074 120.184 196.081  0.00  0.00            
ATOM   2165  CD2 LEU X 137     153.893 119.512 196.331  0.00  0.00            
ATOM   2166 HD21 LEU X 137     154.875 119.818 195.970  0.00  0.00            
ATOM   2167 HD22 LEU X 137     153.940 118.997 197.290  0.00  0.00            
ATOM   2168 HD23 LEU X 137     153.347 118.953 195.571  0.00  0.00            
ATOM   2169  C   LEU X 137     153.448 124.431 195.329  0.00  0.00            
ATOM   2170  O   LEU X 137     154.524 124.803 195.890  0.00  0.00            
ATOM   2171  N   ALA X 138     152.920 125.018 194.258  0.00  0.00            
ATOM   2172  H   ALA X 138     152.056 124.641 193.895  0.00  0.00            
ATOM   2173  CA  ALA X 138     153.425 126.223 193.629  0.00  0.00            
ATOM   2174  HA  ALA X 138     154.475 126.184 193.339  0.00  0.00            
ATOM   2175  CB  ALA X 138     152.740 126.434 192.241  0.00  0.00            
ATOM   2176  HB1 ALA X 138     153.155 127.314 191.749  0.00  0.00            
ATOM   2177  HB2 ALA X 138     151.665 126.600 192.308  0.00  0.00            
ATOM   2178  HB3 ALA X 138     152.886 125.525 191.658  0.00  0.00            
ATOM   2179  C   ALA X 138     153.261 127.446 194.548  0.00  0.00            
ATOM   2180  O   ALA X 138     154.162 128.211 194.649  0.00  0.00            
ATOM   2181  N   GLN X 139     152.034 127.659 195.074  0.00  0.00            
ATOM   2182  H   GLN X 139     151.293 127.028 194.804  0.00  0.00            
ATOM   2183  CA  GLN X 139     151.716 128.866 195.889  0.00  0.00            
ATOM   2184  HA  GLN X 139     152.113 129.826 195.557  0.00  0.00            
ATOM   2185  CB  GLN X 139     150.139 128.928 195.806  0.00  0.00            
ATOM   2186  HB2 GLN X 139     149.896 129.014 194.747  0.00  0.00            
ATOM   2187  HB3 GLN X 139     149.753 127.961 196.129  0.00  0.00            
ATOM   2188  CG  GLN X 139     149.462 130.116 196.594  0.00  0.00            
ATOM   2189  HG2 GLN X 139     149.762 129.952 197.629  0.00  0.00            
ATOM   2190  HG3 GLN X 139     149.780 131.113 196.291  0.00  0.00            
ATOM   2191  CD  GLN X 139     147.921 130.106 196.510  0.00  0.00            
ATOM   2192  OE1 GLN X 139     147.330 129.158 196.032  0.00  0.00            
ATOM   2193  NE2 GLN X 139     147.281 131.186 196.785  0.00  0.00            
ATOM   2194 HE21 GLN X 139     146.280 131.310 196.838  0.00  0.00            
ATOM   2195 HE22 GLN X 139     147.847 131.975 197.064  0.00  0.00            
ATOM   2196  C   GLN X 139     152.235 128.750 197.340  0.00  0.00            
ATOM   2197  O   GLN X 139     152.670 129.754 197.931  0.00  0.00            
ATOM   2198  N   ASN X 140     152.263 127.521 197.884  0.00  0.00            
ATOM   2199  H   ASN X 140     151.931 126.764 197.304  0.00  0.00            
ATOM   2200  CA  ASN X 140     152.966 127.119 199.128  0.00  0.00            
ATOM   2201  HA  ASN X 140     152.481 127.727 199.893  0.00  0.00            
ATOM   2202  CB  ASN X 140     152.662 125.645 199.556  0.00  0.00            
ATOM   2203  HB2 ASN X 140     151.587 125.510 199.431  0.00  0.00            
ATOM   2204  HB3 ASN X 140     153.211 124.924 198.950  0.00  0.00            
ATOM   2205  CG  ASN X 140     152.923 125.373 201.014  0.00  0.00            
ATOM   2206  OD1 ASN X 140     153.477 126.182 201.758  0.00  0.00            
ATOM   2207  ND2 ASN X 140     152.553 124.212 201.538  0.00  0.00            
ATOM   2208 HD21 ASN X 140     152.093 123.469 201.031  0.00  0.00            
ATOM   2209 HD22 ASN X 140     152.715 124.218 202.534  0.00  0.00            
ATOM   2210  C   ASN X 140     154.449 127.378 198.894  0.00  0.00            
ATOM   2211  O   ASN X 140     155.030 128.279 199.508  0.00  0.00            
ATOM   2212  N   GLY X 141     155.034 126.828 197.837  0.00  0.00            
ATOM   2213  H   GLY X 141     154.519 126.207 197.229  0.00  0.00            
ATOM   2214  CA  GLY X 141     156.413 127.130 197.413  0.00  0.00            
ATOM   2215  HA2 GLY X 141     157.109 126.593 198.057  0.00  0.00            
ATOM   2216  HA3 GLY X 141     156.572 126.629 196.459  0.00  0.00            
ATOM   2217  C   GLY X 141     156.882 128.620 197.249  0.00  0.00            
ATOM   2218  O   GLY X 141     157.768 129.069 197.929  0.00  0.00            
ATOM   2219  N   LEU X 142     156.034 129.326 196.504  0.00  0.00            
ATOM   2220  H   LEU X 142     155.363 128.732 196.039  0.00  0.00            
ATOM   2221  CA  LEU X 142     156.134 130.767 196.207  0.00  0.00            
ATOM   2222  HA  LEU X 142     157.020 131.004 195.618  0.00  0.00            
ATOM   2223  CB  LEU X 142     154.923 131.123 195.304  0.00  0.00            
ATOM   2224  HB2 LEU X 142     155.158 130.692 194.331  0.00  0.00            
ATOM   2225  HB3 LEU X 142     154.038 130.672 195.753  0.00  0.00            
ATOM   2226  CG  LEU X 142     154.718 132.610 194.960  0.00  0.00            
ATOM   2227  HG  LEU X 142     154.503 133.179 195.864  0.00  0.00            
ATOM   2228  CD1 LEU X 142     155.909 133.321 194.235  0.00  0.00            
ATOM   2229 HD11 LEU X 142     156.397 132.650 193.528  0.00  0.00            
ATOM   2230 HD12 LEU X 142     156.656 133.610 194.973  0.00  0.00            
ATOM   2231 HD13 LEU X 142     155.534 134.203 193.717  0.00  0.00            
ATOM   2232  CD2 LEU X 142     153.526 132.712 193.984  0.00  0.00            
ATOM   2233 HD21 LEU X 142     152.593 132.742 194.548  0.00  0.00            
ATOM   2234 HD22 LEU X 142     153.602 133.617 193.381  0.00  0.00            
ATOM   2235 HD23 LEU X 142     153.532 131.815 193.364  0.00  0.00            
ATOM   2236  C   LEU X 142     156.185 131.672 197.496  0.00  0.00            
ATOM   2237  O   LEU X 142     157.156 132.369 197.821  0.00  0.00            
ATOM   2238  N   LYS X 143     155.163 131.502 198.356  0.00  0.00            
ATOM   2239  H   LYS X 143     154.485 130.800 198.095  0.00  0.00            
ATOM   2240  CA  LYS X 143     155.006 132.190 199.634  0.00  0.00            
ATOM   2241  HA  LYS X 143     155.142 133.261 199.487  0.00  0.00            
ATOM   2242  CB  LYS X 143     153.525 131.924 200.145  0.00  0.00            
ATOM   2243  HB2 LYS X 143     152.896 132.126 199.278  0.00  0.00            
ATOM   2244  HB3 LYS X 143     153.466 130.879 200.447  0.00  0.00            
ATOM   2245  CG  LYS X 143     153.241 132.843 201.333  0.00  0.00            
ATOM   2246  HG2 LYS X 143     153.794 132.609 202.243  0.00  0.00            
ATOM   2247  HG3 LYS X 143     153.436 133.867 201.012  0.00  0.00            
ATOM   2248  CD  LYS X 143     151.715 132.937 201.496  0.00  0.00            
ATOM   2249  HD2 LYS X 143     151.297 133.567 200.711  0.00  0.00            
ATOM   2250  HD3 LYS X 143     151.340 131.913 201.516  0.00  0.00            
ATOM   2251  CE  LYS X 143     151.370 133.639 202.851  0.00  0.00            
ATOM   2252  HE2 LYS X 143     151.561 133.097 203.776  0.00  0.00            
ATOM   2253  HE3 LYS X 143     151.963 134.541 202.998  0.00  0.00            
ATOM   2254  NZ  LYS X 143     149.974 134.121 202.847  0.00  0.00            
ATOM   2255  HZ1 LYS X 143     149.681 134.766 203.567  0.00  0.00            
ATOM   2256  HZ2 LYS X 143     149.294 133.375 202.816  0.00  0.00            
ATOM   2257  HZ3 LYS X 143     149.816 134.637 201.994  0.00  0.00            
ATOM   2258  C   LYS X 143     156.029 131.751 200.680  0.00  0.00            
ATOM   2259  O   LYS X 143     156.649 132.588 201.314  0.00  0.00            
ATOM   2260  N   SER X 144     156.450 130.536 200.740  0.00  0.00            
ATOM   2261  H   SER X 144     155.930 129.831 200.238  0.00  0.00            
ATOM   2262  CA  SER X 144     157.500 130.093 201.704  0.00  0.00            
ATOM   2263  HA  SER X 144     157.290 130.418 202.723  0.00  0.00            
ATOM   2264  CB  SER X 144     157.551 128.556 201.649  0.00  0.00            
ATOM   2265  HB2 SER X 144     157.871 128.175 200.679  0.00  0.00            
ATOM   2266  HB3 SER X 144     158.244 128.258 202.436  0.00  0.00            
ATOM   2267  OG  SER X 144     156.291 128.019 201.898  0.00  0.00            
ATOM   2268  HG  SER X 144     155.672 127.958 201.167  0.00  0.00            
ATOM   2269  C   SER X 144     158.938 130.623 201.446  0.00  0.00            
ATOM   2270  O   SER X 144     159.688 130.672 202.405  0.00  0.00            
ATOM   2271  N   PHE X 145     159.240 130.911 200.179  0.00  0.00            
ATOM   2272  H   PHE X 145     158.438 130.888 199.565  0.00  0.00            
ATOM   2273  CA  PHE X 145     160.544 131.374 199.622  0.00  0.00            
ATOM   2274  HA  PHE X 145     161.321 131.227 200.372  0.00  0.00            
ATOM   2275  CB  PHE X 145     160.991 130.354 198.572  0.00  0.00            
ATOM   2276  HB2 PHE X 145     160.362 130.433 197.685  0.00  0.00            
ATOM   2277  HB3 PHE X 145     162.008 130.547 198.230  0.00  0.00            
ATOM   2278  CG  PHE X 145     161.099 128.879 199.027  0.00  0.00            
ATOM   2279  CD1 PHE X 145     161.707 128.406 200.202  0.00  0.00            
ATOM   2280  HD1 PHE X 145     162.185 129.020 200.951  0.00  0.00            
ATOM   2281  CE1 PHE X 145     161.750 127.002 200.403  0.00  0.00            
ATOM   2282  HE1 PHE X 145     162.369 126.575 201.178  0.00  0.00            
ATOM   2283  CZ  PHE X 145     161.156 126.065 199.536  0.00  0.00            
ATOM   2284  HZ  PHE X 145     161.206 124.998 199.691  0.00  0.00            
ATOM   2285  CE2 PHE X 145     160.343 126.620 198.495  0.00  0.00            
ATOM   2286  HE2 PHE X 145     159.901 125.908 197.814  0.00  0.00            
ATOM   2287  CD2 PHE X 145     160.414 127.958 198.200  0.00  0.00            
ATOM   2288  HD2 PHE X 145     160.097 128.273 197.217  0.00  0.00            
ATOM   2289  C   PHE X 145     160.603 132.785 199.103  0.00  0.00            
ATOM   2290  O   PHE X 145     161.546 133.244 198.539  0.00  0.00            
ATOM   2291  N   SER X 146     159.629 133.540 199.402  0.00  0.00            
ATOM   2292  H   SER X 146     158.807 133.084 199.772  0.00  0.00            
ATOM   2293  CA  SER X 146     159.537 134.972 199.184  0.00  0.00            
ATOM   2294  HA  SER X 146     160.473 135.343 198.766  0.00  0.00            
ATOM   2295  CB  SER X 146     158.486 135.312 198.191  0.00  0.00            
ATOM   2296  HB2 SER X 146     158.288 136.375 198.056  0.00  0.00            
ATOM   2297  HB3 SER X 146     158.910 134.966 197.248  0.00  0.00            
ATOM   2298  OG  SER X 146     157.254 134.753 198.551  0.00  0.00            
ATOM   2299  HG  SER X 146     157.132 133.891 198.147  0.00  0.00            
ATOM   2300  C   SER X 146     159.368 135.725 200.469  0.00  0.00            
ATOM   2301  O   SER X 146     160.328 136.387 200.851  0.00  0.00            
ATOM   2302  N   ILE X 147     158.277 135.524 201.176  0.00  0.00            
ATOM   2303  H   ILE X 147     157.542 134.931 200.816  0.00  0.00            
ATOM   2304  CA  ILE X 147     157.813 136.528 202.128  0.00  0.00            
ATOM   2305  HA  ILE X 147     158.497 137.376 202.125  0.00  0.00            
ATOM   2306  CB  ILE X 147     156.486 137.175 201.659  0.00  0.00            
ATOM   2307  HB  ILE X 147     156.175 137.819 202.482  0.00  0.00            
ATOM   2308  CG2 ILE X 147     156.605 138.010 200.389  0.00  0.00            
ATOM   2309 HG21 ILE X 147     155.652 138.501 200.188  0.00  0.00            
ATOM   2310 HG22 ILE X 147     156.822 137.411 199.505  0.00  0.00            
ATOM   2311 HG23 ILE X 147     157.388 138.733 200.618  0.00  0.00            
ATOM   2312  CG1 ILE X 147     155.421 136.081 201.497  0.00  0.00            
ATOM   2313 HG12 ILE X 147     155.555 135.523 200.570  0.00  0.00            
ATOM   2314 HG13 ILE X 147     155.555 135.357 202.300  0.00  0.00            
ATOM   2315  CD1 ILE X 147     154.003 136.671 201.574  0.00  0.00            
ATOM   2316 HD11 ILE X 147     153.733 137.166 200.641  0.00  0.00            
ATOM   2317 HD12 ILE X 147     154.033 137.393 202.390  0.00  0.00            
ATOM   2318 HD13 ILE X 147     153.364 135.801 201.727  0.00  0.00            
ATOM   2319  C   ILE X 147     157.781 136.070 203.584  0.00  0.00            
ATOM   2320  O   ILE X 147     157.800 136.948 204.508  0.00  0.00            
ATOM   2321  N   ALA X 148     157.927 134.776 203.849  0.00  0.00            
ATOM   2322  H   ALA X 148     157.915 134.188 203.028  0.00  0.00            
ATOM   2323  CA  ALA X 148     158.587 134.259 205.064  0.00  0.00            
ATOM   2324  HA  ALA X 148     157.900 134.451 205.888  0.00  0.00            
ATOM   2325  CB  ALA X 148     158.456 132.716 204.979  0.00  0.00            
ATOM   2326  HB1 ALA X 148     157.421 132.377 204.929  0.00  0.00            
ATOM   2327  HB2 ALA X 148     158.897 132.329 205.897  0.00  0.00            
ATOM   2328  HB3 ALA X 148     159.020 132.251 204.170  0.00  0.00            
ATOM   2329  C   ALA X 148     160.058 134.709 205.329  0.00  0.00            
ATOM   2330  O   ALA X 148     160.782 134.988 204.393  0.00  0.00            
ATOM   2331  N   SER X 149     160.479 134.690 206.584  0.00  0.00            
ATOM   2332  H   SER X 149     159.770 134.637 207.300  0.00  0.00            
ATOM   2333  CA  SER X 149     161.799 135.116 207.061  0.00  0.00            
ATOM   2334  HA  SER X 149     162.007 136.138 206.745  0.00  0.00            
ATOM   2335  CB  SER X 149     161.788 135.220 208.636  0.00  0.00            
ATOM   2336  HB2 SER X 149     161.363 134.273 208.968  0.00  0.00            
ATOM   2337  HB3 SER X 149     162.796 135.216 209.051  0.00  0.00            
ATOM   2338  OG  SER X 149     160.971 136.393 208.956  0.00  0.00            
ATOM   2339  HG  SER X 149     161.435 136.851 209.661  0.00  0.00            
ATOM   2340  C   SER X 149     162.995 134.217 206.640  0.00  0.00            
ATOM   2341  O   SER X 149     162.942 132.994 206.804  0.00  0.00            
ATOM   2342  N   ASP X 150     164.094 134.832 206.168  0.00  0.00            
ATOM   2343  H   ASP X 150     164.139 135.836 206.076  0.00  0.00            
ATOM   2344  CA  ASP X 150     165.137 134.160 205.481  0.00  0.00            
ATOM   2345  HA  ASP X 150     164.853 133.395 204.759  0.00  0.00            
ATOM   2346  CB  ASP X 150     165.930 135.189 204.663  0.00  0.00            
ATOM   2347  HB2 ASP X 150     165.229 135.588 203.930  0.00  0.00            
ATOM   2348  HB3 ASP X 150     166.322 135.997 205.280  0.00  0.00            
ATOM   2349  CG  ASP X 150     167.118 134.484 204.037  0.00  0.00            
ATOM   2350  OD1 ASP X 150     168.053 133.937 204.761  0.00  0.00            
ATOM   2351  OD2 ASP X 150     167.262 134.382 202.805  0.00  0.00            
ATOM   2352  C   ASP X 150     165.968 133.491 206.612  0.00  0.00            
ATOM   2353  O   ASP X 150     166.397 134.236 207.472  0.00  0.00            
ATOM   2354  N   PRO X 151     166.383 132.199 206.584  0.00  0.00            
ATOM   2355  CD  PRO X 151     166.245 131.457 205.360  0.00  0.00            
ATOM   2356  HD2 PRO X 151     166.688 131.967 204.504  0.00  0.00            
ATOM   2357  HD3 PRO X 151     165.163 131.382 205.248  0.00  0.00            
ATOM   2358  CG  PRO X 151     166.951 130.087 205.596  0.00  0.00            
ATOM   2359  HG2 PRO X 151     168.002 130.175 205.321  0.00  0.00            
ATOM   2360  HG3 PRO X 151     166.425 129.303 205.052  0.00  0.00            
ATOM   2361  CB  PRO X 151     166.901 129.861 207.113  0.00  0.00            
ATOM   2362  HB2 PRO X 151     167.719 129.239 207.476  0.00  0.00            
ATOM   2363  HB3 PRO X 151     165.897 129.455 207.236  0.00  0.00            
ATOM   2364  CA  PRO X 151     167.035 131.379 207.618  0.00  0.00            
ATOM   2365  HA  PRO X 151     166.490 131.473 208.557  0.00  0.00            
ATOM   2366  C   PRO X 151     168.532 131.732 207.894  0.00  0.00            
ATOM   2367  O   PRO X 151     169.127 131.115 208.757  0.00  0.00            
ATOM   2368  N   ALA X 152     169.028 132.822 207.293  0.00  0.00            
ATOM   2369  H   ALA X 152     168.552 133.268 206.522  0.00  0.00            
ATOM   2370  CA  ALA X 152     170.359 133.377 207.474  0.00  0.00            
ATOM   2371  HA  ALA X 152     170.696 132.929 208.409  0.00  0.00            
ATOM   2372  CB  ALA X 152     171.327 132.964 206.398  0.00  0.00            
ATOM   2373  HB1 ALA X 152     171.499 131.889 206.445  0.00  0.00            
ATOM   2374  HB2 ALA X 152     172.229 133.540 206.606  0.00  0.00            
ATOM   2375  HB3 ALA X 152     170.985 133.246 205.402  0.00  0.00            
ATOM   2376  C   ALA X 152     170.291 134.937 207.674  0.00  0.00            
ATOM   2377  O   ALA X 152     171.198 135.570 208.217  0.00  0.00            
ATOM   2378  N   SER X 153     169.111 135.481 207.432  0.00  0.00            
ATOM   2379  H   SER X 153     168.391 134.797 207.246  0.00  0.00            
ATOM   2380  CA  SER X 153     168.748 136.927 207.494  0.00  0.00            
ATOM   2381  HA  SER X 153     169.396 137.459 208.191  0.00  0.00            
ATOM   2382  CB  SER X 153     168.961 137.641 206.120  0.00  0.00            
ATOM   2383  HB2 SER X 153     168.519 137.002 205.355  0.00  0.00            
ATOM   2384  HB3 SER X 153     168.464 138.611 206.112  0.00  0.00            
ATOM   2385  OG  SER X 153     170.302 137.904 205.783  0.00  0.00            
ATOM   2386  HG  SER X 153     170.266 138.312 204.914  0.00  0.00            
ATOM   2387  C   SER X 153     167.298 137.108 207.917  0.00  0.00            
ATOM   2388  O   SER X 153     166.386 137.534 207.177  0.00  0.00            
ATOM   2389  N   SER X 154     166.951 136.617 209.129  0.00  0.00            
ATOM   2390  H   SER X 154     167.654 136.255 209.757  0.00  0.00            
ATOM   2391  CA  SER X 154     165.543 136.410 209.452  0.00  0.00            
ATOM   2392  HA  SER X 154     165.061 136.042 208.546  0.00  0.00            
ATOM   2393  CB  SER X 154     165.290 135.306 210.491  0.00  0.00            
ATOM   2394  HB2 SER X 154     166.170 135.449 211.119  0.00  0.00            
ATOM   2395  HB3 SER X 154     164.407 135.499 211.101  0.00  0.00            
ATOM   2396  OG  SER X 154     165.245 134.010 210.007  0.00  0.00            
ATOM   2397  HG  SER X 154     165.749 134.090 209.194  0.00  0.00            
ATOM   2398  C   SER X 154     164.745 137.662 209.920  0.00  0.00            
ATOM   2399  O   SER X 154     163.532 137.660 209.823  0.00  0.00            
ATOM   2400  N   THR X 155     165.415 138.794 210.287  0.00  0.00            
ATOM   2401  H   THR X 155     166.421 138.811 210.373  0.00  0.00            
ATOM   2402  CA  THR X 155     164.780 140.104 210.354  0.00  0.00            
ATOM   2403  HA  THR X 155     163.846 140.038 210.912  0.00  0.00            
ATOM   2404  CB  THR X 155     165.617 141.209 211.077  0.00  0.00            
ATOM   2405  HB  THR X 155     164.985 142.018 211.444  0.00  0.00            
ATOM   2406  CG2 THR X 155     166.225 140.735 212.437  0.00  0.00            
ATOM   2407 HG21 THR X 155     166.913 139.923 212.202  0.00  0.00            
ATOM   2408 HG22 THR X 155     165.469 140.378 213.136  0.00  0.00            
ATOM   2409 HG23 THR X 155     166.847 141.518 212.872  0.00  0.00            
ATOM   2410  OG1 THR X 155     166.711 141.662 210.401  0.00  0.00            
ATOM   2411  HG1 THR X 155     167.138 142.366 210.895  0.00  0.00            
ATOM   2412  C   THR X 155     164.419 140.660 208.989  0.00  0.00            
ATOM   2413  O   THR X 155     163.746 141.665 208.916  0.00  0.00            
ATOM   2414  N   SER X 156     164.707 139.924 207.946  0.00  0.00            
ATOM   2415  H   SER X 156     165.118 139.012 208.082  0.00  0.00            
ATOM   2416  CA  SER X 156     164.343 140.162 206.582  0.00  0.00            
ATOM   2417  HA  SER X 156     163.816 141.107 206.453  0.00  0.00            
ATOM   2418  CB  SER X 156     165.632 140.287 205.711  0.00  0.00            
ATOM   2419  HB2 SER X 156     166.042 139.288 205.560  0.00  0.00            
ATOM   2420  HB3 SER X 156     165.344 140.752 204.768  0.00  0.00            
ATOM   2421  OG  SER X 156     166.500 141.143 206.381  0.00  0.00            
ATOM   2422  HG  SER X 156     166.501 140.877 207.303  0.00  0.00            
ATOM   2423  C   SER X 156     163.445 139.060 205.948  0.00  0.00            
ATOM   2424  O   SER X 156     163.604 137.856 206.274  0.00  0.00            
ATOM   2425  N   CYS X 157     162.578 139.374 204.981  0.00  0.00            
ATOM   2426  H   CYS X 157     162.553 140.352 204.729  0.00  0.00            
ATOM   2427  CA  CYS X 157     162.102 138.265 204.124  0.00  0.00            
ATOM   2428  HA  CYS X 157     162.100 137.331 204.687  0.00  0.00            
ATOM   2429  CB  CYS X 157     160.682 138.629 203.591  0.00  0.00            
ATOM   2430  HB2 CYS X 157     160.104 137.811 203.163  0.00  0.00            
ATOM   2431  HB3 CYS X 157     160.174 138.966 204.495  0.00  0.00            
ATOM   2432  SG  CYS X 157     160.853 140.069 202.442  0.00  0.00            
ATOM   2433  HG  CYS X 157     161.102 141.073 203.287  0.00  0.00            
ATOM   2434  C   CYS X 157     163.138 137.850 203.032  0.00  0.00            
ATOM   2435  O   CYS X 157     164.167 138.480 202.951  0.00  0.00            
ATOM   2436  N   TYR X 158     162.917 136.803 202.196  0.00  0.00            
ATOM   2437  H   TYR X 158     162.075 136.245 202.230  0.00  0.00            
ATOM   2438  CA  TYR X 158     163.861 136.375 201.166  0.00  0.00            
ATOM   2439  HA  TYR X 158     164.864 136.423 201.589  0.00  0.00            
ATOM   2440  CB  TYR X 158     163.459 134.977 200.615  0.00  0.00            
ATOM   2441  HB2 TYR X 158     162.435 135.031 200.244  0.00  0.00            
ATOM   2442  HB3 TYR X 158     164.068 134.793 199.730  0.00  0.00            
ATOM   2443  CG  TYR X 158     163.634 133.851 201.617  0.00  0.00            
ATOM   2444  CD1 TYR X 158     162.525 133.454 202.334  0.00  0.00            
ATOM   2445  HD1 TYR X 158     161.642 134.072 202.388  0.00  0.00            
ATOM   2446  CE1 TYR X 158     162.425 132.170 202.945  0.00  0.00            
ATOM   2447  HE1 TYR X 158     161.515 132.065 203.517  0.00  0.00            
ATOM   2448  CZ  TYR X 158     163.556 131.375 202.951  0.00  0.00            
ATOM   2449  OH  TYR X 158     163.657 130.324 203.717  0.00  0.00            
ATOM   2450  HH  TYR X 158     162.807 130.086 204.096  0.00  0.00            
ATOM   2451  CE2 TYR X 158     164.739 131.753 202.274  0.00  0.00            
ATOM   2452  HE2 TYR X 158     165.556 131.048 202.225  0.00  0.00            
ATOM   2453  CD2 TYR X 158     164.787 133.008 201.553  0.00  0.00            
ATOM   2454  HD2 TYR X 158     165.616 133.321 200.936  0.00  0.00            
ATOM   2455  C   TYR X 158     163.766 137.393 200.055  0.00  0.00            
ATOM   2456  O   TYR X 158     164.754 137.729 199.393  0.00  0.00            
ATOM   2457  N   LEU X 159     162.531 137.862 199.706  0.00  0.00            
ATOM   2458  H   LEU X 159     161.751 137.694 200.326  0.00  0.00            
ATOM   2459  CA  LEU X 159     162.319 138.763 198.534  0.00  0.00            
ATOM   2460  HA  LEU X 159     162.626 138.289 197.602  0.00  0.00            
ATOM   2461  CB  LEU X 159     160.781 139.071 198.461  0.00  0.00            
ATOM   2462  HB2 LEU X 159     160.251 138.131 198.312  0.00  0.00            
ATOM   2463  HB3 LEU X 159     160.396 139.361 199.438  0.00  0.00            
ATOM   2464  CG  LEU X 159     160.256 139.996 197.395  0.00  0.00            
ATOM   2465  HG  LEU X 159     160.700 140.968 197.607  0.00  0.00            
ATOM   2466  CD1 LEU X 159     160.633 139.588 196.023  0.00  0.00            
ATOM   2467 HD11 LEU X 159     160.266 138.635 195.643  0.00  0.00            
ATOM   2468 HD12 LEU X 159     161.717 139.570 195.912  0.00  0.00            
ATOM   2469 HD13 LEU X 159     160.278 140.295 195.273  0.00  0.00            
ATOM   2470  CD2 LEU X 159     158.748 140.231 197.438  0.00  0.00            
ATOM   2471 HD21 LEU X 159     158.525 140.739 198.376  0.00  0.00            
ATOM   2472 HD22 LEU X 159     158.467 140.739 196.515  0.00  0.00            
ATOM   2473 HD23 LEU X 159     158.227 139.277 197.522  0.00  0.00            
ATOM   2474  C   LEU X 159     163.135 140.046 198.649  0.00  0.00            
ATOM   2475  O   LEU X 159     163.601 140.549 197.671  0.00  0.00            
ATOM   2476  N   GLU X 160     163.199 140.646 199.849  0.00  0.00            
ATOM   2477  H   GLU X 160     162.673 140.227 200.603  0.00  0.00            
ATOM   2478  CA  GLU X 160     163.939 141.959 200.124  0.00  0.00            
ATOM   2479  HA  GLU X 160     163.694 142.648 199.316  0.00  0.00            
ATOM   2480  CB  GLU X 160     163.353 142.668 201.400  0.00  0.00            
ATOM   2481  HB2 GLU X 160     163.691 143.702 201.465  0.00  0.00            
ATOM   2482  HB3 GLU X 160     162.278 142.646 201.221  0.00  0.00            
ATOM   2483  CG  GLU X 160     163.905 141.968 202.635  0.00  0.00            
ATOM   2484  HG2 GLU X 160     163.545 140.950 202.488  0.00  0.00            
ATOM   2485  HG3 GLU X 160     164.985 142.091 202.558  0.00  0.00            
ATOM   2486  CD  GLU X 160     163.333 142.520 203.934  0.00  0.00            
ATOM   2487  OE1 GLU X 160     162.122 142.566 204.142  0.00  0.00            
ATOM   2488  OE2 GLU X 160     163.964 143.078 204.820  0.00  0.00            
ATOM   2489  C   GLU X 160     165.477 141.825 199.965  0.00  0.00            
ATOM   2490  O   GLU X 160     166.189 142.767 199.593  0.00  0.00            
ATOM   2491  N   GLU X 161     165.929 140.601 200.315  0.00  0.00            
ATOM   2492  H   GLU X 161     165.279 139.872 200.574  0.00  0.00            
ATOM   2493  CA  GLU X 161     167.382 140.346 200.239  0.00  0.00            
ATOM   2494  HA  GLU X 161     167.957 141.187 200.628  0.00  0.00            
ATOM   2495  CB  GLU X 161     167.689 139.060 201.158  0.00  0.00            
ATOM   2496  HB2 GLU X 161     166.937 138.284 201.016  0.00  0.00            
ATOM   2497  HB3 GLU X 161     168.598 138.590 200.783  0.00  0.00            
ATOM   2498  CG  GLU X 161     167.753 139.285 202.690  0.00  0.00            
ATOM   2499  HG2 GLU X 161     166.968 139.977 202.994  0.00  0.00            
ATOM   2500  HG3 GLU X 161     167.600 138.324 203.182  0.00  0.00            
ATOM   2501  CD  GLU X 161     169.041 139.911 203.160  0.00  0.00            
ATOM   2502  OE1 GLU X 161     169.182 141.181 203.416  0.00  0.00            
ATOM   2503  OE2 GLU X 161     170.025 139.194 203.451  0.00  0.00            
ATOM   2504  C   GLU X 161     167.718 140.106 198.794  0.00  0.00            
ATOM   2505  O   GLU X 161     168.668 140.698 198.306  0.00  0.00            
ATOM   2506  N   HID X 162     166.869 139.388 198.081  0.00  0.00            
ATOM   2507  H   HID X 162     166.091 138.943 198.546  0.00  0.00            
ATOM   2508  CA  HID X 162     167.271 139.094 196.678  0.00  0.00            
ATOM   2509  HA  HID X 162     168.358 139.067 196.605  0.00  0.00            
ATOM   2510  CB  HID X 162     166.688 137.734 196.287  0.00  0.00            
ATOM   2511  HB2 HID X 162     166.773 137.063 197.143  0.00  0.00            
ATOM   2512  HB3 HID X 162     165.652 137.963 196.037  0.00  0.00            
ATOM   2513  CG  HID X 162     167.385 136.987 195.176  0.00  0.00            
ATOM   2514  ND1 HID X 162     167.737 137.563 193.947  0.00  0.00            
ATOM   2515  HD1 HID X 162     167.389 138.442 193.592  0.00  0.00            
ATOM   2516  CE1 HID X 162     168.672 136.853 193.365  0.00  0.00            
ATOM   2517  HE1 HID X 162     169.048 137.044 192.370  0.00  0.00            
ATOM   2518  NE2 HID X 162     169.075 135.854 194.202  0.00  0.00            
ATOM   2519  CD2 HID X 162     168.224 135.917 195.330  0.00  0.00            
ATOM   2520  HD2 HID X 162     168.372 135.389 196.261  0.00  0.00            
ATOM   2521  C   HID X 162     166.929 140.288 195.713  0.00  0.00            
ATOM   2522  O   HID X 162     167.585 140.496 194.712  0.00  0.00            
ATOM   2523  N   VAL X 163     165.934 141.153 196.033  0.00  0.00            
ATOM   2524  H   VAL X 163     165.351 140.911 196.821  0.00  0.00            
ATOM   2525  CA  VAL X 163     165.935 142.557 195.399  0.00  0.00            
ATOM   2526  HA  VAL X 163     165.912 142.458 194.314  0.00  0.00            
ATOM   2527  CB  VAL X 163     164.748 143.431 195.909  0.00  0.00            
ATOM   2528  HB  VAL X 163     164.584 143.261 196.974  0.00  0.00            
ATOM   2529  CG1 VAL X 163     164.855 144.966 195.602  0.00  0.00            
ATOM   2530 HG11 VAL X 163     164.922 145.107 194.523  0.00  0.00            
ATOM   2531 HG12 VAL X 163     163.984 145.485 196.002  0.00  0.00            
ATOM   2532 HG13 VAL X 163     165.660 145.515 196.091  0.00  0.00            
ATOM   2533  CG2 VAL X 163     163.471 142.797 195.301  0.00  0.00            
ATOM   2534 HG21 VAL X 163     162.566 143.309 195.629  0.00  0.00            
ATOM   2535 HG22 VAL X 163     163.256 141.759 195.557  0.00  0.00            
ATOM   2536 HG23 VAL X 163     163.534 142.907 194.219  0.00  0.00            
ATOM   2537  C   VAL X 163     167.216 143.326 195.679  0.00  0.00            
ATOM   2538  O   VAL X 163     167.864 143.754 194.771  0.00  0.00            
ATOM   2539  N   SER X 164     167.537 143.327 196.960  0.00  0.00            
ATOM   2540  H   SER X 164     167.038 142.715 197.591  0.00  0.00            
ATOM   2541  CA  SER X 164     168.733 144.102 197.350  0.00  0.00            
ATOM   2542  HA  SER X 164     168.616 145.094 196.912  0.00  0.00            
ATOM   2543  CB  SER X 164     168.752 144.352 198.948  0.00  0.00            
ATOM   2544  HB2 SER X 164     168.705 143.437 199.539  0.00  0.00            
ATOM   2545  HB3 SER X 164     169.706 144.787 199.246  0.00  0.00            
ATOM   2546  OG  SER X 164     167.630 145.188 199.354  0.00  0.00            
ATOM   2547  HG  SER X 164     166.868 144.604 199.354  0.00  0.00            
ATOM   2548  C   SER X 164     170.027 143.584 196.810  0.00  0.00            
ATOM   2549  O   SER X 164     170.943 144.340 196.393  0.00  0.00            
ATOM   2550  N   LYS X 165     170.095 142.280 196.531  0.00  0.00            
ATOM   2551  H   LYS X 165     169.298 141.686 196.710  0.00  0.00            
ATOM   2552  CA  LYS X 165     171.308 141.607 195.884  0.00  0.00            
ATOM   2553  HA  LYS X 165     172.176 141.767 196.524  0.00  0.00            
ATOM   2554  CB  LYS X 165     171.083 140.055 195.887  0.00  0.00            
ATOM   2555  HB2 LYS X 165     170.968 139.669 196.900  0.00  0.00            
ATOM   2556  HB3 LYS X 165     170.149 139.882 195.352  0.00  0.00            
ATOM   2557  CG  LYS X 165     172.217 139.245 195.102  0.00  0.00            
ATOM   2558  HG2 LYS X 165     172.617 139.800 194.254  0.00  0.00            
ATOM   2559  HG3 LYS X 165     173.015 139.208 195.844  0.00  0.00            
ATOM   2560  CD  LYS X 165     171.758 137.829 194.682  0.00  0.00            
ATOM   2561  HD2 LYS X 165     170.952 137.975 193.963  0.00  0.00            
ATOM   2562  HD3 LYS X 165     172.544 137.224 194.229  0.00  0.00            
ATOM   2563  CE  LYS X 165     171.303 137.008 195.886  0.00  0.00            
ATOM   2564  HE2 LYS X 165     170.482 137.441 196.456  0.00  0.00            
ATOM   2565  HE3 LYS X 165     171.032 135.983 195.631  0.00  0.00            
ATOM   2566  NZ  LYS X 165     172.397 136.770 196.866  0.00  0.00            
ATOM   2567  HZ1 LYS X 165     172.472 137.557 197.495  0.00  0.00            
ATOM   2568  HZ2 LYS X 165     173.249 136.727 196.325  0.00  0.00            
ATOM   2569  HZ3 LYS X 165     172.251 135.981 197.479  0.00  0.00            
ATOM   2570  C   LYS X 165     171.456 142.131 194.488  0.00  0.00            
ATOM   2571  O   LYS X 165     172.563 142.501 194.072  0.00  0.00            
ATOM   2572  N   GLU X 166     170.349 142.112 193.743  0.00  0.00            
ATOM   2573  H   GLU X 166     169.508 141.706 194.126  0.00  0.00            
ATOM   2574  CA  GLU X 166     170.169 142.477 192.351  0.00  0.00            
ATOM   2575  HA  GLU X 166     171.000 142.003 191.829  0.00  0.00            
ATOM   2576  CB  GLU X 166     168.839 141.872 191.895  0.00  0.00            
ATOM   2577  HB2 GLU X 166     168.107 142.295 192.583  0.00  0.00            
ATOM   2578  HB3 GLU X 166     168.477 142.196 190.919  0.00  0.00            
ATOM   2579  CG  GLU X 166     168.903 140.336 191.854  0.00  0.00            
ATOM   2580  HG2 GLU X 166     169.002 139.923 192.859  0.00  0.00            
ATOM   2581  HG3 GLU X 166     167.963 140.088 191.362  0.00  0.00            
ATOM   2582  CD  GLU X 166     169.966 139.714 190.985  0.00  0.00            
ATOM   2583  OE1 GLU X 166     170.320 138.561 191.294  0.00  0.00            
ATOM   2584  OE2 GLU X 166     170.652 140.259 190.150  0.00  0.00            
ATOM   2585  C   GLU X 166     170.210 143.935 192.026  0.00  0.00            
ATOM   2586  O   GLU X 166     170.710 144.355 191.012  0.00  0.00            
ATOM   2587  N   ALA X 167     169.743 144.763 193.054  0.00  0.00            
ATOM   2588  H   ALA X 167     169.336 144.315 193.863  0.00  0.00            
ATOM   2589  CA  ALA X 167     169.810 146.273 192.892  0.00  0.00            
ATOM   2590  HA  ALA X 167     169.248 146.623 192.027  0.00  0.00            
ATOM   2591  CB  ALA X 167     169.056 146.881 194.026  0.00  0.00            
ATOM   2592  HB1 ALA X 167     169.019 147.971 194.003  0.00  0.00            
ATOM   2593  HB2 ALA X 167     169.438 146.566 194.997  0.00  0.00            
ATOM   2594  HB3 ALA X 167     167.994 146.643 193.965  0.00  0.00            
ATOM   2595  C   ALA X 167     171.241 146.774 192.794  0.00  0.00            
ATOM   2596  O   ALA X 167     171.569 147.623 192.002  0.00  0.00            
ATOM   2597  N   GLU X 168     172.099 146.145 193.622  0.00  0.00            
ATOM   2598  H   GLU X 168     171.787 145.482 194.317  0.00  0.00            
ATOM   2599  CA  GLU X 168     173.503 146.336 193.640  0.00  0.00            
ATOM   2600  HA  GLU X 168     173.578 147.290 194.163  0.00  0.00            
ATOM   2601  CB  GLU X 168     174.100 145.197 194.514  0.00  0.00            
ATOM   2602  HB2 GLU X 168     173.452 144.915 195.344  0.00  0.00            
ATOM   2603  HB3 GLU X 168     174.215 144.255 193.977  0.00  0.00            
ATOM   2604  CG  GLU X 168     175.546 145.462 194.900  0.00  0.00            
ATOM   2605  HG2 GLU X 168     176.183 145.387 194.018  0.00  0.00            
ATOM   2606  HG3 GLU X 168     175.597 146.448 195.361  0.00  0.00            
ATOM   2607  CD  GLU X 168     175.997 144.445 195.962  0.00  0.00            
ATOM   2608  OE1 GLU X 168     175.462 144.271 197.094  0.00  0.00            
ATOM   2609  OE2 GLU X 168     176.954 143.698 195.559  0.00  0.00            
ATOM   2610  C   GLU X 168     174.270 146.473 192.275  0.00  0.00            
ATOM   2611  O   GLU X 168     174.620 147.544 191.789  0.00  0.00            
ATOM   2612  N   VAL X 169     174.290 145.461 191.434  0.00  0.00            
ATOM   2613  H   VAL X 169     173.748 144.641 191.665  0.00  0.00            
ATOM   2614  CA  VAL X 169     174.793 145.403 190.022  0.00  0.00            
ATOM   2615  HA  VAL X 169     175.701 146.005 189.975  0.00  0.00            
ATOM   2616  CB  VAL X 169     175.020 143.990 189.574  0.00  0.00            
ATOM   2617  HB  VAL X 169     175.481 143.418 190.378  0.00  0.00            
ATOM   2618  CG1 VAL X 169     173.729 143.233 189.161  0.00  0.00            
ATOM   2619 HG11 VAL X 169     173.288 143.669 188.265  0.00  0.00            
ATOM   2620 HG12 VAL X 169     173.919 142.193 188.898  0.00  0.00            
ATOM   2621 HG13 VAL X 169     172.998 143.181 189.968  0.00  0.00            
ATOM   2622  CG2 VAL X 169     175.919 143.909 188.310  0.00  0.00            
ATOM   2623 HG21 VAL X 169     175.547 144.440 187.434  0.00  0.00            
ATOM   2624 HG22 VAL X 169     176.144 142.898 187.971  0.00  0.00            
ATOM   2625 HG23 VAL X 169     176.828 144.419 188.630  0.00  0.00            
ATOM   2626  C   VAL X 169     173.829 146.150 189.061  0.00  0.00            
ATOM   2627  O   VAL X 169     174.365 146.668 188.079  0.00  0.00            
ATOM   2628  N   LEU X 170     172.569 146.325 189.388  0.00  0.00            
ATOM   2629  H   LEU X 170     172.290 146.171 190.346  0.00  0.00            
ATOM   2630  CA  LEU X 170     171.642 147.091 188.481  0.00  0.00            
ATOM   2631  HA  LEU X 170     171.798 146.690 187.480  0.00  0.00            
ATOM   2632  CB  LEU X 170     170.212 147.008 188.929  0.00  0.00            
ATOM   2633  HB2 LEU X 170     169.927 145.974 189.127  0.00  0.00            
ATOM   2634  HB3 LEU X 170     170.071 147.400 189.937  0.00  0.00            
ATOM   2635  CG  LEU X 170     169.220 147.741 187.977  0.00  0.00            
ATOM   2636  HG  LEU X 170     169.390 148.817 188.016  0.00  0.00            
ATOM   2637  CD1 LEU X 170     169.392 147.306 186.459  0.00  0.00            
ATOM   2638 HD11 LEU X 170     169.342 146.231 186.287  0.00  0.00            
ATOM   2639 HD12 LEU X 170     170.282 147.720 185.986  0.00  0.00            
ATOM   2640 HD13 LEU X 170     168.551 147.746 185.925  0.00  0.00            
ATOM   2641  CD2 LEU X 170     167.778 147.357 188.411  0.00  0.00            
ATOM   2642 HD21 LEU X 170     166.964 147.800 187.838  0.00  0.00            
ATOM   2643 HD22 LEU X 170     167.608 146.280 188.429  0.00  0.00            
ATOM   2644 HD23 LEU X 170     167.736 147.758 189.424  0.00  0.00            
ATOM   2645  C   LEU X 170     172.058 148.569 188.568  0.00  0.00            
ATOM   2646  O   LEU X 170     172.720 149.011 187.639  0.00  0.00            
ATOM   2647  N   ILE X 171     171.922 149.270 189.704  0.00  0.00            
ATOM   2648  H   ILE X 171     171.276 148.926 190.400  0.00  0.00            
ATOM   2649  CA  ILE X 171     172.700 150.507 189.968  0.00  0.00            
ATOM   2650  HA  ILE X 171     172.119 151.279 189.462  0.00  0.00            
ATOM   2651  CB  ILE X 171     172.534 150.884 191.476  0.00  0.00            
ATOM   2652  HB  ILE X 171     173.080 150.137 192.052  0.00  0.00            
ATOM   2653  CG2 ILE X 171     173.237 152.285 191.699  0.00  0.00            
ATOM   2654 HG21 ILE X 171     174.255 152.262 191.311  0.00  0.00            
ATOM   2655 HG22 ILE X 171     173.348 152.353 192.781  0.00  0.00            
ATOM   2656 HG23 ILE X 171     172.527 153.030 191.339  0.00  0.00            
ATOM   2657  CG1 ILE X 171     171.121 150.947 192.065  0.00  0.00            
ATOM   2658 HG12 ILE X 171     170.621 151.798 191.603  0.00  0.00            
ATOM   2659 HG13 ILE X 171     170.607 150.042 191.742  0.00  0.00            
ATOM   2660  CD1 ILE X 171     170.994 151.167 193.616  0.00  0.00            
ATOM   2661 HD11 ILE X 171     170.738 152.226 193.667  0.00  0.00            
ATOM   2662 HD12 ILE X 171     171.897 151.009 194.205  0.00  0.00            
ATOM   2663 HD13 ILE X 171     170.253 150.509 194.070  0.00  0.00            
ATOM   2664  C   ILE X 171     174.148 150.526 189.478  0.00  0.00            
ATOM   2665  O   ILE X 171     174.606 151.576 188.938  0.00  0.00            
ATOM   2666  N   SER X 172     174.934 149.464 189.600  0.00  0.00            
ATOM   2667  H   SER X 172     174.541 148.638 190.028  0.00  0.00            
ATOM   2668  CA  SER X 172     176.381 149.490 189.144  0.00  0.00            
ATOM   2669  HA  SER X 172     176.900 150.337 189.592  0.00  0.00            
ATOM   2670  CB  SER X 172     177.169 148.315 189.581  0.00  0.00            
ATOM   2671  HB2 SER X 172     176.928 147.427 188.997  0.00  0.00            
ATOM   2672  HB3 SER X 172     178.201 148.524 189.300  0.00  0.00            
ATOM   2673  OG  SER X 172     177.040 148.131 190.968  0.00  0.00            
ATOM   2674  HG  SER X 172     176.140 147.977 191.262  0.00  0.00            
ATOM   2675  C   SER X 172     176.338 149.612 187.561  0.00  0.00            
ATOM   2676  O   SER X 172     176.969 150.510 187.018  0.00  0.00            
ATOM   2677  N   THR X 173     175.508 148.839 186.874  0.00  0.00            
ATOM   2678  H   THR X 173     174.952 148.116 187.310  0.00  0.00            
ATOM   2679  CA  THR X 173     175.376 148.732 185.395  0.00  0.00            
ATOM   2680  HA  THR X 173     176.365 148.565 184.968  0.00  0.00            
ATOM   2681  CB  THR X 173     174.444 147.587 184.924  0.00  0.00            
ATOM   2682  HB  THR X 173     173.475 147.765 185.391  0.00  0.00            
ATOM   2683  CG2 THR X 173     174.376 147.445 183.372  0.00  0.00            
ATOM   2684 HG21 THR X 173     173.913 146.491 183.118  0.00  0.00            
ATOM   2685 HG22 THR X 173     175.381 147.418 182.951  0.00  0.00            
ATOM   2686 HG23 THR X 173     173.879 148.269 182.859  0.00  0.00            
ATOM   2687  OG1 THR X 173     174.882 146.347 185.408  0.00  0.00            
ATOM   2688  HG1 THR X 173     174.556 146.260 186.306  0.00  0.00            
ATOM   2689  C   THR X 173     174.818 150.119 184.955  0.00  0.00            
ATOM   2690  O   THR X 173     175.225 150.629 183.905  0.00  0.00            
ATOM   2691  N   LEU X 174     173.851 150.716 185.703  0.00  0.00            
ATOM   2692  H   LEU X 174     173.650 150.208 186.552  0.00  0.00            
ATOM   2693  CA  LEU X 174     173.217 152.072 185.460  0.00  0.00            
ATOM   2694  HA  LEU X 174     172.919 152.221 184.422  0.00  0.00            
ATOM   2695  CB  LEU X 174     172.038 152.253 186.452  0.00  0.00            
ATOM   2696  HB2 LEU X 174     172.373 152.002 187.458  0.00  0.00            
ATOM   2697  HB3 LEU X 174     171.728 153.298 186.473  0.00  0.00            
ATOM   2698  CG  LEU X 174     170.804 151.404 186.236  0.00  0.00            
ATOM   2699  HG  LEU X 174     171.144 150.370 186.295  0.00  0.00            
ATOM   2700  CD1 LEU X 174     169.777 151.827 187.285  0.00  0.00            
ATOM   2701 HD11 LEU X 174     170.097 151.721 188.321  0.00  0.00            
ATOM   2702 HD12 LEU X 174     168.848 151.275 187.140  0.00  0.00            
ATOM   2703 HD13 LEU X 174     169.482 152.873 187.209  0.00  0.00            
ATOM   2704  CD2 LEU X 174     170.223 151.582 184.823  0.00  0.00            
ATOM   2705 HD21 LEU X 174     169.368 150.906 184.856  0.00  0.00            
ATOM   2706 HD22 LEU X 174     169.802 152.580 184.697  0.00  0.00            
ATOM   2707 HD23 LEU X 174     170.919 151.293 184.036  0.00  0.00            
ATOM   2708  C   LEU X 174     174.205 153.248 185.541  0.00  0.00            
ATOM   2709  O   LEU X 174     174.110 154.307 184.897  0.00  0.00            
ATOM   2710  N   GLN X 175     175.224 153.067 186.406  0.00  0.00            
ATOM   2711  H   GLN X 175     175.185 152.269 187.024  0.00  0.00            
ATOM   2712  CA  GLN X 175     176.300 154.080 186.539  0.00  0.00            
ATOM   2713  HA  GLN X 175     175.886 155.088 186.512  0.00  0.00            
ATOM   2714  CB  GLN X 175     176.968 153.962 187.904  0.00  0.00            
ATOM   2715  HB2 GLN X 175     177.160 152.930 188.195  0.00  0.00            
ATOM   2716  HB3 GLN X 175     177.934 154.454 187.789  0.00  0.00            
ATOM   2717  CG  GLN X 175     176.192 154.519 189.075  0.00  0.00            
ATOM   2718  HG2 GLN X 175     175.920 155.551 188.852  0.00  0.00            
ATOM   2719  HG3 GLN X 175     175.327 153.907 189.332  0.00  0.00            
ATOM   2720  CD  GLN X 175     177.044 154.397 190.327  0.00  0.00            
ATOM   2721  OE1 GLN X 175     176.889 153.541 191.171  0.00  0.00            
ATOM   2722  NE2 GLN X 175     178.074 155.286 190.450  0.00  0.00            
ATOM   2723 HE21 GLN X 175     178.670 155.137 191.252  0.00  0.00            
ATOM   2724 HE22 GLN X 175     178.268 156.007 189.770  0.00  0.00            
ATOM   2725  C   GLN X 175     177.309 153.934 185.404  0.00  0.00            
ATOM   2726  O   GLN X 175     177.802 154.963 184.889  0.00  0.00            
ATOM   2727  N   GLU X 176     177.629 152.734 184.943  0.00  0.00            
ATOM   2728  H   GLU X 176     177.475 151.927 185.531  0.00  0.00            
ATOM   2729  CA  GLU X 176     178.398 152.692 183.709  0.00  0.00            
ATOM   2730  HA  GLU X 176     179.291 153.290 183.891  0.00  0.00            
ATOM   2731  CB  GLU X 176     178.834 151.224 183.433  0.00  0.00            
ATOM   2732  HB2 GLU X 176     179.079 150.739 184.377  0.00  0.00            
ATOM   2733  HB3 GLU X 176     178.024 150.641 182.996  0.00  0.00            
ATOM   2734  CG  GLU X 176     180.114 151.213 182.556  0.00  0.00            
ATOM   2735  HG2 GLU X 176     179.940 151.850 181.688  0.00  0.00            
ATOM   2736  HG3 GLU X 176     181.051 151.515 183.023  0.00  0.00            
ATOM   2737  CD  GLU X 176     180.383 149.727 182.089  0.00  0.00            
ATOM   2738  OE1 GLU X 176     180.807 148.987 183.034  0.00  0.00            
ATOM   2739  OE2 GLU X 176     180.072 149.352 180.938  0.00  0.00            
ATOM   2740  C   GLU X 176     177.690 153.287 182.514  0.00  0.00            
ATOM   2741  O   GLU X 176     178.353 153.896 181.683  0.00  0.00            
ATOM   2742  N   LEU X 177     176.337 153.070 182.413  0.00  0.00            
ATOM   2743  H   LEU X 177     175.891 152.495 183.112  0.00  0.00            
ATOM   2744  CA  LEU X 177     175.499 153.504 181.218  0.00  0.00            
ATOM   2745  HA  LEU X 177     175.932 153.175 180.274  0.00  0.00            
ATOM   2746  CB  LEU X 177     174.016 152.928 181.251  0.00  0.00            
ATOM   2747  HB2 LEU X 177     173.494 153.112 182.189  0.00  0.00            
ATOM   2748  HB3 LEU X 177     173.450 153.475 180.496  0.00  0.00            
ATOM   2749  CG  LEU X 177     173.857 151.362 180.915  0.00  0.00            
ATOM   2750  HG  LEU X 177     174.574 150.756 181.470  0.00  0.00            
ATOM   2751  CD1 LEU X 177     172.379 151.061 181.165  0.00  0.00            
ATOM   2752 HD11 LEU X 177     172.405 150.020 180.843  0.00  0.00            
ATOM   2753 HD12 LEU X 177     171.660 151.613 180.559  0.00  0.00            
ATOM   2754 HD13 LEU X 177     172.084 151.137 182.212  0.00  0.00            
ATOM   2755  CD2 LEU X 177     174.093 151.208 179.428  0.00  0.00            
ATOM   2756 HD21 LEU X 177     173.251 151.418 178.769  0.00  0.00            
ATOM   2757 HD22 LEU X 177     174.922 151.847 179.121  0.00  0.00            
ATOM   2758 HD23 LEU X 177     174.452 150.190 179.276  0.00  0.00            
ATOM   2759  C   LEU X 177     175.402 155.026 181.129  0.00  0.00            
ATOM   2760  O   LEU X 177     175.370 155.703 180.079  0.00  0.00            
ATOM   2761  N   MET X 178     175.224 155.631 182.302  0.00  0.00            
ATOM   2762  H   MET X 178     175.027 155.079 183.125  0.00  0.00            
ATOM   2763  CA  MET X 178     175.278 157.102 182.463  0.00  0.00            
ATOM   2764  HA  MET X 178     174.491 157.519 181.834  0.00  0.00            
ATOM   2765  CB  MET X 178     175.041 157.480 183.924  0.00  0.00            
ATOM   2766  HB2 MET X 178     174.150 157.026 184.357  0.00  0.00            
ATOM   2767  HB3 MET X 178     175.885 157.065 184.475  0.00  0.00            
ATOM   2768  CG  MET X 178     174.839 158.986 184.170  0.00  0.00            
ATOM   2769  HG2 MET X 178     175.682 159.619 183.891  0.00  0.00            
ATOM   2770  HG3 MET X 178     174.015 159.314 183.537  0.00  0.00            
ATOM   2771  SD  MET X 178     174.370 159.373 185.872  0.00  0.00            
ATOM   2772  CE  MET X 178     176.001 159.325 186.729  0.00  0.00            
ATOM   2773  HE1 MET X 178     176.125 158.266 186.955  0.00  0.00            
ATOM   2774  HE2 MET X 178     176.797 159.655 186.061  0.00  0.00            
ATOM   2775  HE3 MET X 178     175.974 160.035 187.556  0.00  0.00            
ATOM   2776  C   MET X 178     176.649 157.589 181.896  0.00  0.00            
ATOM   2777  O   MET X 178     176.610 158.633 181.229  0.00  0.00            
ATOM   2778  N   ALA X 179     177.720 156.840 182.202  0.00  0.00            
ATOM   2779  H   ALA X 179     177.489 155.958 182.637  0.00  0.00            
ATOM   2780  CA  ALA X 179     179.117 157.178 181.739  0.00  0.00            
ATOM   2781  HA  ALA X 179     179.326 158.234 181.912  0.00  0.00            
ATOM   2782  CB  ALA X 179     180.122 156.416 182.656  0.00  0.00            
ATOM   2783  HB1 ALA X 179     181.095 156.745 182.290  0.00  0.00            
ATOM   2784  HB2 ALA X 179     179.905 155.355 182.535  0.00  0.00            
ATOM   2785  HB3 ALA X 179     179.919 156.774 183.665  0.00  0.00            
ATOM   2786  C   ALA X 179     179.369 156.971 180.238  0.00  0.00            
ATOM   2787  O   ALA X 179     180.421 157.353 179.765  0.00  0.00            
ATOM   2788  N   GLY X 180     178.494 156.138 179.607  0.00  0.00            
ATOM   2789  H   GLY X 180     177.809 155.654 180.169  0.00  0.00            
ATOM   2790  CA  GLY X 180     178.730 155.700 178.197  0.00  0.00            
ATOM   2791  HA2 GLY X 180     179.675 156.092 177.821  0.00  0.00            
ATOM   2792  HA3 GLY X 180     178.760 154.620 178.054  0.00  0.00            
ATOM   2793  C   GLY X 180     177.609 156.246 177.273  0.00  0.00            
ATOM   2794  O   GLY X 180     177.700 157.370 176.895  0.00  0.00            
ATOM   2795  N   PRO X 181     176.508 155.531 176.926  0.00  0.00            
ATOM   2796  CD  PRO X 181     176.187 154.150 177.243  0.00  0.00            
ATOM   2797  HD2 PRO X 181     176.235 153.963 178.316  0.00  0.00            
ATOM   2798  HD3 PRO X 181     176.823 153.555 176.587  0.00  0.00            
ATOM   2799  CG  PRO X 181     174.784 153.890 176.757  0.00  0.00            
ATOM   2800  HG2 PRO X 181     174.083 154.184 177.538  0.00  0.00            
ATOM   2801  HG3 PRO X 181     174.616 152.912 176.305  0.00  0.00            
ATOM   2802  CB  PRO X 181     174.650 154.907 175.618  0.00  0.00            
ATOM   2803  HB2 PRO X 181     173.609 155.149 175.409  0.00  0.00            
ATOM   2804  HB3 PRO X 181     175.161 154.641 174.692  0.00  0.00            
ATOM   2805  CA  PRO X 181     175.462 156.097 176.093  0.00  0.00            
ATOM   2806  HA  PRO X 181     175.976 156.516 175.228  0.00  0.00            
ATOM   2807  C   PRO X 181     174.566 157.195 176.662  0.00  0.00            
ATOM   2808  O   PRO X 181     173.926 157.894 175.954  0.00  0.00            
ATOM   2809  N   GLY X 182     174.676 157.501 177.966  0.00  0.00            
ATOM   2810  H   GLY X 182     175.327 156.953 178.509  0.00  0.00            
ATOM   2811  CA  GLY X 182     173.773 158.308 178.721  0.00  0.00            
ATOM   2812  HA2 GLY X 182     174.117 158.373 179.754  0.00  0.00            
ATOM   2813  HA3 GLY X 182     173.748 159.329 178.341  0.00  0.00            
ATOM   2814  C   GLY X 182     172.330 157.791 178.703  0.00  0.00            
ATOM   2815  O   GLY X 182     171.857 157.413 179.740  0.00  0.00            
ATOM   2816  N   HID X 183     171.687 157.841 177.576  0.00  0.00            
ATOM   2817  H   HID X 183     172.279 158.129 176.810  0.00  0.00            
ATOM   2818  CA  HID X 183     170.286 157.407 177.400  0.00  0.00            
ATOM   2819  HA  HID X 183     169.699 157.500 178.314  0.00  0.00            
ATOM   2820  CB  HID X 183     169.626 158.429 176.400  0.00  0.00            
ATOM   2821  HB2 HID X 183     168.555 158.350 176.584  0.00  0.00            
ATOM   2822  HB3 HID X 183     169.724 159.449 176.773  0.00  0.00            
ATOM   2823  CG  HID X 183     169.851 158.312 174.962  0.00  0.00            
ATOM   2824  ND1 HID X 183     168.794 157.965 174.140  0.00  0.00            
ATOM   2825  HD1 HID X 183     167.847 157.711 174.384  0.00  0.00            
ATOM   2826  CE1 HID X 183     169.303 158.030 172.874  0.00  0.00            
ATOM   2827  HE1 HID X 183     168.820 157.722 171.958  0.00  0.00            
ATOM   2828  NE2 HID X 183     170.569 158.482 172.915  0.00  0.00            
ATOM   2829  CD2 HID X 183     170.948 158.636 174.231  0.00  0.00            
ATOM   2830  HD2 HID X 183     171.830 159.180 174.535  0.00  0.00            
ATOM   2831  C   HID X 183     170.094 155.940 176.903  0.00  0.00            
ATOM   2832  O   HID X 183     170.962 155.437 176.229  0.00  0.00            
ATOM   2833  N   PHE X 184     169.063 155.285 177.453  0.00  0.00            
ATOM   2834  H   PHE X 184     168.369 155.827 177.948  0.00  0.00            
ATOM   2835  CA  PHE X 184     168.867 153.852 177.397  0.00  0.00            
ATOM   2836  HA  PHE X 184     169.069 153.521 176.378  0.00  0.00            
ATOM   2837  CB  PHE X 184     169.758 153.165 178.420  0.00  0.00            
ATOM   2838  HB2 PHE X 184     169.766 152.104 178.170  0.00  0.00            
ATOM   2839  HB3 PHE X 184     170.812 153.386 178.250  0.00  0.00            
ATOM   2840  CG  PHE X 184     169.321 153.463 179.873  0.00  0.00            
ATOM   2841  CD1 PHE X 184     168.555 152.496 180.609  0.00  0.00            
ATOM   2842  HD1 PHE X 184     168.327 151.573 180.098  0.00  0.00            
ATOM   2843  CE1 PHE X 184     168.124 152.781 181.917  0.00  0.00            
ATOM   2844  HE1 PHE X 184     167.598 151.968 182.394  0.00  0.00            
ATOM   2845  CZ  PHE X 184     168.255 153.962 182.533  0.00  0.00            
ATOM   2846  HZ  PHE X 184     167.980 154.060 183.573  0.00  0.00            
ATOM   2847  CE2 PHE X 184     169.030 154.925 181.833  0.00  0.00            
ATOM   2848  HE2 PHE X 184     169.317 155.842 182.327  0.00  0.00            
ATOM   2849  CD2 PHE X 184     169.520 154.676 180.489  0.00  0.00            
ATOM   2850  HD2 PHE X 184     169.975 155.453 179.893  0.00  0.00            
ATOM   2851  C   PHE X 184     167.385 153.463 177.562  0.00  0.00            
ATOM   2852  O   PHE X 184     166.625 154.339 177.831  0.00  0.00            
ATOM   2853  N   ASN X 185     167.008 152.187 177.483  0.00  0.00            
ATOM   2854  H   ASN X 185     167.735 151.536 177.223  0.00  0.00            
ATOM   2855  CA  ASN X 185     165.665 151.737 177.730  0.00  0.00            
ATOM   2856  HA  ASN X 185     165.125 152.616 178.080  0.00  0.00            
ATOM   2857  CB  ASN X 185     164.990 151.149 176.541  0.00  0.00            
ATOM   2858  HB2 ASN X 185     165.036 151.884 175.737  0.00  0.00            
ATOM   2859  HB3 ASN X 185     165.512 150.215 176.333  0.00  0.00            
ATOM   2860  CG  ASN X 185     163.459 150.836 176.694  0.00  0.00            
ATOM   2861  OD1 ASN X 185     163.070 149.748 177.207  0.00  0.00            
ATOM   2862  ND2 ASN X 185     162.593 151.767 176.274  0.00  0.00            
ATOM   2863 HD21 ASN X 185     162.782 152.659 175.839  0.00  0.00            
ATOM   2864 HD22 ASN X 185     161.647 151.426 176.175  0.00  0.00            
ATOM   2865  C   ASN X 185     165.864 150.688 178.946  0.00  0.00            
ATOM   2866  O   ASN X 185     166.611 149.726 178.719  0.00  0.00            
ATOM   2867  N   PRO X 186     165.147 150.756 180.085  0.00  0.00            
ATOM   2868  CD  PRO X 186     164.413 151.880 180.478  0.00  0.00            
ATOM   2869  HD2 PRO X 186     163.392 151.815 180.102  0.00  0.00            
ATOM   2870  HD3 PRO X 186     164.965 152.774 180.189  0.00  0.00            
ATOM   2871  CG  PRO X 186     164.386 151.791 182.054  0.00  0.00            
ATOM   2872  HG2 PRO X 186     163.474 152.151 182.531  0.00  0.00            
ATOM   2873  HG3 PRO X 186     165.112 152.453 182.526  0.00  0.00            
ATOM   2874  CB  PRO X 186     164.503 150.384 182.371  0.00  0.00            
ATOM   2875  HB2 PRO X 186     163.493 149.989 182.255  0.00  0.00            
ATOM   2876  HB3 PRO X 186     164.911 150.335 183.380  0.00  0.00            
ATOM   2877  CA  PRO X 186     165.322 149.867 181.218  0.00  0.00            
ATOM   2878  HA  PRO X 186     166.363 149.948 181.532  0.00  0.00            
ATOM   2879  C   PRO X 186     165.069 148.415 180.826  0.00  0.00            
ATOM   2880  O   PRO X 186     165.450 147.572 181.626  0.00  0.00            
ATOM   2881  N   TYR X 187     164.283 148.047 179.781  0.00  0.00            
ATOM   2882  H   TYR X 187     163.980 148.667 179.043  0.00  0.00            
ATOM   2883  CA  TYR X 187     163.540 146.681 179.816  0.00  0.00            
ATOM   2884  HA  TYR X 187     162.892 146.690 180.693  0.00  0.00            
ATOM   2885  CB  TYR X 187     162.600 146.524 178.603  0.00  0.00            
ATOM   2886  HB2 TYR X 187     162.185 147.509 178.388  0.00  0.00            
ATOM   2887  HB3 TYR X 187     163.176 146.214 177.731  0.00  0.00            
ATOM   2888  CG  TYR X 187     161.356 145.665 178.937  0.00  0.00            
ATOM   2889  CD1 TYR X 187     160.212 146.263 179.482  0.00  0.00            
ATOM   2890  HD1 TYR X 187     160.161 147.331 179.634  0.00  0.00            
ATOM   2891  CE1 TYR X 187     159.131 145.488 179.876  0.00  0.00            
ATOM   2892  HE1 TYR X 187     158.424 145.893 180.585  0.00  0.00            
ATOM   2893  CZ  TYR X 187     159.076 144.121 179.587  0.00  0.00            
ATOM   2894  OH  TYR X 187     157.942 143.441 180.000  0.00  0.00            
ATOM   2895  HH  TYR X 187     158.003 142.517 179.749  0.00  0.00            
ATOM   2896  CE2 TYR X 187     160.191 143.475 178.973  0.00  0.00            
ATOM   2897  HE2 TYR X 187     160.116 142.412 178.797  0.00  0.00            
ATOM   2898  CD2 TYR X 187     161.315 144.231 178.688  0.00  0.00            
ATOM   2899  HD2 TYR X 187     162.156 143.744 178.217  0.00  0.00            
ATOM   2900  C   TYR X 187     164.552 145.532 179.778  0.00  0.00            
ATOM   2901  O   TYR X 187     164.494 144.685 180.654  0.00  0.00            
ATOM   2902  N   ARG X 188     165.553 145.663 178.888  0.00  0.00            
ATOM   2903  H   ARG X 188     165.476 146.400 178.201  0.00  0.00            
ATOM   2904  CA  ARG X 188     166.608 144.656 178.794  0.00  0.00            
ATOM   2905  HA  ARG X 188     166.096 143.697 178.716  0.00  0.00            
ATOM   2906  CB  ARG X 188     167.377 144.766 177.400  0.00  0.00            
ATOM   2907  HB2 ARG X 188     168.211 144.081 177.549  0.00  0.00            
ATOM   2908  HB3 ARG X 188     166.702 144.453 176.603  0.00  0.00            
ATOM   2909  CG  ARG X 188     167.872 146.161 177.161  0.00  0.00            
ATOM   2910  HG2 ARG X 188     167.009 146.766 176.886  0.00  0.00            
ATOM   2911  HG3 ARG X 188     168.347 146.603 178.037  0.00  0.00            
ATOM   2912  CD  ARG X 188     168.837 146.241 175.984  0.00  0.00            
ATOM   2913  HD2 ARG X 188     169.534 145.405 176.029  0.00  0.00            
ATOM   2914  HD3 ARG X 188     168.238 146.132 175.079  0.00  0.00            
ATOM   2915  NE  ARG X 188     169.536 147.540 175.964  0.00  0.00            
ATOM   2916  HE  ARG X 188     170.383 147.671 176.498  0.00  0.00            
ATOM   2917  CZ  ARG X 188     169.120 148.676 175.409  0.00  0.00            
ATOM   2918  NH1 ARG X 188     167.943 148.745 174.822  0.00  0.00            
ATOM   2919 HH11 ARG X 188     167.371 147.913 174.843  0.00  0.00            
ATOM   2920 HH12 ARG X 188     167.575 149.659 174.595  0.00  0.00            
ATOM   2921  NH2 ARG X 188     169.735 149.736 175.578  0.00  0.00            
ATOM   2922 HH21 ARG X 188     170.620 149.800 176.061  0.00  0.00            
ATOM   2923 HH22 ARG X 188     169.410 150.504 175.008  0.00  0.00            
ATOM   2924  C   ARG X 188     167.529 144.508 179.991  0.00  0.00            
ATOM   2925  O   ARG X 188     168.335 143.625 180.048  0.00  0.00            
ATOM   2926  N   TYR X 189     167.533 145.441 180.975  0.00  0.00            
ATOM   2927  H   TYR X 189     166.781 146.115 180.989  0.00  0.00            
ATOM   2928  CA  TYR X 189     168.421 145.550 182.175  0.00  0.00            
ATOM   2929  HA  TYR X 189     169.298 144.924 182.013  0.00  0.00            
ATOM   2930  CB  TYR X 189     168.963 146.959 182.417  0.00  0.00            
ATOM   2931  HB2 TYR X 189     168.167 147.678 182.611  0.00  0.00            
ATOM   2932  HB3 TYR X 189     169.612 146.919 183.292  0.00  0.00            
ATOM   2933  CG  TYR X 189     169.673 147.527 181.165  0.00  0.00            
ATOM   2934  CD1 TYR X 189     170.891 146.932 180.712  0.00  0.00            
ATOM   2935  HD1 TYR X 189     171.319 146.040 181.144  0.00  0.00            
ATOM   2936  CE1 TYR X 189     171.559 147.411 179.611  0.00  0.00            
ATOM   2937  HE1 TYR X 189     172.488 147.032 179.211  0.00  0.00            
ATOM   2938  CZ  TYR X 189     171.000 148.508 178.934  0.00  0.00            
ATOM   2939  OH  TYR X 189     171.670 148.865 177.787  0.00  0.00            
ATOM   2940  HH  TYR X 189     172.499 148.447 177.544  0.00  0.00            
ATOM   2941  CE2 TYR X 189     169.771 149.109 179.300  0.00  0.00            
ATOM   2942  HE2 TYR X 189     169.488 150.055 178.863  0.00  0.00            
ATOM   2943  CD2 TYR X 189     169.154 148.644 180.446  0.00  0.00            
ATOM   2944  HD2 TYR X 189     168.224 149.054 180.811  0.00  0.00            
ATOM   2945  C   TYR X 189     167.535 145.014 183.344  0.00  0.00            
ATOM   2946  O   TYR X 189     167.757 143.959 183.981  0.00  0.00            
ATOM   2947  N   VAL X 190     166.366 145.665 183.674  0.00  0.00            
ATOM   2948  H   VAL X 190     166.038 146.428 183.098  0.00  0.00            
ATOM   2949  CA  VAL X 190     165.501 145.252 184.804  0.00  0.00            
ATOM   2950  HA  VAL X 190     166.255 145.098 185.575  0.00  0.00            
ATOM   2951  CB  VAL X 190     164.491 146.400 185.223  0.00  0.00            
ATOM   2952  HB  VAL X 190     164.336 146.213 186.285  0.00  0.00            
ATOM   2953  CG1 VAL X 190     165.240 147.732 185.231  0.00  0.00            
ATOM   2954 HG11 VAL X 190     164.829 148.457 185.933  0.00  0.00            
ATOM   2955 HG12 VAL X 190     166.222 147.624 185.692  0.00  0.00            
ATOM   2956 HG13 VAL X 190     165.426 148.116 184.227  0.00  0.00            
ATOM   2957  CG2 VAL X 190     163.219 146.705 184.331  0.00  0.00            
ATOM   2958 HG21 VAL X 190     163.524 147.201 183.410  0.00  0.00            
ATOM   2959 HG22 VAL X 190     162.415 147.279 184.791  0.00  0.00            
ATOM   2960 HG23 VAL X 190     162.872 145.723 184.009  0.00  0.00            
ATOM   2961  C   VAL X 190     164.912 143.845 184.612  0.00  0.00            
ATOM   2962  O   VAL X 190     164.541 143.277 185.635  0.00  0.00            
ATOM   2963  N   VAL X 191     164.729 143.362 183.364  0.00  0.00            
ATOM   2964  H   VAL X 191     165.029 143.908 182.569  0.00  0.00            
ATOM   2965  CA  VAL X 191     164.145 142.032 183.196  0.00  0.00            
ATOM   2966  HA  VAL X 191     163.243 141.990 183.807  0.00  0.00            
ATOM   2967  CB  VAL X 191     163.691 141.571 181.761  0.00  0.00            
ATOM   2968  HB  VAL X 191     163.088 142.357 181.306  0.00  0.00            
ATOM   2969  CG1 VAL X 191     164.785 141.340 180.724  0.00  0.00            
ATOM   2970 HG11 VAL X 191     164.350 141.061 179.764  0.00  0.00            
ATOM   2971 HG12 VAL X 191     165.392 142.245 180.674  0.00  0.00            
ATOM   2972 HG13 VAL X 191     165.394 140.477 180.995  0.00  0.00            
ATOM   2973  CG2 VAL X 191     162.862 140.253 181.822  0.00  0.00            
ATOM   2974 HG21 VAL X 191     162.446 139.970 180.855  0.00  0.00            
ATOM   2975 HG22 VAL X 191     162.010 140.432 182.478  0.00  0.00            
ATOM   2976 HG23 VAL X 191     163.530 139.482 182.205  0.00  0.00            
ATOM   2977  C   VAL X 191     165.025 140.902 183.789  0.00  0.00            
ATOM   2978  O   VAL X 191     164.520 140.037 184.512  0.00  0.00            
ATOM   2979  N   VAL X 192     166.315 141.073 183.569  0.00  0.00            
ATOM   2980  H   VAL X 192     166.656 141.942 183.182  0.00  0.00            
ATOM   2981  CA  VAL X 192     167.344 140.219 184.080  0.00  0.00            
ATOM   2982  HA  VAL X 192     167.099 139.250 183.644  0.00  0.00            
ATOM   2983  CB  VAL X 192     168.728 140.593 183.527  0.00  0.00            
ATOM   2984  HB  VAL X 192     168.982 141.641 183.687  0.00  0.00            
ATOM   2985  CG1 VAL X 192     169.838 139.700 184.058  0.00  0.00            
ATOM   2986 HG11 VAL X 192     170.771 140.069 183.632  0.00  0.00            
ATOM   2987 HG12 VAL X 192     170.012 139.739 185.133  0.00  0.00            
ATOM   2988 HG13 VAL X 192     169.833 138.719 183.583  0.00  0.00            
ATOM   2989  CG2 VAL X 192     168.688 140.517 182.000  0.00  0.00            
ATOM   2990 HG21 VAL X 192     169.614 140.675 181.447  0.00  0.00            
ATOM   2991 HG22 VAL X 192     167.945 141.227 181.637  0.00  0.00            
ATOM   2992 HG23 VAL X 192     168.236 139.561 181.737  0.00  0.00            
ATOM   2993  C   VAL X 192     167.338 140.195 185.595  0.00  0.00            
ATOM   2994  O   VAL X 192     167.311 139.084 186.085  0.00  0.00            
ATOM   2995  N   SER X 193     167.256 141.380 186.204  0.00  0.00            
ATOM   2996  H   SER X 193     167.348 142.215 185.644  0.00  0.00            
ATOM   2997  CA  SER X 193     167.049 141.602 187.648  0.00  0.00            
ATOM   2998  HA  SER X 193     167.877 141.272 188.275  0.00  0.00            
ATOM   2999  CB  SER X 193     166.895 143.056 187.892  0.00  0.00            
ATOM   3000  HB2 SER X 193     165.915 143.435 187.601  0.00  0.00            
ATOM   3001  HB3 SER X 193     166.998 143.121 188.975  0.00  0.00            
ATOM   3002  OG  SER X 193     167.930 143.744 187.263  0.00  0.00            
ATOM   3003  HG  SER X 193     168.756 143.484 187.679  0.00  0.00            
ATOM   3004  C   SER X 193     165.805 140.906 188.231  0.00  0.00            
ATOM   3005  O   SER X 193     165.929 140.045 189.114  0.00  0.00            
ATOM   3006  N   VAL X 194     164.604 141.153 187.649  0.00  0.00            
ATOM   3007  H   VAL X 194     164.543 141.585 186.738  0.00  0.00            
ATOM   3008  CA  VAL X 194     163.337 140.512 188.182  0.00  0.00            
ATOM   3009  HA  VAL X 194     163.317 140.558 189.270  0.00  0.00            
ATOM   3010  CB  VAL X 194     162.016 141.216 187.686  0.00  0.00            
ATOM   3011  HB  VAL X 194     161.178 140.713 188.168  0.00  0.00            
ATOM   3012  CG1 VAL X 194     162.046 142.652 188.210  0.00  0.00            
ATOM   3013 HG11 VAL X 194     161.133 143.237 188.099  0.00  0.00            
ATOM   3014 HG12 VAL X 194     162.200 142.638 189.289  0.00  0.00            
ATOM   3015 HG13 VAL X 194     162.791 143.253 187.690  0.00  0.00            
ATOM   3016  CG2 VAL X 194     161.765 141.160 186.183  0.00  0.00            
ATOM   3017 HG21 VAL X 194     162.269 141.935 185.604  0.00  0.00            
ATOM   3018 HG22 VAL X 194     160.693 141.336 186.097  0.00  0.00            
ATOM   3019 HG23 VAL X 194     161.890 140.128 185.857  0.00  0.00            
ATOM   3020  C   VAL X 194     163.319 138.982 187.771  0.00  0.00            
ATOM   3021  O   VAL X 194     162.560 138.260 188.369  0.00  0.00            
ATOM   3022  N   THR X 195     163.962 138.482 186.723  0.00  0.00            
ATOM   3023  H   THR X 195     164.404 139.221 186.195  0.00  0.00            
ATOM   3024  CA  THR X 195     164.032 137.089 186.336  0.00  0.00            
ATOM   3025  HA  THR X 195     163.042 136.634 186.343  0.00  0.00            
ATOM   3026  CB  THR X 195     164.695 136.948 184.931  0.00  0.00            
ATOM   3027  HB  THR X 195     165.571 137.584 184.800  0.00  0.00            
ATOM   3028  CG2 THR X 195     165.173 135.514 184.523  0.00  0.00            
ATOM   3029 HG21 THR X 195     164.377 134.799 184.731  0.00  0.00            
ATOM   3030 HG22 THR X 195     165.938 135.210 185.238  0.00  0.00            
ATOM   3031 HG23 THR X 195     165.301 135.378 183.449  0.00  0.00            
ATOM   3032  OG1 THR X 195     163.785 137.321 183.965  0.00  0.00            
ATOM   3033  HG1 THR X 195     163.737 138.276 184.051  0.00  0.00            
ATOM   3034  C   THR X 195     164.948 136.290 187.299  0.00  0.00            
ATOM   3035  O   THR X 195     164.658 135.198 187.796  0.00  0.00            
ATOM   3036  N   ASN X 196     166.052 136.987 187.765  0.00  0.00            
ATOM   3037  H   ASN X 196     166.304 137.877 187.359  0.00  0.00            
ATOM   3038  CA  ASN X 196     166.903 136.424 188.879  0.00  0.00            
ATOM   3039  HA  ASN X 196     167.273 135.467 188.512  0.00  0.00            
ATOM   3040  CB  ASN X 196     168.070 137.338 189.270  0.00  0.00            
ATOM   3041  HB2 ASN X 196     167.702 138.362 189.338  0.00  0.00            
ATOM   3042  HB3 ASN X 196     168.344 137.105 190.298  0.00  0.00            
ATOM   3043  CG  ASN X 196     169.258 137.145 188.360  0.00  0.00            
ATOM   3044  OD1 ASN X 196     169.453 136.124 187.768  0.00  0.00            
ATOM   3045  ND2 ASN X 196     170.141 138.127 188.359  0.00  0.00            
ATOM   3046 HD21 ASN X 196     170.051 138.911 188.989  0.00  0.00            
ATOM   3047 HD22 ASN X 196     171.110 137.956 188.129  0.00  0.00            
ATOM   3048  C   ASN X 196     165.984 136.090 190.112  0.00  0.00            
ATOM   3049  O   ASN X 196     166.076 135.097 190.804  0.00  0.00            
ATOM   3050  N   VAL X 197     164.947 136.958 190.277  0.00  0.00            
ATOM   3051  H   VAL X 197     164.876 137.744 189.647  0.00  0.00            
ATOM   3052  CA  VAL X 197     164.102 136.819 191.481  0.00  0.00            
ATOM   3053  HA  VAL X 197     164.747 136.745 192.356  0.00  0.00            
ATOM   3054  CB  VAL X 197     163.323 138.030 191.937  0.00  0.00            
ATOM   3055  HB  VAL X 197     162.642 138.412 191.177  0.00  0.00            
ATOM   3056  CG1 VAL X 197     162.390 137.729 193.199  0.00  0.00            
ATOM   3057 HG11 VAL X 197     161.561 137.104 192.870  0.00  0.00            
ATOM   3058 HG12 VAL X 197     162.972 137.230 193.974  0.00  0.00            
ATOM   3059 HG13 VAL X 197     161.917 138.648 193.546  0.00  0.00            
ATOM   3060  CG2 VAL X 197     164.269 139.184 192.182  0.00  0.00            
ATOM   3061 HG21 VAL X 197     164.970 138.838 192.941  0.00  0.00            
ATOM   3062 HG22 VAL X 197     163.607 140.001 192.470  0.00  0.00            
ATOM   3063 HG23 VAL X 197     164.875 139.373 191.296  0.00  0.00            
ATOM   3064  C   VAL X 197     163.255 135.593 191.581  0.00  0.00            
ATOM   3065  O   VAL X 197     163.268 134.846 192.516  0.00  0.00            
ATOM   3066  N   ILE X 198     162.549 135.370 190.420  0.00  0.00            
ATOM   3067  H   ILE X 198     162.610 136.006 189.638  0.00  0.00            
ATOM   3068  CA  ILE X 198     161.754 134.106 190.248  0.00  0.00            
ATOM   3069  HA  ILE X 198     161.283 133.956 191.220  0.00  0.00            
ATOM   3070  CB  ILE X 198     160.609 134.139 189.172  0.00  0.00            
ATOM   3071  HB  ILE X 198     160.046 135.024 189.469  0.00  0.00            
ATOM   3072  CG2 ILE X 198     161.097 134.455 187.778  0.00  0.00            
ATOM   3073 HG21 ILE X 198     161.602 135.416 187.688  0.00  0.00            
ATOM   3074 HG22 ILE X 198     160.215 134.403 187.140  0.00  0.00            
ATOM   3075 HG23 ILE X 198     161.716 133.633 187.420  0.00  0.00            
ATOM   3076  CG1 ILE X 198     159.622 132.925 189.233  0.00  0.00            
ATOM   3077 HG12 ILE X 198     158.787 133.091 188.552  0.00  0.00            
ATOM   3078 HG13 ILE X 198     160.208 132.059 188.926  0.00  0.00            
ATOM   3079  CD1 ILE X 198     158.959 132.495 190.535  0.00  0.00            
ATOM   3080 HD11 ILE X 198     158.448 133.326 191.021  0.00  0.00            
ATOM   3081 HD12 ILE X 198     159.792 132.179 191.163  0.00  0.00            
ATOM   3082 HD13 ILE X 198     158.358 131.598 190.388  0.00  0.00            
ATOM   3083  C   ILE X 198     162.730 132.890 190.098  0.00  0.00            
ATOM   3084  O   ILE X 198     162.397 131.773 190.534  0.00  0.00            
ATOM   3085  N   CYS X 199     163.990 132.973 189.654  0.00  0.00            
ATOM   3086  H   CYS X 199     164.206 133.932 189.423  0.00  0.00            
ATOM   3087  CA  CYS X 199     165.055 131.954 189.512  0.00  0.00            
ATOM   3088  HA  CYS X 199     164.559 131.099 189.052  0.00  0.00            
ATOM   3089  CB  CYS X 199     166.170 132.562 188.608  0.00  0.00            
ATOM   3090  HB2 CYS X 199     165.763 133.067 187.731  0.00  0.00            
ATOM   3091  HB3 CYS X 199     166.754 133.278 189.185  0.00  0.00            
ATOM   3092  SG  CYS X 199     167.308 131.159 188.134  0.00  0.00            
ATOM   3093  HG  CYS X 199     168.038 131.294 189.245  0.00  0.00            
ATOM   3094  C   CYS X 199     165.541 131.506 190.957  0.00  0.00            
ATOM   3095  O   CYS X 199     165.705 130.330 191.186  0.00  0.00            
ATOM   3096  N   ALA X 200     165.801 132.474 191.758  0.00  0.00            
ATOM   3097  H   ALA X 200     165.779 133.421 191.408  0.00  0.00            
ATOM   3098  CA  ALA X 200     165.981 132.331 193.160  0.00  0.00            
ATOM   3099  HA  ALA X 200     166.857 131.742 193.431  0.00  0.00            
ATOM   3100  CB  ALA X 200     166.442 133.665 193.776  0.00  0.00            
ATOM   3101  HB1 ALA X 200     167.394 133.965 193.339  0.00  0.00            
ATOM   3102  HB2 ALA X 200     166.675 133.508 194.829  0.00  0.00            
ATOM   3103  HB3 ALA X 200     165.663 134.425 193.709  0.00  0.00            
ATOM   3104  C   ALA X 200     164.827 131.601 193.863  0.00  0.00            
ATOM   3105  O   ALA X 200     165.124 130.487 194.323  0.00  0.00            
ATOM   3106  N   ILE X 201     163.485 132.015 193.705  0.00  0.00            
ATOM   3107  H   ILE X 201     163.311 132.909 193.269  0.00  0.00            
ATOM   3108  CA  ILE X 201     162.474 131.270 194.303  0.00  0.00            
ATOM   3109  HA  ILE X 201     162.590 131.199 195.385  0.00  0.00            
ATOM   3110  CB  ILE X 201     161.113 131.999 194.157  0.00  0.00            
ATOM   3111  HB  ILE X 201     160.968 132.178 193.092  0.00  0.00            
ATOM   3112  CG2 ILE X 201     159.818 131.282 194.677  0.00  0.00            
ATOM   3113 HG21 ILE X 201     158.924 131.767 194.283  0.00  0.00            
ATOM   3114 HG22 ILE X 201     159.826 131.376 195.763  0.00  0.00            
ATOM   3115 HG23 ILE X 201     159.871 130.223 194.425  0.00  0.00            
ATOM   3116  CG1 ILE X 201     161.101 133.419 194.849  0.00  0.00            
ATOM   3117 HG12 ILE X 201     161.317 133.333 195.914  0.00  0.00            
ATOM   3118 HG13 ILE X 201     162.004 133.931 194.515  0.00  0.00            
ATOM   3119  CD1 ILE X 201     159.931 134.350 194.485  0.00  0.00            
ATOM   3120 HD11 ILE X 201     158.996 133.940 194.866  0.00  0.00            
ATOM   3121 HD12 ILE X 201     159.776 134.403 193.408  0.00  0.00            
ATOM   3122 HD13 ILE X 201     160.064 135.377 194.825  0.00  0.00            
ATOM   3123  C   ILE X 201     162.405 129.826 193.771  0.00  0.00            
ATOM   3124  O   ILE X 201     162.353 128.818 194.495  0.00  0.00            
ATOM   3125  N   CYS X 202     162.474 129.638 192.447  0.00  0.00            
ATOM   3126  H   CYS X 202     162.544 130.442 191.840  0.00  0.00            
ATOM   3127  CA  CYS X 202     162.274 128.331 191.834  0.00  0.00            
ATOM   3128  HA  CYS X 202     161.418 127.819 192.274  0.00  0.00            
ATOM   3129  CB  CYS X 202     161.922 128.392 190.302  0.00  0.00            
ATOM   3130  HB2 CYS X 202     162.548 129.031 189.679  0.00  0.00            
ATOM   3131  HB3 CYS X 202     162.016 127.378 189.914  0.00  0.00            
ATOM   3132  SG  CYS X 202     160.238 128.925 189.962  0.00  0.00            
ATOM   3133  HG  CYS X 202     160.567 130.217 189.873  0.00  0.00            
ATOM   3134  C   CYS X 202     163.425 127.405 192.035  0.00  0.00            
ATOM   3135  O   CYS X 202     163.173 126.289 192.438  0.00  0.00            
ATOM   3136  N   PHE X 203     164.655 127.881 191.786  0.00  0.00            
ATOM   3137  H   PHE X 203     164.699 128.839 191.469  0.00  0.00            
ATOM   3138  CA  PHE X 203     165.854 127.044 191.815  0.00  0.00            
ATOM   3139  HA  PHE X 203     165.436 126.050 191.973  0.00  0.00            
ATOM   3140  CB  PHE X 203     166.379 127.002 190.414  0.00  0.00            
ATOM   3141  HB2 PHE X 203     166.921 127.932 190.238  0.00  0.00            
ATOM   3142  HB3 PHE X 203     167.150 126.253 190.232  0.00  0.00            
ATOM   3143  CG  PHE X 203     165.377 126.851 189.326  0.00  0.00            
ATOM   3144  CD1 PHE X 203     164.938 125.588 188.962  0.00  0.00            
ATOM   3145  HD1 PHE X 203     165.056 124.617 189.420  0.00  0.00            
ATOM   3146  CE1 PHE X 203     164.042 125.429 187.834  0.00  0.00            
ATOM   3147  HE1 PHE X 203     163.583 124.485 187.581  0.00  0.00            
ATOM   3148  CZ  PHE X 203     163.504 126.519 187.115  0.00  0.00            
ATOM   3149  HZ  PHE X 203     162.839 126.434 186.268  0.00  0.00            
ATOM   3150  CE2 PHE X 203     164.083 127.760 187.364  0.00  0.00            
ATOM   3151  HE2 PHE X 203     163.972 128.573 186.662  0.00  0.00            
ATOM   3152  CD2 PHE X 203     164.984 127.936 188.491  0.00  0.00            
ATOM   3153  HD2 PHE X 203     165.420 128.906 188.679  0.00  0.00            
ATOM   3154  C   PHE X 203     166.903 127.344 192.901  0.00  0.00            
ATOM   3155  O   PHE X 203     167.799 126.447 193.099  0.00  0.00            
ATOM   3156  N   GLY X 204     166.990 128.506 193.524  0.00  0.00            
ATOM   3157  H   GLY X 204     166.295 129.221 193.364  0.00  0.00            
ATOM   3158  CA  GLY X 204     167.994 128.874 194.521  0.00  0.00            
ATOM   3159  HA2 GLY X 204     167.562 129.699 195.087  0.00  0.00            
ATOM   3160  HA3 GLY X 204     168.242 128.013 195.143  0.00  0.00            
ATOM   3161  C   GLY X 204     169.199 129.449 193.780  0.00  0.00            
ATOM   3162  O   GLY X 204     170.381 129.213 194.197  0.00  0.00            
ATOM   3163  N   ARG X 205     169.044 130.198 192.664  0.00  0.00            
ATOM   3164  H   ARG X 205     168.095 130.306 192.334  0.00  0.00            
ATOM   3165  CA  ARG X 205     170.124 130.463 191.733  0.00  0.00            
ATOM   3166  HA  ARG X 205     171.029 130.617 192.321  0.00  0.00            
ATOM   3167  CB  ARG X 205     170.164 129.472 190.621  0.00  0.00            
ATOM   3168  HB2 ARG X 205     169.246 129.556 190.040  0.00  0.00            
ATOM   3169  HB3 ARG X 205     170.859 129.796 189.846  0.00  0.00            
ATOM   3170  CG  ARG X 205     170.445 127.984 191.018  0.00  0.00            
ATOM   3171  HG2 ARG X 205     169.637 127.691 191.689  0.00  0.00            
ATOM   3172  HG3 ARG X 205     170.459 127.327 190.149  0.00  0.00            
ATOM   3173  CD  ARG X 205     171.792 127.784 191.708  0.00  0.00            
ATOM   3174  HD2 ARG X 205     172.517 128.111 190.963  0.00  0.00            
ATOM   3175  HD3 ARG X 205     171.811 128.375 192.624  0.00  0.00            
ATOM   3176  NE  ARG X 205     172.030 126.406 191.956  0.00  0.00            
ATOM   3177  HE  ARG X 205     172.747 125.971 191.393  0.00  0.00            
ATOM   3178  CZ  ARG X 205     171.614 125.709 193.015  0.00  0.00            
ATOM   3179  NH1 ARG X 205     170.881 126.170 193.984  0.00  0.00            
ATOM   3180 HH11 ARG X 205     170.469 127.089 193.913  0.00  0.00            
ATOM   3181 HH12 ARG X 205     170.758 125.507 194.736  0.00  0.00            
ATOM   3182  NH2 ARG X 205     171.907 124.436 193.109  0.00  0.00            
ATOM   3183 HH21 ARG X 205     172.534 124.070 192.408  0.00  0.00            
ATOM   3184 HH22 ARG X 205     171.728 123.923 193.961  0.00  0.00            
ATOM   3185  C   ARG X 205     169.887 131.764 191.010  0.00  0.00            
ATOM   3186  O   ARG X 205     168.750 132.153 190.783  0.00  0.00            
ATOM   3187  N   ARG X 206     170.967 132.447 190.601  0.00  0.00            
ATOM   3188  H   ARG X 206     171.911 132.147 190.801  0.00  0.00            
ATOM   3189  CA  ARG X 206     170.843 133.773 189.871  0.00  0.00            
ATOM   3190  HA  ARG X 206     170.029 133.791 189.146  0.00  0.00            
ATOM   3191  CB  ARG X 206     170.448 134.866 190.852  0.00  0.00            
ATOM   3192  HB2 ARG X 206     170.326 135.840 190.377  0.00  0.00            
ATOM   3193  HB3 ARG X 206     169.455 134.688 191.266  0.00  0.00            
ATOM   3194  CG  ARG X 206     171.499 135.070 191.971  0.00  0.00            
ATOM   3195  HG2 ARG X 206     171.051 135.813 192.631  0.00  0.00            
ATOM   3196  HG3 ARG X 206     171.676 134.122 192.479  0.00  0.00            
ATOM   3197  CD  ARG X 206     172.823 135.692 191.654  0.00  0.00            
ATOM   3198  HD2 ARG X 206     173.404 135.750 192.574  0.00  0.00            
ATOM   3199  HD3 ARG X 206     173.475 135.093 191.018  0.00  0.00            
ATOM   3200  NE  ARG X 206     172.716 137.075 191.131  0.00  0.00            
ATOM   3201  HE  ARG X 206     171.812 137.515 191.034  0.00  0.00            
ATOM   3202  CZ  ARG X 206     173.698 137.977 191.009  0.00  0.00            
ATOM   3203  NH1 ARG X 206     174.950 137.853 191.232  0.00  0.00            
ATOM   3204 HH11 ARG X 206     175.258 136.987 191.650  0.00  0.00            
ATOM   3205 HH12 ARG X 206     175.607 138.416 190.712  0.00  0.00            
ATOM   3206  NH2 ARG X 206     173.389 139.130 190.546  0.00  0.00            
ATOM   3207 HH21 ARG X 206     172.388 139.244 190.477  0.00  0.00            
ATOM   3208 HH22 ARG X 206     174.030 139.905 190.643  0.00  0.00            
ATOM   3209  C   ARG X 206     172.113 133.951 189.037  0.00  0.00            
ATOM   3210  O   ARG X 206     173.159 133.266 189.217  0.00  0.00            
ATOM   3211  N   TYR X 207     172.050 134.928 188.088  0.00  0.00            
ATOM   3212  H   TYR X 207     171.282 135.584 188.105  0.00  0.00            
ATOM   3213  CA  TYR X 207     173.180 135.258 187.225  0.00  0.00            
ATOM   3214  HA  TYR X 207     174.050 134.649 187.468  0.00  0.00            
ATOM   3215  CB  TYR X 207     172.670 134.976 185.796  0.00  0.00            
ATOM   3216  HB2 TYR X 207     171.838 135.674 185.696  0.00  0.00            
ATOM   3217  HB3 TYR X 207     173.345 135.364 185.034  0.00  0.00            
ATOM   3218  CG  TYR X 207     172.372 133.441 185.464  0.00  0.00            
ATOM   3219  CD1 TYR X 207     173.385 132.628 185.062  0.00  0.00            
ATOM   3220  HD1 TYR X 207     174.343 133.126 185.056  0.00  0.00            
ATOM   3221  CE1 TYR X 207     173.132 131.288 184.616  0.00  0.00            
ATOM   3222  HE1 TYR X 207     174.030 130.737 184.381  0.00  0.00            
ATOM   3223  CZ  TYR X 207     171.818 130.774 184.547  0.00  0.00            
ATOM   3224  OH  TYR X 207     171.666 129.509 184.093  0.00  0.00            
ATOM   3225  HH  TYR X 207     172.519 129.136 183.856  0.00  0.00            
ATOM   3226  CE2 TYR X 207     170.738 131.595 184.969  0.00  0.00            
ATOM   3227  HE2 TYR X 207     169.740 131.207 185.115  0.00  0.00            
ATOM   3228  CD2 TYR X 207     171.020 132.891 185.473  0.00  0.00            
ATOM   3229  HD2 TYR X 207     170.202 133.497 185.834  0.00  0.00            
ATOM   3230  C   TYR X 207     173.624 136.737 187.283  0.00  0.00            
ATOM   3231  O   TYR X 207     172.834 137.641 187.598  0.00  0.00            
ATOM   3232  N   ASP X 208     174.896 137.028 187.025  0.00  0.00            
ATOM   3233  H   ASP X 208     175.524 136.259 186.836  0.00  0.00            
ATOM   3234  CA  ASP X 208     175.495 138.353 187.043  0.00  0.00            
ATOM   3235  HA  ASP X 208     174.999 138.990 187.775  0.00  0.00            
ATOM   3236  CB  ASP X 208     176.943 138.192 187.415  0.00  0.00            
ATOM   3237  HB2 ASP X 208     177.037 138.036 188.490  0.00  0.00            
ATOM   3238  HB3 ASP X 208     177.400 137.359 186.881  0.00  0.00            
ATOM   3239  CG  ASP X 208     177.788 139.365 187.126  0.00  0.00            
ATOM   3240  OD1 ASP X 208     177.735 140.284 187.968  0.00  0.00            
ATOM   3241  OD2 ASP X 208     178.167 139.595 185.963  0.00  0.00            
ATOM   3242  C   ASP X 208     175.154 139.116 185.663  0.00  0.00            
ATOM   3243  O   ASP X 208     174.924 138.463 184.643  0.00  0.00            
ATOM   3244  N   HID X 209     175.072 140.452 185.747  0.00  0.00            
ATOM   3245  H   HID X 209     175.142 140.816 186.686  0.00  0.00            
ATOM   3246  CA  HID X 209     174.351 141.316 184.764  0.00  0.00            
ATOM   3247  HA  HID X 209     173.364 140.872 184.640  0.00  0.00            
ATOM   3248  CB  HID X 209     174.144 142.636 185.424  0.00  0.00            
ATOM   3249  HB2 HID X 209     174.156 142.489 186.504  0.00  0.00            
ATOM   3250  HB3 HID X 209     174.914 143.343 185.116  0.00  0.00            
ATOM   3251  CG  HID X 209     172.827 143.206 185.159  0.00  0.00            
ATOM   3252  ND1 HID X 209     171.672 142.806 185.794  0.00  0.00            
ATOM   3253  HD1 HID X 209     171.653 142.282 186.657  0.00  0.00            
ATOM   3254  CE1 HID X 209     170.613 143.374 185.184  0.00  0.00            
ATOM   3255  HE1 HID X 209     169.606 143.129 185.488  0.00  0.00            
ATOM   3256  NE2 HID X 209     171.149 144.151 184.184  0.00  0.00            
ATOM   3257  CD2 HID X 209     172.499 144.012 184.083  0.00  0.00            
ATOM   3258  HD2 HID X 209     173.119 144.240 183.229  0.00  0.00            
ATOM   3259  C   HID X 209     174.924 141.329 183.378  0.00  0.00            
ATOM   3260  O   HID X 209     174.408 141.968 182.532  0.00  0.00            
ATOM   3261  N   ASN X 210     176.115 140.723 183.149  0.00  0.00            
ATOM   3262  H   ASN X 210     176.454 140.239 183.968  0.00  0.00            
ATOM   3263  CA  ASN X 210     176.845 140.816 181.824  0.00  0.00            
ATOM   3264  HA  ASN X 210     176.397 141.679 181.331  0.00  0.00            
ATOM   3265  CB  ASN X 210     178.277 141.311 181.960  0.00  0.00            
ATOM   3266  HB2 ASN X 210     178.270 142.156 182.649  0.00  0.00            
ATOM   3267  HB3 ASN X 210     178.903 140.468 182.252  0.00  0.00            
ATOM   3268  CG  ASN X 210     178.755 141.788 180.612  0.00  0.00            
ATOM   3269  OD1 ASN X 210     178.505 142.882 180.209  0.00  0.00            
ATOM   3270  ND2 ASN X 210     179.454 141.018 179.880  0.00  0.00            
ATOM   3271 HD21 ASN X 210     179.596 140.106 180.290  0.00  0.00            
ATOM   3272 HD22 ASN X 210     179.749 141.112 178.919  0.00  0.00            
ATOM   3273  C   ASN X 210     176.615 139.605 180.951  0.00  0.00            
ATOM   3274  O   ASN X 210     177.072 139.571 179.815  0.00  0.00            
ATOM   3275  N   HIE X 211     175.776 138.691 181.434  0.00  0.00            
ATOM   3276  H   HIE X 211     175.378 138.934 182.330  0.00  0.00            
ATOM   3277  CA  HIE X 211     175.362 137.445 180.768  0.00  0.00            
ATOM   3278  HA  HIE X 211     176.127 137.133 180.057  0.00  0.00            
ATOM   3279  CB  HIE X 211     175.162 136.390 181.834  0.00  0.00            
ATOM   3280  HB2 HIE X 211     175.795 136.619 182.691  0.00  0.00            
ATOM   3281  HB3 HIE X 211     174.156 136.382 182.254  0.00  0.00            
ATOM   3282  CG  HIE X 211     175.328 134.989 181.318  0.00  0.00            
ATOM   3283  ND1 HIE X 211     174.736 134.392 180.228  0.00  0.00            
ATOM   3284  CE1 HIE X 211     175.041 133.082 180.315  0.00  0.00            
ATOM   3285  HE1 HIE X 211     174.916 132.260 179.626  0.00  0.00            
ATOM   3286  NE2 HIE X 211     175.893 132.886 181.318  0.00  0.00            
ATOM   3287  HE2 HIE X 211     176.366 132.003 181.449  0.00  0.00            
ATOM   3288  CD2 HIE X 211     176.227 134.115 181.890  0.00  0.00            
ATOM   3289  HD2 HIE X 211     177.054 134.286 182.564  0.00  0.00            
ATOM   3290  C   HIE X 211     174.028 137.680 180.059  0.00  0.00            
ATOM   3291  O   HIE X 211     173.141 138.356 180.574  0.00  0.00            
ATOM   3292  N   GLN X 212     173.939 137.177 178.856  0.00  0.00            
ATOM   3293  H   GLN X 212     174.770 136.670 178.585  0.00  0.00            
ATOM   3294  CA  GLN X 212     172.934 137.462 177.896  0.00  0.00            
ATOM   3295  HA  GLN X 212     172.158 138.109 178.305  0.00  0.00            
ATOM   3296  CB  GLN X 212     173.543 138.113 176.726  0.00  0.00            
ATOM   3297  HB2 GLN X 212     174.162 137.388 176.198  0.00  0.00            
ATOM   3298  HB3 GLN X 212     172.734 138.362 176.039  0.00  0.00            
ATOM   3299  CG  GLN X 212     174.345 139.355 176.953  0.00  0.00            
ATOM   3300  HG2 GLN X 212     173.732 140.189 177.294  0.00  0.00            
ATOM   3301  HG3 GLN X 212     175.123 139.135 177.684  0.00  0.00            
ATOM   3302  CD  GLN X 212     175.169 139.722 175.785  0.00  0.00            
ATOM   3303  OE1 GLN X 212     176.275 139.305 175.563  0.00  0.00            
ATOM   3304  NE2 GLN X 212     174.680 140.553 174.917  0.00  0.00            
ATOM   3305 HE21 GLN X 212     175.217 140.697 174.074  0.00  0.00            
ATOM   3306 HE22 GLN X 212     173.900 141.141 175.173  0.00  0.00            
ATOM   3307  C   GLN X 212     172.120 136.308 177.382  0.00  0.00            
ATOM   3308  O   GLN X 212     171.181 136.455 176.581  0.00  0.00            
ATOM   3309  N   GLU X 213     172.439 135.099 177.794  0.00  0.00            
ATOM   3310  H   GLU X 213     173.202 135.040 178.454  0.00  0.00            
ATOM   3311  CA  GLU X 213     171.799 133.840 177.303  0.00  0.00            
ATOM   3312  HA  GLU X 213     171.745 133.834 176.215  0.00  0.00            
ATOM   3313  CB  GLU X 213     172.478 132.645 177.755  0.00  0.00            
ATOM   3314  HB2 GLU X 213     172.621 132.662 178.836  0.00  0.00            
ATOM   3315  HB3 GLU X 213     171.707 131.882 177.649  0.00  0.00            
ATOM   3316  CG  GLU X 213     173.661 132.312 176.882  0.00  0.00            
ATOM   3317  HG2 GLU X 213     173.382 132.536 175.853  0.00  0.00            
ATOM   3318  HG3 GLU X 213     174.550 132.809 177.271  0.00  0.00            
ATOM   3319  CD  GLU X 213     173.838 130.785 176.748  0.00  0.00            
ATOM   3320  OE1 GLU X 213     173.076 130.218 175.919  0.00  0.00            
ATOM   3321  OE2 GLU X 213     174.514 130.150 177.604  0.00  0.00            
ATOM   3322  C   GLU X 213     170.305 133.718 177.686  0.00  0.00            
ATOM   3323  O   GLU X 213     169.473 133.563 176.790  0.00  0.00            
ATOM   3324  N   LEU X 214     169.990 133.923 179.002  0.00  0.00            
ATOM   3325  H   LEU X 214     170.744 133.937 179.674  0.00  0.00            
ATOM   3326  CA  LEU X 214     168.556 133.846 179.453  0.00  0.00            
ATOM   3327  HA  LEU X 214     168.093 133.050 178.869  0.00  0.00            
ATOM   3328  CB  LEU X 214     168.497 133.532 181.009  0.00  0.00            
ATOM   3329  HB2 LEU X 214     169.140 132.671 181.195  0.00  0.00            
ATOM   3330  HB3 LEU X 214     169.059 134.306 181.533  0.00  0.00            
ATOM   3331  CG  LEU X 214     167.166 133.295 181.695  0.00  0.00            
ATOM   3332  HG  LEU X 214     166.571 134.193 181.529  0.00  0.00            
ATOM   3333  CD1 LEU X 214     166.408 132.068 181.211  0.00  0.00            
ATOM   3334 HD11 LEU X 214     166.874 131.086 181.142  0.00  0.00            
ATOM   3335 HD12 LEU X 214     165.899 132.210 180.258  0.00  0.00            
ATOM   3336 HD13 LEU X 214     165.502 131.972 181.810  0.00  0.00            
ATOM   3337  CD2 LEU X 214     167.373 133.159 183.155  0.00  0.00            
ATOM   3338 HD21 LEU X 214     167.956 133.976 183.579  0.00  0.00            
ATOM   3339 HD22 LEU X 214     166.413 133.022 183.655  0.00  0.00            
ATOM   3340 HD23 LEU X 214     167.994 132.294 183.386  0.00  0.00            
ATOM   3341  C   LEU X 214     167.753 135.142 179.212  0.00  0.00            
ATOM   3342  O   LEU X 214     166.536 135.047 178.945  0.00  0.00            
ATOM   3343  N   LEU X 215     168.362 136.368 179.213  0.00  0.00            
ATOM   3344  H   LEU X 215     169.263 136.396 179.669  0.00  0.00            
ATOM   3345  CA  LEU X 215     167.768 137.586 178.534  0.00  0.00            
ATOM   3346  HA  LEU X 215     167.006 137.972 179.211  0.00  0.00            
ATOM   3347  CB  LEU X 215     168.836 138.528 178.432  0.00  0.00            
ATOM   3348  HB2 LEU X 215     169.065 138.813 179.459  0.00  0.00            
ATOM   3349  HB3 LEU X 215     169.670 137.992 177.979  0.00  0.00            
ATOM   3350  CG  LEU X 215     168.663 139.807 177.595  0.00  0.00            
ATOM   3351  HG  LEU X 215     168.498 139.552 176.548  0.00  0.00            
ATOM   3352  CD1 LEU X 215     167.388 140.620 177.935  0.00  0.00            
ATOM   3353 HD11 LEU X 215     167.342 140.698 179.022  0.00  0.00            
ATOM   3354 HD12 LEU X 215     166.471 140.170 177.553  0.00  0.00            
ATOM   3355 HD13 LEU X 215     167.406 141.646 177.569  0.00  0.00            
ATOM   3356  CD2 LEU X 215     169.927 140.643 177.791  0.00  0.00            
ATOM   3357 HD21 LEU X 215     169.775 141.589 177.272  0.00  0.00            
ATOM   3358 HD22 LEU X 215     170.118 140.840 178.846  0.00  0.00            
ATOM   3359 HD23 LEU X 215     170.780 140.146 177.329  0.00  0.00            
ATOM   3360  C   LEU X 215     167.188 137.133 177.123  0.00  0.00            
ATOM   3361  O   LEU X 215     166.048 137.499 176.713  0.00  0.00            
ATOM   3362  N   SER X 216     168.007 136.300 176.409  0.00  0.00            
ATOM   3363  H   SER X 216     168.937 136.232 176.796  0.00  0.00            
ATOM   3364  CA  SER X 216     167.698 135.737 175.101  0.00  0.00            
ATOM   3365  HA  SER X 216     167.194 136.465 174.465  0.00  0.00            
ATOM   3366  CB  SER X 216     168.999 135.435 174.311  0.00  0.00            
ATOM   3367  HB2 SER X 216     169.419 134.487 174.646  0.00  0.00            
ATOM   3368  HB3 SER X 216     168.719 135.396 173.259  0.00  0.00            
ATOM   3369  OG  SER X 216     169.905 136.525 174.282  0.00  0.00            
ATOM   3370  HG  SER X 216     170.386 136.508 175.113  0.00  0.00            
ATOM   3371  C   SER X 216     166.775 134.532 175.188  0.00  0.00            
ATOM   3372  O   SER X 216     166.865 133.660 174.367  0.00  0.00            
ATOM   3373  N   LEU X 217     165.852 134.497 176.138  0.00  0.00            
ATOM   3374  H   LEU X 217     165.877 135.353 176.673  0.00  0.00            
ATOM   3375  CA  LEU X 217     164.794 133.538 176.412  0.00  0.00            
ATOM   3376  HA  LEU X 217     164.401 133.162 175.468  0.00  0.00            
ATOM   3377  CB  LEU X 217     165.307 132.355 177.111  0.00  0.00            
ATOM   3378  HB2 LEU X 217     166.111 131.961 176.489  0.00  0.00            
ATOM   3379  HB3 LEU X 217     165.714 132.705 178.060  0.00  0.00            
ATOM   3380  CG  LEU X 217     164.417 131.184 177.355  0.00  0.00            
ATOM   3381  HG  LEU X 217     163.724 131.479 178.142  0.00  0.00            
ATOM   3382  CD1 LEU X 217     163.546 130.824 176.138  0.00  0.00            
ATOM   3383 HD11 LEU X 217     163.039 129.874 176.305  0.00  0.00            
ATOM   3384 HD12 LEU X 217     164.097 130.742 175.201  0.00  0.00            
ATOM   3385 HD13 LEU X 217     162.733 131.539 176.006  0.00  0.00            
ATOM   3386  CD2 LEU X 217     165.256 129.963 177.738  0.00  0.00            
ATOM   3387 HD21 LEU X 217     165.724 129.999 178.722  0.00  0.00            
ATOM   3388 HD22 LEU X 217     164.714 129.017 177.726  0.00  0.00            
ATOM   3389 HD23 LEU X 217     166.020 129.842 176.971  0.00  0.00            
ATOM   3390  C   LEU X 217     163.630 134.381 177.009  0.00  0.00            
ATOM   3391  O   LEU X 217     162.501 134.271 176.517  0.00  0.00            
ATOM   3392  N   VAL X 218     163.820 135.129 178.113  0.00  0.00            
ATOM   3393  H   VAL X 218     164.750 135.170 178.504  0.00  0.00            
ATOM   3394  CA  VAL X 218     162.743 135.929 178.702  0.00  0.00            
ATOM   3395  HA  VAL X 218     161.870 135.277 178.730  0.00  0.00            
ATOM   3396  CB  VAL X 218     163.097 136.352 180.134  0.00  0.00            
ATOM   3397  HB  VAL X 218     162.276 136.956 180.517  0.00  0.00            
ATOM   3398  CG1 VAL X 218     163.409 135.130 180.963  0.00  0.00            
ATOM   3399 HG11 VAL X 218     162.622 134.378 181.028  0.00  0.00            
ATOM   3400 HG12 VAL X 218     164.306 134.606 180.631  0.00  0.00            
ATOM   3401 HG13 VAL X 218     163.597 135.527 181.961  0.00  0.00            
ATOM   3402  CG2 VAL X 218     164.329 137.254 180.140  0.00  0.00            
ATOM   3403 HG21 VAL X 218     165.196 136.899 179.584  0.00  0.00            
ATOM   3404 HG22 VAL X 218     164.706 137.356 181.158  0.00  0.00            
ATOM   3405 HG23 VAL X 218     164.107 138.244 179.742  0.00  0.00            
ATOM   3406  C   VAL X 218     162.303 137.153 177.873  0.00  0.00            
ATOM   3407  O   VAL X 218     161.144 137.519 177.794  0.00  0.00            
ATOM   3408  N   ASN X 219     163.084 137.871 177.129  0.00  0.00            
ATOM   3409  H   ASN X 219     163.967 137.415 176.952  0.00  0.00            
ATOM   3410  CA  ASN X 219     162.792 139.096 176.422  0.00  0.00            
ATOM   3411  HA  ASN X 219     161.727 139.082 176.194  0.00  0.00            
ATOM   3412  CB  ASN X 219     163.082 140.409 177.244  0.00  0.00            
ATOM   3413  HB2 ASN X 219     162.410 140.382 178.101  0.00  0.00            
ATOM   3414  HB3 ASN X 219     164.117 140.435 177.586  0.00  0.00            
ATOM   3415  CG  ASN X 219     162.867 141.588 176.350  0.00  0.00            
ATOM   3416  OD1 ASN X 219     163.805 142.266 175.967  0.00  0.00            
ATOM   3417  ND2 ASN X 219     161.662 141.989 175.956  0.00  0.00            
ATOM   3418 HD21 ASN X 219     160.855 141.404 176.119  0.00  0.00            
ATOM   3419 HD22 ASN X 219     161.720 142.752 175.296  0.00  0.00            
ATOM   3420  C   ASN X 219     163.404 139.221 175.026  0.00  0.00            
ATOM   3421  O   ASN X 219     162.817 139.677 174.070  0.00  0.00            
ATOM   3422  N   LEU X 220     164.623 138.805 174.795  0.00  0.00            
ATOM   3423  H   LEU X 220     164.996 138.213 175.524  0.00  0.00            
ATOM   3424  CA  LEU X 220     165.335 138.879 173.487  0.00  0.00            
ATOM   3425  HA  LEU X 220     164.840 139.556 172.791  0.00  0.00            
ATOM   3426  CB  LEU X 220     166.788 139.224 173.569  0.00  0.00            
ATOM   3427  HB2 LEU X 220     167.089 139.181 174.616  0.00  0.00            
ATOM   3428  HB3 LEU X 220     167.417 138.481 173.079  0.00  0.00            
ATOM   3429  CG  LEU X 220     167.201 140.653 173.075  0.00  0.00            
ATOM   3430  HG  LEU X 220     166.983 140.767 172.013  0.00  0.00            
ATOM   3431  CD1 LEU X 220     166.659 141.844 173.878  0.00  0.00            
ATOM   3432 HD11 LEU X 220     166.980 141.717 174.912  0.00  0.00            
ATOM   3433 HD12 LEU X 220     165.579 141.879 173.730  0.00  0.00            
ATOM   3434 HD13 LEU X 220     166.985 142.750 173.368  0.00  0.00            
ATOM   3435  CD2 LEU X 220     168.715 140.852 173.330  0.00  0.00            
ATOM   3436 HD21 LEU X 220     169.161 141.612 172.688  0.00  0.00            
ATOM   3437 HD22 LEU X 220     168.948 140.862 174.394  0.00  0.00            
ATOM   3438 HD23 LEU X 220     169.137 139.925 172.942  0.00  0.00            
ATOM   3439  C   LEU X 220     165.159 137.461 172.878  0.00  0.00            
ATOM   3440  O   LEU X 220     164.754 136.536 173.580  0.00  0.00            
ATOM   3441  N   ASN X 221     165.315 137.386 171.533  0.00  0.00            
ATOM   3442  H   ASN X 221     165.506 138.208 170.978  0.00  0.00            
ATOM   3443  CA  ASN X 221     165.215 136.045 170.834  0.00  0.00            
ATOM   3444  HA  ASN X 221     165.081 136.282 169.778  0.00  0.00            
ATOM   3445  CB  ASN X 221     166.532 135.190 170.852  0.00  0.00            
ATOM   3446  HB2 ASN X 221     167.383 135.850 170.686  0.00  0.00            
ATOM   3447  HB3 ASN X 221     166.535 134.829 171.881  0.00  0.00            
ATOM   3448  CG  ASN X 221     166.657 134.116 169.880  0.00  0.00            
ATOM   3449  OD1 ASN X 221     166.051 134.156 168.823  0.00  0.00            
ATOM   3450  ND2 ASN X 221     167.547 133.211 170.009  0.00  0.00            
ATOM   3451 HD21 ASN X 221     168.314 133.362 170.648  0.00  0.00            
ATOM   3452 HD22 ASN X 221     167.586 132.588 169.215  0.00  0.00            
ATOM   3453  C   ASN X 221     163.892 135.306 171.107  0.00  0.00            
ATOM   3454  O   ASN X 221     163.940 134.081 171.372  0.00  0.00            
ATOM   3455  N   ASN X 222     162.714 135.975 171.189  0.00  0.00            
ATOM   3456  H   ASN X 222     162.608 136.944 170.925  0.00  0.00            
ATOM   3457  CA  ASN X 222     161.432 135.460 171.698  0.00  0.00            
ATOM   3458  HA  ASN X 222     161.476 134.391 171.489  0.00  0.00            
ATOM   3459  CB  ASN X 222     161.533 135.673 173.207  0.00  0.00            
ATOM   3460  HB2 ASN X 222     162.238 134.951 173.619  0.00  0.00            
ATOM   3461  HB3 ASN X 222     161.872 136.693 173.389  0.00  0.00            
ATOM   3462  CG  ASN X 222     160.238 135.556 174.020  0.00  0.00            
ATOM   3463  OD1 ASN X 222     159.135 135.382 173.508  0.00  0.00            
ATOM   3464  ND2 ASN X 222     160.460 135.539 175.282  0.00  0.00            
ATOM   3465 HD21 ASN X 222     161.398 135.535 175.657  0.00  0.00            
ATOM   3466 HD22 ASN X 222     159.732 135.276 175.931  0.00  0.00            
ATOM   3467  C   ASN X 222     160.264 136.107 170.967  0.00  0.00            
ATOM   3468  O   ASN X 222     160.378 137.324 170.627  0.00  0.00            
ATOM   3469  N   ASN X 223     159.165 135.416 170.694  0.00  0.00            
ATOM   3470  H   ASN X 223     159.158 134.426 170.893  0.00  0.00            
ATOM   3471  CA  ASN X 223     157.928 135.953 170.076  0.00  0.00            
ATOM   3472  HA  ASN X 223     158.035 137.025 169.908  0.00  0.00            
ATOM   3473  CB  ASN X 223     157.903 135.430 168.643  0.00  0.00            
ATOM   3474  HB2 ASN X 223     157.181 136.042 168.103  0.00  0.00            
ATOM   3475  HB3 ASN X 223     158.881 135.441 168.161  0.00  0.00            
ATOM   3476  CG  ASN X 223     157.667 133.932 168.491  0.00  0.00            
ATOM   3477  OD1 ASN X 223     158.062 133.092 169.287  0.00  0.00            
ATOM   3478  ND2 ASN X 223     156.914 133.442 167.587  0.00  0.00            
ATOM   3479 HD21 ASN X 223     156.718 134.056 166.810  0.00  0.00            
ATOM   3480 HD22 ASN X 223     156.591 132.487 167.647  0.00  0.00            
ATOM   3481  C   ASN X 223     156.705 135.433 170.789  0.00  0.00            
ATOM   3482  O   ASN X 223     155.607 135.519 170.240  0.00  0.00            
ATOM   3483  N   PHE X 224     156.756 135.009 172.039  0.00  0.00            
ATOM   3484  H   PHE X 224     157.560 135.349 172.548  0.00  0.00            
ATOM   3485  CA  PHE X 224     155.625 134.324 172.751  0.00  0.00            
ATOM   3486  HA  PHE X 224     155.383 133.472 172.117  0.00  0.00            
ATOM   3487  CB  PHE X 224     156.108 133.736 174.058  0.00  0.00            
ATOM   3488  HB2 PHE X 224     157.011 133.155 173.871  0.00  0.00            
ATOM   3489  HB3 PHE X 224     156.532 134.560 174.633  0.00  0.00            
ATOM   3490  CG  PHE X 224     155.214 132.873 174.924  0.00  0.00            
ATOM   3491  CD1 PHE X 224     154.298 133.491 175.763  0.00  0.00            
ATOM   3492  HD1 PHE X 224     154.088 134.549 175.804  0.00  0.00            
ATOM   3493  CE1 PHE X 224     153.528 132.726 176.636  0.00  0.00            
ATOM   3494  HE1 PHE X 224     152.855 133.254 177.296  0.00  0.00            
ATOM   3495  CZ  PHE X 224     153.794 131.360 176.762  0.00  0.00            
ATOM   3496  HZ  PHE X 224     153.222 130.825 177.506  0.00  0.00            
ATOM   3497  CE2 PHE X 224     154.765 130.691 175.953  0.00  0.00            
ATOM   3498  HE2 PHE X 224     155.021 129.647 176.062  0.00  0.00            
ATOM   3499  CD2 PHE X 224     155.404 131.453 174.963  0.00  0.00            
ATOM   3500  HD2 PHE X 224     156.159 131.055 174.301  0.00  0.00            
ATOM   3501  C   PHE X 224     154.435 135.257 172.997  0.00  0.00            
ATOM   3502  O   PHE X 224     153.327 134.815 172.846  0.00  0.00            
ATOM   3503  N   GLY X 225     154.753 136.512 173.279  0.00  0.00            
ATOM   3504  H   GLY X 225     155.750 136.663 173.337  0.00  0.00            
ATOM   3505  CA  GLY X 225     153.855 137.712 173.333  0.00  0.00            
ATOM   3506  HA2 GLY X 225     153.125 137.399 174.080  0.00  0.00            
ATOM   3507  HA3 GLY X 225     154.392 138.601 173.666  0.00  0.00            
ATOM   3508  C   GLY X 225     153.161 138.043 171.987  0.00  0.00            
ATOM   3509  O   GLY X 225     152.231 138.849 171.950  0.00  0.00            
ATOM   3510  N   GLU X 226     153.640 137.521 170.832  0.00  0.00            
ATOM   3511  H   GLU X 226     154.508 137.005 170.810  0.00  0.00            
ATOM   3512  CA  GLU X 226     152.872 137.668 169.572  0.00  0.00            
ATOM   3513  HA  GLU X 226     152.136 138.466 169.674  0.00  0.00            
ATOM   3514  CB  GLU X 226     153.886 137.918 168.395  0.00  0.00            
ATOM   3515  HB2 GLU X 226     154.712 137.219 168.528  0.00  0.00            
ATOM   3516  HB3 GLU X 226     153.385 137.803 167.434  0.00  0.00            
ATOM   3517  CG  GLU X 226     154.425 139.337 168.425  0.00  0.00            
ATOM   3518  HG2 GLU X 226     153.620 139.973 168.057  0.00  0.00            
ATOM   3519  HG3 GLU X 226     154.705 139.640 169.434  0.00  0.00            
ATOM   3520  CD  GLU X 226     155.608 139.606 167.406  0.00  0.00            
ATOM   3521  OE1 GLU X 226     155.425 139.397 166.214  0.00  0.00            
ATOM   3522  OE2 GLU X 226     156.660 140.205 167.740  0.00  0.00            
ATOM   3523  C   GLU X 226     152.069 136.366 169.232  0.00  0.00            
ATOM   3524  O   GLU X 226     151.213 136.586 168.359  0.00  0.00            
ATOM   3525  N   VAL X 227     152.002 135.283 169.992  0.00  0.00            
ATOM   3526  H   VAL X 227     152.687 135.256 170.734  0.00  0.00            
ATOM   3527  CA  VAL X 227     151.175 134.066 169.743  0.00  0.00            
ATOM   3528  HA  VAL X 227     150.469 134.402 168.984  0.00  0.00            
ATOM   3529  CB  VAL X 227     152.005 132.921 169.105  0.00  0.00            
ATOM   3530  HB  VAL X 227     151.382 132.034 168.988  0.00  0.00            
ATOM   3531  CG1 VAL X 227     152.563 133.400 167.729  0.00  0.00            
ATOM   3532 HG11 VAL X 227     151.733 133.870 167.202  0.00  0.00            
ATOM   3533 HG12 VAL X 227     153.432 134.052 167.824  0.00  0.00            
ATOM   3534 HG13 VAL X 227     152.884 132.484 167.233  0.00  0.00            
ATOM   3535  CG2 VAL X 227     153.158 132.419 170.010  0.00  0.00            
ATOM   3536 HG21 VAL X 227     153.682 133.288 170.408  0.00  0.00            
ATOM   3537 HG22 VAL X 227     153.800 131.810 169.374  0.00  0.00            
ATOM   3538 HG23 VAL X 227     152.861 131.975 170.961  0.00  0.00            
ATOM   3539  C   VAL X 227     150.215 133.536 170.829  0.00  0.00            
ATOM   3540  O   VAL X 227     149.363 132.688 170.593  0.00  0.00            
ATOM   3541  N   VAL X 228     150.456 133.973 172.017  0.00  0.00            
ATOM   3542  H   VAL X 228     151.293 134.496 172.232  0.00  0.00            
ATOM   3543  CA  VAL X 228     149.758 133.503 173.233  0.00  0.00            
ATOM   3544  HA  VAL X 228     148.959 132.787 173.046  0.00  0.00            
ATOM   3545  CB  VAL X 228     150.747 132.883 174.338  0.00  0.00            
ATOM   3546  HB  VAL X 228     151.449 133.656 174.650  0.00  0.00            
ATOM   3547  CG1 VAL X 228     149.988 132.405 175.566  0.00  0.00            
ATOM   3548 HG11 VAL X 228     149.394 133.212 175.994  0.00  0.00            
ATOM   3549 HG12 VAL X 228     149.424 131.479 175.451  0.00  0.00            
ATOM   3550 HG13 VAL X 228     150.647 132.356 176.432  0.00  0.00            
ATOM   3551  CG2 VAL X 228     151.619 131.816 173.764  0.00  0.00            
ATOM   3552 HG21 VAL X 228     151.134 130.868 173.528  0.00  0.00            
ATOM   3553 HG22 VAL X 228     152.329 131.547 174.545  0.00  0.00            
ATOM   3554 HG23 VAL X 228     152.118 132.230 172.888  0.00  0.00            
ATOM   3555  C   VAL X 228     149.066 134.769 173.688  0.00  0.00            
ATOM   3556  O   VAL X 228     149.605 135.828 173.687  0.00  0.00            
ATOM   3557  N   GLY X 229     147.817 134.724 174.176  0.00  0.00            
ATOM   3558  H   GLY X 229     147.351 133.834 174.279  0.00  0.00            
ATOM   3559  CA  GLY X 229     147.001 135.833 174.608  0.00  0.00            
ATOM   3560  HA2 GLY X 229     147.384 136.151 175.578  0.00  0.00            
ATOM   3561  HA3 GLY X 229     147.190 136.645 173.907  0.00  0.00            
ATOM   3562  C   GLY X 229     145.490 135.627 174.583  0.00  0.00            
ATOM   3563  O   GLY X 229     145.142 134.478 174.885  0.00  0.00            
ATOM   3564  N   SER X 230     144.581 136.574 174.358  0.00  0.00            
ATOM   3565  H   SER X 230     144.918 137.475 174.050  0.00  0.00            
ATOM   3566  CA  SER X 230     143.199 136.467 174.783  0.00  0.00            
ATOM   3567  HA  SER X 230     142.996 135.578 175.380  0.00  0.00            
ATOM   3568  CB  SER X 230     142.761 137.610 175.637  0.00  0.00            
ATOM   3569  HB2 SER X 230     142.788 138.529 175.051  0.00  0.00            
ATOM   3570  HB3 SER X 230     141.774 137.306 175.985  0.00  0.00            
ATOM   3571  OG  SER X 230     143.713 137.831 176.670  0.00  0.00            
ATOM   3572  HG  SER X 230     143.392 137.356 177.440  0.00  0.00            
ATOM   3573  C   SER X 230     142.177 136.288 173.593  0.00  0.00            
ATOM   3574  O   SER X 230     141.034 135.831 173.762  0.00  0.00            
ATOM   3575  N   GLY X 231     142.607 136.484 172.362  0.00  0.00            
ATOM   3576  H   GLY X 231     143.541 136.861 172.289  0.00  0.00            
ATOM   3577  CA  GLY X 231     142.040 136.247 171.051  0.00  0.00            
ATOM   3578  HA2 GLY X 231     141.578 135.260 171.082  0.00  0.00            
ATOM   3579  HA3 GLY X 231     141.343 137.056 170.831  0.00  0.00            
ATOM   3580  C   GLY X 231     143.034 136.330 169.863  0.00  0.00            
ATOM   3581  O   GLY X 231     142.855 137.150 168.931  0.00  0.00            
ATOM   3582  N   ASN X 232     144.148 135.678 169.927  0.00  0.00            
ATOM   3583  H   ASN X 232     144.260 135.014 170.679  0.00  0.00            
ATOM   3584  CA  ASN X 232     145.224 135.844 169.005  0.00  0.00            
ATOM   3585  HA  ASN X 232     145.201 136.906 168.761  0.00  0.00            
ATOM   3586  CB  ASN X 232     146.502 135.538 169.701  0.00  0.00            
ATOM   3587  HB2 ASN X 232     146.531 136.189 170.575  0.00  0.00            
ATOM   3588  HB3 ASN X 232     146.497 134.547 170.154  0.00  0.00            
ATOM   3589  CG  ASN X 232     147.753 135.895 168.896  0.00  0.00            
ATOM   3590  OD1 ASN X 232     147.764 135.665 167.710  0.00  0.00            
ATOM   3591  ND2 ASN X 232     148.749 136.464 169.471  0.00  0.00            
ATOM   3592 HD21 ASN X 232     148.726 136.881 170.391  0.00  0.00            
ATOM   3593 HD22 ASN X 232     149.600 136.579 168.940  0.00  0.00            
ATOM   3594  C   ASN X 232     144.952 135.032 167.647  0.00  0.00            
ATOM   3595  O   ASN X 232     144.733 133.811 167.687  0.00  0.00            
ATOM   3596  N   PRO X 233     145.118 135.657 166.440  0.00  0.00            
ATOM   3597  CD  PRO X 233     145.286 137.067 166.202  0.00  0.00            
ATOM   3598  HD2 PRO X 233     146.058 137.594 166.764  0.00  0.00            
ATOM   3599  HD3 PRO X 233     144.293 137.492 166.349  0.00  0.00            
ATOM   3600  CG  PRO X 233     145.752 137.157 164.736  0.00  0.00            
ATOM   3601  HG2 PRO X 233     146.775 136.861 164.501  0.00  0.00            
ATOM   3602  HG3 PRO X 233     145.601 138.140 164.291  0.00  0.00            
ATOM   3603  CB  PRO X 233     144.927 136.037 164.102  0.00  0.00            
ATOM   3604  HB2 PRO X 233     145.277 135.574 163.179  0.00  0.00            
ATOM   3605  HB3 PRO X 233     143.931 136.430 163.897  0.00  0.00            
ATOM   3606  CA  PRO X 233     144.843 134.974 165.227  0.00  0.00            
ATOM   3607  HA  PRO X 233     143.844 134.545 165.310  0.00  0.00            
ATOM   3608  C   PRO X 233     145.739 133.757 164.912  0.00  0.00            
ATOM   3609  O   PRO X 233     145.352 132.962 164.087  0.00  0.00            
ATOM   3610  N   ALA X 234     146.899 133.555 165.607  0.00  0.00            
ATOM   3611  H   ALA X 234     147.200 134.295 166.225  0.00  0.00            
ATOM   3612  CA  ALA X 234     147.706 132.369 165.684  0.00  0.00            
ATOM   3613  HA  ALA X 234     148.256 132.346 164.743  0.00  0.00            
ATOM   3614  CB  ALA X 234     148.603 132.560 166.837  0.00  0.00            
ATOM   3615  HB1 ALA X 234     148.017 132.766 167.733  0.00  0.00            
ATOM   3616  HB2 ALA X 234     149.178 133.471 166.669  0.00  0.00            
ATOM   3617  HB3 ALA X 234     149.119 131.612 166.986  0.00  0.00            
ATOM   3618  C   ALA X 234     146.871 131.080 165.786  0.00  0.00            
ATOM   3619  O   ALA X 234     147.206 130.087 165.146  0.00  0.00            
ATOM   3620  N   ASP X 235     145.932 131.083 166.726  0.00  0.00            
ATOM   3621  H   ASP X 235     145.869 131.960 167.224  0.00  0.00            
ATOM   3622  CA  ASP X 235     145.077 129.982 167.166  0.00  0.00            
ATOM   3623  HA  ASP X 235     145.605 129.088 166.832  0.00  0.00            
ATOM   3624  CB  ASP X 235     144.957 129.795 168.700  0.00  0.00            
ATOM   3625  HB2 ASP X 235     145.453 130.615 169.220  0.00  0.00            
ATOM   3626  HB3 ASP X 235     143.921 129.887 169.025  0.00  0.00            
ATOM   3627  CG  ASP X 235     145.461 128.452 169.196  0.00  0.00            
ATOM   3628  OD1 ASP X 235     146.331 128.330 170.128  0.00  0.00            
ATOM   3629  OD2 ASP X 235     144.945 127.427 168.630  0.00  0.00            
ATOM   3630  C   ASP X 235     143.610 130.211 166.752  0.00  0.00            
ATOM   3631  O   ASP X 235     142.965 129.246 166.448  0.00  0.00            
ATOM   3632  N   PHE X 236     143.054 131.429 166.645  0.00  0.00            
ATOM   3633  H   PHE X 236     143.627 132.200 166.958  0.00  0.00            
ATOM   3634  CA  PHE X 236     141.632 131.693 166.280  0.00  0.00            
ATOM   3635  HA  PHE X 236     141.040 130.937 166.796  0.00  0.00            
ATOM   3636  CB  PHE X 236     141.272 133.074 166.742  0.00  0.00            
ATOM   3637  HB2 PHE X 236     141.963 133.906 166.609  0.00  0.00            
ATOM   3638  HB3 PHE X 236     140.327 133.277 166.239  0.00  0.00            
ATOM   3639  CG  PHE X 236     140.911 133.154 168.240  0.00  0.00            
ATOM   3640  CD1 PHE X 236     141.866 132.822 169.273  0.00  0.00            
ATOM   3641  HD1 PHE X 236     142.857 132.588 168.914  0.00  0.00            
ATOM   3642  CE1 PHE X 236     141.437 132.912 170.628  0.00  0.00            
ATOM   3643  HE1 PHE X 236     142.082 132.561 171.420  0.00  0.00            
ATOM   3644  CZ  PHE X 236     140.130 133.329 170.977  0.00  0.00            
ATOM   3645  HZ  PHE X 236     139.786 133.449 171.993  0.00  0.00            
ATOM   3646  CE2 PHE X 236     139.246 133.745 169.950  0.00  0.00            
ATOM   3647  HE2 PHE X 236     138.305 134.179 170.257  0.00  0.00            
ATOM   3648  CD2 PHE X 236     139.634 133.645 168.593  0.00  0.00            
ATOM   3649  HD2 PHE X 236     139.033 134.071 167.804  0.00  0.00            
ATOM   3650  C   PHE X 236     141.360 131.433 164.822  0.00  0.00            
ATOM   3651  O   PHE X 236     140.211 131.456 164.455  0.00  0.00            
ATOM   3652  N   ILE X 237     142.440 131.206 164.057  0.00  0.00            
ATOM   3653  H   ILE X 237     143.396 131.321 164.364  0.00  0.00            
ATOM   3654  CA  ILE X 237     142.359 130.856 162.617  0.00  0.00            
ATOM   3655  HA  ILE X 237     141.355 130.754 162.205  0.00  0.00            
ATOM   3656  CB  ILE X 237     142.885 132.048 161.780  0.00  0.00            
ATOM   3657  HB  ILE X 237     143.932 132.168 162.057  0.00  0.00            
ATOM   3658  CG2 ILE X 237     142.811 131.776 160.236  0.00  0.00            
ATOM   3659 HG21 ILE X 237     143.095 130.756 159.978  0.00  0.00            
ATOM   3660 HG22 ILE X 237     143.563 132.423 159.785  0.00  0.00            
ATOM   3661 HG23 ILE X 237     141.813 131.982 159.847  0.00  0.00            
ATOM   3662  CG1 ILE X 237     142.240 133.417 162.222  0.00  0.00            
ATOM   3663 HG12 ILE X 237     141.151 133.371 162.238  0.00  0.00            
ATOM   3664 HG13 ILE X 237     142.670 133.647 163.197  0.00  0.00            
ATOM   3665  CD1 ILE X 237     142.679 134.604 161.426  0.00  0.00            
ATOM   3666 HD11 ILE X 237     143.765 134.666 161.492  0.00  0.00            
ATOM   3667 HD12 ILE X 237     142.226 135.495 161.862  0.00  0.00            
ATOM   3668 HD13 ILE X 237     142.399 134.557 160.374  0.00  0.00            
ATOM   3669  C   ILE X 237     142.954 129.433 162.345  0.00  0.00            
ATOM   3670  O   ILE X 237     144.115 129.433 161.917  0.00  0.00            
ATOM   3671  N   PRO X 238     142.203 128.321 162.530  0.00  0.00            
ATOM   3672  CD  PRO X 238     140.843 128.280 163.034  0.00  0.00            
ATOM   3673  HD2 PRO X 238     140.077 128.412 162.271  0.00  0.00            
ATOM   3674  HD3 PRO X 238     140.734 129.034 163.814  0.00  0.00            
ATOM   3675  CG  PRO X 238     140.687 126.929 163.766  0.00  0.00            
ATOM   3676  HG2 PRO X 238     139.658 126.579 163.850  0.00  0.00            
ATOM   3677  HG3 PRO X 238     141.147 126.864 164.752  0.00  0.00            
ATOM   3678  CB  PRO X 238     141.569 126.126 162.799  0.00  0.00            
ATOM   3679  HB2 PRO X 238     140.980 125.778 161.951  0.00  0.00            
ATOM   3680  HB3 PRO X 238     141.924 125.244 163.332  0.00  0.00            
ATOM   3681  CA  PRO X 238     142.747 126.988 162.484  0.00  0.00            
ATOM   3682  HA  PRO X 238     143.448 126.902 163.313  0.00  0.00            
ATOM   3683  C   PRO X 238     143.456 126.545 161.258  0.00  0.00            
ATOM   3684  O   PRO X 238     144.185 125.572 161.370  0.00  0.00            
ATOM   3685  N   ILE X 239     143.285 127.059 160.017  0.00  0.00            
ATOM   3686  H   ILE X 239     142.567 127.735 159.799  0.00  0.00            
ATOM   3687  CA  ILE X 239     144.060 126.521 158.882  0.00  0.00            
ATOM   3688  HA  ILE X 239     144.140 125.434 158.869  0.00  0.00            
ATOM   3689  CB  ILE X 239     143.399 126.884 157.531  0.00  0.00            
ATOM   3690  HB  ILE X 239     142.349 126.618 157.658  0.00  0.00            
ATOM   3691  CG2 ILE X 239     143.297 128.363 157.137  0.00  0.00            
ATOM   3692 HG21 ILE X 239     142.695 128.410 156.230  0.00  0.00            
ATOM   3693 HG22 ILE X 239     144.338 128.663 157.012  0.00  0.00            
ATOM   3694 HG23 ILE X 239     142.875 129.025 157.893  0.00  0.00            
ATOM   3695  CG1 ILE X 239     143.959 125.977 156.366  0.00  0.00            
ATOM   3696 HG12 ILE X 239     143.675 126.411 155.408  0.00  0.00            
ATOM   3697 HG13 ILE X 239     145.048 125.979 156.402  0.00  0.00            
ATOM   3698  CD1 ILE X 239     143.509 124.453 156.457  0.00  0.00            
ATOM   3699 HD11 ILE X 239     143.690 123.909 155.530  0.00  0.00            
ATOM   3700 HD12 ILE X 239     142.482 124.459 156.823  0.00  0.00            
ATOM   3701 HD13 ILE X 239     143.993 123.947 157.293  0.00  0.00            
ATOM   3702  C   ILE X 239     145.526 126.992 158.896  0.00  0.00            
ATOM   3703  O   ILE X 239     146.416 126.358 158.378  0.00  0.00            
ATOM   3704  N   LEU X 240     145.881 128.110 159.615  0.00  0.00            
ATOM   3705  H   LEU X 240     145.141 128.583 160.113  0.00  0.00            
ATOM   3706  CA  LEU X 240     147.204 128.383 160.020  0.00  0.00            
ATOM   3707  HA  LEU X 240     147.921 128.392 159.199  0.00  0.00            
ATOM   3708  CB  LEU X 240     147.132 129.686 160.778  0.00  0.00            
ATOM   3709  HB2 LEU X 240     146.617 129.545 161.728  0.00  0.00            
ATOM   3710  HB3 LEU X 240     148.100 130.001 161.169  0.00  0.00            
ATOM   3711  CG  LEU X 240     146.617 130.977 160.044  0.00  0.00            
ATOM   3712  HG  LEU X 240     145.641 130.832 159.580  0.00  0.00            
ATOM   3713  CD1 LEU X 240     146.661 132.109 161.103  0.00  0.00            
ATOM   3714 HD11 LEU X 240     146.191 131.802 162.037  0.00  0.00            
ATOM   3715 HD12 LEU X 240     146.183 132.975 160.644  0.00  0.00            
ATOM   3716 HD13 LEU X 240     147.654 132.458 161.384  0.00  0.00            
ATOM   3717  CD2 LEU X 240     147.592 131.364 158.905  0.00  0.00            
ATOM   3718 HD21 LEU X 240     147.618 130.438 158.330  0.00  0.00            
ATOM   3719 HD22 LEU X 240     147.271 132.248 158.354  0.00  0.00            
ATOM   3720 HD23 LEU X 240     148.576 131.472 159.362  0.00  0.00            
ATOM   3721  C   LEU X 240     147.903 127.276 160.866  0.00  0.00            
ATOM   3722  O   LEU X 240     149.099 127.369 160.984  0.00  0.00            
ATOM   3723  N   ARG X 241     147.204 126.334 161.510  0.00  0.00            
ATOM   3724  H   ARG X 241     146.198 126.373 161.591  0.00  0.00            
ATOM   3725  CA  ARG X 241     147.884 125.360 162.422  0.00  0.00            
ATOM   3726  HA  ARG X 241     148.692 125.879 162.939  0.00  0.00            
ATOM   3727  CB  ARG X 241     146.907 124.880 163.497  0.00  0.00            
ATOM   3728  HB2 ARG X 241     146.954 125.534 164.368  0.00  0.00            
ATOM   3729  HB3 ARG X 241     145.909 124.674 163.110  0.00  0.00            
ATOM   3730  CG  ARG X 241     147.245 123.548 164.026  0.00  0.00            
ATOM   3731  HG2 ARG X 241     147.226 122.747 163.286  0.00  0.00            
ATOM   3732  HG3 ARG X 241     148.290 123.522 164.333  0.00  0.00            
ATOM   3733  CD  ARG X 241     146.293 123.185 165.104  0.00  0.00            
ATOM   3734  HD2 ARG X 241     146.396 123.894 165.925  0.00  0.00            
ATOM   3735  HD3 ARG X 241     145.249 123.190 164.790  0.00  0.00            
ATOM   3736  NE  ARG X 241     146.585 121.851 165.572  0.00  0.00            
ATOM   3737  HE  ARG X 241     147.419 121.442 165.174  0.00  0.00            
ATOM   3738  CZ  ARG X 241     145.812 121.213 166.378  0.00  0.00            
ATOM   3739  NH1 ARG X 241     144.772 121.714 167.014  0.00  0.00            
ATOM   3740 HH11 ARG X 241     144.498 122.686 166.978  0.00  0.00            
ATOM   3741 HH12 ARG X 241     144.334 121.132 167.714  0.00  0.00            
ATOM   3742  NH2 ARG X 241     146.120 119.939 166.618  0.00  0.00            
ATOM   3743 HH21 ARG X 241     146.941 119.453 166.288  0.00  0.00            
ATOM   3744 HH22 ARG X 241     145.300 119.417 166.892  0.00  0.00            
ATOM   3745  C   ARG X 241     148.459 124.194 161.551  0.00  0.00            
ATOM   3746  O   ARG X 241     149.286 123.443 162.029  0.00  0.00            
ATOM   3747  N   TYR X 242     147.985 124.114 160.309  0.00  0.00            
ATOM   3748  H   TYR X 242     147.333 124.818 159.995  0.00  0.00            
ATOM   3749  CA  TYR X 242     148.482 123.178 159.336  0.00  0.00            
ATOM   3750  HA  TYR X 242     149.043 122.446 159.917  0.00  0.00            
ATOM   3751  CB  TYR X 242     147.301 122.373 158.814  0.00  0.00            
ATOM   3752  HB2 TYR X 242     146.646 123.044 158.259  0.00  0.00            
ATOM   3753  HB3 TYR X 242     147.661 121.663 158.069  0.00  0.00            
ATOM   3754  CG  TYR X 242     146.488 121.697 159.913  0.00  0.00            
ATOM   3755  CD1 TYR X 242     145.468 122.418 160.572  0.00  0.00            
ATOM   3756  HD1 TYR X 242     145.096 123.355 160.184  0.00  0.00            
ATOM   3757  CE1 TYR X 242     144.955 121.831 161.740  0.00  0.00            
ATOM   3758  HE1 TYR X 242     144.206 122.416 162.253  0.00  0.00            
ATOM   3759  CZ  TYR X 242     145.372 120.616 162.269  0.00  0.00            
ATOM   3760  OH  TYR X 242     144.826 120.120 163.434  0.00  0.00            
ATOM   3761  HH  TYR X 242     145.348 119.337 163.627  0.00  0.00            
ATOM   3762  CE2 TYR X 242     146.393 119.944 161.588  0.00  0.00            
ATOM   3763  HE2 TYR X 242     146.767 119.027 162.017  0.00  0.00            
ATOM   3764  CD2 TYR X 242     146.981 120.523 160.521  0.00  0.00            
ATOM   3765  HD2 TYR X 242     147.839 120.057 160.059  0.00  0.00            
ATOM   3766  C   TYR X 242     149.386 123.615 158.205  0.00  0.00            
ATOM   3767  O   TYR X 242     149.973 122.777 157.573  0.00  0.00            
ATOM   3768  N   LEU X 243     149.305 124.916 157.846  0.00  0.00            
ATOM   3769  H   LEU X 243     148.631 125.464 158.362  0.00  0.00            
ATOM   3770  CA  LEU X 243     150.070 125.473 156.698  0.00  0.00            
ATOM   3771  HA  LEU X 243     150.161 124.690 155.946  0.00  0.00            
ATOM   3772  CB  LEU X 243     149.355 126.750 156.101  0.00  0.00            
ATOM   3773  HB2 LEU X 243     149.224 127.412 156.957  0.00  0.00            
ATOM   3774  HB3 LEU X 243     150.053 127.283 155.455  0.00  0.00            
ATOM   3775  CG  LEU X 243     148.006 126.539 155.295  0.00  0.00            
ATOM   3776  HG  LEU X 243     147.193 126.099 155.874  0.00  0.00            
ATOM   3777  CD1 LEU X 243     147.404 127.787 154.655  0.00  0.00            
ATOM   3778 HD11 LEU X 243     148.128 128.203 153.955  0.00  0.00            
ATOM   3779 HD12 LEU X 243     147.153 128.447 155.486  0.00  0.00            
ATOM   3780 HD13 LEU X 243     146.535 127.590 154.028  0.00  0.00            
ATOM   3781  CD2 LEU X 243     148.294 125.517 154.209  0.00  0.00            
ATOM   3782 HD21 LEU X 243     147.382 125.364 153.631  0.00  0.00            
ATOM   3783 HD22 LEU X 243     148.937 126.071 153.526  0.00  0.00            
ATOM   3784 HD23 LEU X 243     148.592 124.555 154.627  0.00  0.00            
ATOM   3785  C   LEU X 243     151.475 125.884 157.135  0.00  0.00            
ATOM   3786  O   LEU X 243     151.699 125.922 158.344  0.00  0.00            
ATOM   3787  N   PRO X 244     152.483 126.220 156.241  0.00  0.00            
ATOM   3788  CD  PRO X 244     152.424 126.196 154.739  0.00  0.00            
ATOM   3789  HD2 PRO X 244     152.142 127.137 154.267  0.00  0.00            
ATOM   3790  HD3 PRO X 244     151.839 125.318 154.464  0.00  0.00            
ATOM   3791  CG  PRO X 244     153.828 125.906 154.379  0.00  0.00            
ATOM   3792  HG2 PRO X 244     153.991 126.330 153.388  0.00  0.00            
ATOM   3793  HG3 PRO X 244     153.983 124.828 154.413  0.00  0.00            
ATOM   3794  CB  PRO X 244     154.643 126.636 155.413  0.00  0.00            
ATOM   3795  HB2 PRO X 244     154.732 127.695 155.169  0.00  0.00            
ATOM   3796  HB3 PRO X 244     155.585 126.141 155.647  0.00  0.00            
ATOM   3797  CA  PRO X 244     153.851 126.506 156.711  0.00  0.00            
ATOM   3798  HA  PRO X 244     154.229 125.690 157.326  0.00  0.00            
ATOM   3799  C   PRO X 244     153.889 127.743 157.549  0.00  0.00            
ATOM   3800  O   PRO X 244     153.707 128.840 157.011  0.00  0.00            
ATOM   3801  N   ASN X 245     154.111 127.571 158.850  0.00  0.00            
ATOM   3802  H   ASN X 245     153.967 126.645 159.224  0.00  0.00            
ATOM   3803  CA  ASN X 245     153.811 128.693 159.757  0.00  0.00            
ATOM   3804  HA  ASN X 245     153.579 129.609 159.214  0.00  0.00            
ATOM   3805  CB  ASN X 245     152.539 128.435 160.574  0.00  0.00            
ATOM   3806  HB2 ASN X 245     151.792 128.092 159.858  0.00  0.00            
ATOM   3807  HB3 ASN X 245     152.721 127.645 161.302  0.00  0.00            
ATOM   3808  CG  ASN X 245     151.954 129.673 161.315  0.00  0.00            
ATOM   3809  OD1 ASN X 245     152.685 130.656 161.448  0.00  0.00            
ATOM   3810  ND2 ASN X 245     150.756 129.503 161.796  0.00  0.00            
ATOM   3811 HD21 ASN X 245     150.172 128.680 161.759  0.00  0.00            
ATOM   3812 HD22 ASN X 245     150.479 130.290 162.366  0.00  0.00            
ATOM   3813  C   ASN X 245     155.028 128.975 160.627  0.00  0.00            
ATOM   3814  O   ASN X 245     155.131 128.389 161.706  0.00  0.00            
ATOM   3815  N   PRO X 246     155.886 129.951 160.157  0.00  0.00            
ATOM   3816  CD  PRO X 246     155.669 130.890 159.111  0.00  0.00            
ATOM   3817  HD2 PRO X 246     154.923 131.587 159.493  0.00  0.00            
ATOM   3818  HD3 PRO X 246     155.347 130.387 158.199  0.00  0.00            
ATOM   3819  CG  PRO X 246     157.021 131.633 158.852  0.00  0.00            
ATOM   3820  HG2 PRO X 246     156.854 132.606 158.391  0.00  0.00            
ATOM   3821  HG3 PRO X 246     157.574 131.045 158.119  0.00  0.00            
ATOM   3822  CB  PRO X 246     157.713 131.611 160.205  0.00  0.00            
ATOM   3823  HB2 PRO X 246     157.385 132.568 160.612  0.00  0.00            
ATOM   3824  HB3 PRO X 246     158.799 131.644 160.111  0.00  0.00            
ATOM   3825  CA  PRO X 246     157.179 130.354 160.855  0.00  0.00            
ATOM   3826  HA  PRO X 246     157.887 129.550 160.652  0.00  0.00            
ATOM   3827  C   PRO X 246     157.051 130.619 162.407  0.00  0.00            
ATOM   3828  O   PRO X 246     157.994 130.447 163.134  0.00  0.00            
ATOM   3829  N   SER X 247     155.876 131.100 162.808  0.00  0.00            
ATOM   3830  H   SER X 247     155.166 131.246 162.105  0.00  0.00            
ATOM   3831  CA  SER X 247     155.653 131.786 164.103  0.00  0.00            
ATOM   3832  HA  SER X 247     156.539 132.331 164.430  0.00  0.00            
ATOM   3833  CB  SER X 247     154.506 132.738 163.924  0.00  0.00            
ATOM   3834  HB2 SER X 247     153.670 132.210 163.466  0.00  0.00            
ATOM   3835  HB3 SER X 247     154.178 133.017 164.926  0.00  0.00            
ATOM   3836  OG  SER X 247     154.859 133.826 163.266  0.00  0.00            
ATOM   3837  HG  SER X 247     154.247 134.486 163.600  0.00  0.00            
ATOM   3838  C   SER X 247     155.280 130.787 165.238  0.00  0.00            
ATOM   3839  O   SER X 247     155.722 130.868 166.357  0.00  0.00            
ATOM   3840  N   LEU X 248     154.415 129.848 164.901  0.00  0.00            
ATOM   3841  H   LEU X 248     154.057 129.876 163.957  0.00  0.00            
ATOM   3842  CA  LEU X 248     154.178 128.710 165.745  0.00  0.00            
ATOM   3843  HA  LEU X 248     154.037 129.007 166.784  0.00  0.00            
ATOM   3844  CB  LEU X 248     152.971 127.883 165.354  0.00  0.00            
ATOM   3845  HB2 LEU X 248     153.245 127.399 164.416  0.00  0.00            
ATOM   3846  HB3 LEU X 248     152.883 127.035 166.033  0.00  0.00            
ATOM   3847  CG  LEU X 248     151.602 128.655 165.274  0.00  0.00            
ATOM   3848  HG  LEU X 248     151.659 129.644 164.820  0.00  0.00            
ATOM   3849  CD1 LEU X 248     150.660 127.840 164.307  0.00  0.00            
ATOM   3850 HD11 LEU X 248     151.132 127.588 163.358  0.00  0.00            
ATOM   3851 HD12 LEU X 248     149.733 128.266 163.923  0.00  0.00            
ATOM   3852 HD13 LEU X 248     150.413 126.917 164.831  0.00  0.00            
ATOM   3853  CD2 LEU X 248     150.949 128.894 166.574  0.00  0.00            
ATOM   3854 HD21 LEU X 248     151.528 129.576 167.197  0.00  0.00            
ATOM   3855 HD22 LEU X 248     149.990 129.395 166.439  0.00  0.00            
ATOM   3856 HD23 LEU X 248     150.710 128.015 167.172  0.00  0.00            
ATOM   3857  C   LEU X 248     155.434 127.786 165.732  0.00  0.00            
ATOM   3858  O   LEU X 248     155.844 127.299 166.784  0.00  0.00            
ATOM   3859  N   ASN X 249     156.061 127.545 164.571  0.00  0.00            
ATOM   3860  H   ASN X 249     155.692 127.855 163.683  0.00  0.00            
ATOM   3861  CA  ASN X 249     157.357 126.783 164.556  0.00  0.00            
ATOM   3862  HA  ASN X 249     157.116 125.850 165.066  0.00  0.00            
ATOM   3863  CB  ASN X 249     157.737 126.663 163.063  0.00  0.00            
ATOM   3864  HB2 ASN X 249     157.004 126.033 162.558  0.00  0.00            
ATOM   3865  HB3 ASN X 249     157.618 127.593 162.507  0.00  0.00            
ATOM   3866  CG  ASN X 249     159.053 125.992 162.801  0.00  0.00            
ATOM   3867  OD1 ASN X 249     159.165 124.786 162.881  0.00  0.00            
ATOM   3868  ND2 ASN X 249     160.019 126.750 162.294  0.00  0.00            
ATOM   3869 HD21 ASN X 249     159.877 127.749 162.287  0.00  0.00            
ATOM   3870 HD22 ASN X 249     160.824 126.252 161.942  0.00  0.00            
ATOM   3871  C   ASN X 249     158.470 127.486 165.414  0.00  0.00            
ATOM   3872  O   ASN X 249     159.326 126.838 165.968  0.00  0.00            
ATOM   3873  N   ALA X 250     158.288 128.763 165.513  0.00  0.00            
ATOM   3874  H   ALA X 250     157.666 129.180 164.835  0.00  0.00            
ATOM   3875  CA  ALA X 250     159.202 129.572 166.333  0.00  0.00            
ATOM   3876  HA  ALA X 250     160.253 129.326 166.176  0.00  0.00            
ATOM   3877  CB  ALA X 250     159.149 131.095 165.968  0.00  0.00            
ATOM   3878  HB1 ALA X 250     159.787 131.658 166.650  0.00  0.00            
ATOM   3879  HB2 ALA X 250     158.165 131.551 166.076  0.00  0.00            
ATOM   3880  HB3 ALA X 250     159.587 131.271 164.985  0.00  0.00            
ATOM   3881  C   ALA X 250     158.842 129.344 167.794  0.00  0.00            
ATOM   3882  O   ALA X 250     159.703 129.005 168.614  0.00  0.00            
ATOM   3883  N   PHE X 251     157.619 129.451 168.173  0.00  0.00            
ATOM   3884  H   PHE X 251     156.895 129.534 167.473  0.00  0.00            
ATOM   3885  CA  PHE X 251     157.260 129.414 169.590  0.00  0.00            
ATOM   3886  HA  PHE X 251     157.994 129.996 170.147  0.00  0.00            
ATOM   3887  CB  PHE X 251     155.940 130.213 169.824  0.00  0.00            
ATOM   3888  HB2 PHE X 251     156.243 131.089 170.397  0.00  0.00            
ATOM   3889  HB3 PHE X 251     155.531 130.624 168.901  0.00  0.00            
ATOM   3890  CG  PHE X 251     154.760 129.494 170.463  0.00  0.00            
ATOM   3891  CD1 PHE X 251     154.464 129.684 171.870  0.00  0.00            
ATOM   3892  HD1 PHE X 251     154.728 130.614 172.351  0.00  0.00            
ATOM   3893  CE1 PHE X 251     153.489 128.844 172.499  0.00  0.00            
ATOM   3894  HE1 PHE X 251     153.142 129.042 173.502  0.00  0.00            
ATOM   3895  CZ  PHE X 251     152.895 127.738 171.749  0.00  0.00            
ATOM   3896  HZ  PHE X 251     152.169 127.094 172.224  0.00  0.00            
ATOM   3897  CE2 PHE X 251     153.268 127.565 170.407  0.00  0.00            
ATOM   3898  HE2 PHE X 251     152.833 126.833 169.743  0.00  0.00            
ATOM   3899  CD2 PHE X 251     154.163 128.476 169.774  0.00  0.00            
ATOM   3900  HD2 PHE X 251     154.445 128.314 168.744  0.00  0.00            
ATOM   3901  C   PHE X 251     157.287 127.971 170.268  0.00  0.00            
ATOM   3902  O   PHE X 251     157.647 127.834 171.435  0.00  0.00            
ATOM   3903  N   LYS X 252     157.029 126.996 169.472  0.00  0.00            
ATOM   3904  H   LYS X 252     156.676 127.240 168.558  0.00  0.00            
ATOM   3905  CA  LYS X 252     157.250 125.568 169.826  0.00  0.00            
ATOM   3906  HA  LYS X 252     156.728 125.464 170.777  0.00  0.00            
ATOM   3907  CB  LYS X 252     156.629 124.611 168.828  0.00  0.00            
ATOM   3908  HB2 LYS X 252     156.926 124.770 167.791  0.00  0.00            
ATOM   3909  HB3 LYS X 252     157.039 123.658 169.162  0.00  0.00            
ATOM   3910  CG  LYS X 252     155.084 124.596 168.955  0.00  0.00            
ATOM   3911  HG2 LYS X 252     154.677 124.028 169.792  0.00  0.00            
ATOM   3912  HG3 LYS X 252     154.733 125.594 169.218  0.00  0.00            
ATOM   3913  CD  LYS X 252     154.393 124.004 167.613  0.00  0.00            
ATOM   3914  HD2 LYS X 252     153.336 124.246 167.504  0.00  0.00            
ATOM   3915  HD3 LYS X 252     154.990 124.469 166.828  0.00  0.00            
ATOM   3916  CE  LYS X 252     154.601 122.405 167.554  0.00  0.00            
ATOM   3917  HE2 LYS X 252     155.651 122.220 167.784  0.00  0.00            
ATOM   3918  HE3 LYS X 252     154.037 121.946 168.366  0.00  0.00            
ATOM   3919  NZ  LYS X 252     154.284 121.894 166.245  0.00  0.00            
ATOM   3920  HZ1 LYS X 252     154.091 120.903 166.255  0.00  0.00            
ATOM   3921  HZ2 LYS X 252     155.008 122.016 165.551  0.00  0.00            
ATOM   3922  HZ3 LYS X 252     153.444 122.389 165.979  0.00  0.00            
ATOM   3923  C   LYS X 252     158.706 125.266 170.156  0.00  0.00            
ATOM   3924  O   LYS X 252     159.012 124.626 171.125  0.00  0.00            
ATOM   3925  N   ASP X 253     159.681 125.709 169.406  0.00  0.00            
ATOM   3926  H   ASP X 253     159.424 126.124 168.522  0.00  0.00            
ATOM   3927  CA  ASP X 253     161.134 125.688 169.677  0.00  0.00            
ATOM   3928  HA  ASP X 253     161.519 124.755 170.087  0.00  0.00            
ATOM   3929  CB  ASP X 253     161.932 126.000 168.389  0.00  0.00            
ATOM   3930  HB2 ASP X 253     161.548 125.351 167.603  0.00  0.00            
ATOM   3931  HB3 ASP X 253     161.757 127.061 168.207  0.00  0.00            
ATOM   3932  CG  ASP X 253     163.444 125.868 168.495  0.00  0.00            
ATOM   3933  OD1 ASP X 253     164.138 126.930 168.398  0.00  0.00            
ATOM   3934  OD2 ASP X 253     164.042 124.738 168.527  0.00  0.00            
ATOM   3935  C   ASP X 253     161.516 126.576 170.877  0.00  0.00            
ATOM   3936  O   ASP X 253     162.379 126.195 171.653  0.00  0.00            
ATOM   3937  N   LEU X 254     160.761 127.652 171.218  0.00  0.00            
ATOM   3938  H   LEU X 254     160.068 127.934 170.540  0.00  0.00            
ATOM   3939  CA  LEU X 254     160.975 128.479 172.408  0.00  0.00            
ATOM   3940  HA  LEU X 254     162.047 128.674 172.399  0.00  0.00            
ATOM   3941  CB  LEU X 254     160.134 129.810 172.375  0.00  0.00            
ATOM   3942  HB2 LEU X 254     159.972 130.260 171.396  0.00  0.00            
ATOM   3943  HB3 LEU X 254     159.225 129.520 172.903  0.00  0.00            
ATOM   3944  CG  LEU X 254     160.770 130.811 173.333  0.00  0.00            
ATOM   3945  HG  LEU X 254     160.930 130.295 174.280  0.00  0.00            
ATOM   3946  CD1 LEU X 254     162.110 131.422 172.828  0.00  0.00            
ATOM   3947 HD11 LEU X 254     162.875 130.648 172.774  0.00  0.00            
ATOM   3948 HD12 LEU X 254     162.347 132.278 173.461  0.00  0.00            
ATOM   3949 HD13 LEU X 254     161.992 131.777 171.805  0.00  0.00            
ATOM   3950  CD2 LEU X 254     159.778 131.897 173.589  0.00  0.00            
ATOM   3951 HD21 LEU X 254     160.068 132.657 174.314  0.00  0.00            
ATOM   3952 HD22 LEU X 254     159.668 132.463 172.664  0.00  0.00            
ATOM   3953 HD23 LEU X 254     158.792 131.530 173.872  0.00  0.00            
ATOM   3954  C   LEU X 254     160.569 127.655 173.632  0.00  0.00            
ATOM   3955  O   LEU X 254     161.296 127.605 174.674  0.00  0.00            
ATOM   3956  N   ASN X 255     159.428 127.003 173.538  0.00  0.00            
ATOM   3957  H   ASN X 255     158.822 127.212 172.758  0.00  0.00            
ATOM   3958  CA  ASN X 255     158.894 126.053 174.584  0.00  0.00            
ATOM   3959  HA  ASN X 255     158.969 126.685 175.469  0.00  0.00            
ATOM   3960  CB  ASN X 255     157.441 125.738 174.191  0.00  0.00            
ATOM   3961  HB2 ASN X 255     156.835 126.641 174.268  0.00  0.00            
ATOM   3962  HB3 ASN X 255     157.290 125.258 173.224  0.00  0.00            
ATOM   3963  CG  ASN X 255     156.806 124.883 175.228  0.00  0.00            
ATOM   3964  OD1 ASN X 255     156.300 125.307 176.244  0.00  0.00            
ATOM   3965  ND2 ASN X 255     156.633 123.613 174.936  0.00  0.00            
ATOM   3966 HD21 ASN X 255     156.819 123.293 173.996  0.00  0.00            
ATOM   3967 HD22 ASN X 255     155.847 123.186 175.406  0.00  0.00            
ATOM   3968  C   ASN X 255     159.821 124.830 174.788  0.00  0.00            
ATOM   3969  O   ASN X 255     160.034 124.479 175.956  0.00  0.00            
ATOM   3970  N   GLU X 256     160.434 124.257 173.750  0.00  0.00            
ATOM   3971  H   GLU X 256     160.117 124.382 172.799  0.00  0.00            
ATOM   3972  CA  GLU X 256     161.442 123.240 173.924  0.00  0.00            
ATOM   3973  HA  GLU X 256     161.049 122.535 174.657  0.00  0.00            
ATOM   3974  CB  GLU X 256     161.593 122.383 172.648  0.00  0.00            
ATOM   3975  HB2 GLU X 256     160.594 122.116 172.305  0.00  0.00            
ATOM   3976  HB3 GLU X 256     162.087 122.970 171.874  0.00  0.00            
ATOM   3977  CG  GLU X 256     162.285 121.113 173.069  0.00  0.00            
ATOM   3978  HG2 GLU X 256     163.152 121.263 173.712  0.00  0.00            
ATOM   3979  HG3 GLU X 256     161.549 120.545 173.638  0.00  0.00            
ATOM   3980  CD  GLU X 256     162.738 120.311 171.881  0.00  0.00            
ATOM   3981  OE1 GLU X 256     162.538 119.079 171.902  0.00  0.00            
ATOM   3982  OE2 GLU X 256     163.337 120.846 170.908  0.00  0.00            
ATOM   3983  C   GLU X 256     162.735 123.731 174.534  0.00  0.00            
ATOM   3984  O   GLU X 256     163.346 123.071 175.379  0.00  0.00            
ATOM   3985  N   LYS X 257     163.144 124.957 174.199  0.00  0.00            
ATOM   3986  H   LYS X 257     162.626 125.416 173.463  0.00  0.00            
ATOM   3987  CA  LYS X 257     164.303 125.652 174.884  0.00  0.00            
ATOM   3988  HA  LYS X 257     165.120 124.932 174.831  0.00  0.00            
ATOM   3989  CB  LYS X 257     164.743 126.937 174.088  0.00  0.00            
ATOM   3990  HB2 LYS X 257     164.964 126.622 173.068  0.00  0.00            
ATOM   3991  HB3 LYS X 257     163.905 127.632 174.045  0.00  0.00            
ATOM   3992  CG  LYS X 257     166.051 127.704 174.454  0.00  0.00            
ATOM   3993  HG2 LYS X 257     165.809 128.179 175.405  0.00  0.00            
ATOM   3994  HG3 LYS X 257     166.892 127.038 174.645  0.00  0.00            
ATOM   3995  CD  LYS X 257     166.476 128.795 173.433  0.00  0.00            
ATOM   3996  HD2 LYS X 257     166.820 128.242 172.560  0.00  0.00            
ATOM   3997  HD3 LYS X 257     165.622 129.442 173.230  0.00  0.00            
ATOM   3998  CE  LYS X 257     167.601 129.617 174.053  0.00  0.00            
ATOM   3999  HE2 LYS X 257     167.180 130.177 174.888  0.00  0.00            
ATOM   4000  HE3 LYS X 257     168.410 129.066 174.532  0.00  0.00            
ATOM   4001  NZ  LYS X 257     168.223 130.584 173.077  0.00  0.00            
ATOM   4002  HZ1 LYS X 257     168.996 131.113 173.454  0.00  0.00            
ATOM   4003  HZ2 LYS X 257     167.558 131.301 172.823  0.00  0.00            
ATOM   4004  HZ3 LYS X 257     168.632 130.038 172.333  0.00  0.00            
ATOM   4005  C   LYS X 257     164.052 125.869 176.354  0.00  0.00            
ATOM   4006  O   LYS X 257     164.878 125.576 177.237  0.00  0.00            
ATOM   4007  N   PHE X 258     162.836 126.283 176.788  0.00  0.00            
ATOM   4008  H   PHE X 258     162.187 126.472 176.038  0.00  0.00            
ATOM   4009  CA  PHE X 258     162.317 126.506 178.125  0.00  0.00            
ATOM   4010  HA  PHE X 258     162.977 127.213 178.628  0.00  0.00            
ATOM   4011  CB  PHE X 258     160.891 127.091 177.940  0.00  0.00            
ATOM   4012  HB2 PHE X 258     160.457 126.856 176.969  0.00  0.00            
ATOM   4013  HB3 PHE X 258     160.213 126.650 178.670  0.00  0.00            
ATOM   4014  CG  PHE X 258     160.773 128.582 178.158  0.00  0.00            
ATOM   4015  CD1 PHE X 258     160.179 129.434 177.196  0.00  0.00            
ATOM   4016  HD1 PHE X 258     159.997 129.067 176.197  0.00  0.00            
ATOM   4017  CE1 PHE X 258     160.131 130.786 177.390  0.00  0.00            
ATOM   4018  HE1 PHE X 258     159.838 131.437 176.579  0.00  0.00            
ATOM   4019  CZ  PHE X 258     160.467 131.304 178.676  0.00  0.00            
ATOM   4020  HZ  PHE X 258     160.238 132.350 178.818  0.00  0.00            
ATOM   4021  CE2 PHE X 258     161.035 130.462 179.650  0.00  0.00            
ATOM   4022  HE2 PHE X 258     161.316 130.919 180.587  0.00  0.00            
ATOM   4023  CD2 PHE X 258     161.101 129.095 179.429  0.00  0.00            
ATOM   4024  HD2 PHE X 258     161.406 128.392 180.191  0.00  0.00            
ATOM   4025  C   PHE X 258     162.236 125.181 178.891  0.00  0.00            
ATOM   4026  O   PHE X 258     162.717 125.192 180.065  0.00  0.00            
ATOM   4027  N   TYR X 259     161.831 124.080 178.242  0.00  0.00            
ATOM   4028  H   TYR X 259     161.357 124.218 177.361  0.00  0.00            
ATOM   4029  CA  TYR X 259     161.834 122.705 178.786  0.00  0.00            
ATOM   4030  HA  TYR X 259     161.414 122.658 179.791  0.00  0.00            
ATOM   4031  CB  TYR X 259     160.956 121.812 177.882  0.00  0.00            
ATOM   4032  HB2 TYR X 259     159.926 122.134 178.034  0.00  0.00            
ATOM   4033  HB3 TYR X 259     161.330 121.881 176.860  0.00  0.00            
ATOM   4034  CG  TYR X 259     160.993 120.319 178.202  0.00  0.00            
ATOM   4035  CD1 TYR X 259     160.892 119.959 179.546  0.00  0.00            
ATOM   4036  HD1 TYR X 259     160.858 120.686 180.343  0.00  0.00            
ATOM   4037  CE1 TYR X 259     160.885 118.601 179.881  0.00  0.00            
ATOM   4038  HE1 TYR X 259     160.756 118.254 180.895  0.00  0.00            
ATOM   4039  CZ  TYR X 259     161.087 117.594 178.931  0.00  0.00            
ATOM   4040  OH  TYR X 259     161.183 116.257 179.231  0.00  0.00            
ATOM   4041  HH  TYR X 259     161.103 116.135 180.180  0.00  0.00            
ATOM   4042  CE2 TYR X 259     161.235 117.952 177.566  0.00  0.00            
ATOM   4043  HE2 TYR X 259     161.332 117.200 176.798  0.00  0.00            
ATOM   4044  CD2 TYR X 259     161.204 119.328 177.183  0.00  0.00            
ATOM   4045  HD2 TYR X 259     161.318 119.588 176.141  0.00  0.00            
ATOM   4046  C   TYR X 259     163.301 122.223 178.914  0.00  0.00            
ATOM   4047  O   TYR X 259     163.684 121.659 179.983  0.00  0.00            
ATOM   4048  N   SER X 260     164.223 122.504 177.938  0.00  0.00            
ATOM   4049  H   SER X 260     163.857 123.007 177.142  0.00  0.00            
ATOM   4050  CA  SER X 260     165.623 122.380 178.064  0.00  0.00            
ATOM   4051  HA  SER X 260     165.913 121.357 178.306  0.00  0.00            
ATOM   4052  CB  SER X 260     166.259 122.637 176.672  0.00  0.00            
ATOM   4053  HB2 SER X 260     166.029 123.650 176.340  0.00  0.00            
ATOM   4054  HB3 SER X 260     167.347 122.562 176.669  0.00  0.00            
ATOM   4055  OG  SER X 260     165.654 121.650 175.824  0.00  0.00            
ATOM   4056  HG  SER X 260     164.695 121.674 175.837  0.00  0.00            
ATOM   4057  C   SER X 260     166.255 123.206 179.299  0.00  0.00            
ATOM   4058  O   SER X 260     167.244 122.748 179.895  0.00  0.00            
ATOM   4059  N   PHE X 261     165.617 124.277 179.801  0.00  0.00            
ATOM   4060  H   PHE X 261     164.678 124.425 179.460  0.00  0.00            
ATOM   4061  CA  PHE X 261     166.072 125.082 180.904  0.00  0.00            
ATOM   4062  HA  PHE X 261     167.161 125.052 180.879  0.00  0.00            
ATOM   4063  CB  PHE X 261     165.701 126.543 180.610  0.00  0.00            
ATOM   4064  HB2 PHE X 261     165.921 126.936 179.617  0.00  0.00            
ATOM   4065  HB3 PHE X 261     164.615 126.636 180.643  0.00  0.00            
ATOM   4066  CG  PHE X 261     166.302 127.565 181.558  0.00  0.00            
ATOM   4067  CD1 PHE X 261     167.574 128.040 181.421  0.00  0.00            
ATOM   4068  HD1 PHE X 261     168.189 127.542 180.687  0.00  0.00            
ATOM   4069  CE1 PHE X 261     168.178 128.899 182.375  0.00  0.00            
ATOM   4070  HE1 PHE X 261     169.230 129.103 182.239  0.00  0.00            
ATOM   4071  CZ  PHE X 261     167.301 129.327 183.443  0.00  0.00            
ATOM   4072  HZ  PHE X 261     167.664 130.062 184.147  0.00  0.00            
ATOM   4073  CE2 PHE X 261     165.938 129.017 183.471  0.00  0.00            
ATOM   4074  HE2 PHE X 261     165.338 129.348 184.305  0.00  0.00            
ATOM   4075  CD2 PHE X 261     165.461 128.057 182.572  0.00  0.00            
ATOM   4076  HD2 PHE X 261     164.477 127.636 182.717  0.00  0.00            
ATOM   4077  C   PHE X 261     165.614 124.568 182.266  0.00  0.00            
ATOM   4078  O   PHE X 261     166.377 124.593 183.230  0.00  0.00            
ATOM   4079  N   MET X 262     164.548 123.771 182.229  0.00  0.00            
ATOM   4080  H   MET X 262     164.076 123.763 181.336  0.00  0.00            
ATOM   4081  CA  MET X 262     164.108 122.871 183.329  0.00  0.00            
ATOM   4082  HA  MET X 262     164.117 123.477 184.234  0.00  0.00            
ATOM   4083  CB  MET X 262     162.608 122.479 183.108  0.00  0.00            
ATOM   4084  HB2 MET X 262     162.049 123.347 183.456  0.00  0.00            
ATOM   4085  HB3 MET X 262     162.350 122.262 182.072  0.00  0.00            
ATOM   4086  CG  MET X 262     162.163 121.344 183.960  0.00  0.00            
ATOM   4087  HG2 MET X 262     162.735 120.433 183.790  0.00  0.00            
ATOM   4088  HG3 MET X 262     162.264 121.677 184.993  0.00  0.00            
ATOM   4089  SD  MET X 262     160.417 120.976 183.698  0.00  0.00            
ATOM   4090  CE  MET X 262     160.151 119.547 184.676  0.00  0.00            
ATOM   4091  HE1 MET X 262     160.504 119.732 185.691  0.00  0.00            
ATOM   4092  HE2 MET X 262     159.105 119.239 184.655  0.00  0.00            
ATOM   4093  HE3 MET X 262     160.820 118.798 184.254  0.00  0.00            
ATOM   4094  C   MET X 262     165.099 121.715 183.324  0.00  0.00            
ATOM   4095  O   MET X 262     165.649 121.496 184.391  0.00  0.00            
ATOM   4096  N   GLN X 263     165.453 121.050 182.221  0.00  0.00            
ATOM   4097  H   GLN X 263     165.108 121.446 181.359  0.00  0.00            
ATOM   4098  CA  GLN X 263     166.419 119.993 182.239  0.00  0.00            
ATOM   4099  HA  GLN X 263     166.006 119.221 182.888  0.00  0.00            
ATOM   4100  CB  GLN X 263     166.483 119.453 180.747  0.00  0.00            
ATOM   4101  HB2 GLN X 263     166.621 120.265 180.032  0.00  0.00            
ATOM   4102  HB3 GLN X 263     167.379 118.834 180.730  0.00  0.00            
ATOM   4103  CG  GLN X 263     165.281 118.581 180.433  0.00  0.00            
ATOM   4104  HG2 GLN X 263     165.315 117.679 181.045  0.00  0.00            
ATOM   4105  HG3 GLN X 263     164.393 119.180 180.634  0.00  0.00            
ATOM   4106  CD  GLN X 263     165.338 118.052 178.966  0.00  0.00            
ATOM   4107  OE1 GLN X 263     166.227 118.389 178.226  0.00  0.00            
ATOM   4108  NE2 GLN X 263     164.473 117.160 178.462  0.00  0.00            
ATOM   4109 HE21 GLN X 263     164.641 116.724 177.567  0.00  0.00            
ATOM   4110 HE22 GLN X 263     163.571 117.016 178.893  0.00  0.00            
ATOM   4111  C   GLN X 263     167.786 120.340 182.820  0.00  0.00            
ATOM   4112  O   GLN X 263     168.322 119.480 183.532  0.00  0.00            
ATOM   4113  N   LYS X 264     168.270 121.524 182.518  0.00  0.00            
ATOM   4114  H   LYS X 264     167.738 122.185 181.970  0.00  0.00            
ATOM   4115  CA  LYS X 264     169.571 121.983 183.002  0.00  0.00            
ATOM   4116  HA  LYS X 264     170.386 121.291 182.791  0.00  0.00            
ATOM   4117  CB  LYS X 264     169.727 123.383 182.411  0.00  0.00            
ATOM   4118  HB2 LYS X 264     169.548 123.465 181.339  0.00  0.00            
ATOM   4119  HB3 LYS X 264     168.957 124.044 182.807  0.00  0.00            
ATOM   4120  CG  LYS X 264     171.109 123.903 182.810  0.00  0.00            
ATOM   4121  HG2 LYS X 264     171.130 124.135 183.875  0.00  0.00            
ATOM   4122  HG3 LYS X 264     171.850 123.123 182.639  0.00  0.00            
ATOM   4123  CD  LYS X 264     171.571 125.145 182.035  0.00  0.00            
ATOM   4124  HD2 LYS X 264     171.076 125.211 181.066  0.00  0.00            
ATOM   4125  HD3 LYS X 264     171.207 125.986 182.626  0.00  0.00            
ATOM   4126  CE  LYS X 264     173.067 125.300 181.838  0.00  0.00            
ATOM   4127  HE2 LYS X 264     173.455 125.438 182.848  0.00  0.00            
ATOM   4128  HE3 LYS X 264     173.583 124.407 181.486  0.00  0.00            
ATOM   4129  NZ  LYS X 264     173.368 126.392 180.932  0.00  0.00            
ATOM   4130  HZ1 LYS X 264     172.542 126.688 180.432  0.00  0.00            
ATOM   4131  HZ2 LYS X 264     173.976 126.111 180.177  0.00  0.00            
ATOM   4132  HZ3 LYS X 264     173.838 127.175 181.364  0.00  0.00            
ATOM   4133  C   LYS X 264     169.562 122.011 184.568  0.00  0.00            
ATOM   4134  O   LYS X 264     170.462 121.541 185.264  0.00  0.00            
ATOM   4135  N   MET X 265     168.459 122.693 185.088  0.00  0.00            
ATOM   4136  H   MET X 265     167.732 123.030 184.472  0.00  0.00            
ATOM   4137  CA  MET X 265     168.170 122.784 186.528  0.00  0.00            
ATOM   4138  HA  MET X 265     168.895 123.340 187.123  0.00  0.00            
ATOM   4139  CB  MET X 265     167.034 123.777 186.742  0.00  0.00            
ATOM   4140  HB2 MET X 265     166.213 123.258 186.247  0.00  0.00            
ATOM   4141  HB3 MET X 265     166.712 123.727 187.782  0.00  0.00            
ATOM   4142  CG  MET X 265     167.224 125.260 186.420  0.00  0.00            
ATOM   4143  HG2 MET X 265     167.527 125.281 185.373  0.00  0.00            
ATOM   4144  HG3 MET X 265     166.254 125.748 186.515  0.00  0.00            
ATOM   4145  SD  MET X 265     168.618 126.130 187.293  0.00  0.00            
ATOM   4146  CE  MET X 265     168.716 127.640 186.329  0.00  0.00            
ATOM   4147  HE1 MET X 265     168.931 127.461 185.275  0.00  0.00            
ATOM   4148  HE2 MET X 265     167.787 128.206 186.406  0.00  0.00            
ATOM   4149  HE3 MET X 265     169.580 128.186 186.708  0.00  0.00            
ATOM   4150  C   MET X 265     168.007 121.430 187.281  0.00  0.00            
ATOM   4151  O   MET X 265     168.336 121.319 188.462  0.00  0.00            
ATOM   4152  N   VAL X 266     167.507 120.403 186.595  0.00  0.00            
ATOM   4153  H   VAL X 266     167.064 120.604 185.710  0.00  0.00            
ATOM   4154  CA  VAL X 266     167.462 119.020 187.087  0.00  0.00            
ATOM   4155  HA  VAL X 266     167.096 118.966 188.113  0.00  0.00            
ATOM   4156  CB  VAL X 266     166.584 118.046 186.205  0.00  0.00            
ATOM   4157  HB  VAL X 266     166.945 118.036 185.176  0.00  0.00            
ATOM   4158  CG1 VAL X 266     166.731 116.600 186.750  0.00  0.00            
ATOM   4159 HG11 VAL X 266     167.745 116.200 186.779  0.00  0.00            
ATOM   4160 HG12 VAL X 266     166.250 116.473 187.720  0.00  0.00            
ATOM   4161 HG13 VAL X 266     166.110 115.982 186.101  0.00  0.00            
ATOM   4162  CG2 VAL X 266     165.109 118.544 186.196  0.00  0.00            
ATOM   4163 HG21 VAL X 266     164.999 119.591 185.915  0.00  0.00            
ATOM   4164 HG22 VAL X 266     164.607 118.441 187.158  0.00  0.00            
ATOM   4165 HG23 VAL X 266     164.673 117.851 185.477  0.00  0.00            
ATOM   4166  C   VAL X 266     168.863 118.368 187.034  0.00  0.00            
ATOM   4167  O   VAL X 266     169.297 117.891 188.085  0.00  0.00            
ATOM   4168  N   LYS X 267     169.728 118.557 185.979  0.00  0.00            
ATOM   4169  H   LYS X 267     169.287 118.798 185.103  0.00  0.00            
ATOM   4170  CA  LYS X 267     171.126 118.187 186.022  0.00  0.00            
ATOM   4171  HA  LYS X 267     171.193 117.141 186.318  0.00  0.00            
ATOM   4172  CB  LYS X 267     171.704 118.304 184.554  0.00  0.00            
ATOM   4173  HB2 LYS X 267     170.969 117.722 183.998  0.00  0.00            
ATOM   4174  HB3 LYS X 267     171.703 119.343 184.223  0.00  0.00            
ATOM   4175  CG  LYS X 267     173.168 117.733 184.547  0.00  0.00            
ATOM   4176  HG2 LYS X 267     173.900 118.490 184.831  0.00  0.00            
ATOM   4177  HG3 LYS X 267     173.219 116.945 185.298  0.00  0.00            
ATOM   4178  CD  LYS X 267     173.537 117.277 183.113  0.00  0.00            
ATOM   4179  HD2 LYS X 267     174.447 116.685 183.014  0.00  0.00            
ATOM   4180  HD3 LYS X 267     172.733 116.627 182.769  0.00  0.00            
ATOM   4181  CE  LYS X 267     173.574 118.424 182.172  0.00  0.00            
ATOM   4182  HE2 LYS X 267     172.594 118.881 182.040  0.00  0.00            
ATOM   4183  HE3 LYS X 267     174.195 119.168 182.673  0.00  0.00            
ATOM   4184  NZ  LYS X 267     174.209 118.029 180.918  0.00  0.00            
ATOM   4185  HZ1 LYS X 267     173.693 117.244 180.545  0.00  0.00            
ATOM   4186  HZ2 LYS X 267     175.155 117.706 181.065  0.00  0.00            
ATOM   4187  HZ3 LYS X 267     174.265 118.732 180.196  0.00  0.00            
ATOM   4188  C   LYS X 267     171.957 118.936 187.140  0.00  0.00            
ATOM   4189  O   LYS X 267     172.781 118.354 187.844  0.00  0.00            
ATOM   4190  N   GLU X 268     171.577 120.135 187.397  0.00  0.00            
ATOM   4191  H   GLU X 268     170.902 120.484 186.732  0.00  0.00            
ATOM   4192  CA  GLU X 268     172.132 120.966 188.439  0.00  0.00            
ATOM   4193  HA  GLU X 268     173.220 120.921 188.383  0.00  0.00            
ATOM   4194  CB  GLU X 268     171.703 122.414 188.142  0.00  0.00            
ATOM   4195  HB2 GLU X 268     172.239 122.724 187.244  0.00  0.00            
ATOM   4196  HB3 GLU X 268     170.676 122.415 187.776  0.00  0.00            
ATOM   4197  CG  GLU X 268     171.766 123.409 189.315  0.00  0.00            
ATOM   4198  HG2 GLU X 268     171.298 124.323 188.949  0.00  0.00            
ATOM   4199  HG3 GLU X 268     171.160 123.067 190.154  0.00  0.00            
ATOM   4200  CD  GLU X 268     173.185 123.845 189.655  0.00  0.00            
ATOM   4201  OE1 GLU X 268     174.134 123.767 188.813  0.00  0.00            
ATOM   4202  OE2 GLU X 268     173.415 124.124 190.848  0.00  0.00            
ATOM   4203  C   GLU X 268     171.881 120.424 189.869  0.00  0.00            
ATOM   4204  O   GLU X 268     172.438 120.976 190.834  0.00  0.00            
ATOM   4205  N   HID X 269     170.996 119.424 190.019  0.00  0.00            
ATOM   4206  H   HID X 269     170.427 119.156 189.229  0.00  0.00            
ATOM   4207  CA  HID X 269     170.539 119.046 191.397  0.00  0.00            
ATOM   4208  HA  HID X 269     171.200 119.430 192.173  0.00  0.00            
ATOM   4209  CB  HID X 269     169.086 119.594 191.545  0.00  0.00            
ATOM   4210  HB2 HID X 269     168.532 119.661 190.608  0.00  0.00            
ATOM   4211  HB3 HID X 269     168.597 119.122 192.397  0.00  0.00            
ATOM   4212  CG  HID X 269     169.023 121.102 191.949  0.00  0.00            
ATOM   4213  ND1 HID X 269     168.493 122.119 191.096  0.00  0.00            
ATOM   4214  HD1 HID X 269     168.107 121.884 190.193  0.00  0.00            
ATOM   4215  CE1 HID X 269     168.237 123.239 191.868  0.00  0.00            
ATOM   4216  HE1 HID X 269     167.711 124.070 191.420  0.00  0.00            
ATOM   4217  NE2 HID X 269     168.878 123.024 193.069  0.00  0.00            
ATOM   4218  CD2 HID X 269     169.279 121.674 193.140  0.00  0.00            
ATOM   4219  HD2 HID X 269     169.633 121.203 194.045  0.00  0.00            
ATOM   4220  C   HID X 269     170.411 117.484 191.660  0.00  0.00            
ATOM   4221  O   HID X 269     170.459 117.030 192.795  0.00  0.00            
ATOM   4222  N   TYR X 270     170.193 116.775 190.586  0.00  0.00            
ATOM   4223  H   TYR X 270     170.137 117.241 189.691  0.00  0.00            
ATOM   4224  CA  TYR X 270     169.721 115.387 190.703  0.00  0.00            
ATOM   4225  HA  TYR X 270     168.748 115.389 191.196  0.00  0.00            
ATOM   4226  CB  TYR X 270     169.338 114.744 189.395  0.00  0.00            
ATOM   4227  HB2 TYR X 270     168.675 113.901 189.594  0.00  0.00            
ATOM   4228  HB3 TYR X 270     168.656 115.440 188.905  0.00  0.00            
ATOM   4229  CG  TYR X 270     170.499 114.269 188.545  0.00  0.00            
ATOM   4230  CD1 TYR X 270     170.764 112.861 188.329  0.00  0.00            
ATOM   4231  HD1 TYR X 270     169.983 112.194 188.663  0.00  0.00            
ATOM   4232  CE1 TYR X 270     171.887 112.356 187.648  0.00  0.00            
ATOM   4233  HE1 TYR X 270     172.085 111.330 187.377  0.00  0.00            
ATOM   4234  CZ  TYR X 270     172.816 113.297 187.175  0.00  0.00            
ATOM   4235  OH  TYR X 270     173.950 112.823 186.612  0.00  0.00            
ATOM   4236  HH  TYR X 270     174.502 113.529 186.268  0.00  0.00            
ATOM   4237  CE2 TYR X 270     172.589 114.705 187.365  0.00  0.00            
ATOM   4238  HE2 TYR X 270     173.264 115.425 186.926  0.00  0.00            
ATOM   4239  CD2 TYR X 270     171.448 115.230 188.110  0.00  0.00            
ATOM   4240  HD2 TYR X 270     171.348 116.296 188.255  0.00  0.00            
ATOM   4241  C   TYR X 270     170.625 114.425 191.466  0.00  0.00            
ATOM   4242  O   TYR X 270     170.222 113.378 192.005  0.00  0.00            
ATOM   4243  N   LYS X 271     171.964 114.678 191.425  0.00  0.00            
ATOM   4244  H   LYS X 271     172.212 115.488 190.875  0.00  0.00            
ATOM   4245  CA  LYS X 271     173.069 113.824 192.058  0.00  0.00            
ATOM   4246  HA  LYS X 271     172.750 113.007 192.706  0.00  0.00            
ATOM   4247  CB  LYS X 271     173.684 113.112 190.870  0.00  0.00            
ATOM   4248  HB2 LYS X 271     172.950 112.497 190.349  0.00  0.00            
ATOM   4249  HB3 LYS X 271     174.037 113.876 190.177  0.00  0.00            
ATOM   4250  CG  LYS X 271     174.920 112.138 191.097  0.00  0.00            
ATOM   4251  HG2 LYS X 271     175.253 111.807 190.113  0.00  0.00            
ATOM   4252  HG3 LYS X 271     175.679 112.773 191.554  0.00  0.00            
ATOM   4253  CD  LYS X 271     174.655 110.944 191.997  0.00  0.00            
ATOM   4254  HD2 LYS X 271     175.558 110.334 191.957  0.00  0.00            
ATOM   4255  HD3 LYS X 271     174.467 111.279 193.017  0.00  0.00            
ATOM   4256  CE  LYS X 271     173.416 110.230 191.421  0.00  0.00            
ATOM   4257  HE2 LYS X 271     172.599 110.806 191.855  0.00  0.00            
ATOM   4258  HE3 LYS X 271     173.392 110.320 190.334  0.00  0.00            
ATOM   4259  NZ  LYS X 271     173.398 108.853 191.952  0.00  0.00            
ATOM   4260  HZ1 LYS X 271     173.892 108.159 191.408  0.00  0.00            
ATOM   4261  HZ2 LYS X 271     172.419 108.615 192.027  0.00  0.00            
ATOM   4262  HZ3 LYS X 271     173.808 108.774 192.872  0.00  0.00            
ATOM   4263  C   LYS X 271     174.093 114.630 192.861  0.00  0.00            
ATOM   4264  O   LYS X 271     174.896 114.120 193.611  0.00  0.00            
ATOM   4265  N   THR X 272     174.085 115.981 192.774  0.00  0.00            
ATOM   4266  H   THR X 272     173.356 116.362 192.188  0.00  0.00            
ATOM   4267  CA  THR X 272     174.842 116.888 193.703  0.00  0.00            
ATOM   4268  HA  THR X 272     175.828 116.474 193.916  0.00  0.00            
ATOM   4269  CB  THR X 272     174.927 118.305 193.024  0.00  0.00            
ATOM   4270  HB  THR X 272     175.154 118.984 193.846  0.00  0.00            
ATOM   4271  CG2 THR X 272     176.073 118.360 191.979  0.00  0.00            
ATOM   4272 HG21 THR X 272     177.017 118.250 192.512  0.00  0.00            
ATOM   4273 HG22 THR X 272     176.181 119.334 191.501  0.00  0.00            
ATOM   4274 HG23 THR X 272     175.971 117.611 191.195  0.00  0.00            
ATOM   4275  OG1 THR X 272     173.736 118.611 192.459  0.00  0.00            
ATOM   4276  HG1 THR X 272     173.454 119.386 192.950  0.00  0.00            
ATOM   4277  C   THR X 272     173.971 117.070 194.982  0.00  0.00            
ATOM   4278  O   THR X 272     172.881 116.561 195.116  0.00  0.00            
ATOM   4279  N   PHE X 273     174.573 117.652 196.066  0.00  0.00            
ATOM   4280  H   PHE X 273     175.558 117.866 195.995  0.00  0.00            
ATOM   4281  CA  PHE X 273     173.774 118.211 197.109  0.00  0.00            
ATOM   4282  HA  PHE X 273     172.754 117.988 196.796  0.00  0.00            
ATOM   4283  CB  PHE X 273     174.081 117.536 198.455  0.00  0.00            
ATOM   4284  HB2 PHE X 273     173.253 117.687 199.148  0.00  0.00            
ATOM   4285  HB3 PHE X 273     174.115 116.456 198.312  0.00  0.00            
ATOM   4286  CG  PHE X 273     175.370 117.982 199.148  0.00  0.00            
ATOM   4287  CD1 PHE X 273     175.315 118.497 200.498  0.00  0.00            
ATOM   4288  HD1 PHE X 273     174.350 118.691 200.942  0.00  0.00            
ATOM   4289  CE1 PHE X 273     176.513 118.954 201.119  0.00  0.00            
ATOM   4290  HE1 PHE X 273     176.363 119.414 202.085  0.00  0.00            
ATOM   4291  CZ  PHE X 273     177.756 118.817 200.530  0.00  0.00            
ATOM   4292  HZ  PHE X 273     178.640 119.281 200.944  0.00  0.00            
ATOM   4293  CE2 PHE X 273     177.789 118.146 199.282  0.00  0.00            
ATOM   4294  HE2 PHE X 273     178.769 118.023 198.845  0.00  0.00            
ATOM   4295  CD2 PHE X 273     176.621 117.752 198.558  0.00  0.00            
ATOM   4296  HD2 PHE X 273     176.658 117.292 197.581  0.00  0.00            
ATOM   4297  C   PHE X 273     173.877 119.746 197.283  0.00  0.00            
ATOM   4298  O   PHE X 273     174.844 120.323 196.883  0.00  0.00            
ATOM   4299  N   GLU X 274     172.884 120.399 197.855  0.00  0.00            
ATOM   4300  H   GLU X 274     172.079 119.844 198.111  0.00  0.00            
ATOM   4301  CA  GLU X 274     172.908 121.743 198.306  0.00  0.00            
ATOM   4302  HA  GLU X 274     173.616 122.260 197.659  0.00  0.00            
ATOM   4303  CB  GLU X 274     171.503 122.381 198.322  0.00  0.00            
ATOM   4304  HB2 GLU X 274     170.933 121.675 198.925  0.00  0.00            
ATOM   4305  HB3 GLU X 274     171.487 123.346 198.830  0.00  0.00            
ATOM   4306  CG  GLU X 274     170.727 122.320 197.064  0.00  0.00            
ATOM   4307  HG2 GLU X 274     171.023 121.538 196.366  0.00  0.00            
ATOM   4308  HG3 GLU X 274     169.666 122.215 197.288  0.00  0.00            
ATOM   4309  CD  GLU X 274     170.849 123.589 196.216  0.00  0.00            
ATOM   4310  OE1 GLU X 274     171.973 124.135 196.048  0.00  0.00            
ATOM   4311  OE2 GLU X 274     169.810 124.145 195.804  0.00  0.00            
ATOM   4312  C   GLU X 274     173.463 121.869 199.730  0.00  0.00            
ATOM   4313  O   GLU X 274     173.195 120.998 200.592  0.00  0.00            
ATOM   4314  N   LYS X 275     174.059 123.033 200.038  0.00  0.00            
ATOM   4315  H   LYS X 275     174.265 123.702 199.310  0.00  0.00            
ATOM   4316  CA  LYS X 275     174.411 123.398 201.400  0.00  0.00            
ATOM   4317  HA  LYS X 275     174.403 122.514 202.038  0.00  0.00            
ATOM   4318  CB  LYS X 275     175.817 123.910 201.494  0.00  0.00            
ATOM   4319  HB2 LYS X 275     176.091 124.059 202.539  0.00  0.00            
ATOM   4320  HB3 LYS X 275     176.573 123.237 201.089  0.00  0.00            
ATOM   4321  CG  LYS X 275     176.102 125.278 200.794  0.00  0.00            
ATOM   4322  HG2 LYS X 275     176.069 125.205 199.707  0.00  0.00            
ATOM   4323  HG3 LYS X 275     175.540 126.054 201.314  0.00  0.00            
ATOM   4324  CD  LYS X 275     177.576 125.698 201.032  0.00  0.00            
ATOM   4325  HD2 LYS X 275     177.688 125.869 202.103  0.00  0.00            
ATOM   4326  HD3 LYS X 275     178.250 125.002 200.533  0.00  0.00            
ATOM   4327  CE  LYS X 275     177.935 127.079 200.515  0.00  0.00            
ATOM   4328  HE2 LYS X 275     177.828 127.055 199.430  0.00  0.00            
ATOM   4329  HE3 LYS X 275     177.300 127.823 200.995  0.00  0.00            
ATOM   4330  NZ  LYS X 275     179.320 127.268 200.926  0.00  0.00            
ATOM   4331  HZ1 LYS X 275     179.724 128.076 200.474  0.00  0.00            
ATOM   4332  HZ2 LYS X 275     179.916 126.464 200.794  0.00  0.00            
ATOM   4333  HZ3 LYS X 275     179.395 127.564 201.888  0.00  0.00            
ATOM   4334  C   LYS X 275     173.332 124.405 202.032  0.00  0.00            
ATOM   4335  O   LYS X 275     172.597 125.073 201.314  0.00  0.00            
ATOM   4336  N   GLY X 276     173.388 124.386 203.381  0.00  0.00            
ATOM   4337  H   GLY X 276     174.079 123.763 203.775  0.00  0.00            
ATOM   4338  CA  GLY X 276     172.572 125.329 204.177  0.00  0.00            
ATOM   4339  HA2 GLY X 276     173.007 125.504 205.161  0.00  0.00            
ATOM   4340  HA3 GLY X 276     172.562 126.327 203.737  0.00  0.00            
ATOM   4341  C   GLY X 276     171.157 124.787 204.275  0.00  0.00            
ATOM   4342  O   GLY X 276     170.837 123.599 204.102  0.00  0.00            
ATOM   4343  N   HID X 277     170.223 125.684 204.673  0.00  0.00            
ATOM   4344  H   HID X 277     170.551 126.634 204.777  0.00  0.00            
ATOM   4345  CA  HID X 277     168.785 125.481 204.908  0.00  0.00            
ATOM   4346  HA  HID X 277     168.669 124.683 205.641  0.00  0.00            
ATOM   4347  CB  HID X 277     168.215 126.728 205.573  0.00  0.00            
ATOM   4348  HB2 HID X 277     168.994 126.882 206.319  0.00  0.00            
ATOM   4349  HB3 HID X 277     168.194 127.585 204.899  0.00  0.00            
ATOM   4350  CG  HID X 277     166.899 126.626 206.288  0.00  0.00            
ATOM   4351  ND1 HID X 277     165.677 126.880 205.630  0.00  0.00            
ATOM   4352  HD1 HID X 277     165.560 127.034 204.639  0.00  0.00            
ATOM   4353  CE1 HID X 277     164.703 126.776 206.609  0.00  0.00            
ATOM   4354  HE1 HID X 277     163.633 126.680 206.500  0.00  0.00            
ATOM   4355  NE2 HID X 277     165.293 126.572 207.836  0.00  0.00            
ATOM   4356  CD2 HID X 277     166.662 126.522 207.614  0.00  0.00            
ATOM   4357  HD2 HID X 277     167.456 126.306 208.313  0.00  0.00            
ATOM   4358  C   HID X 277     168.005 125.330 203.573  0.00  0.00            
ATOM   4359  O   HID X 277     168.423 125.679 202.513  0.00  0.00            
ATOM   4360  N   ILE X 278     166.758 124.769 203.702  0.00  0.00            
ATOM   4361  H   ILE X 278     166.421 124.448 204.598  0.00  0.00            
ATOM   4362  CA  ILE X 278     165.776 124.685 202.552  0.00  0.00            
ATOM   4363  HA  ILE X 278     166.294 124.291 201.678  0.00  0.00            
ATOM   4364  CB  ILE X 278     164.576 123.734 202.964  0.00  0.00            
ATOM   4365  HB  ILE X 278     165.073 122.839 203.337  0.00  0.00            
ATOM   4366  CG2 ILE X 278     163.823 124.244 204.167  0.00  0.00            
ATOM   4367 HG21 ILE X 278     164.588 124.300 204.942  0.00  0.00            
ATOM   4368 HG22 ILE X 278     163.045 123.532 204.444  0.00  0.00            
ATOM   4369 HG23 ILE X 278     163.331 125.206 204.023  0.00  0.00            
ATOM   4370  CG1 ILE X 278     163.751 123.405 201.729  0.00  0.00            
ATOM   4371 HG12 ILE X 278     163.097 124.233 201.459  0.00  0.00            
ATOM   4372 HG13 ILE X 278     164.468 123.250 200.923  0.00  0.00            
ATOM   4373  CD1 ILE X 278     162.892 122.206 201.847  0.00  0.00            
ATOM   4374 HD11 ILE X 278     162.409 122.100 200.875  0.00  0.00            
ATOM   4375 HD12 ILE X 278     162.184 122.322 202.668  0.00  0.00            
ATOM   4376 HD13 ILE X 278     163.430 121.286 202.072  0.00  0.00            
ATOM   4377  C   ILE X 278     165.282 126.048 202.050  0.00  0.00            
ATOM   4378  O   ILE X 278     164.987 126.910 202.859  0.00  0.00            
ATOM   4379  N   ARG X 279     165.282 126.259 200.701  0.00  0.00            
ATOM   4380  H   ARG X 279     165.440 125.486 200.072  0.00  0.00            
ATOM   4381  CA  ARG X 279     165.315 127.679 200.100  0.00  0.00            
ATOM   4382  HA  ARG X 279     164.714 128.314 200.751  0.00  0.00            
ATOM   4383  CB  ARG X 279     166.814 128.024 200.062  0.00  0.00            
ATOM   4384  HB2 ARG X 279     167.357 127.085 199.955  0.00  0.00            
ATOM   4385  HB3 ARG X 279     166.921 128.677 199.195  0.00  0.00            
ATOM   4386  CG  ARG X 279     167.414 128.706 201.242  0.00  0.00            
ATOM   4387  HG2 ARG X 279     166.803 129.602 201.352  0.00  0.00            
ATOM   4388  HG3 ARG X 279     167.328 128.044 202.104  0.00  0.00            
ATOM   4389  CD  ARG X 279     168.828 129.254 200.984  0.00  0.00            
ATOM   4390  HD2 ARG X 279     169.457 128.397 200.742  0.00  0.00            
ATOM   4391  HD3 ARG X 279     168.722 129.919 200.127  0.00  0.00            
ATOM   4392  NE  ARG X 279     169.367 130.068 202.096  0.00  0.00            
ATOM   4393  HE  ARG X 279     170.200 129.783 202.592  0.00  0.00            
ATOM   4394  CZ  ARG X 279     168.827 131.195 202.525  0.00  0.00            
ATOM   4395  NH1 ARG X 279     168.047 131.891 201.843  0.00  0.00            
ATOM   4396 HH11 ARG X 279     167.920 131.704 200.859  0.00  0.00            
ATOM   4397 HH12 ARG X 279     167.630 132.727 202.228  0.00  0.00            
ATOM   4398  NH2 ARG X 279     169.263 131.551 203.703  0.00  0.00            
ATOM   4399 HH21 ARG X 279     169.724 130.934 204.357  0.00  0.00            
ATOM   4400 HH22 ARG X 279     169.129 132.540 203.856  0.00  0.00            
ATOM   4401  C   ARG X 279     164.660 127.829 198.747  0.00  0.00            
ATOM   4402  O   ARG X 279     164.486 128.948 198.316  0.00  0.00            
ATOM   4403  N   ASP X 280     164.417 126.714 198.038  0.00  0.00            
ATOM   4404  H   ASP X 280     164.637 125.809 198.430  0.00  0.00            
ATOM   4405  CA  ASP X 280     163.807 126.715 196.691  0.00  0.00            
ATOM   4406  HA  ASP X 280     163.159 127.590 196.646  0.00  0.00            
ATOM   4407  CB  ASP X 280     164.906 126.786 195.598  0.00  0.00            
ATOM   4408  HB2 ASP X 280     164.345 126.848 194.665  0.00  0.00            
ATOM   4409  HB3 ASP X 280     165.336 127.784 195.669  0.00  0.00            
ATOM   4410  CG  ASP X 280     165.865 125.630 195.446  0.00  0.00            
ATOM   4411  OD1 ASP X 280     166.869 125.660 196.168  0.00  0.00            
ATOM   4412  OD2 ASP X 280     165.730 124.755 194.564  0.00  0.00            
ATOM   4413  C   ASP X 280     162.914 125.552 196.456  0.00  0.00            
ATOM   4414  O   ASP X 280     162.892 124.574 197.218  0.00  0.00            
ATOM   4415  N   ILE X 281     162.052 125.662 195.495  0.00  0.00            
ATOM   4416  H   ILE X 281     162.171 126.516 194.969  0.00  0.00            
ATOM   4417  CA  ILE X 281     161.100 124.655 195.214  0.00  0.00            
ATOM   4418  HA  ILE X 281     160.714 124.275 196.160  0.00  0.00            
ATOM   4419  CB  ILE X 281     159.981 125.228 194.268  0.00  0.00            
ATOM   4420  HB  ILE X 281     160.358 125.408 193.261  0.00  0.00            
ATOM   4421  CG2 ILE X 281     158.970 124.203 194.081  0.00  0.00            
ATOM   4422 HG21 ILE X 281     158.653 123.662 194.972  0.00  0.00            
ATOM   4423 HG22 ILE X 281     159.480 123.444 193.488  0.00  0.00            
ATOM   4424 HG23 ILE X 281     158.091 124.577 193.555  0.00  0.00            
ATOM   4425  CG1 ILE X 281     159.429 126.568 194.800  0.00  0.00            
ATOM   4426 HG12 ILE X 281     158.822 126.493 195.702  0.00  0.00            
ATOM   4427 HG13 ILE X 281     160.264 127.215 195.070  0.00  0.00            
ATOM   4428  CD1 ILE X 281     158.596 127.400 193.794  0.00  0.00            
ATOM   4429 HD11 ILE X 281     157.828 126.752 193.371  0.00  0.00            
ATOM   4430 HD12 ILE X 281     159.194 127.632 192.913  0.00  0.00            
ATOM   4431 HD13 ILE X 281     158.101 128.254 194.257  0.00  0.00            
ATOM   4432  C   ILE X 281     161.668 123.362 194.620  0.00  0.00            
ATOM   4433  O   ILE X 281     161.339 122.249 194.970  0.00  0.00            
ATOM   4434  N   THR X 282     162.599 123.559 193.701  0.00  0.00            
ATOM   4435  H   THR X 282     162.703 124.518 193.402  0.00  0.00            
ATOM   4436  CA  THR X 282     163.233 122.466 193.005  0.00  0.00            
ATOM   4437  HA  THR X 282     162.395 121.958 192.527  0.00  0.00            
ATOM   4438  CB  THR X 282     164.183 123.036 191.927  0.00  0.00            
ATOM   4439  HB  THR X 282     164.941 123.584 192.487  0.00  0.00            
ATOM   4440  CG2 THR X 282     164.795 121.977 190.921  0.00  0.00            
ATOM   4441 HG21 THR X 282     164.010 121.356 190.490  0.00  0.00            
ATOM   4442 HG22 THR X 282     165.606 121.461 191.434  0.00  0.00            
ATOM   4443 HG23 THR X 282     165.225 122.608 190.143  0.00  0.00            
ATOM   4444  OG1 THR X 282     163.415 123.923 191.132  0.00  0.00            
ATOM   4445  HG1 THR X 282     163.555 124.848 191.349  0.00  0.00            
ATOM   4446  C   THR X 282     163.895 121.416 193.885  0.00  0.00            
ATOM   4447  O   THR X 282     163.658 120.196 193.735  0.00  0.00            
ATOM   4448  N   ASP X 283     164.692 121.850 194.885  0.00  0.00            
ATOM   4449  H   ASP X 283     165.097 122.768 194.768  0.00  0.00            
ATOM   4450  CA  ASP X 283     165.225 121.039 195.981  0.00  0.00            
ATOM   4451  HA  ASP X 283     165.879 120.242 195.628  0.00  0.00            
ATOM   4452  CB  ASP X 283     165.945 121.975 196.882  0.00  0.00            
ATOM   4453  HB2 ASP X 283     166.813 122.424 196.400  0.00  0.00            
ATOM   4454  HB3 ASP X 283     165.185 122.688 197.200  0.00  0.00            
ATOM   4455  CG  ASP X 283     166.515 121.421 198.205  0.00  0.00            
ATOM   4456  OD1 ASP X 283     166.387 121.982 199.318  0.00  0.00            
ATOM   4457  OD2 ASP X 283     166.995 120.262 198.235  0.00  0.00            
ATOM   4458  C   ASP X 283     164.126 120.338 196.833  0.00  0.00            
ATOM   4459  O   ASP X 283     164.329 119.302 197.495  0.00  0.00            
ATOM   4460  N   SER X 284     162.916 120.901 196.839  0.00  0.00            
ATOM   4461  H   SER X 284     162.894 121.652 196.164  0.00  0.00            
ATOM   4462  CA  SER X 284     161.696 120.432 197.551  0.00  0.00            
ATOM   4463  HA  SER X 284     162.076 120.048 198.498  0.00  0.00            
ATOM   4464  CB  SER X 284     160.806 121.660 197.830  0.00  0.00            
ATOM   4465  HB2 SER X 284     160.527 122.128 196.885  0.00  0.00            
ATOM   4466  HB3 SER X 284     160.018 121.297 198.490  0.00  0.00            
ATOM   4467  OG  SER X 284     161.378 122.717 198.544  0.00  0.00            
ATOM   4468  HG  SER X 284     162.098 123.206 198.138  0.00  0.00            
ATOM   4469  C   SER X 284     160.969 119.336 196.796  0.00  0.00            
ATOM   4470  O   SER X 284     160.168 118.690 197.390  0.00  0.00            
ATOM   4471  N   LEU X 285     161.373 118.977 195.549  0.00  0.00            
ATOM   4472  H   LEU X 285     162.065 119.595 195.149  0.00  0.00            
ATOM   4473  CA  LEU X 285     160.565 118.243 194.566  0.00  0.00            
ATOM   4474  HA  LEU X 285     159.746 117.697 195.033  0.00  0.00            
ATOM   4475  CB  LEU X 285     159.895 119.305 193.678  0.00  0.00            
ATOM   4476  HB2 LEU X 285     159.762 120.239 194.225  0.00  0.00            
ATOM   4477  HB3 LEU X 285     160.439 119.461 192.747  0.00  0.00            
ATOM   4478  CG  LEU X 285     158.488 118.850 193.249  0.00  0.00            
ATOM   4479  HG  LEU X 285     157.961 118.733 194.196  0.00  0.00            
ATOM   4480  CD1 LEU X 285     157.751 119.842 192.334  0.00  0.00            
ATOM   4481 HD11 LEU X 285     158.282 120.002 191.396  0.00  0.00            
ATOM   4482 HD12 LEU X 285     157.806 120.823 192.804  0.00  0.00            
ATOM   4483 HD13 LEU X 285     156.772 119.489 192.009  0.00  0.00            
ATOM   4484  CD2 LEU X 285     158.436 117.537 192.519  0.00  0.00            
ATOM   4485 HD21 LEU X 285     159.135 117.529 191.683  0.00  0.00            
ATOM   4486 HD22 LEU X 285     158.660 116.689 193.167  0.00  0.00            
ATOM   4487 HD23 LEU X 285     157.404 117.353 192.222  0.00  0.00            
ATOM   4488  C   LEU X 285     161.426 117.153 193.815  0.00  0.00            
ATOM   4489  O   LEU X 285     160.953 115.994 193.676  0.00  0.00            
ATOM   4490  N   ILE X 286     162.710 117.443 193.509  0.00  0.00            
ATOM   4491  H   ILE X 286     163.019 118.359 193.803  0.00  0.00            
ATOM   4492  CA  ILE X 286     163.616 116.543 192.733  0.00  0.00            
ATOM   4493  HA  ILE X 286     163.050 115.953 192.011  0.00  0.00            
ATOM   4494  CB  ILE X 286     164.683 117.429 191.901  0.00  0.00            
ATOM   4495  HB  ILE X 286     165.136 118.093 192.637  0.00  0.00            
ATOM   4496  CG2 ILE X 286     165.798 116.527 191.333  0.00  0.00            
ATOM   4497 HG21 ILE X 286     166.368 117.111 190.610  0.00  0.00            
ATOM   4498 HG22 ILE X 286     165.269 115.715 190.834  0.00  0.00            
ATOM   4499 HG23 ILE X 286     166.363 116.127 192.175  0.00  0.00            
ATOM   4500  CG1 ILE X 286     164.031 118.424 190.934  0.00  0.00            
ATOM   4501 HG12 ILE X 286     163.439 119.169 191.466  0.00  0.00            
ATOM   4502 HG13 ILE X 286     164.817 118.930 190.374  0.00  0.00            
ATOM   4503  CD1 ILE X 286     163.285 117.734 189.716  0.00  0.00            
ATOM   4504 HD11 ILE X 286     163.141 118.525 188.981  0.00  0.00            
ATOM   4505 HD12 ILE X 286     162.443 117.107 190.013  0.00  0.00            
ATOM   4506 HD13 ILE X 286     163.995 117.056 189.244  0.00  0.00            
ATOM   4507  C   ILE X 286     164.403 115.614 193.699  0.00  0.00            
ATOM   4508  O   ILE X 286     164.634 114.441 193.491  0.00  0.00            
ATOM   4509  N   GLU X 287     164.921 116.230 194.787  0.00  0.00            
ATOM   4510  H   GLU X 287     164.811 117.222 194.937  0.00  0.00            
ATOM   4511  CA  GLU X 287     165.617 115.509 195.830  0.00  0.00            
ATOM   4512  HA  GLU X 287     166.286 114.851 195.275  0.00  0.00            
ATOM   4513  CB  GLU X 287     166.528 116.391 196.702  0.00  0.00            
ATOM   4514  HB2 GLU X 287     167.244 116.790 195.984  0.00  0.00            
ATOM   4515  HB3 GLU X 287     165.883 117.225 196.978  0.00  0.00            
ATOM   4516  CG  GLU X 287     167.271 115.855 197.942  0.00  0.00            
ATOM   4517  HG2 GLU X 287     166.459 115.415 198.522  0.00  0.00            
ATOM   4518  HG3 GLU X 287     167.938 115.057 197.617  0.00  0.00            
ATOM   4519  CD  GLU X 287     167.981 116.780 198.860  0.00  0.00            
ATOM   4520  OE1 GLU X 287     169.204 116.519 199.166  0.00  0.00            
ATOM   4521  OE2 GLU X 287     167.333 117.685 199.436  0.00  0.00            
ATOM   4522  C   GLU X 287     164.595 114.653 196.646  0.00  0.00            
ATOM   4523  O   GLU X 287     163.545 115.148 197.045  0.00  0.00            
ATOM   4524  N   HID X 288     164.978 113.397 197.072  0.00  0.00            
ATOM   4525  H   HID X 288     165.889 113.118 196.737  0.00  0.00            
ATOM   4526  CA  HID X 288     164.212 112.559 198.066  0.00  0.00            
ATOM   4527  HA  HID X 288     163.287 113.113 198.230  0.00  0.00            
ATOM   4528  CB  HID X 288     163.749 111.222 197.390  0.00  0.00            
ATOM   4529  HB2 HID X 288     163.088 110.621 198.015  0.00  0.00            
ATOM   4530  HB3 HID X 288     163.262 111.453 196.443  0.00  0.00            
ATOM   4531  CG  HID X 288     164.935 110.356 197.238  0.00  0.00            
ATOM   4532  ND1 HID X 288     165.386 109.421 198.185  0.00  0.00            
ATOM   4533  HD1 HID X 288     164.973 109.177 199.074  0.00  0.00            
ATOM   4534  CE1 HID X 288     166.419 108.701 197.663  0.00  0.00            
ATOM   4535  HE1 HID X 288     166.808 107.760 198.022  0.00  0.00            
ATOM   4536  NE2 HID X 288     166.586 109.163 196.448  0.00  0.00            
ATOM   4537  CD2 HID X 288     165.744 110.235 196.162  0.00  0.00            
ATOM   4538  HD2 HID X 288     165.616 110.855 195.288  0.00  0.00            
ATOM   4539  C   HID X 288     164.872 112.342 199.439  0.00  0.00            
ATOM   4540  O   HID X 288     164.324 111.657 200.284  0.00  0.00            
ATOM   4541  N   CYS X 289     166.075 112.864 199.651  0.00  0.00            
ATOM   4542  H   CYS X 289     166.555 113.266 198.858  0.00  0.00            
ATOM   4543  CA  CYS X 289     166.987 112.674 200.862  0.00  0.00            
ATOM   4544  HA  CYS X 289     167.028 111.629 201.171  0.00  0.00            
ATOM   4545  CB  CYS X 289     168.391 113.199 200.447  0.00  0.00            
ATOM   4546  HB2 CYS X 289     168.451 114.284 200.365  0.00  0.00            
ATOM   4547  HB3 CYS X 289     168.974 112.803 201.279  0.00  0.00            
ATOM   4548  SG  CYS X 289     169.038 112.406 198.973  0.00  0.00            
ATOM   4549  HG  CYS X 289     168.667 111.142 199.198  0.00  0.00            
ATOM   4550  C   CYS X 289     166.483 113.387 202.149  0.00  0.00            
ATOM   4551  O   CYS X 289     167.267 113.431 203.145  0.00  0.00            
ATOM   4552  N   GLN X 290     165.271 113.988 202.142  0.00  0.00            
ATOM   4553  H   GLN X 290     164.673 113.948 201.329  0.00  0.00            
ATOM   4554  CA  GLN X 290     164.615 114.701 203.251  0.00  0.00            
ATOM   4555  HA  GLN X 290     165.014 114.223 204.145  0.00  0.00            
ATOM   4556  CB  GLN X 290     164.878 116.180 203.241  0.00  0.00            
ATOM   4557  HB2 GLN X 290     164.461 116.581 202.317  0.00  0.00            
ATOM   4558  HB3 GLN X 290     164.348 116.546 204.121  0.00  0.00            
ATOM   4559  CG  GLN X 290     166.362 116.487 203.171  0.00  0.00            
ATOM   4560  HG2 GLN X 290     166.926 115.954 202.406  0.00  0.00            
ATOM   4561  HG3 GLN X 290     166.430 117.537 202.884  0.00  0.00            
ATOM   4562  CD  GLN X 290     167.137 116.381 204.481  0.00  0.00            
ATOM   4563  OE1 GLN X 290     166.488 116.323 205.505  0.00  0.00            
ATOM   4564  NE2 GLN X 290     168.426 116.307 204.494  0.00  0.00            
ATOM   4565 HE21 GLN X 290     168.896 115.850 205.263  0.00  0.00            
ATOM   4566 HE22 GLN X 290     168.950 116.253 203.633  0.00  0.00            
ATOM   4567  C   GLN X 290     163.126 114.407 203.157  0.00  0.00            
ATOM   4568  O   GLN X 290     162.661 114.079 202.120  0.00  0.00            
ATOM   4569  N   GLU X 291     162.432 114.330 204.290  0.00  0.00            
ATOM   4570  H   GLU X 291     162.896 114.532 205.164  0.00  0.00            
ATOM   4571  CA  GLU X 291     160.948 114.143 204.434  0.00  0.00            
ATOM   4572  HA  GLU X 291     160.561 113.759 203.490  0.00  0.00            
ATOM   4573  CB  GLU X 291     160.571 113.233 205.513  0.00  0.00            
ATOM   4574  HB2 GLU X 291     160.853 113.778 206.413  0.00  0.00            
ATOM   4575  HB3 GLU X 291     159.497 113.105 205.374  0.00  0.00            
ATOM   4576  CG  GLU X 291     161.114 111.729 205.438  0.00  0.00            
ATOM   4577  HG2 GLU X 291     160.846 111.160 204.548  0.00  0.00            
ATOM   4578  HG3 GLU X 291     162.191 111.834 205.309  0.00  0.00            
ATOM   4579  CD  GLU X 291     160.746 110.961 206.761  0.00  0.00            
ATOM   4580  OE1 GLU X 291     161.603 110.132 207.238  0.00  0.00            
ATOM   4581  OE2 GLU X 291     159.570 110.983 207.187  0.00  0.00            
ATOM   4582  C   GLU X 291     160.250 115.471 204.710  0.00  0.00            
ATOM   4583  O   GLU X 291     160.772 116.244 205.491  0.00  0.00            
ATOM   4584  N   LYS X 292     159.043 115.644 204.219  0.00  0.00            
ATOM   4585  H   LYS X 292     158.736 115.029 203.478  0.00  0.00            
ATOM   4586  CA  LYS X 292     158.034 116.673 204.584  0.00  0.00            
ATOM   4587  HA  LYS X 292     157.099 116.547 204.038  0.00  0.00            
ATOM   4588  CB  LYS X 292     157.650 116.458 206.040  0.00  0.00            
ATOM   4589  HB2 LYS X 292     157.510 115.389 206.205  0.00  0.00            
ATOM   4590  HB3 LYS X 292     158.406 116.795 206.749  0.00  0.00            
ATOM   4591  CG  LYS X 292     156.358 117.133 206.538  0.00  0.00            
ATOM   4592  HG2 LYS X 292     156.292 118.141 206.129  0.00  0.00            
ATOM   4593  HG3 LYS X 292     155.575 116.522 206.088  0.00  0.00            
ATOM   4594  CD  LYS X 292     156.139 117.121 208.050  0.00  0.00            
ATOM   4595  HD2 LYS X 292     156.932 117.717 208.503  0.00  0.00            
ATOM   4596  HD3 LYS X 292     155.179 117.626 208.152  0.00  0.00            
ATOM   4597  CE  LYS X 292     156.069 115.854 208.897  0.00  0.00            
ATOM   4598  HE2 LYS X 292     157.053 115.393 208.985  0.00  0.00            
ATOM   4599  HE3 LYS X 292     155.733 116.128 209.897  0.00  0.00            
ATOM   4600  NZ  LYS X 292     155.094 114.961 208.303  0.00  0.00            
ATOM   4601  HZ1 LYS X 292     155.481 114.616 207.436  0.00  0.00            
ATOM   4602  HZ2 LYS X 292     154.219 115.406 208.065  0.00  0.00            
ATOM   4603  HZ3 LYS X 292     154.804 114.267 208.977  0.00  0.00            
ATOM   4604  C   LYS X 292     158.548 118.051 204.072  0.00  0.00            
ATOM   4605  O   LYS X 292     158.484 119.020 204.824  0.00  0.00            
ATOM   4606  N   GLN X 293     159.031 118.227 202.806  0.00  0.00            
ATOM   4607  H   GLN X 293     159.012 117.467 202.141  0.00  0.00            
ATOM   4608  CA  GLN X 293     159.717 119.408 202.278  0.00  0.00            
ATOM   4609  HA  GLN X 293     160.309 119.835 203.087  0.00  0.00            
ATOM   4610  CB  GLN X 293     160.802 119.053 201.257  0.00  0.00            
ATOM   4611  HB2 GLN X 293     160.383 118.679 200.323  0.00  0.00            
ATOM   4612  HB3 GLN X 293     161.381 119.964 201.103  0.00  0.00            
ATOM   4613  CG  GLN X 293     161.856 118.021 201.663  0.00  0.00            
ATOM   4614  HG2 GLN X 293     162.311 118.399 202.579  0.00  0.00            
ATOM   4615  HG3 GLN X 293     161.379 117.079 201.933  0.00  0.00            
ATOM   4616  CD  GLN X 293     162.862 117.658 200.499  0.00  0.00            
ATOM   4617  OE1 GLN X 293     164.025 118.059 200.557  0.00  0.00            
ATOM   4618  NE2 GLN X 293     162.548 116.817 199.503  0.00  0.00            
ATOM   4619 HE21 GLN X 293     163.278 116.423 198.926  0.00  0.00            
ATOM   4620 HE22 GLN X 293     161.615 116.452 199.371  0.00  0.00            
ATOM   4621  C   GLN X 293     158.816 120.566 201.788  0.00  0.00            
ATOM   4622  O   GLN X 293     159.037 121.713 202.146  0.00  0.00            
ATOM   4623  N   LEU X 294     157.793 120.261 200.993  0.00  0.00            
ATOM   4624  H   LEU X 294     157.616 119.270 200.907  0.00  0.00            
ATOM   4625  CA  LEU X 294     156.968 121.169 200.141  0.00  0.00            
ATOM   4626  HA  LEU X 294     157.487 122.108 200.337  0.00  0.00            
ATOM   4627  CB  LEU X 294     157.110 120.732 198.658  0.00  0.00            
ATOM   4628  HB2 LEU X 294     158.100 120.356 198.397  0.00  0.00            
ATOM   4629  HB3 LEU X 294     156.352 119.971 198.473  0.00  0.00            
ATOM   4630  CG  LEU X 294     156.807 121.770 197.580  0.00  0.00            
ATOM   4631  HG  LEU X 294     155.727 121.881 197.487  0.00  0.00            
ATOM   4632  CD1 LEU X 294     157.222 123.263 197.753  0.00  0.00            
ATOM   4633 HD11 LEU X 294     158.288 123.488 197.778  0.00  0.00            
ATOM   4634 HD12 LEU X 294     157.007 123.655 198.747  0.00  0.00            
ATOM   4635 HD13 LEU X 294     156.774 123.948 197.034  0.00  0.00            
ATOM   4636  CD2 LEU X 294     157.346 121.425 196.249  0.00  0.00            
ATOM   4637 HD21 LEU X 294     158.424 121.279 196.174  0.00  0.00            
ATOM   4638 HD22 LEU X 294     156.976 120.447 195.940  0.00  0.00            
ATOM   4639 HD23 LEU X 294     156.926 122.178 195.582  0.00  0.00            
ATOM   4640  C   LEU X 294     155.544 121.373 200.685  0.00  0.00            
ATOM   4641  O   LEU X 294     155.113 122.500 200.812  0.00  0.00            
ATOM   4642  N   ASP X 295     154.859 120.318 201.102  0.00  0.00            
ATOM   4643  H   ASP X 295     155.151 119.356 201.002  0.00  0.00            
ATOM   4644  CA  ASP X 295     153.460 120.500 201.598  0.00  0.00            
ATOM   4645  HA  ASP X 295     153.513 121.380 202.239  0.00  0.00            
ATOM   4646  CB  ASP X 295     152.404 120.559 200.473  0.00  0.00            
ATOM   4647  HB2 ASP X 295     152.721 121.349 199.791  0.00  0.00            
ATOM   4648  HB3 ASP X 295     152.442 119.620 199.922  0.00  0.00            
ATOM   4649  CG  ASP X 295     151.056 120.929 201.017  0.00  0.00            
ATOM   4650  OD1 ASP X 295     150.439 120.121 201.797  0.00  0.00            
ATOM   4651  OD2 ASP X 295     150.683 122.149 200.922  0.00  0.00            
ATOM   4652  C   ASP X 295     153.311 119.443 202.674  0.00  0.00            
ATOM   4653  O   ASP X 295     153.397 118.202 202.387  0.00  0.00            
ATOM   4654  N   GLU X 296     153.085 119.859 203.937  0.00  0.00            
ATOM   4655  H   GLU X 296     152.846 120.834 204.045  0.00  0.00            
ATOM   4656  CA  GLU X 296     152.848 118.931 205.083  0.00  0.00            
ATOM   4657  HA  GLU X 296     153.587 118.151 204.899  0.00  0.00            
ATOM   4658  CB  GLU X 296     153.199 119.662 206.413  0.00  0.00            
ATOM   4659  HB2 GLU X 296     153.103 118.983 207.260  0.00  0.00            
ATOM   4660  HB3 GLU X 296     154.269 119.862 206.349  0.00  0.00            
ATOM   4661  CG  GLU X 296     152.365 120.898 206.846  0.00  0.00            
ATOM   4662  HG2 GLU X 296     151.322 120.585 206.790  0.00  0.00            
ATOM   4663  HG3 GLU X 296     152.773 121.058 207.844  0.00  0.00            
ATOM   4664  CD  GLU X 296     152.564 122.162 205.988  0.00  0.00            
ATOM   4665  OE1 GLU X 296     153.225 123.173 206.361  0.00  0.00            
ATOM   4666  OE2 GLU X 296     151.994 122.237 204.863  0.00  0.00            
ATOM   4667  C   GLU X 296     151.474 118.182 205.227  0.00  0.00            
ATOM   4668  O   GLU X 296     151.194 117.390 206.091  0.00  0.00            
ATOM   4669  N   ASN X 297     150.616 118.490 204.341  0.00  0.00            
ATOM   4670  H   ASN X 297     150.943 119.071 203.582  0.00  0.00            
ATOM   4671  CA  ASN X 297     149.247 118.029 204.346  0.00  0.00            
ATOM   4672  HA  ASN X 297     149.074 117.390 205.211  0.00  0.00            
ATOM   4673  CB  ASN X 297     148.364 119.280 204.569  0.00  0.00            
ATOM   4674  HB2 ASN X 297     148.720 119.965 205.339  0.00  0.00            
ATOM   4675  HB3 ASN X 297     148.125 119.801 203.642  0.00  0.00            
ATOM   4676  CG  ASN X 297     147.060 118.816 205.181  0.00  0.00            
ATOM   4677  OD1 ASN X 297     146.007 118.833 204.589  0.00  0.00            
ATOM   4678  ND2 ASN X 297     147.089 118.404 206.422  0.00  0.00            
ATOM   4679 HD21 ASN X 297     147.913 118.534 206.991  0.00  0.00            
ATOM   4680 HD22 ASN X 297     146.220 118.218 206.901  0.00  0.00            
ATOM   4681  C   ASN X 297     148.759 117.275 203.121  0.00  0.00            
ATOM   4682  O   ASN X 297     147.868 116.428 203.279  0.00  0.00            
ATOM   4683  N   ALA X 298     149.308 117.590 201.965  0.00  0.00            
ATOM   4684  H   ALA X 298     150.121 118.184 201.885  0.00  0.00            
ATOM   4685  CA  ALA X 298     148.901 116.962 200.659  0.00  0.00            
ATOM   4686  HA  ALA X 298     147.843 117.086 200.428  0.00  0.00            
ATOM   4687  CB  ALA X 298     149.719 117.738 199.609  0.00  0.00            
ATOM   4688  HB1 ALA X 298     149.410 117.376 198.629  0.00  0.00            
ATOM   4689  HB2 ALA X 298     150.780 117.528 199.745  0.00  0.00            
ATOM   4690  HB3 ALA X 298     149.524 118.810 199.644  0.00  0.00            
ATOM   4691  C   ALA X 298     148.992 115.437 200.618  0.00  0.00            
ATOM   4692  O   ALA X 298     149.808 114.838 201.299  0.00  0.00            
ATOM   4693  N   ASN X 299     148.230 114.800 199.705  0.00  0.00            
ATOM   4694  H   ASN X 299     147.639 115.414 199.163  0.00  0.00            
ATOM   4695  CA  ASN X 299     148.218 113.379 199.570  0.00  0.00            
ATOM   4696  HA  ASN X 299     147.841 112.979 200.512  0.00  0.00            
ATOM   4697  CB  ASN X 299     147.072 113.050 198.564  0.00  0.00            
ATOM   4698  HB2 ASN X 299     146.137 113.238 199.092  0.00  0.00            
ATOM   4699  HB3 ASN X 299     147.123 113.688 197.682  0.00  0.00            
ATOM   4700  CG  ASN X 299     147.225 111.657 198.120  0.00  0.00            
ATOM   4701  OD1 ASN X 299     147.581 110.746 198.795  0.00  0.00            
ATOM   4702  ND2 ASN X 299     146.962 111.348 196.891  0.00  0.00            
ATOM   4703 HD21 ASN X 299     146.676 112.053 196.228  0.00  0.00            
ATOM   4704 HD22 ASN X 299     147.086 110.362 196.709  0.00  0.00            
ATOM   4705  C   ASN X 299     149.601 112.742 199.184  0.00  0.00            
ATOM   4706  O   ASN X 299     150.106 112.826 198.075  0.00  0.00            
ATOM   4707  N   VAL X 300     150.213 112.113 200.168  0.00  0.00            
ATOM   4708  H   VAL X 300     149.776 112.200 201.074  0.00  0.00            
ATOM   4709  CA  VAL X 300     151.469 111.395 200.142  0.00  0.00            
ATOM   4710  HA  VAL X 300     152.191 112.099 199.729  0.00  0.00            
ATOM   4711  CB  VAL X 300     152.052 110.900 201.510  0.00  0.00            
ATOM   4712  HB  VAL X 300     152.948 110.314 201.308  0.00  0.00            
ATOM   4713  CG1 VAL X 300     152.512 112.163 202.286  0.00  0.00            
ATOM   4714 HG11 VAL X 300     152.973 111.896 203.237  0.00  0.00            
ATOM   4715 HG12 VAL X 300     153.173 112.762 201.660  0.00  0.00            
ATOM   4716 HG13 VAL X 300     151.594 112.732 202.432  0.00  0.00            
ATOM   4717  CG2 VAL X 300     150.950 110.191 202.465  0.00  0.00            
ATOM   4718 HG21 VAL X 300     151.346 109.587 203.281  0.00  0.00            
ATOM   4719 HG22 VAL X 300     150.293 109.523 201.909  0.00  0.00            
ATOM   4720 HG23 VAL X 300     150.227 110.898 202.871  0.00  0.00            
ATOM   4721  C   VAL X 300     151.447 110.128 199.208  0.00  0.00            
ATOM   4722  O   VAL X 300     152.542 109.639 198.912  0.00  0.00            
ATOM   4723  N   GLN X 301     150.312 109.696 198.639  0.00  0.00            
ATOM   4724  H   GLN X 301     149.452 110.144 198.918  0.00  0.00            
ATOM   4725  CA  GLN X 301     150.330 108.735 197.519  0.00  0.00            
ATOM   4726  HA  GLN X 301     151.293 108.226 197.501  0.00  0.00            
ATOM   4727  CB  GLN X 301     149.317 107.614 197.734  0.00  0.00            
ATOM   4728  HB2 GLN X 301     148.314 107.996 197.924  0.00  0.00            
ATOM   4729  HB3 GLN X 301     149.266 107.050 196.803  0.00  0.00            
ATOM   4730  CG  GLN X 301     149.678 106.684 198.921  0.00  0.00            
ATOM   4731  HG2 GLN X 301     150.600 106.143 198.712  0.00  0.00            
ATOM   4732  HG3 GLN X 301     149.765 107.275 199.833  0.00  0.00            
ATOM   4733  CD  GLN X 301     148.559 105.645 199.013  0.00  0.00            
ATOM   4734  OE1 GLN X 301     148.603 104.568 198.456  0.00  0.00            
ATOM   4735  NE2 GLN X 301     147.543 105.933 199.820  0.00  0.00            
ATOM   4736 HE21 GLN X 301     146.913 105.158 199.968  0.00  0.00            
ATOM   4737 HE22 GLN X 301     147.656 106.801 200.324  0.00  0.00            
ATOM   4738  C   GLN X 301     150.177 109.428 196.225  0.00  0.00            
ATOM   4739  O   GLN X 301     149.799 108.774 195.262  0.00  0.00            
ATOM   4740  N   LEU X 302     150.433 110.725 196.007  0.00  0.00            
ATOM   4741  H   LEU X 302     150.607 111.352 196.779  0.00  0.00            
ATOM   4742  CA  LEU X 302     150.469 111.225 194.670  0.00  0.00            
ATOM   4743  HA  LEU X 302     149.733 110.787 193.996  0.00  0.00            
ATOM   4744  CB  LEU X 302     149.997 112.687 194.822  0.00  0.00            
ATOM   4745  HB2 LEU X 302     149.026 112.729 195.315  0.00  0.00            
ATOM   4746  HB3 LEU X 302     150.656 113.195 195.526  0.00  0.00            
ATOM   4747  CG  LEU X 302     150.033 113.635 193.584  0.00  0.00            
ATOM   4748  HG  LEU X 302     151.003 113.565 193.092  0.00  0.00            
ATOM   4749  CD1 LEU X 302     148.996 113.265 192.555  0.00  0.00            
ATOM   4750 HD11 LEU X 302     148.041 113.601 192.959  0.00  0.00            
ATOM   4751 HD12 LEU X 302     149.024 112.184 192.413  0.00  0.00            
ATOM   4752 HD13 LEU X 302     149.217 113.719 191.589  0.00  0.00            
ATOM   4753  CD2 LEU X 302     149.825 115.126 193.830  0.00  0.00            
ATOM   4754 HD21 LEU X 302     149.982 115.613 192.868  0.00  0.00            
ATOM   4755 HD22 LEU X 302     148.824 115.271 194.236  0.00  0.00            
ATOM   4756 HD23 LEU X 302     150.611 115.465 194.505  0.00  0.00            
ATOM   4757  C   LEU X 302     151.821 111.046 193.970  0.00  0.00            
ATOM   4758  O   LEU X 302     152.806 111.355 194.624  0.00  0.00            
ATOM   4759  N   SER X 303     151.902 110.655 192.709  0.00  0.00            
ATOM   4760  H   SER X 303     151.109 110.151 192.338  0.00  0.00            
ATOM   4761  CA  SER X 303     153.250 110.366 192.051  0.00  0.00            
ATOM   4762  HA  SER X 303     153.805 109.855 192.837  0.00  0.00            
ATOM   4763  CB  SER X 303     153.075 109.487 190.761  0.00  0.00            
ATOM   4764  HB2 SER X 303     152.451 108.613 190.944  0.00  0.00            
ATOM   4765  HB3 SER X 303     152.554 109.989 189.946  0.00  0.00            
ATOM   4766  OG  SER X 303     154.333 109.002 190.293  0.00  0.00            
ATOM   4767  HG  SER X 303     154.130 108.275 189.700  0.00  0.00            
ATOM   4768  C   SER X 303     153.999 111.638 191.564  0.00  0.00            
ATOM   4769  O   SER X 303     153.428 112.643 191.150  0.00  0.00            
ATOM   4770  N   ASP X 304     155.326 111.576 191.539  0.00  0.00            
ATOM   4771  H   ASP X 304     155.813 110.694 191.474  0.00  0.00            
ATOM   4772  CA  ASP X 304     156.202 112.719 191.318  0.00  0.00            
ATOM   4773  HA  ASP X 304     155.952 113.460 192.077  0.00  0.00            
ATOM   4774  CB  ASP X 304     157.654 112.451 191.591  0.00  0.00            
ATOM   4775  HB2 ASP X 304     158.312 113.310 191.458  0.00  0.00            
ATOM   4776  HB3 ASP X 304     157.660 112.360 192.677  0.00  0.00            
ATOM   4777  CG  ASP X 304     158.275 111.161 190.884  0.00  0.00            
ATOM   4778  OD1 ASP X 304     159.183 111.311 190.080  0.00  0.00            
ATOM   4779  OD2 ASP X 304     157.761 110.069 191.233  0.00  0.00            
ATOM   4780  C   ASP X 304     156.001 113.348 189.939  0.00  0.00            
ATOM   4781  O   ASP X 304     155.832 114.596 189.822  0.00  0.00            
ATOM   4782  N   GLU X 305     155.942 112.471 188.979  0.00  0.00            
ATOM   4783  H   GLU X 305     156.233 111.516 189.132  0.00  0.00            
ATOM   4784  CA  GLU X 305     155.606 112.876 187.562  0.00  0.00            
ATOM   4785  HA  GLU X 305     156.458 113.401 187.128  0.00  0.00            
ATOM   4786  CB  GLU X 305     155.379 111.637 186.666  0.00  0.00            
ATOM   4787  HB2 GLU X 305     154.951 111.847 185.685  0.00  0.00            
ATOM   4788  HB3 GLU X 305     156.304 111.099 186.458  0.00  0.00            
ATOM   4789  CG  GLU X 305     154.324 110.723 187.290  0.00  0.00            
ATOM   4790  HG2 GLU X 305     154.820 110.082 188.019  0.00  0.00            
ATOM   4791  HG3 GLU X 305     153.561 111.228 187.882  0.00  0.00            
ATOM   4792  CD  GLU X 305     153.574 109.874 186.315  0.00  0.00            
ATOM   4793  OE1 GLU X 305     152.344 110.075 186.215  0.00  0.00            
ATOM   4794  OE2 GLU X 305     154.184 108.992 185.612  0.00  0.00            
ATOM   4795  C   GLU X 305     154.460 113.939 187.516  0.00  0.00            
ATOM   4796  O   GLU X 305     154.563 114.823 186.648  0.00  0.00            
ATOM   4797  N   LYS X 306     153.429 113.829 188.358  0.00  0.00            
ATOM   4798  H   LYS X 306     153.609 113.174 189.105  0.00  0.00            
ATOM   4799  CA  LYS X 306     152.201 114.581 188.244  0.00  0.00            
ATOM   4800  HA  LYS X 306     151.866 114.637 187.208  0.00  0.00            
ATOM   4801  CB  LYS X 306     151.067 113.862 189.067  0.00  0.00            
ATOM   4802  HB2 LYS X 306     151.385 113.991 190.101  0.00  0.00            
ATOM   4803  HB3 LYS X 306     150.103 114.362 188.972  0.00  0.00            
ATOM   4804  CG  LYS X 306     151.006 112.416 188.568  0.00  0.00            
ATOM   4805  HG2 LYS X 306     150.958 112.415 187.479  0.00  0.00            
ATOM   4806  HG3 LYS X 306     151.865 111.807 188.852  0.00  0.00            
ATOM   4807  CD  LYS X 306     149.719 111.728 189.085  0.00  0.00            
ATOM   4808  HD2 LYS X 306     149.677 111.743 190.174  0.00  0.00            
ATOM   4809  HD3 LYS X 306     148.836 112.271 188.750  0.00  0.00            
ATOM   4810  CE  LYS X 306     149.532 110.225 188.686  0.00  0.00            
ATOM   4811  HE2 LYS X 306     150.041 109.546 189.369  0.00  0.00            
ATOM   4812  HE3 LYS X 306     148.461 110.035 188.754  0.00  0.00            
ATOM   4813  NZ  LYS X 306     149.876 109.858 187.289  0.00  0.00            
ATOM   4814  HZ1 LYS X 306     150.873 109.775 187.152  0.00  0.00            
ATOM   4815  HZ2 LYS X 306     149.440 110.470 186.614  0.00  0.00            
ATOM   4816  HZ3 LYS X 306     149.425 108.972 187.113  0.00  0.00            
ATOM   4817  C   LYS X 306     152.395 115.978 188.766  0.00  0.00            
ATOM   4818  O   LYS X 306     151.566 116.865 188.368  0.00  0.00            
ATOM   4819  N   ILE X 307     153.457 116.317 189.528  0.00  0.00            
ATOM   4820  H   ILE X 307     154.064 115.546 189.767  0.00  0.00            
ATOM   4821  CA  ILE X 307     153.739 117.696 190.053  0.00  0.00            
ATOM   4822  HA  ILE X 307     152.965 118.363 189.674  0.00  0.00            
ATOM   4823  CB  ILE X 307     153.803 117.748 191.556  0.00  0.00            
ATOM   4824  HB  ILE X 307     154.244 118.691 191.879  0.00  0.00            
ATOM   4825  CG2 ILE X 307     152.364 117.924 192.169  0.00  0.00            
ATOM   4826 HG21 ILE X 307     151.774 118.675 191.643  0.00  0.00            
ATOM   4827 HG22 ILE X 307     152.423 118.229 193.214  0.00  0.00            
ATOM   4828 HG23 ILE X 307     151.695 117.063 192.176  0.00  0.00            
ATOM   4829  CG1 ILE X 307     154.564 116.525 192.203  0.00  0.00            
ATOM   4830 HG12 ILE X 307     153.936 115.637 192.141  0.00  0.00            
ATOM   4831 HG13 ILE X 307     155.525 116.380 191.709  0.00  0.00            
ATOM   4832  CD1 ILE X 307     154.784 116.861 193.718  0.00  0.00            
ATOM   4833 HD11 ILE X 307     155.376 116.101 194.229  0.00  0.00            
ATOM   4834 HD12 ILE X 307     153.824 116.931 194.228  0.00  0.00            
ATOM   4835 HD13 ILE X 307     155.348 117.794 193.718  0.00  0.00            
ATOM   4836  C   ILE X 307     154.991 118.418 189.511  0.00  0.00            
ATOM   4837  O   ILE X 307     154.960 119.626 189.411  0.00  0.00            
ATOM   4838  N   ILE X 308     156.094 117.668 189.131  0.00  0.00            
ATOM   4839  H   ILE X 308     155.947 116.669 189.107  0.00  0.00            
ATOM   4840  CA  ILE X 308     157.410 118.207 188.628  0.00  0.00            
ATOM   4841  HA  ILE X 308     157.892 118.500 189.561  0.00  0.00            
ATOM   4842  CB  ILE X 308     158.280 117.038 188.114  0.00  0.00            
ATOM   4843  HB  ILE X 308     158.273 116.270 188.887  0.00  0.00            
ATOM   4844  CG2 ILE X 308     157.727 116.349 186.871  0.00  0.00            
ATOM   4845 HG21 ILE X 308     158.190 115.363 186.843  0.00  0.00            
ATOM   4846 HG22 ILE X 308     157.815 116.912 185.942  0.00  0.00            
ATOM   4847 HG23 ILE X 308     156.665 116.152 187.017  0.00  0.00            
ATOM   4848  CG1 ILE X 308     159.720 117.577 187.986  0.00  0.00            
ATOM   4849 HG12 ILE X 308     159.769 118.304 187.175  0.00  0.00            
ATOM   4850 HG13 ILE X 308     160.069 118.019 188.920  0.00  0.00            
ATOM   4851  CD1 ILE X 308     160.714 116.409 187.647  0.00  0.00            
ATOM   4852 HD11 ILE X 308     160.814 115.730 188.493  0.00  0.00            
ATOM   4853 HD12 ILE X 308     161.720 116.765 187.425  0.00  0.00            
ATOM   4854 HD13 ILE X 308     160.348 115.805 186.817  0.00  0.00            
ATOM   4855  C   ILE X 308     157.406 119.475 187.770  0.00  0.00            
ATOM   4856  O   ILE X 308     158.312 120.295 187.895  0.00  0.00            
ATOM   4857  N   ASN X 309     156.463 119.592 186.864  0.00  0.00            
ATOM   4858  H   ASN X 309     155.914 118.753 186.740  0.00  0.00            
ATOM   4859  CA  ASN X 309     156.377 120.636 185.925  0.00  0.00            
ATOM   4860  HA  ASN X 309     157.292 120.601 185.334  0.00  0.00            
ATOM   4861  CB  ASN X 309     155.210 120.500 184.979  0.00  0.00            
ATOM   4862  HB2 ASN X 309     155.148 119.446 184.707  0.00  0.00            
ATOM   4863  HB3 ASN X 309     154.223 120.808 185.325  0.00  0.00            
ATOM   4864  CG  ASN X 309     155.482 121.331 183.739  0.00  0.00            
ATOM   4865  OD1 ASN X 309     154.766 122.336 183.506  0.00  0.00            
ATOM   4866  ND2 ASN X 309     156.324 120.914 182.822  0.00  0.00            
ATOM   4867 HD21 ASN X 309     156.627 119.950 182.833  0.00  0.00            
ATOM   4868 HD22 ASN X 309     156.431 121.346 181.915  0.00  0.00            
ATOM   4869  C   ASN X 309     156.279 121.990 186.695  0.00  0.00            
ATOM   4870  O   ASN X 309     156.574 123.003 186.079  0.00  0.00            
ATOM   4871  N   ILE X 310     155.816 122.059 187.971  0.00  0.00            
ATOM   4872  H   ILE X 310     155.515 121.235 188.472  0.00  0.00            
ATOM   4873  CA  ILE X 310     155.608 123.394 188.621  0.00  0.00            
ATOM   4874  HA  ILE X 310     154.905 124.016 188.066  0.00  0.00            
ATOM   4875  CB  ILE X 310     154.883 123.210 189.963  0.00  0.00            
ATOM   4876  HB  ILE X 310     154.762 124.242 190.293  0.00  0.00            
ATOM   4877  CG2 ILE X 310     153.455 122.603 189.818  0.00  0.00            
ATOM   4878 HG21 ILE X 310     152.911 123.294 189.174  0.00  0.00            
ATOM   4879 HG22 ILE X 310     152.960 122.494 190.783  0.00  0.00            
ATOM   4880 HG23 ILE X 310     153.674 121.680 189.281  0.00  0.00            
ATOM   4881  CG1 ILE X 310     155.778 122.619 191.080  0.00  0.00            
ATOM   4882 HG12 ILE X 310     155.820 121.544 190.908  0.00  0.00            
ATOM   4883 HG13 ILE X 310     156.816 122.949 191.038  0.00  0.00            
ATOM   4884  CD1 ILE X 310     155.321 122.929 192.521  0.00  0.00            
ATOM   4885 HD11 ILE X 310     155.158 124.003 192.612  0.00  0.00            
ATOM   4886 HD12 ILE X 310     156.070 122.659 193.265  0.00  0.00            
ATOM   4887 HD13 ILE X 310     154.336 122.533 192.770  0.00  0.00            
ATOM   4888  C   ILE X 310     156.891 124.303 188.585  0.00  0.00            
ATOM   4889  O   ILE X 310     156.716 125.539 188.627  0.00  0.00            
ATOM   4890  N   VAL X 311     158.073 123.772 188.517  0.00  0.00            
ATOM   4891  H   VAL X 311     158.122 122.783 188.719  0.00  0.00            
ATOM   4892  CA  VAL X 311     159.251 124.674 188.516  0.00  0.00            
ATOM   4893  HA  VAL X 311     159.027 125.541 189.137  0.00  0.00            
ATOM   4894  CB  VAL X 311     160.363 123.935 189.244  0.00  0.00            
ATOM   4895  HB  VAL X 311     161.165 124.566 189.627  0.00  0.00            
ATOM   4896  CG1 VAL X 311     159.894 123.209 190.523  0.00  0.00            
ATOM   4897 HG11 VAL X 311     159.153 122.423 190.376  0.00  0.00            
ATOM   4898 HG12 VAL X 311     160.677 122.756 191.132  0.00  0.00            
ATOM   4899 HG13 VAL X 311     159.559 124.065 191.108  0.00  0.00            
ATOM   4900  CG2 VAL X 311     161.111 122.918 188.318  0.00  0.00            
ATOM   4901 HG21 VAL X 311     161.545 123.493 187.500  0.00  0.00            
ATOM   4902 HG22 VAL X 311     160.410 122.164 187.960  0.00  0.00            
ATOM   4903 HG23 VAL X 311     161.970 122.431 188.781  0.00  0.00            
ATOM   4904  C   VAL X 311     159.614 125.242 187.114  0.00  0.00            
ATOM   4905  O   VAL X 311     160.392 126.154 187.004  0.00  0.00            
ATOM   4906  N   LEU X 312     158.885 124.755 186.091  0.00  0.00            
ATOM   4907  H   LEU X 312     158.204 124.018 186.203  0.00  0.00            
ATOM   4908  CA  LEU X 312     158.883 125.312 184.739  0.00  0.00            
ATOM   4909  HA  LEU X 312     159.744 125.945 184.527  0.00  0.00            
ATOM   4910  CB  LEU X 312     158.718 124.231 183.719  0.00  0.00            
ATOM   4911  HB2 LEU X 312     159.530 123.526 183.895  0.00  0.00            
ATOM   4912  HB3 LEU X 312     157.782 123.694 183.869  0.00  0.00            
ATOM   4913  CG  LEU X 312     158.722 124.659 182.218  0.00  0.00            
ATOM   4914  HG  LEU X 312     157.770 125.063 181.873  0.00  0.00            
ATOM   4915  CD1 LEU X 312     159.788 125.732 181.770  0.00  0.00            
ATOM   4916 HD11 LEU X 312     160.789 125.398 182.044  0.00  0.00            
ATOM   4917 HD12 LEU X 312     159.474 126.679 182.208  0.00  0.00            
ATOM   4918 HD13 LEU X 312     159.917 125.739 180.688  0.00  0.00            
ATOM   4919  CD2 LEU X 312     159.013 123.382 181.450  0.00  0.00            
ATOM   4920 HD21 LEU X 312     158.666 123.598 180.440  0.00  0.00            
ATOM   4921 HD22 LEU X 312     160.084 123.184 181.411  0.00  0.00            
ATOM   4922 HD23 LEU X 312     158.515 122.523 181.899  0.00  0.00            
ATOM   4923  C   LEU X 312     157.760 126.304 184.531  0.00  0.00            
ATOM   4924  O   LEU X 312     157.923 127.318 183.848  0.00  0.00            
ATOM   4925  N   ASP X 313     156.545 125.983 185.137  0.00  0.00            
ATOM   4926  H   ASP X 313     156.454 125.109 185.636  0.00  0.00            
ATOM   4927  CA  ASP X 313     155.427 126.865 184.808  0.00  0.00            
ATOM   4928  HA  ASP X 313     155.514 127.296 183.810  0.00  0.00            
ATOM   4929  CB  ASP X 313     154.207 126.066 185.007  0.00  0.00            
ATOM   4930  HB2 ASP X 313     154.302 125.071 184.573  0.00  0.00            
ATOM   4931  HB3 ASP X 313     154.082 125.841 186.066  0.00  0.00            
ATOM   4932  CG  ASP X 313     152.967 126.651 184.402  0.00  0.00            
ATOM   4933  OD1 ASP X 313     152.082 127.091 185.176  0.00  0.00            
ATOM   4934  OD2 ASP X 313     152.852 126.539 183.159  0.00  0.00            
ATOM   4935  C   ASP X 313     155.366 128.029 185.721  0.00  0.00            
ATOM   4936  O   ASP X 313     155.099 129.152 185.301  0.00  0.00            
ATOM   4937  N   LEU X 314     155.797 127.906 186.956  0.00  0.00            
ATOM   4938  H   LEU X 314     156.032 126.996 187.326  0.00  0.00            
ATOM   4939  CA  LEU X 314     156.014 129.079 187.913  0.00  0.00            
ATOM   4940  HA  LEU X 314     155.074 129.627 187.842  0.00  0.00            
ATOM   4941  CB  LEU X 314     156.199 128.583 189.350  0.00  0.00            
ATOM   4942  HB2 LEU X 314     155.489 127.832 189.697  0.00  0.00            
ATOM   4943  HB3 LEU X 314     157.185 128.164 189.552  0.00  0.00            
ATOM   4944  CG  LEU X 314     156.007 129.691 190.415  0.00  0.00            
ATOM   4945  HG  LEU X 314     156.578 130.577 190.138  0.00  0.00            
ATOM   4946  CD1 LEU X 314     154.553 130.075 190.583  0.00  0.00            
ATOM   4947 HD11 LEU X 314     153.953 129.195 190.813  0.00  0.00            
ATOM   4948 HD12 LEU X 314     154.230 130.499 189.632  0.00  0.00            
ATOM   4949 HD13 LEU X 314     154.441 130.810 191.380  0.00  0.00            
ATOM   4950  CD2 LEU X 314     156.334 129.241 191.796  0.00  0.00            
ATOM   4951 HD21 LEU X 314     157.348 128.847 191.870  0.00  0.00            
ATOM   4952 HD22 LEU X 314     156.316 130.098 192.470  0.00  0.00            
ATOM   4953 HD23 LEU X 314     155.639 128.493 192.177  0.00  0.00            
ATOM   4954  C   LEU X 314     157.143 129.987 187.373  0.00  0.00            
ATOM   4955  O   LEU X 314     157.045 131.218 187.410  0.00  0.00            
ATOM   4956  N   PHE X 315     158.253 129.500 186.872  0.00  0.00            
ATOM   4957  H   PHE X 315     158.472 128.524 187.010  0.00  0.00            
ATOM   4958  CA  PHE X 315     159.332 130.326 186.262  0.00  0.00            
ATOM   4959  HA  PHE X 315     159.518 131.195 186.893  0.00  0.00            
ATOM   4960  CB  PHE X 315     160.677 129.528 186.109  0.00  0.00            
ATOM   4961  HB2 PHE X 315     160.979 129.140 187.081  0.00  0.00            
ATOM   4962  HB3 PHE X 315     160.511 128.664 185.466  0.00  0.00            
ATOM   4963  CG  PHE X 315     161.779 130.393 185.559  0.00  0.00            
ATOM   4964  CD1 PHE X 315     162.475 131.259 186.402  0.00  0.00            
ATOM   4965  HD1 PHE X 315     162.387 131.341 187.475  0.00  0.00            
ATOM   4966  CE1 PHE X 315     163.356 132.163 185.822  0.00  0.00            
ATOM   4967  HE1 PHE X 315     163.856 132.957 186.356  0.00  0.00            
ATOM   4968  CZ  PHE X 315     163.544 132.169 184.407  0.00  0.00            
ATOM   4969  HZ  PHE X 315     164.195 132.875 183.913  0.00  0.00            
ATOM   4970  CE2 PHE X 315     162.934 131.252 183.596  0.00  0.00            
ATOM   4971  HE2 PHE X 315     163.084 131.220 182.527  0.00  0.00            
ATOM   4972  CD2 PHE X 315     161.986 130.373 184.137  0.00  0.00            
ATOM   4973  HD2 PHE X 315     161.502 129.681 183.463  0.00  0.00            
ATOM   4974  C   PHE X 315     158.918 130.864 184.846  0.00  0.00            
ATOM   4975  O   PHE X 315     159.251 131.997 184.565  0.00  0.00            
ATOM   4976  N   GLY X 316     158.073 130.080 184.129  0.00  0.00            
ATOM   4977  H   GLY X 316     158.019 129.110 184.408  0.00  0.00            
ATOM   4978  CA  GLY X 316     157.578 130.484 182.818  0.00  0.00            
ATOM   4979  HA2 GLY X 316     158.374 130.632 182.088  0.00  0.00            
ATOM   4980  HA3 GLY X 316     157.006 129.641 182.432  0.00  0.00            
ATOM   4981  C   GLY X 316     156.669 131.674 182.845  0.00  0.00            
ATOM   4982  O   GLY X 316     156.535 132.438 181.854  0.00  0.00            
ATOM   4983  N   ALA X 317     155.979 131.874 183.983  0.00  0.00            
ATOM   4984  H   ALA X 317     156.107 131.207 184.730  0.00  0.00            
ATOM   4985  CA  ALA X 317     154.987 132.948 184.137  0.00  0.00            
ATOM   4986  HA  ALA X 317     154.719 133.234 183.120  0.00  0.00            
ATOM   4987  CB  ALA X 317     153.767 132.416 184.863  0.00  0.00            
ATOM   4988  HB1 ALA X 317     152.933 133.104 184.998  0.00  0.00            
ATOM   4989  HB2 ALA X 317     154.018 131.942 185.812  0.00  0.00            
ATOM   4990  HB3 ALA X 317     153.309 131.623 184.272  0.00  0.00            
ATOM   4991  C   ALA X 317     155.476 134.204 184.891  0.00  0.00            
ATOM   4992  O   ALA X 317     154.867 135.266 184.748  0.00  0.00            
ATOM   4993  N   GLY X 318     156.644 134.197 185.533  0.00  0.00            
ATOM   4994  H   GLY X 318     157.185 133.347 185.460  0.00  0.00            
ATOM   4995  CA  GLY X 318     156.985 135.111 186.587  0.00  0.00            
ATOM   4996  HA2 GLY X 318     156.059 135.354 187.108  0.00  0.00            
ATOM   4997  HA3 GLY X 318     157.516 134.511 187.326  0.00  0.00            
ATOM   4998  C   GLY X 318     157.827 136.379 186.501  0.00  0.00            
ATOM   4999  O   GLY X 318     158.332 136.900 187.506  0.00  0.00            
ATOM   5000  N   PHE X 319     158.097 136.856 185.317  0.00  0.00            
ATOM   5001  H   PHE X 319     157.554 136.488 184.550  0.00  0.00            
ATOM   5002  CA  PHE X 319     158.985 137.978 185.107  0.00  0.00            
ATOM   5003  HA  PHE X 319     159.141 138.533 186.032  0.00  0.00            
ATOM   5004  CB  PHE X 319     160.374 137.467 184.512  0.00  0.00            
ATOM   5005  HB2 PHE X 319     160.893 138.347 184.133  0.00  0.00            
ATOM   5006  HB3 PHE X 319     160.961 137.060 185.336  0.00  0.00            
ATOM   5007  CG  PHE X 319     160.238 136.389 183.418  0.00  0.00            
ATOM   5008  CD1 PHE X 319     159.858 136.857 182.149  0.00  0.00            
ATOM   5009  HD1 PHE X 319     159.688 137.912 181.995  0.00  0.00            
ATOM   5010  CE1 PHE X 319     159.759 135.936 181.104  0.00  0.00            
ATOM   5011  HE1 PHE X 319     159.394 136.265 180.142  0.00  0.00            
ATOM   5012  CZ  PHE X 319     159.877 134.575 181.322  0.00  0.00            
ATOM   5013  HZ  PHE X 319     159.684 133.945 180.467  0.00  0.00            
ATOM   5014  CE2 PHE X 319     160.366 134.081 182.527  0.00  0.00            
ATOM   5015  HE2 PHE X 319     160.680 133.049 182.593  0.00  0.00            
ATOM   5016  CD2 PHE X 319     160.526 135.013 183.559  0.00  0.00            
ATOM   5017  HD2 PHE X 319     160.817 134.639 184.530  0.00  0.00            
ATOM   5018  C   PHE X 319     158.425 139.077 184.098  0.00  0.00            
ATOM   5019  O   PHE X 319     158.872 140.226 184.201  0.00  0.00            
ATOM   5020  N   ASP X 320     157.633 138.750 183.025  0.00  0.00            
ATOM   5021  H   ASP X 320     157.568 137.791 182.714  0.00  0.00            
ATOM   5022  CA  ASP X 320     157.292 139.797 182.022  0.00  0.00            
ATOM   5023  HA  ASP X 320     158.121 140.497 181.911  0.00  0.00            
ATOM   5024  CB  ASP X 320     157.245 139.297 180.640  0.00  0.00            
ATOM   5025  HB2 ASP X 320     158.202 138.793 180.510  0.00  0.00            
ATOM   5026  HB3 ASP X 320     156.445 138.557 180.657  0.00  0.00            
ATOM   5027  CG  ASP X 320     156.889 140.389 179.484  0.00  0.00            
ATOM   5028  OD1 ASP X 320     155.771 140.397 178.952  0.00  0.00            
ATOM   5029  OD2 ASP X 320     157.831 141.126 179.054  0.00  0.00            
ATOM   5030  C   ASP X 320     156.043 140.677 182.384  0.00  0.00            
ATOM   5031  O   ASP X 320     155.947 141.818 182.018  0.00  0.00            
ATOM   5032  N   THR X 321     155.203 140.155 183.244  0.00  0.00            
ATOM   5033  H   THR X 321     155.181 139.157 183.402  0.00  0.00            
ATOM   5034  CA  THR X 321     154.216 141.027 183.966  0.00  0.00            
ATOM   5035  HA  THR X 321     153.622 141.626 183.275  0.00  0.00            
ATOM   5036  CB  THR X 321     153.338 140.089 184.758  0.00  0.00            
ATOM   5037  HB  THR X 321     152.799 140.747 185.439  0.00  0.00            
ATOM   5038  CG2 THR X 321     152.386 139.337 183.813  0.00  0.00            
ATOM   5039 HG21 THR X 321     151.649 140.084 183.520  0.00  0.00            
ATOM   5040 HG22 THR X 321     151.960 138.546 184.430  0.00  0.00            
ATOM   5041 HG23 THR X 321     152.949 138.792 183.055  0.00  0.00            
ATOM   5042  OG1 THR X 321     154.079 139.145 185.475  0.00  0.00            
ATOM   5043  HG1 THR X 321     153.451 138.624 185.981  0.00  0.00            
ATOM   5044  C   THR X 321     154.876 141.997 184.983  0.00  0.00            
ATOM   5045  O   THR X 321     154.711 143.229 184.942  0.00  0.00            
ATOM   5046  N   VAL X 322     155.774 141.462 185.814  0.00  0.00            
ATOM   5047  H   VAL X 322     155.812 140.455 185.880  0.00  0.00            
ATOM   5048  CA  VAL X 322     156.624 142.217 186.791  0.00  0.00            
ATOM   5049  HA  VAL X 322     155.877 142.705 187.418  0.00  0.00            
ATOM   5050  CB  VAL X 322     157.603 141.214 187.517  0.00  0.00            
ATOM   5051  HB  VAL X 322     158.405 140.908 186.844  0.00  0.00            
ATOM   5052  CG1 VAL X 322     158.357 141.832 188.726  0.00  0.00            
ATOM   5053 HG11 VAL X 322     157.770 141.773 189.642  0.00  0.00            
ATOM   5054 HG12 VAL X 322     159.273 141.241 188.763  0.00  0.00            
ATOM   5055 HG13 VAL X 322     158.613 142.877 188.549  0.00  0.00            
ATOM   5056  CG2 VAL X 322     157.014 139.887 188.031  0.00  0.00            
ATOM   5057 HG21 VAL X 322     157.826 139.422 188.590  0.00  0.00            
ATOM   5058 HG22 VAL X 322     156.610 139.257 187.239  0.00  0.00            
ATOM   5059 HG23 VAL X 322     156.185 140.150 188.688  0.00  0.00            
ATOM   5060  C   VAL X 322     157.355 143.382 186.056  0.00  0.00            
ATOM   5061  O   VAL X 322     157.108 144.550 186.281  0.00  0.00            
ATOM   5062  N   THR X 323     158.200 143.106 185.029  0.00  0.00
[truncated: 6,542,390 more chars]
