# Supplementary material for: The Effect of Force-Field Parameters on Cytochrome P450-Membrane Interactions: Structure and Dynamics
Source: Sci Rep. 2020 Apr 29;10:7284. doi: 10.1038/s41598-020-64129-7 (PMC7190701; doi:10.1038/s41598-020-64129-7)
Supplement: Supplementary file 2 — Supplementary Data. [file 41598_2020_64129_MOESM2_ESM.zip › Last_frames_PDBs/CYP1A1_LIPID14_225ns_frame_1127.pdb]

CRYST1  132.449  152.273  159.630  90.00  90.00  90.00 P 1           1
ATOM      1  N   MET X   1     128.055 174.454 145.735  0.00  0.00            
ATOM      2  H1  MET X   1     127.123 174.806 145.571  0.00  0.00            
ATOM      3  H2  MET X   1     128.064 173.791 146.497  0.00  0.00            
ATOM      4  H3  MET X   1     128.733 175.165 145.969  0.00  0.00            
ATOM      5  CA  MET X   1     128.520 173.926 144.446  0.00  0.00            
ATOM      6  HA  MET X   1     129.586 173.841 144.657  0.00  0.00            
ATOM      7  CB  MET X   1     128.045 172.518 144.150  0.00  0.00            
ATOM      8  HB2 MET X   1     127.046 172.328 144.541  0.00  0.00            
ATOM      9  HB3 MET X   1     128.036 172.419 143.064  0.00  0.00            
ATOM     10  CG  MET X   1     129.082 171.604 144.746  0.00  0.00            
ATOM     11  HG2 MET X   1     129.971 171.732 144.129  0.00  0.00            
ATOM     12  HG3 MET X   1     129.303 171.914 145.768  0.00  0.00            
ATOM     13  SD  MET X   1     128.551 169.918 144.799  0.00  0.00            
ATOM     14  CE  MET X   1     130.070 168.992 144.889  0.00  0.00            
ATOM     15  HE1 MET X   1     129.875 168.036 144.402  0.00  0.00            
ATOM     16  HE2 MET X   1     130.876 169.426 144.297  0.00  0.00            
ATOM     17  HE3 MET X   1     130.387 168.934 145.930  0.00  0.00            
ATOM     18  C   MET X   1     128.273 174.962 143.411  0.00  0.00            
ATOM     19  O   MET X   1     127.278 175.729 143.513  0.00  0.00            
ATOM     20  N   LEU X   2     129.020 175.025 142.262  0.00  0.00            
ATOM     21  H   LEU X   2     129.836 174.430 142.292  0.00  0.00            
ATOM     22  CA  LEU X   2     128.719 175.873 141.022  0.00  0.00            
ATOM     23  HA  LEU X   2     128.592 176.866 141.454  0.00  0.00            
ATOM     24  CB  LEU X   2     130.071 175.816 140.143  0.00  0.00            
ATOM     25  HB2 LEU X   2     130.280 174.792 139.834  0.00  0.00            
ATOM     26  HB3 LEU X   2     129.838 176.497 139.325  0.00  0.00            
ATOM     27  CG  LEU X   2     131.408 176.288 140.753  0.00  0.00            
ATOM     28  HG  LEU X   2     131.737 175.579 141.513  0.00  0.00            
ATOM     29  CD1 LEU X   2     132.436 176.414 139.676  0.00  0.00            
ATOM     30 HD11 LEU X   2     132.167 177.275 139.065  0.00  0.00            
ATOM     31 HD12 LEU X   2     132.543 175.509 139.077  0.00  0.00            
ATOM     32 HD13 LEU X   2     133.411 176.572 140.135  0.00  0.00            
ATOM     33  CD2 LEU X   2     131.273 177.744 141.442  0.00  0.00            
ATOM     34 HD21 LEU X   2     131.232 178.588 140.753  0.00  0.00            
ATOM     35 HD22 LEU X   2     130.371 177.655 142.047  0.00  0.00            
ATOM     36 HD23 LEU X   2     132.150 177.949 142.055  0.00  0.00            
ATOM     37  C   LEU X   2     127.484 175.547 140.212  0.00  0.00            
ATOM     38  O   LEU X   2     126.863 176.493 139.695  0.00  0.00            
ATOM     39  N   PHE X   3     127.216 174.273 140.038  0.00  0.00            
ATOM     40  H   PHE X   3     127.771 173.589 140.531  0.00  0.00            
ATOM     41  CA  PHE X   3     126.249 173.721 139.089  0.00  0.00            
ATOM     42  HA  PHE X   3     125.619 174.551 138.770  0.00  0.00            
ATOM     43  CB  PHE X   3     127.073 173.136 137.947  0.00  0.00            
ATOM     44  HB2 PHE X   3     127.779 172.479 138.455  0.00  0.00            
ATOM     45  HB3 PHE X   3     126.461 172.518 137.289  0.00  0.00            
ATOM     46  CG  PHE X   3     127.893 174.241 137.257  0.00  0.00            
ATOM     47  CD1 PHE X   3     129.318 174.130 137.325  0.00  0.00            
ATOM     48  HD1 PHE X   3     129.884 173.375 137.850  0.00  0.00            
ATOM     49  CE1 PHE X   3     130.120 175.113 136.637  0.00  0.00            
ATOM     50  HE1 PHE X   3     131.192 175.030 136.540  0.00  0.00            
ATOM     51  CZ  PHE X   3     129.511 176.185 135.931  0.00  0.00            
ATOM     52  HZ  PHE X   3     130.031 176.929 135.346  0.00  0.00            
ATOM     53  CE2 PHE X   3     128.077 176.219 135.860  0.00  0.00            
ATOM     54  HE2 PHE X   3     127.582 177.040 135.365  0.00  0.00            
ATOM     55  CD2 PHE X   3     127.343 175.211 136.482  0.00  0.00            
ATOM     56  HD2 PHE X   3     126.264 175.263 136.468  0.00  0.00            
ATOM     57  C   PHE X   3     125.434 172.623 139.752  0.00  0.00            
ATOM     58  O   PHE X   3     125.836 172.149 140.775  0.00  0.00            
ATOM     59  N   PRO X   4     124.212 172.334 139.294  0.00  0.00            
ATOM     60  CD  PRO X   4     123.471 173.013 137.669  0.00  0.00            
ATOM     61  HD2 PRO X   4     124.192 172.897 136.860  0.00  0.00            
ATOM     62  HD3 PRO X   4     123.226 174.075 137.694  0.00  0.00            
ATOM     63  CG  PRO X   4     121.692 172.067 137.283  0.00  0.00            
ATOM     64  HG2 PRO X   4     121.676 171.600 136.299  0.00  0.00            
ATOM     65  HG3 PRO X   4     120.905 172.819 137.219  0.00  0.00            
ATOM     66  CB  PRO X   4     121.389 170.702 138.848  0.00  0.00            
ATOM     67  HB2 PRO X   4     120.976 169.766 138.471  0.00  0.00            
ATOM     68  HB3 PRO X   4     120.465 171.126 139.241  0.00  0.00            
ATOM     69  CA  PRO X   4     123.015 170.934 140.092  0.00  0.00            
ATOM     70  HA  PRO X   4     122.610 171.228 141.061  0.00  0.00            
ATOM     71  C   PRO X   4     123.542 169.664 140.638  0.00  0.00            
ATOM     72  O   PRO X   4     122.832 168.638 140.570  0.00  0.00            
ATOM     73  N   ILE X   5     124.755 169.602 141.061  0.00  0.00            
ATOM     74  H   ILE X   5     125.289 170.431 140.843  0.00  0.00            
ATOM     75  CA  ILE X   5     125.522 168.428 141.439  0.00  0.00            
ATOM     76  HA  ILE X   5     125.398 167.747 140.596  0.00  0.00            
ATOM     77  CB  ILE X   5     127.036 168.778 141.653  0.00  0.00            
ATOM     78  HB  ILE X   5     127.110 169.619 142.342  0.00  0.00            
ATOM     79  CG2 ILE X   5     127.810 167.568 142.380  0.00  0.00            
ATOM     80 HG21 ILE X   5     127.554 166.585 141.985  0.00  0.00            
ATOM     81 HG22 ILE X   5     127.576 167.707 143.435  0.00  0.00            
ATOM     82 HG23 ILE X   5     128.874 167.768 142.252  0.00  0.00            
ATOM     83  CG1 ILE X   5     127.808 169.187 140.419  0.00  0.00            
ATOM     84 HG12 ILE X   5     128.246 168.325 139.916  0.00  0.00            
ATOM     85 HG13 ILE X   5     127.092 169.621 139.722  0.00  0.00            
ATOM     86  CD1 ILE X   5     128.996 170.144 140.793  0.00  0.00            
ATOM     87 HD11 ILE X   5     128.698 171.160 140.532  0.00  0.00            
ATOM     88 HD12 ILE X   5     129.862 169.957 140.158  0.00  0.00            
ATOM     89 HD13 ILE X   5     129.296 169.970 141.826  0.00  0.00            
ATOM     90  C   ILE X   5     124.826 167.881 142.677  0.00  0.00            
ATOM     91  O   ILE X   5     124.761 168.569 143.677  0.00  0.00            
ATOM     92  N   SER X   6     124.259 166.672 142.578  0.00  0.00            
ATOM     93  H   SER X   6     124.167 166.335 141.630  0.00  0.00            
ATOM     94  CA  SER X   6     123.522 166.071 143.670  0.00  0.00            
ATOM     95  HA  SER X   6     122.794 166.834 143.947  0.00  0.00            
ATOM     96  CB  SER X   6     122.813 164.909 143.048  0.00  0.00            
ATOM     97  HB2 SER X   6     121.878 164.677 143.557  0.00  0.00            
ATOM     98  HB3 SER X   6     122.566 165.153 142.015  0.00  0.00            
ATOM     99  OG  SER X   6     123.696 163.797 143.031  0.00  0.00            
ATOM    100  HG  SER X   6     123.503 163.268 142.254  0.00  0.00            
ATOM    101  C   SER X   6     124.319 165.654 144.897  0.00  0.00            
ATOM    102  O   SER X   6     123.701 165.670 145.987  0.00  0.00            
ATOM    103  N   MET X   7     125.643 165.480 144.734  0.00  0.00            
ATOM    104  H   MET X   7     125.801 165.488 143.737  0.00  0.00            
ATOM    105  CA  MET X   7     126.633 165.457 145.834  0.00  0.00            
ATOM    106  HA  MET X   7     126.217 164.918 146.685  0.00  0.00            
ATOM    107  CB  MET X   7     127.954 164.786 145.402  0.00  0.00            
ATOM    108  HB2 MET X   7     128.296 165.120 144.423  0.00  0.00            
ATOM    109  HB3 MET X   7     128.720 165.052 146.131  0.00  0.00            
ATOM    110  CG  MET X   7     127.898 163.204 145.541  0.00  0.00            
ATOM    111  HG2 MET X   7     126.920 162.812 145.264  0.00  0.00            
ATOM    112  HG3 MET X   7     128.545 162.788 144.769  0.00  0.00            
ATOM    113  SD  MET X   7     128.461 162.607 147.144  0.00  0.00            
ATOM    114  CE  MET X   7     128.958 161.010 146.521  0.00  0.00            
ATOM    115  HE1 MET X   7     129.348 160.272 147.221  0.00  0.00            
ATOM    116  HE2 MET X   7     128.074 160.674 145.979  0.00  0.00            
ATOM    117  HE3 MET X   7     129.875 161.119 145.942  0.00  0.00            
ATOM    118  C   MET X   7     126.789 166.883 146.436  0.00  0.00            
ATOM    119  O   MET X   7     127.537 166.977 147.428  0.00  0.00            
ATOM    120  N   SER X   8     125.966 167.815 146.105  0.00  0.00            
ATOM    121  H   SER X   8     125.561 167.720 145.185  0.00  0.00            
ATOM    122  CA  SER X   8     125.793 169.076 146.950  0.00  0.00            
ATOM    123  HA  SER X   8     126.762 169.430 147.301  0.00  0.00            
ATOM    124  CB  SER X   8     125.096 170.176 146.169  0.00  0.00            
ATOM    125  HB2 SER X   8     125.520 170.303 145.173  0.00  0.00            
ATOM    126  HB3 SER X   8     124.048 169.927 145.999  0.00  0.00            
ATOM    127  OG  SER X   8     125.078 171.483 146.778  0.00  0.00            
ATOM    128  HG  SER X   8     125.924 171.777 147.125  0.00  0.00            
ATOM    129  C   SER X   8     125.004 168.800 148.218  0.00  0.00            
ATOM    130  O   SER X   8     125.148 169.570 149.202  0.00  0.00            
ATOM    131  N   ALA X   9     124.498 167.570 148.412  0.00  0.00            
ATOM    132  H   ALA X   9     124.519 166.977 147.595  0.00  0.00            
ATOM    133  CA  ALA X   9     124.008 167.110 149.658  0.00  0.00            
ATOM    134  HA  ALA X   9     123.309 167.889 149.960  0.00  0.00            
ATOM    135  CB  ALA X   9     123.280 165.879 149.525  0.00  0.00            
ATOM    136  HB1 ALA X   9     122.810 165.731 150.497  0.00  0.00            
ATOM    137  HB2 ALA X   9     123.906 165.071 149.147  0.00  0.00            
ATOM    138  HB3 ALA X   9     122.585 166.151 148.731  0.00  0.00            
ATOM    139  C   ALA X   9     124.990 167.010 150.870  0.00  0.00            
ATOM    140  O   ALA X   9     124.626 166.979 152.036  0.00  0.00            
ATOM    141  N   THR X  10     126.291 167.163 150.563  0.00  0.00            
ATOM    142  H   THR X  10     126.617 167.357 149.627  0.00  0.00            
ATOM    143  CA  THR X  10     127.372 167.294 151.608  0.00  0.00            
ATOM    144  HA  THR X  10     127.158 166.571 152.395  0.00  0.00            
ATOM    145  CB  THR X  10     128.747 167.060 151.013  0.00  0.00            
ATOM    146  HB  THR X  10     129.506 167.449 151.692  0.00  0.00            
ATOM    147  CG2 THR X  10     129.144 165.646 150.780  0.00  0.00            
ATOM    148 HG21 THR X  10     129.203 165.084 151.712  0.00  0.00            
ATOM    149 HG22 THR X  10     130.133 165.609 150.324  0.00  0.00            
ATOM    150 HG23 THR X  10     128.467 165.102 150.120  0.00  0.00            
ATOM    151  OG1 THR X  10     129.054 167.909 149.967  0.00  0.00            
ATOM    152  HG1 THR X  10     128.729 167.600 149.119  0.00  0.00            
ATOM    153  C   THR X  10     127.322 168.722 152.198  0.00  0.00            
ATOM    154  O   THR X  10     127.552 168.933 153.375  0.00  0.00            
ATOM    155  N   GLU X  11     126.772 169.658 151.442  0.00  0.00            
ATOM    156  H   GLU X  11     126.528 169.408 150.494  0.00  0.00            
ATOM    157  CA  GLU X  11     126.807 171.055 151.865  0.00  0.00            
ATOM    158  HA  GLU X  11     127.679 171.340 152.455  0.00  0.00            
ATOM    159  CB  GLU X  11     126.866 171.991 150.629  0.00  0.00            
ATOM    160  HB2 GLU X  11     125.922 172.043 150.087  0.00  0.00            
ATOM    161  HB3 GLU X  11     127.118 173.017 150.898  0.00  0.00            
ATOM    162  CG  GLU X  11     128.034 171.588 149.782  0.00  0.00            
ATOM    163  HG2 GLU X  11     128.875 171.571 150.476  0.00  0.00            
ATOM    164  HG3 GLU X  11     127.929 170.579 149.382  0.00  0.00            
ATOM    165  CD  GLU X  11     128.190 172.520 148.595  0.00  0.00            
ATOM    166  OE1 GLU X  11     127.458 172.416 147.593  0.00  0.00            
ATOM    167  OE2 GLU X  11     129.125 173.364 148.635  0.00  0.00            
ATOM    168  C   GLU X  11     125.558 171.405 152.708  0.00  0.00            
ATOM    169  O   GLU X  11     125.661 172.301 153.537  0.00  0.00            
ATOM    170  N   PHE X  12     124.396 170.753 152.489  0.00  0.00            
ATOM    171  H   PHE X  12     124.364 170.098 151.722  0.00  0.00            
ATOM    172  CA  PHE X  12     123.119 170.978 153.293  0.00  0.00            
ATOM    173  HA  PHE X  12     123.000 172.043 153.493  0.00  0.00            
ATOM    174  CB  PHE X  12     121.885 170.404 152.610  0.00  0.00            
ATOM    175  HB2 PHE X  12     122.160 169.387 152.331  0.00  0.00            
ATOM    176  HB3 PHE X  12     121.124 170.219 153.367  0.00  0.00            
ATOM    177  CG  PHE X  12     121.348 171.100 151.343  0.00  0.00            
ATOM    178  CD1 PHE X  12     122.167 171.229 150.219  0.00  0.00            
ATOM    179  HD1 PHE X  12     123.216 170.974 150.207  0.00  0.00            
ATOM    180  CE1 PHE X  12     121.721 171.625 148.922  0.00  0.00            
ATOM    181  HE1 PHE X  12     122.325 171.796 148.044  0.00  0.00            
ATOM    182  CZ  PHE X  12     120.366 171.953 148.766  0.00  0.00            
ATOM    183  HZ  PHE X  12     120.052 172.319 147.800  0.00  0.00            
ATOM    184  CE2 PHE X  12     119.545 171.812 149.856  0.00  0.00            
ATOM    185  HE2 PHE X  12     118.487 171.923 149.668  0.00  0.00            
ATOM    186  CD2 PHE X  12     119.985 171.400 151.150  0.00  0.00            
ATOM    187  HD2 PHE X  12     119.325 171.124 151.958  0.00  0.00            
ATOM    188  C   PHE X  12     123.321 170.305 154.655  0.00  0.00            
ATOM    189  O   PHE X  12     122.644 170.592 155.714  0.00  0.00            
ATOM    190  N   LEU X  13     124.292 169.353 154.743  0.00  0.00            
ATOM    191  H   LEU X  13     124.680 169.040 153.864  0.00  0.00            
ATOM    192  CA  LEU X  13     124.547 168.530 155.882  0.00  0.00            
ATOM    193  HA  LEU X  13     123.625 168.247 156.389  0.00  0.00            
ATOM    194  CB  LEU X  13     125.155 167.152 155.563  0.00  0.00            
ATOM    195  HB2 LEU X  13     124.539 166.627 154.832  0.00  0.00            
ATOM    196  HB3 LEU X  13     126.052 167.416 155.003  0.00  0.00            
ATOM    197  CG  LEU X  13     125.580 166.333 156.755  0.00  0.00            
ATOM    198  HG  LEU X  13     125.027 166.525 157.674  0.00  0.00            
ATOM    199  CD1 LEU X  13     125.521 164.899 156.343  0.00  0.00            
ATOM    200 HD11 LEU X  13     124.493 164.552 156.241  0.00  0.00            
ATOM    201 HD12 LEU X  13     125.901 164.253 157.134  0.00  0.00            
ATOM    202 HD13 LEU X  13     126.053 164.729 155.406  0.00  0.00            
ATOM    203  CD2 LEU X  13     127.041 166.696 157.206  0.00  0.00            
ATOM    204 HD21 LEU X  13     127.708 166.939 156.378  0.00  0.00            
ATOM    205 HD22 LEU X  13     126.991 167.516 157.923  0.00  0.00            
ATOM    206 HD23 LEU X  13     127.323 165.798 157.755  0.00  0.00            
ATOM    207  C   LEU X  13     125.331 169.304 156.834  0.00  0.00            
ATOM    208  O   LEU X  13     124.919 169.415 158.045  0.00  0.00            
ATOM    209  N   LEU X  14     126.541 169.743 156.403  0.00  0.00            
ATOM    210  H   LEU X  14     126.869 169.290 155.562  0.00  0.00            
ATOM    211  CA  LEU X  14     127.348 170.695 157.105  0.00  0.00            
ATOM    212  HA  LEU X  14     127.791 170.340 158.036  0.00  0.00            
ATOM    213  CB  LEU X  14     128.508 171.021 156.156  0.00  0.00            
ATOM    214  HB2 LEU X  14     128.078 171.448 155.250  0.00  0.00            
ATOM    215  HB3 LEU X  14     129.114 171.794 156.629  0.00  0.00            
ATOM    216  CG  LEU X  14     129.439 169.906 155.790  0.00  0.00            
ATOM    217  HG  LEU X  14     128.894 168.990 155.563  0.00  0.00            
ATOM    218  CD1 LEU X  14     130.293 170.295 154.592  0.00  0.00            
ATOM    219 HD11 LEU X  14     130.874 169.456 154.209  0.00  0.00            
ATOM    220 HD12 LEU X  14     131.073 170.981 154.922  0.00  0.00            
ATOM    221 HD13 LEU X  14     129.691 170.705 153.780  0.00  0.00            
ATOM    222  CD2 LEU X  14     130.253 169.477 157.002  0.00  0.00            
ATOM    223 HD21 LEU X  14     130.948 168.660 156.806  0.00  0.00            
ATOM    224 HD22 LEU X  14     130.867 170.286 157.397  0.00  0.00            
ATOM    225 HD23 LEU X  14     129.565 169.054 157.735  0.00  0.00            
ATOM    226  C   LEU X  14     126.622 171.991 157.513  0.00  0.00            
ATOM    227  O   LEU X  14     126.817 172.461 158.639  0.00  0.00            
ATOM    228  N   ALA X  15     125.734 172.548 156.656  0.00  0.00            
ATOM    229  H   ALA X  15     125.685 172.143 155.732  0.00  0.00            
ATOM    230  CA  ALA X  15     124.857 173.587 156.996  0.00  0.00            
ATOM    231  HA  ALA X  15     125.408 174.453 157.365  0.00  0.00            
ATOM    232  CB  ALA X  15     124.127 174.020 155.709  0.00  0.00            
ATOM    233  HB1 ALA X  15     123.617 174.966 155.895  0.00  0.00            
ATOM    234  HB2 ALA X  15     123.427 173.189 155.624  0.00  0.00            
ATOM    235  HB3 ALA X  15     124.741 174.201 154.827  0.00  0.00            
ATOM    236  C   ALA X  15     123.988 173.224 158.222  0.00  0.00            
ATOM    237  O   ALA X  15     124.044 174.003 159.153  0.00  0.00            
ATOM    238  N   SER X  16     123.302 172.062 158.284  0.00  0.00            
ATOM    239  H   SER X  16     123.216 171.358 157.565  0.00  0.00            
ATOM    240  CA  SER X  16     122.586 171.658 159.523  0.00  0.00            
ATOM    241  HA  SER X  16     121.955 172.491 159.830  0.00  0.00            
ATOM    242  CB  SER X  16     121.750 170.386 159.399  0.00  0.00            
ATOM    243  HB2 SER X  16     122.443 169.545 159.381  0.00  0.00            
ATOM    244  HB3 SER X  16     121.116 170.351 160.285  0.00  0.00            
ATOM    245  OG  SER X  16     120.912 170.590 158.207  0.00  0.00            
ATOM    246  HG  SER X  16     121.386 170.422 157.390  0.00  0.00            
ATOM    247  C   SER X  16     123.454 171.452 160.766  0.00  0.00            
ATOM    248  O   SER X  16     123.170 171.796 161.957  0.00  0.00            
ATOM    249  N   VAL X  17     124.657 170.902 160.611  0.00  0.00            
ATOM    250  H   VAL X  17     124.796 170.541 159.678  0.00  0.00            
ATOM    251  CA  VAL X  17     125.710 170.726 161.695  0.00  0.00            
ATOM    252  HA  VAL X  17     125.116 170.292 162.500  0.00  0.00            
ATOM    253  CB  VAL X  17     126.720 169.604 161.245  0.00  0.00            
ATOM    254  HB  VAL X  17     127.089 169.888 160.259  0.00  0.00            
ATOM    255  CG1 VAL X  17     127.891 169.373 162.307  0.00  0.00            
ATOM    256 HG11 VAL X  17     128.706 170.097 162.328  0.00  0.00            
ATOM    257 HG12 VAL X  17     127.423 169.334 163.290  0.00  0.00            
ATOM    258 HG13 VAL X  17     128.400 168.426 162.130  0.00  0.00            
ATOM    259  CG2 VAL X  17     126.072 168.233 161.086  0.00  0.00            
ATOM    260 HG21 VAL X  17     126.619 167.514 160.477  0.00  0.00            
ATOM    261 HG22 VAL X  17     125.184 168.222 160.455  0.00  0.00            
ATOM    262 HG23 VAL X  17     125.876 167.781 162.058  0.00  0.00            
ATOM    263  C   VAL X  17     126.288 171.978 162.304  0.00  0.00            
ATOM    264  O   VAL X  17     126.479 172.003 163.511  0.00  0.00            
ATOM    265  N   ILE X  18     126.291 173.053 161.569  0.00  0.00            
ATOM    266  H   ILE X  18     126.172 172.831 160.591  0.00  0.00            
ATOM    267  CA  ILE X  18     126.745 174.383 162.041  0.00  0.00            
ATOM    268  HA  ILE X  18     127.709 174.275 162.538  0.00  0.00            
ATOM    269  CB  ILE X  18     126.927 175.284 160.758  0.00  0.00            
ATOM    270  HB  ILE X  18     126.154 174.966 160.059  0.00  0.00            
ATOM    271  CG2 ILE X  18     126.661 176.804 160.808  0.00  0.00            
ATOM    272 HG21 ILE X  18     125.612 177.020 161.010  0.00  0.00            
ATOM    273 HG22 ILE X  18     126.906 177.328 159.884  0.00  0.00            
ATOM    274 HG23 ILE X  18     127.160 177.254 161.666  0.00  0.00            
ATOM    275  CG1 ILE X  18     128.316 174.947 160.112  0.00  0.00            
ATOM    276 HG12 ILE X  18     129.058 175.314 160.821  0.00  0.00            
ATOM    277 HG13 ILE X  18     128.481 173.871 160.052  0.00  0.00            
ATOM    278  CD1 ILE X  18     128.538 175.455 158.739  0.00  0.00            
ATOM    279 HD11 ILE X  18     127.698 175.230 158.082  0.00  0.00            
ATOM    280 HD12 ILE X  18     129.383 174.861 158.392  0.00  0.00            
ATOM    281 HD13 ILE X  18     128.755 176.516 158.613  0.00  0.00            
ATOM    282  C   ILE X  18     125.622 174.967 163.042  0.00  0.00            
ATOM    283  O   ILE X  18     125.959 175.406 164.178  0.00  0.00            
ATOM    284  N   PHE X  19     124.368 174.639 162.717  0.00  0.00            
ATOM    285  H   PHE X  19     124.219 174.013 161.938  0.00  0.00            
ATOM    286  CA  PHE X  19     123.265 175.011 163.590  0.00  0.00            
ATOM    287  HA  PHE X  19     123.281 176.098 163.660  0.00  0.00            
ATOM    288  CB  PHE X  19     121.968 174.728 162.897  0.00  0.00            
ATOM    289  HB2 PHE X  19     121.969 175.119 161.879  0.00  0.00            
ATOM    290  HB3 PHE X  19     121.873 173.646 162.806  0.00  0.00            
ATOM    291  CG  PHE X  19     120.741 175.319 163.593  0.00  0.00            
ATOM    292  CD1 PHE X  19     120.053 174.577 164.664  0.00  0.00            
ATOM    293  HD1 PHE X  19     120.415 173.640 165.058  0.00  0.00            
ATOM    294  CE1 PHE X  19     118.886 175.131 165.182  0.00  0.00            
ATOM    295  HE1 PHE X  19     118.307 174.615 165.935  0.00  0.00            
ATOM    296  CZ  PHE X  19     118.405 176.405 164.712  0.00  0.00            
ATOM    297  HZ  PHE X  19     117.566 176.924 165.150  0.00  0.00            
ATOM    298  CE2 PHE X  19     119.126 177.122 163.739  0.00  0.00            
ATOM    299  HE2 PHE X  19     118.680 178.005 163.304  0.00  0.00            
ATOM    300  CD2 PHE X  19     120.231 176.539 163.130  0.00  0.00            
ATOM    301  HD2 PHE X  19     120.686 177.054 162.297  0.00  0.00            
ATOM    302  C   PHE X  19     123.282 174.168 164.945  0.00  0.00            
ATOM    303  O   PHE X  19     123.068 174.716 166.039  0.00  0.00            
ATOM    304  N   CYS X  20     123.502 172.835 164.774  0.00  0.00            
ATOM    305  H   CYS X  20     123.743 172.560 163.833  0.00  0.00            
ATOM    306  CA  CYS X  20     123.849 172.034 165.988  0.00  0.00            
ATOM    307  HA  CYS X  20     122.939 172.068 166.586  0.00  0.00            
ATOM    308  CB  CYS X  20     124.109 170.580 165.623  0.00  0.00            
ATOM    309  HB2 CYS X  20     125.004 170.592 165.000  0.00  0.00            
ATOM    310  HB3 CYS X  20     124.178 170.011 166.550  0.00  0.00            
ATOM    311  SG  CYS X  20     122.729 169.858 164.706  0.00  0.00            
ATOM    312  HG  CYS X  20     123.164 170.112 163.469  0.00  0.00            
ATOM    313  C   CYS X  20     124.975 172.541 166.860  0.00  0.00            
ATOM    314  O   CYS X  20     124.855 172.503 168.092  0.00  0.00            
ATOM    315  N   LEU X  21     126.039 173.211 166.300  0.00  0.00            
ATOM    316  H   LEU X  21     126.168 173.120 165.302  0.00  0.00            
ATOM    317  CA  LEU X  21     127.208 173.714 167.065  0.00  0.00            
ATOM    318  HA  LEU X  21     127.452 172.922 167.773  0.00  0.00            
ATOM    319  CB  LEU X  21     128.432 174.043 166.077  0.00  0.00            
ATOM    320  HB2 LEU X  21     128.146 174.705 165.260  0.00  0.00            
ATOM    321  HB3 LEU X  21     129.164 174.525 166.724  0.00  0.00            
ATOM    322  CG  LEU X  21     129.247 172.799 165.471  0.00  0.00            
ATOM    323  HG  LEU X  21     128.788 172.297 164.620  0.00  0.00            
ATOM    324  CD1 LEU X  21     130.553 173.354 164.874  0.00  0.00            
ATOM    325 HD11 LEU X  21     130.400 174.277 164.314  0.00  0.00            
ATOM    326 HD12 LEU X  21     131.104 172.646 164.256  0.00  0.00            
ATOM    327 HD13 LEU X  21     131.226 173.448 165.726  0.00  0.00            
ATOM    328  CD2 LEU X  21     129.568 171.680 166.484  0.00  0.00            
ATOM    329 HD21 LEU X  21     128.639 171.209 166.804  0.00  0.00            
ATOM    330 HD22 LEU X  21     130.144 170.831 166.115  0.00  0.00            
ATOM    331 HD23 LEU X  21     130.112 172.023 167.365  0.00  0.00            
ATOM    332  C   LEU X  21     126.809 174.964 167.860  0.00  0.00            
ATOM    333  O   LEU X  21     127.053 175.104 169.070  0.00  0.00            
ATOM    334  N   VAL X  22     126.018 175.739 167.185  0.00  0.00            
ATOM    335  H   VAL X  22     125.852 175.506 166.216  0.00  0.00            
ATOM    336  CA  VAL X  22     125.319 176.858 167.851  0.00  0.00            
ATOM    337  HA  VAL X  22     126.159 177.387 168.302  0.00  0.00            
ATOM    338  CB  VAL X  22     124.604 177.694 166.862  0.00  0.00            
ATOM    339  HB  VAL X  22     124.074 177.052 166.158  0.00  0.00            
ATOM    340  CG1 VAL X  22     123.579 178.734 167.331  0.00  0.00            
ATOM    341 HG11 VAL X  22     122.765 178.079 167.640  0.00  0.00            
ATOM    342 HG12 VAL X  22     123.890 179.390 168.143  0.00  0.00            
ATOM    343 HG13 VAL X  22     123.285 179.227 166.405  0.00  0.00            
ATOM    344  CG2 VAL X  22     125.629 178.424 166.023  0.00  0.00            
ATOM    345 HG21 VAL X  22     126.343 178.969 166.640  0.00  0.00            
ATOM    346 HG22 VAL X  22     125.212 179.183 165.362  0.00  0.00            
ATOM    347 HG23 VAL X  22     126.133 177.697 165.386  0.00  0.00            
ATOM    348  C   VAL X  22     124.464 176.409 168.969  0.00  0.00            
ATOM    349  O   VAL X  22     124.358 177.053 170.018  0.00  0.00            
ATOM    350  N   PHE X  23     123.697 175.371 168.771  0.00  0.00            
ATOM    351  H   PHE X  23     123.742 174.840 167.912  0.00  0.00            
ATOM    352  CA  PHE X  23     122.838 174.879 169.819  0.00  0.00            
ATOM    353  HA  PHE X  23     122.453 175.818 170.216  0.00  0.00            
ATOM    354  CB  PHE X  23     121.897 173.917 169.155  0.00  0.00            
ATOM    355  HB2 PHE X  23     121.331 174.428 168.376  0.00  0.00            
ATOM    356  HB3 PHE X  23     122.458 173.123 168.662  0.00  0.00            
ATOM    357  CG  PHE X  23     121.031 173.199 170.099  0.00  0.00            
ATOM    358  CD1 PHE X  23     121.492 171.927 170.563  0.00  0.00            
ATOM    359  HD1 PHE X  23     122.415 171.497 170.204  0.00  0.00            
ATOM    360  CE1 PHE X  23     120.740 171.238 171.474  0.00  0.00            
ATOM    361  HE1 PHE X  23     121.051 170.297 171.904  0.00  0.00            
ATOM    362  CZ  PHE X  23     119.543 171.836 172.010  0.00  0.00            
ATOM    363  HZ  PHE X  23     119.053 171.441 172.887  0.00  0.00            
ATOM    364  CE2 PHE X  23     119.103 173.117 171.640  0.00  0.00            
ATOM    365  HE2 PHE X  23     118.288 173.639 172.119  0.00  0.00            
ATOM    366  CD2 PHE X  23     119.912 173.797 170.689  0.00  0.00            
ATOM    367  HD2 PHE X  23     119.596 174.764 170.326  0.00  0.00            
ATOM    368  C   PHE X  23     123.671 174.287 170.990  0.00  0.00            
ATOM    369  O   PHE X  23     123.231 174.361 172.149  0.00  0.00            
ATOM    370  N   TRP X  24     124.839 173.658 170.737  0.00  0.00            
ATOM    371  H   TRP X  24     124.966 173.408 169.766  0.00  0.00            
ATOM    372  CA  TRP X  24     125.642 172.932 171.731  0.00  0.00            
ATOM    373  HA  TRP X  24     125.032 172.195 172.253  0.00  0.00            
ATOM    374  CB  TRP X  24     126.784 172.129 171.057  0.00  0.00            
ATOM    375  HB2 TRP X  24     126.361 171.581 170.215  0.00  0.00            
ATOM    376  HB3 TRP X  24     127.474 172.895 170.702  0.00  0.00            
ATOM    377  CG  TRP X  24     127.467 171.096 171.883  0.00  0.00            
ATOM    378  CD1 TRP X  24     127.044 170.609 173.079  0.00  0.00            
ATOM    379  HD1 TRP X  24     126.103 170.879 173.535  0.00  0.00            
ATOM    380  NE1 TRP X  24     127.901 169.743 173.640  0.00  0.00            
ATOM    381  HE1 TRP X  24     127.805 169.359 174.569  0.00  0.00            
ATOM    382  CE2 TRP X  24     128.980 169.630 172.793  0.00  0.00            
ATOM    383  CZ2 TRP X  24     130.088 168.815 172.841  0.00  0.00            
ATOM    384  HZ2 TRP X  24     130.302 168.239 173.730  0.00  0.00            
ATOM    385  CH2 TRP X  24     130.941 168.633 171.724  0.00  0.00            
ATOM    386  HH2 TRP X  24     131.773 167.948 171.788  0.00  0.00            
ATOM    387  CZ3 TRP X  24     130.621 169.244 170.503  0.00  0.00            
ATOM    388  HZ3 TRP X  24     131.251 169.060 169.646  0.00  0.00            
ATOM    389  CE3 TRP X  24     129.566 170.155 170.473  0.00  0.00            
ATOM    390  HE3 TRP X  24     129.380 170.836 169.656  0.00  0.00            
ATOM    391  CD2 TRP X  24     128.664 170.340 171.601  0.00  0.00            
ATOM    392  C   TRP X  24     126.172 173.935 172.813  0.00  0.00            
ATOM    393  O   TRP X  24     126.201 173.631 173.965  0.00  0.00            
ATOM    394  N   VAL X  25     126.352 175.197 172.378  0.00  0.00            
ATOM    395  H   VAL X  25     126.127 175.464 171.431  0.00  0.00            
ATOM    396  CA  VAL X  25     126.646 176.407 173.182  0.00  0.00            
ATOM    397  HA  VAL X  25     127.471 176.209 173.868  0.00  0.00            
ATOM    398  CB  VAL X  25     127.063 177.525 172.229  0.00  0.00            
ATOM    399  HB  VAL X  25     126.272 177.833 171.545  0.00  0.00            
ATOM    400  CG1 VAL X  25     127.427 178.801 173.075  0.00  0.00            
ATOM    401 HG11 VAL X  25     128.029 178.523 173.941  0.00  0.00            
ATOM    402 HG12 VAL X  25     127.921 179.557 172.465  0.00  0.00            
ATOM    403 HG13 VAL X  25     126.550 179.384 173.356  0.00  0.00            
ATOM    404  CG2 VAL X  25     128.298 177.154 171.338  0.00  0.00            
ATOM    405 HG21 VAL X  25     128.241 176.139 170.945  0.00  0.00            
ATOM    406 HG22 VAL X  25     129.220 177.226 171.914  0.00  0.00            
ATOM    407 HG23 VAL X  25     128.390 177.814 170.476  0.00  0.00            
ATOM    408  C   VAL X  25     125.453 176.677 174.123  0.00  0.00            
ATOM    409  O   VAL X  25     125.680 176.824 175.290  0.00  0.00            
ATOM    410  N   ILE X  26     124.232 176.766 173.587  0.00  0.00            
ATOM    411  H   ILE X  26     124.213 176.511 172.610  0.00  0.00            
ATOM    412  CA  ILE X  26     123.080 176.974 174.392  0.00  0.00            
ATOM    413  HA  ILE X  26     123.201 177.827 175.060  0.00  0.00            
ATOM    414  CB  ILE X  26     121.848 177.125 173.524  0.00  0.00            
ATOM    415  HB  ILE X  26     121.767 176.280 172.840  0.00  0.00            
ATOM    416  CG2 ILE X  26     120.454 177.099 174.315  0.00  0.00            
ATOM    417 HG21 ILE X  26     119.630 177.008 173.608  0.00  0.00            
ATOM    418 HG22 ILE X  26     120.270 177.982 174.927  0.00  0.00            
ATOM    419 HG23 ILE X  26     120.524 176.283 175.035  0.00  0.00            
ATOM    420  CG1 ILE X  26     121.940 178.435 172.758  0.00  0.00            
ATOM    421 HG12 ILE X  26     121.770 179.231 173.482  0.00  0.00            
ATOM    422 HG13 ILE X  26     122.952 178.518 172.362  0.00  0.00            
ATOM    423  CD1 ILE X  26     120.954 178.557 171.616  0.00  0.00            
ATOM    424 HD11 ILE X  26     119.978 178.326 172.044  0.00  0.00            
ATOM    425 HD12 ILE X  26     121.127 177.735 170.921  0.00  0.00            
ATOM    426 HD13 ILE X  26     120.961 179.582 171.245  0.00  0.00            
ATOM    427  C   ILE X  26     122.865 175.879 175.464  0.00  0.00            
ATOM    428  O   ILE X  26     122.814 176.156 176.692  0.00  0.00            
ATOM    429  N   ARG X  27     122.724 174.613 175.044  0.00  0.00            
ATOM    430  H   ARG X  27     122.609 174.491 174.048  0.00  0.00            
ATOM    431  CA  ARG X  27     122.764 173.334 175.905  0.00  0.00            
ATOM    432  HA  ARG X  27     121.822 173.300 176.452  0.00  0.00            
ATOM    433  CB  ARG X  27     122.703 172.150 174.975  0.00  0.00            
ATOM    434  HB2 ARG X  27     121.741 172.221 174.466  0.00  0.00            
ATOM    435  HB3 ARG X  27     123.563 172.183 174.306  0.00  0.00            
ATOM    436  CG  ARG X  27     122.806 170.749 175.655  0.00  0.00            
ATOM    437  HG2 ARG X  27     123.869 170.570 175.813  0.00  0.00            
ATOM    438  HG3 ARG X  27     122.194 170.568 176.539  0.00  0.00            
ATOM    439  CD  ARG X  27     122.423 169.663 174.646  0.00  0.00            
ATOM    440  HD2 ARG X  27     121.373 169.689 174.355  0.00  0.00            
ATOM    441  HD3 ARG X  27     123.112 169.660 173.801  0.00  0.00            
ATOM    442  NE  ARG X  27     122.675 168.269 175.155  0.00  0.00            
ATOM    443  HE  ARG X  27     123.610 167.894 175.085  0.00  0.00            
ATOM    444  CZ  ARG X  27     121.853 167.471 175.846  0.00  0.00            
ATOM    445  NH1 ARG X  27     120.674 167.857 176.221  0.00  0.00            
ATOM    446 HH11 ARG X  27     120.387 168.822 176.138  0.00  0.00            
ATOM    447 HH12 ARG X  27     119.945 167.164 176.307  0.00  0.00            
ATOM    448  NH2 ARG X  27     122.233 166.305 176.175  0.00  0.00            
ATOM    449 HH21 ARG X  27     123.143 166.047 175.822  0.00  0.00            
ATOM    450 HH22 ARG X  27     121.544 165.620 176.455  0.00  0.00            
ATOM    451  C   ARG X  27     123.953 173.307 176.860  0.00  0.00            
ATOM    452  O   ARG X  27     123.697 173.068 178.050  0.00  0.00            
ATOM    453  N   ALA X  28     125.174 173.695 176.543  0.00  0.00            
ATOM    454  H   ALA X  28     125.349 173.965 175.585  0.00  0.00            
ATOM    455  CA  ALA X  28     126.297 173.779 177.471  0.00  0.00            
ATOM    456  HA  ALA X  28     126.184 173.001 178.226  0.00  0.00            
ATOM    457  CB  ALA X  28     127.569 173.500 176.714  0.00  0.00            
ATOM    458  HB1 ALA X  28     127.433 172.561 176.178  0.00  0.00            
ATOM    459  HB2 ALA X  28     128.390 173.377 177.421  0.00  0.00            
ATOM    460  HB3 ALA X  28     127.793 174.291 175.998  0.00  0.00            
ATOM    461  C   ALA X  28     126.381 175.179 178.266  0.00  0.00            
ATOM    462  O   ALA X  28     127.505 175.669 178.539  0.00  0.00            
ATOM    463  N   SER X  29     125.224 175.707 178.738  0.00  0.00            
ATOM    464  H   SER X  29     124.398 175.174 178.507  0.00  0.00            
ATOM    465  CA  SER X  29     125.143 176.823 179.752  0.00  0.00            
ATOM    466  HA  SER X  29     126.113 176.889 180.244  0.00  0.00            
ATOM    467  CB  SER X  29     124.096 176.348 180.777  0.00  0.00            
ATOM    468  HB2 SER X  29     124.489 175.468 181.285  0.00  0.00            
ATOM    469  HB3 SER X  29     124.032 177.116 181.548  0.00  0.00            
ATOM    470  OG  SER X  29     122.841 176.091 180.179  0.00  0.00            
ATOM    471  HG  SER X  29     122.248 175.634 180.781  0.00  0.00            
ATOM    472  C   SER X  29     124.759 178.209 179.251  0.00  0.00            
ATOM    473  O   SER X  29     124.466 179.029 180.024  0.00  0.00            
ATOM    474  N   ARG X  30     124.523 178.384 177.954  0.00  0.00            
ATOM    475  H   ARG X  30     124.624 177.572 177.362  0.00  0.00            
ATOM    476  CA  ARG X  30     124.092 179.712 177.358  0.00  0.00            
ATOM    477  HA  ARG X  30     124.247 179.659 176.281  0.00  0.00            
ATOM    478  CB  ARG X  30     122.625 179.967 177.456  0.00  0.00            
ATOM    479  HB2 ARG X  30     122.136 179.080 177.053  0.00  0.00            
ATOM    480  HB3 ARG X  30     122.297 180.086 178.489  0.00  0.00            
ATOM    481  CG  ARG X  30     122.140 181.171 176.578  0.00  0.00            
ATOM    482  HG2 ARG X  30     122.405 182.172 176.917  0.00  0.00            
ATOM    483  HG3 ARG X  30     122.237 181.065 175.498  0.00  0.00            
ATOM    484  CD  ARG X  30     120.566 181.034 176.614  0.00  0.00            
ATOM    485  HD2 ARG X  30     120.225 180.247 175.942  0.00  0.00            
ATOM    486  HD3 ARG X  30     120.217 180.795 177.619  0.00  0.00            
ATOM    487  NE  ARG X  30     119.931 182.335 176.423  0.00  0.00            
ATOM    488  HE  ARG X  30     120.527 183.124 176.216  0.00  0.00            
ATOM    489  CZ  ARG X  30     118.656 182.537 176.534  0.00  0.00            
ATOM    490  NH1 ARG X  30     117.707 181.649 176.842  0.00  0.00            
ATOM    491 HH11 ARG X  30     118.073 180.708 176.824  0.00  0.00            
ATOM    492 HH12 ARG X  30     116.764 181.986 176.974  0.00  0.00            
ATOM    493  NH2 ARG X  30     118.209 183.697 176.221  0.00  0.00            
ATOM    494 HH21 ARG X  30     118.838 184.487 176.245  0.00  0.00            
ATOM    495 HH22 ARG X  30     117.246 183.907 176.442  0.00  0.00            
ATOM    496  C   ARG X  30     124.957 180.893 177.792  0.00  0.00            
ATOM    497  O   ARG X  30     124.445 181.666 178.617  0.00  0.00            
ATOM    498  N   PRO X  31     126.158 181.098 177.321  0.00  0.00            
ATOM    499  CD  PRO X  31     126.953 180.263 176.370  0.00  0.00            
ATOM    500  HD2 PRO X  31     126.563 180.433 175.367  0.00  0.00            
ATOM    501  HD3 PRO X  31     126.911 179.201 176.610  0.00  0.00            
ATOM    502  CG  PRO X  31     128.409 180.705 176.712  0.00  0.00            
ATOM    503  HG2 PRO X  31     129.005 180.619 175.803  0.00  0.00            
ATOM    504  HG3 PRO X  31     128.778 180.097 177.538  0.00  0.00            
ATOM    505  CB  PRO X  31     128.249 182.143 177.097  0.00  0.00            
ATOM    506  HB2 PRO X  31     128.215 182.717 176.171  0.00  0.00            
ATOM    507  HB3 PRO X  31     129.132 182.481 177.639  0.00  0.00            
ATOM    508  CA  PRO X  31     126.947 182.256 177.779  0.00  0.00            
ATOM    509  HA  PRO X  31     127.213 182.110 178.825  0.00  0.00            
ATOM    510  C   PRO X  31     126.346 183.665 177.539  0.00  0.00            
ATOM    511  O   PRO X  31     125.446 183.880 176.763  0.00  0.00            
ATOM    512  N   GLN X  32     126.784 184.770 178.123  0.00  0.00            
ATOM    513  H   GLN X  32     126.373 185.617 177.756  0.00  0.00            
ATOM    514  CA  GLN X  32     127.911 184.899 179.059  0.00  0.00            
ATOM    515  HA  GLN X  32     128.208 183.976 179.557  0.00  0.00            
ATOM    516  CB  GLN X  32     129.191 185.396 178.219  0.00  0.00            
ATOM    517  HB2 GLN X  32     129.417 184.689 177.421  0.00  0.00            
ATOM    518  HB3 GLN X  32     128.880 186.312 177.717  0.00  0.00            
ATOM    519  CG  GLN X  32     130.455 185.849 179.059  0.00  0.00            
ATOM    520  HG2 GLN X  32     131.258 186.102 178.367  0.00  0.00            
ATOM    521  HG3 GLN X  32     130.248 186.797 179.556  0.00  0.00            
ATOM    522  CD  GLN X  32     131.008 184.959 180.174  0.00  0.00            
ATOM    523  OE1 GLN X  32     130.707 183.758 180.186  0.00  0.00            
ATOM    524  NE2 GLN X  32     131.690 185.536 181.078  0.00  0.00            
ATOM    525 HE21 GLN X  32     131.874 184.926 181.862  0.00  0.00            
ATOM    526 HE22 GLN X  32     131.743 186.543 181.030  0.00  0.00            
ATOM    527  C   GLN X  32     127.545 185.913 180.091  0.00  0.00            
ATOM    528  O   GLN X  32     127.356 187.120 179.712  0.00  0.00            
ATOM    529  N   VAL X  33     127.587 185.681 181.420  0.00  0.00            
ATOM    530  H   VAL X  33     127.244 186.459 181.966  0.00  0.00            
ATOM    531  CA  VAL X  33     127.824 184.448 182.131  0.00  0.00            
ATOM    532  HA  VAL X  33     128.747 184.078 181.686  0.00  0.00            
ATOM    533  CB  VAL X  33     128.161 184.749 183.638  0.00  0.00            
ATOM    534  HB  VAL X  33     128.436 183.781 184.058  0.00  0.00            
ATOM    535  CG1 VAL X  33     129.347 185.675 183.716  0.00  0.00            
ATOM    536 HG11 VAL X  33     130.133 185.281 183.072  0.00  0.00            
ATOM    537 HG12 VAL X  33     129.241 186.726 183.449  0.00  0.00            
ATOM    538 HG13 VAL X  33     129.643 185.791 184.759  0.00  0.00            
ATOM    539  CG2 VAL X  33     126.953 185.379 184.361  0.00  0.00            
ATOM    540 HG21 VAL X  33     126.207 184.594 184.483  0.00  0.00            
ATOM    541 HG22 VAL X  33     126.567 186.294 183.913  0.00  0.00            
ATOM    542 HG23 VAL X  33     127.269 185.493 185.398  0.00  0.00            
ATOM    543  C   VAL X  33     126.705 183.427 181.984  0.00  0.00            
ATOM    544  O   VAL X  33     125.586 183.827 181.725  0.00  0.00            
ATOM    545  N   PRO X  34     127.010 182.133 181.985  0.00  0.00            
ATOM    546  CD  PRO X  34     128.446 181.624 182.218  0.00  0.00            
ATOM    547  HD2 PRO X  34     129.051 182.113 182.982  0.00  0.00            
ATOM    548  HD3 PRO X  34     128.998 181.599 181.278  0.00  0.00            
ATOM    549  CG  PRO X  34     128.231 180.160 182.688  0.00  0.00            
ATOM    550  HG2 PRO X  34     127.975 180.123 183.747  0.00  0.00            
ATOM    551  HG3 PRO X  34     129.053 179.495 182.421  0.00  0.00            
ATOM    552  CB  PRO X  34     126.989 179.777 181.938  0.00  0.00            
ATOM    553  HB2 PRO X  34     126.436 178.897 182.264  0.00  0.00            
ATOM    554  HB3 PRO X  34     127.369 179.541 180.944  0.00  0.00            
ATOM    555  CA  PRO X  34     126.110 181.061 181.839  0.00  0.00            
ATOM    556  HA  PRO X  34     125.664 181.115 180.845  0.00  0.00            
ATOM    557  C   PRO X  34     124.941 181.072 182.816  0.00  0.00            
ATOM    558  O   PRO X  34     125.090 181.551 183.941  0.00  0.00            
ATOM    559  N   LYS X  35     123.806 180.482 182.377  0.00  0.00            
ATOM    560  H   LYS X  35     123.946 179.948 181.532  0.00  0.00            
ATOM    561  CA  LYS X  35     122.507 180.394 183.115  0.00  0.00            
ATOM    562  HA  LYS X  35     122.335 181.404 183.487  0.00  0.00            
ATOM    563  CB  LYS X  35     121.322 179.956 182.227  0.00  0.00            
ATOM    564  HB2 LYS X  35     121.479 178.903 181.993  0.00  0.00            
ATOM    565  HB3 LYS X  35     120.357 180.040 182.725  0.00  0.00            
ATOM    566  CG  LYS X  35     121.293 180.816 180.922  0.00  0.00            
ATOM    567  HG2 LYS X  35     122.290 180.988 180.516  0.00  0.00            
ATOM    568  HG3 LYS X  35     120.717 180.345 180.126  0.00  0.00            
ATOM    569  CD  LYS X  35     120.810 182.216 181.105  0.00  0.00            
ATOM    570  HD2 LYS X  35     119.726 182.312 181.174  0.00  0.00            
ATOM    571  HD3 LYS X  35     121.210 182.714 181.988  0.00  0.00            
ATOM    572  CE  LYS X  35     121.158 183.048 179.835  0.00  0.00            
ATOM    573  HE2 LYS X  35     122.213 183.313 179.902  0.00  0.00            
ATOM    574  HE3 LYS X  35     121.027 182.397 178.971  0.00  0.00            
ATOM    575  NZ  LYS X  35     120.227 184.201 179.778  0.00  0.00            
ATOM    576  HZ1 LYS X  35     120.320 184.706 178.908  0.00  0.00            
ATOM    577  HZ2 LYS X  35     120.607 184.853 180.450  0.00  0.00            
ATOM    578  HZ3 LYS X  35     119.299 184.021 180.135  0.00  0.00            
ATOM    579  C   LYS X  35     122.663 179.403 184.275  0.00  0.00            
ATOM    580  O   LYS X  35     123.080 178.208 184.116  0.00  0.00            
ATOM    581  N   GLY X  36     122.171 179.905 185.421  0.00  0.00            
ATOM    582  H   GLY X  36     121.924 180.882 185.351  0.00  0.00            
ATOM    583  CA  GLY X  36     121.955 179.100 186.608  0.00  0.00            
ATOM    584  HA2 GLY X  36     121.456 179.624 187.424  0.00  0.00            
ATOM    585  HA3 GLY X  36     121.299 178.262 186.371  0.00  0.00            
ATOM    586  C   GLY X  36     123.193 178.503 187.267  0.00  0.00            
ATOM    587  O   GLY X  36     123.102 178.205 188.467  0.00  0.00            
ATOM    588  N   LEU X  37     124.326 178.349 186.612  0.00  0.00            
ATOM    589  H   LEU X  37     124.374 178.715 185.672  0.00  0.00            
ATOM    590  CA  LEU X  37     125.613 177.976 187.185  0.00  0.00            
ATOM    591  HA  LEU X  37     125.430 177.063 187.753  0.00  0.00            
ATOM    592  CB  LEU X  37     126.589 177.473 186.013  0.00  0.00            
ATOM    593  HB2 LEU X  37     126.750 178.372 185.418  0.00  0.00            
ATOM    594  HB3 LEU X  37     127.527 177.085 186.410  0.00  0.00            
ATOM    595  CG  LEU X  37     126.091 176.376 185.074  0.00  0.00            
ATOM    596  HG  LEU X  37     125.110 176.693 184.721  0.00  0.00            
ATOM    597  CD1 LEU X  37     127.155 176.164 183.948  0.00  0.00            
ATOM    598 HD11 LEU X  37     128.150 175.943 184.332  0.00  0.00            
ATOM    599 HD12 LEU X  37     127.184 177.015 183.268  0.00  0.00            
ATOM    600 HD13 LEU X  37     126.927 175.308 183.313  0.00  0.00            
ATOM    601  CD2 LEU X  37     125.871 175.136 185.913  0.00  0.00            
ATOM    602 HD21 LEU X  37     126.757 174.892 186.499  0.00  0.00            
ATOM    603 HD22 LEU X  37     125.012 175.270 186.572  0.00  0.00            
ATOM    604 HD23 LEU X  37     125.578 174.341 185.228  0.00  0.00            
ATOM    605  C   LEU X  37     126.141 179.124 188.061  0.00  0.00            
ATOM    606  O   LEU X  37     126.386 180.215 187.503  0.00  0.00            
ATOM    607  N   LYS X  38     126.243 178.886 189.399  0.00  0.00            
ATOM    608  H   LYS X  38     125.911 177.983 189.703  0.00  0.00            
ATOM    609  CA  LYS X  38     126.385 179.840 190.490  0.00  0.00            
ATOM    610  HA  LYS X  38     125.757 180.705 190.276  0.00  0.00            
ATOM    611  CB  LYS X  38     126.013 179.182 191.856  0.00  0.00            
ATOM    612  HB2 LYS X  38     126.483 178.204 191.963  0.00  0.00            
ATOM    613  HB3 LYS X  38     126.315 179.761 192.728  0.00  0.00            
ATOM    614  CG  LYS X  38     124.503 178.871 191.893  0.00  0.00            
ATOM    615  HG2 LYS X  38     123.923 179.794 191.882  0.00  0.00            
ATOM    616  HG3 LYS X  38     124.079 178.215 191.132  0.00  0.00            
ATOM    617  CD  LYS X  38     124.049 178.232 193.303  0.00  0.00            
ATOM    618  HD2 LYS X  38     124.539 178.724 194.143  0.00  0.00            
ATOM    619  HD3 LYS X  38     122.961 178.250 193.352  0.00  0.00            
ATOM    620  CE  LYS X  38     124.525 176.814 193.315  0.00  0.00            
ATOM    621  HE2 LYS X  38     124.479 176.412 192.303  0.00  0.00            
ATOM    622  HE3 LYS X  38     125.607 176.829 193.446  0.00  0.00            
ATOM    623  NZ  LYS X  38     123.970 175.974 194.343  0.00  0.00            
ATOM    624  HZ1 LYS X  38     122.961 176.013 194.373  0.00  0.00            
ATOM    625  HZ2 LYS X  38     124.362 176.180 195.250  0.00  0.00            
ATOM    626  HZ3 LYS X  38     124.224 175.013 194.165  0.00  0.00            
ATOM    627  C   LYS X  38     127.821 180.400 190.658  0.00  0.00            
ATOM    628  O   LYS X  38     127.977 181.412 191.252  0.00  0.00            
ATOM    629  N   ASN X  39     128.849 179.663 190.181  0.00  0.00            
ATOM    630  H   ASN X  39     128.611 178.837 189.651  0.00  0.00            
ATOM    631  CA  ASN X  39     130.297 180.009 190.305  0.00  0.00            
ATOM    632  HA  ASN X  39     130.469 180.324 191.334  0.00  0.00            
ATOM    633  CB  ASN X  39     131.084 178.717 190.069  0.00  0.00            
ATOM    634  HB2 ASN X  39     130.900 178.003 190.871  0.00  0.00            
ATOM    635  HB3 ASN X  39     130.892 178.172 189.145  0.00  0.00            
ATOM    636  CG  ASN X  39     132.607 178.828 190.108  0.00  0.00            
ATOM    637  OD1 ASN X  39     133.322 178.373 189.240  0.00  0.00            
ATOM    638  ND2 ASN X  39     133.051 179.440 191.135  0.00  0.00            
ATOM    639 HD21 ASN X  39     132.453 179.757 191.885  0.00  0.00            
ATOM    640 HD22 ASN X  39     134.059 179.429 191.194  0.00  0.00            
ATOM    641  C   ASN X  39     130.713 181.289 189.506  0.00  0.00            
ATOM    642  O   ASN X  39     131.144 182.290 190.114  0.00  0.00            
ATOM    643  N   PRO X  40     130.603 181.182 188.121  0.00  0.00            
ATOM    644  CD  PRO X  40     130.090 180.102 187.248  0.00  0.00            
ATOM    645  HD2 PRO X  40     129.136 179.741 187.630  0.00  0.00            
ATOM    646  HD3 PRO X  40     130.797 179.277 187.165  0.00  0.00            
ATOM    647  CG  PRO X  40     129.949 180.715 185.901  0.00  0.00            
ATOM    648  HG2 PRO X  40     128.946 181.075 185.668  0.00  0.00            
ATOM    649  HG3 PRO X  40     130.198 180.047 185.076  0.00  0.00            
ATOM    650  CB  PRO X  40     130.994 181.846 185.885  0.00  0.00            
ATOM    651  HB2 PRO X  40     130.662 182.649 185.228  0.00  0.00            
ATOM    652  HB3 PRO X  40     131.917 181.392 185.525  0.00  0.00            
ATOM    653  CA  PRO X  40     131.027 182.319 187.295  0.00  0.00            
ATOM    654  HA  PRO X  40     130.220 183.038 187.443  0.00  0.00            
ATOM    655  C   PRO X  40     132.463 182.781 187.523  0.00  0.00            
ATOM    656  O   PRO X  40     133.297 181.986 187.936  0.00  0.00            
ATOM    657  N   PRO X  41     132.754 184.098 187.451  0.00  0.00            
ATOM    658  CD  PRO X  41     131.861 185.196 187.042  0.00  0.00            
ATOM    659  HD2 PRO X  41     131.041 185.324 187.748  0.00  0.00            
ATOM    660  HD3 PRO X  41     131.358 184.896 186.123  0.00  0.00            
ATOM    661  CG  PRO X  41     132.598 186.460 186.794  0.00  0.00            
ATOM    662  HG2 PRO X  41     132.131 187.345 187.228  0.00  0.00            
ATOM    663  HG3 PRO X  41     132.812 186.548 185.729  0.00  0.00            
ATOM    664  CB  PRO X  41     133.887 186.169 187.593  0.00  0.00            
ATOM    665  HB2 PRO X  41     133.838 186.500 188.631  0.00  0.00            
ATOM    666  HB3 PRO X  41     134.742 186.714 187.194  0.00  0.00            
ATOM    667  CA  PRO X  41     134.140 184.635 187.581  0.00  0.00            
ATOM    668  HA  PRO X  41     134.495 184.326 188.565  0.00  0.00            
ATOM    669  C   PRO X  41     135.007 184.210 186.395  0.00  0.00            
ATOM    670  O   PRO X  41     134.570 183.640 185.405  0.00  0.00            
ATOM    671  N   GLY X  42     136.321 184.558 186.417  0.00  0.00            
ATOM    672  H   GLY X  42     136.684 184.939 187.279  0.00  0.00            
ATOM    673  CA  GLY X  42     137.368 184.140 185.554  0.00  0.00            
ATOM    674  HA2 GLY X  42     138.345 184.285 186.015  0.00  0.00            
ATOM    675  HA3 GLY X  42     137.298 183.053 185.533  0.00  0.00            
ATOM    676  C   GLY X  42     137.389 184.852 184.207  0.00  0.00            
ATOM    677  O   GLY X  42     136.594 185.716 183.930  0.00  0.00            
ATOM    678  N   PRO X  43     138.320 184.505 183.304  0.00  0.00            
ATOM    679  CD  PRO X  43     139.203 183.345 183.467  0.00  0.00            
ATOM    680  HD2 PRO X  43     138.503 182.510 183.439  0.00  0.00            
ATOM    681  HD3 PRO X  43     139.735 183.326 184.418  0.00  0.00            
ATOM    682  CG  PRO X  43     140.185 183.327 182.403  0.00  0.00            
ATOM    683  HG2 PRO X  43     140.188 182.385 181.854  0.00  0.00            
ATOM    684  HG3 PRO X  43     141.153 183.427 182.894  0.00  0.00            
ATOM    685  CB  PRO X  43     139.801 184.498 181.517  0.00  0.00            
ATOM    686  HB2 PRO X  43     139.939 184.316 180.451  0.00  0.00            
ATOM    687  HB3 PRO X  43     140.520 185.244 181.854  0.00  0.00            
ATOM    688  CA  PRO X  43     138.483 185.033 181.918  0.00  0.00            
ATOM    689  HA  PRO X  43     138.560 186.120 181.931  0.00  0.00            
ATOM    690  C   PRO X  43     137.436 184.665 180.982  0.00  0.00            
ATOM    691  O   PRO X  43     136.608 183.804 181.263  0.00  0.00            
ATOM    692  N   TRP X  44     137.473 185.170 179.775  0.00  0.00            
ATOM    693  H   TRP X  44     138.261 185.739 179.502  0.00  0.00            
ATOM    694  CA  TRP X  44     136.787 184.546 178.623  0.00  0.00            
ATOM    695  HA  TRP X  44     135.883 184.001 178.893  0.00  0.00            
ATOM    696  CB  TRP X  44     136.510 185.790 177.681  0.00  0.00            
ATOM    697  HB2 TRP X  44     137.443 186.354 177.662  0.00  0.00            
ATOM    698  HB3 TRP X  44     136.164 185.472 176.698  0.00  0.00            
ATOM    699  CG  TRP X  44     135.496 186.797 178.117  0.00  0.00            
ATOM    700  CD1 TRP X  44     134.633 186.754 179.162  0.00  0.00            
ATOM    701  HD1 TRP X  44     134.444 185.841 179.707  0.00  0.00            
ATOM    702  NE1 TRP X  44     133.699 187.716 179.088  0.00  0.00            
ATOM    703  HE1 TRP X  44     133.014 187.865 179.815  0.00  0.00            
ATOM    704  CE2 TRP X  44     134.121 188.683 178.194  0.00  0.00            
ATOM    705  CZ2 TRP X  44     133.667 189.967 177.908  0.00  0.00            
ATOM    706  HZ2 TRP X  44     132.783 190.390 178.361  0.00  0.00            
ATOM    707  CH2 TRP X  44     134.398 190.751 176.904  0.00  0.00            
ATOM    708  HH2 TRP X  44     133.960 191.690 176.598  0.00  0.00            
ATOM    709  CZ3 TRP X  44     135.476 190.174 176.263  0.00  0.00            
ATOM    710  HZ3 TRP X  44     135.942 190.829 175.542  0.00  0.00            
ATOM    711  CE3 TRP X  44     135.901 188.929 176.546  0.00  0.00            
ATOM    712  HE3 TRP X  44     136.774 188.459 176.119  0.00  0.00            
ATOM    713  CD2 TRP X  44     135.272 188.141 177.539  0.00  0.00            
ATOM    714  C   TRP X  44     137.681 183.538 177.872  0.00  0.00            
ATOM    715  O   TRP X  44     137.180 182.594 177.300  0.00  0.00            
ATOM    716  N   GLY X  45     138.990 183.758 177.821  0.00  0.00            
ATOM    717  H   GLY X  45     139.395 184.522 178.343  0.00  0.00            
ATOM    718  CA  GLY X  45     139.989 182.856 177.198  0.00  0.00            
ATOM    719  HA2 GLY X  45     139.763 182.503 176.192  0.00  0.00            
ATOM    720  HA3 GLY X  45     140.959 183.342 177.099  0.00  0.00            
ATOM    721  C   GLY X  45     140.280 181.622 178.088  0.00  0.00            
ATOM    722  O   GLY X  45     140.583 181.815 179.227  0.00  0.00            
ATOM    723  N   TRP X  46     140.278 180.415 177.608  0.00  0.00            
ATOM    724  H   TRP X  46     139.973 180.340 176.648  0.00  0.00            
ATOM    725  CA  TRP X  46     140.646 179.229 178.409  0.00  0.00            
ATOM    726  HA  TRP X  46     140.350 178.320 177.885  0.00  0.00            
ATOM    727  CB  TRP X  46     142.218 179.214 178.559  0.00  0.00            
ATOM    728  HB2 TRP X  46     142.479 179.681 179.508  0.00  0.00            
ATOM    729  HB3 TRP X  46     142.468 178.158 178.659  0.00  0.00            
ATOM    730  CG  TRP X  46     143.090 179.821 177.478  0.00  0.00            
ATOM    731  CD1 TRP X  46     143.899 180.910 177.647  0.00  0.00            
ATOM    732  HD1 TRP X  46     144.045 181.385 178.606  0.00  0.00            
ATOM    733  NE1 TRP X  46     144.470 181.219 176.376  0.00  0.00            
ATOM    734  HE1 TRP X  46     145.020 182.044 176.181  0.00  0.00            
ATOM    735  CE2 TRP X  46     144.038 180.372 175.408  0.00  0.00            
ATOM    736  CZ2 TRP X  46     144.210 180.341 174.025  0.00  0.00            
ATOM    737  HZ2 TRP X  46     144.601 181.148 173.423  0.00  0.00            
ATOM    738  CH2 TRP X  46     143.831 179.164 173.282  0.00  0.00            
ATOM    739  HH2 TRP X  46     144.070 179.011 172.240  0.00  0.00            
ATOM    740  CZ3 TRP X  46     143.051 178.237 173.947  0.00  0.00            
ATOM    741  HZ3 TRP X  46     142.852 177.289 173.468  0.00  0.00            
ATOM    742  CE3 TRP X  46     142.734 178.269 175.327  0.00  0.00            
ATOM    743  HE3 TRP X  46     142.151 177.466 175.753  0.00  0.00            
ATOM    744  CD2 TRP X  46     143.263 179.388 176.063  0.00  0.00            
ATOM    745  C   TRP X  46     139.934 179.139 179.783  0.00  0.00            
ATOM    746  O   TRP X  46     140.621 178.888 180.746  0.00  0.00            
ATOM    747  N   PRO X  47     138.655 179.381 179.899  0.00  0.00            
ATOM    748  CD  PRO X  47     138.022 179.614 181.150  0.00  0.00            
ATOM    749  HD2 PRO X  47     138.273 180.564 181.622  0.00  0.00            
ATOM    750  HD3 PRO X  47     138.091 178.857 181.932  0.00  0.00            
ATOM    751  CG  PRO X  47     136.466 179.741 180.896  0.00  0.00            
ATOM    752  HG2 PRO X  47     135.986 180.475 181.542  0.00  0.00            
ATOM    753  HG3 PRO X  47     135.989 178.763 180.963  0.00  0.00            
ATOM    754  CB  PRO X  47     136.374 180.187 179.425  0.00  0.00            
ATOM    755  HB2 PRO X  47     136.351 181.277 179.411  0.00  0.00            
ATOM    756  HB3 PRO X  47     135.435 179.822 179.009  0.00  0.00            
ATOM    757  CA  PRO X  47     137.640 179.676 178.793  0.00  0.00            
ATOM    758  HA  PRO X  47     138.072 180.491 178.211  0.00  0.00            
ATOM    759  C   PRO X  47     137.435 178.420 178.016  0.00  0.00            
ATOM    760  O   PRO X  47     137.862 177.320 178.433  0.00  0.00            
ATOM    761  N   LEU X  48     136.698 178.522 176.914  0.00  0.00            
ATOM    762  H   LEU X  48     136.393 179.427 176.586  0.00  0.00            
ATOM    763  CA  LEU X  48     136.103 177.389 176.211  0.00  0.00            
ATOM    764  HA  LEU X  48     135.294 177.047 176.855  0.00  0.00            
ATOM    765  CB  LEU X  48     135.434 177.929 174.970  0.00  0.00            
ATOM    766  HB2 LEU X  48     136.233 178.472 174.465  0.00  0.00            
ATOM    767  HB3 LEU X  48     135.052 177.090 174.389  0.00  0.00            
ATOM    768  CG  LEU X  48     134.310 178.944 175.170  0.00  0.00            
ATOM    769  HG  LEU X  48     133.748 178.909 174.237  0.00  0.00            
ATOM    770  CD1 LEU X  48     133.379 178.781 176.396  0.00  0.00            
ATOM    771 HD11 LEU X  48     133.085 177.732 176.441  0.00  0.00            
ATOM    772 HD12 LEU X  48     132.486 179.387 176.246  0.00  0.00            
ATOM    773 HD13 LEU X  48     133.841 179.086 177.334  0.00  0.00            
ATOM    774  CD2 LEU X  48     134.842 180.382 175.251  0.00  0.00            
ATOM    775 HD21 LEU X  48     133.925 180.966 175.338  0.00  0.00            
ATOM    776 HD22 LEU X  48     135.449 180.570 176.136  0.00  0.00            
ATOM    777 HD23 LEU X  48     135.358 180.710 174.349  0.00  0.00            
ATOM    778  C   LEU X  48     137.019 176.201 175.777  0.00  0.00            
ATOM    779  O   LEU X  48     136.621 175.041 175.984  0.00  0.00            
ATOM    780  N   ILE X  49     138.189 176.530 175.216  0.00  0.00            
ATOM    781  H   ILE X  49     138.451 177.488 175.034  0.00  0.00            
ATOM    782  CA  ILE X  49     139.059 175.568 174.634  0.00  0.00            
ATOM    783  HA  ILE X  49     138.410 174.741 174.347  0.00  0.00            
ATOM    784  CB  ILE X  49     139.922 176.139 173.446  0.00  0.00            
ATOM    785  HB  ILE X  49     140.400 177.057 173.785  0.00  0.00            
ATOM    786  CG2 ILE X  49     140.982 175.168 173.019  0.00  0.00            
ATOM    787 HG21 ILE X  49     141.463 175.580 172.132  0.00  0.00            
ATOM    788 HG22 ILE X  49     140.535 174.191 172.832  0.00  0.00            
ATOM    789 HG23 ILE X  49     141.699 175.153 173.840  0.00  0.00            
ATOM    790  CG1 ILE X  49     138.941 176.586 172.336  0.00  0.00            
ATOM    791 HG12 ILE X  49     138.393 175.704 172.007  0.00  0.00            
ATOM    792 HG13 ILE X  49     138.220 177.358 172.605  0.00  0.00            
ATOM    793  CD1 ILE X  49     139.585 177.100 171.033  0.00  0.00            
ATOM    794 HD11 ILE X  49     140.636 177.368 171.136  0.00  0.00            
ATOM    795 HD12 ILE X  49     138.931 177.902 170.690  0.00  0.00            
ATOM    796 HD13 ILE X  49     139.533 176.358 170.236  0.00  0.00            
ATOM    797  C   ILE X  49     139.904 174.905 175.775  0.00  0.00            
ATOM    798  O   ILE X  49     140.511 173.843 175.673  0.00  0.00            
ATOM    799  N   GLY X  50     139.894 175.548 176.973  0.00  0.00            
ATOM    800  H   GLY X  50     139.197 176.269 177.088  0.00  0.00            
ATOM    801  CA  GLY X  50     140.678 175.170 178.158  0.00  0.00            
ATOM    802  HA2 GLY X  50     140.439 175.754 179.046  0.00  0.00            
ATOM    803  HA3 GLY X  50     140.460 174.103 178.215  0.00  0.00            
ATOM    804  C   GLY X  50     142.209 175.298 177.808  0.00  0.00            
ATOM    805  O   GLY X  50     142.654 175.295 176.679  0.00  0.00            
ATOM    806  N   HID X  51     143.040 175.436 178.844  0.00  0.00            
ATOM    807  H   HID X  51     142.689 175.424 179.791  0.00  0.00            
ATOM    808  CA  HID X  51     144.466 175.685 178.633  0.00  0.00            
ATOM    809  HA  HID X  51     144.581 176.487 177.903  0.00  0.00            
ATOM    810  CB  HID X  51     145.264 176.112 179.956  0.00  0.00            
ATOM    811  HB2 HID X  51     145.046 175.353 180.708  0.00  0.00            
ATOM    812  HB3 HID X  51     146.338 176.101 179.771  0.00  0.00            
ATOM    813  CG  HID X  51     145.061 177.532 180.417  0.00  0.00            
ATOM    814  ND1 HID X  51     144.187 178.024 181.340  0.00  0.00            
ATOM    815  HD1 HID X  51     143.433 177.544 181.812  0.00  0.00            
ATOM    816  CE1 HID X  51     144.425 179.343 181.440  0.00  0.00            
ATOM    817  HE1 HID X  51     143.823 179.875 182.162  0.00  0.00            
ATOM    818  NE2 HID X  51     145.304 179.815 180.545  0.00  0.00            
ATOM    819  CD2 HID X  51     145.723 178.618 179.885  0.00  0.00            
ATOM    820  HD2 HID X  51     146.366 178.568 179.019  0.00  0.00            
ATOM    821  C   HID X  51     145.093 174.410 178.128  0.00  0.00            
ATOM    822  O   HID X  51     144.561 173.334 178.400  0.00  0.00            
ATOM    823  N   MET X  52     146.356 174.454 177.603  0.00  0.00            
ATOM    824  H   MET X  52     146.794 175.352 177.454  0.00  0.00            
ATOM    825  CA  MET X  52     147.103 173.284 177.186  0.00  0.00            
ATOM    826  HA  MET X  52     146.958 172.410 177.820  0.00  0.00            
ATOM    827  CB  MET X  52     146.543 172.828 175.770  0.00  0.00            
ATOM    828  HB2 MET X  52     145.511 172.480 175.741  0.00  0.00            
ATOM    829  HB3 MET X  52     146.640 173.652 175.063  0.00  0.00            
ATOM    830  CG  MET X  52     147.240 171.646 175.177  0.00  0.00            
ATOM    831  HG2 MET X  52     147.583 171.016 175.997  0.00  0.00            
ATOM    832  HG3 MET X  52     146.487 171.060 174.651  0.00  0.00            
ATOM    833  SD  MET X  52     148.664 171.867 174.142  0.00  0.00            
ATOM    834  CE  MET X  52     147.858 172.571 172.637  0.00  0.00            
ATOM    835  HE1 MET X  52     147.226 173.425 172.882  0.00  0.00            
ATOM    836  HE2 MET X  52     148.502 172.758 171.778  0.00  0.00            
ATOM    837  HE3 MET X  52     147.084 171.863 172.340  0.00  0.00            
ATOM    838  C   MET X  52     148.640 173.633 177.052  0.00  0.00            
ATOM    839  O   MET X  52     149.418 172.820 177.582  0.00  0.00            
ATOM    840  N   LEU X  53     149.004 174.817 176.492  0.00  0.00            
ATOM    841  H   LEU X  53     148.312 175.467 176.149  0.00  0.00            
ATOM    842  CA  LEU X  53     150.342 175.190 176.112  0.00  0.00            
ATOM    843  HA  LEU X  53     151.143 174.541 176.464  0.00  0.00            
ATOM    844  CB  LEU X  53     150.385 175.124 174.539  0.00  0.00            
ATOM    845  HB2 LEU X  53     150.045 174.143 174.207  0.00  0.00            
ATOM    846  HB3 LEU X  53     149.638 175.787 174.103  0.00  0.00            
ATOM    847  CG  LEU X  53     151.733 175.559 173.928  0.00  0.00            
ATOM    848  HG  LEU X  53     152.089 176.422 174.489  0.00  0.00            
ATOM    849  CD1 LEU X  53     152.751 174.436 174.059  0.00  0.00            
ATOM    850 HD11 LEU X  53     153.729 174.819 173.767  0.00  0.00            
ATOM    851 HD12 LEU X  53     152.477 173.657 173.348  0.00  0.00            
ATOM    852 HD13 LEU X  53     152.866 174.091 175.086  0.00  0.00            
ATOM    853  CD2 LEU X  53     151.599 175.931 172.419  0.00  0.00            
ATOM    854 HD21 LEU X  53     151.565 175.099 171.715  0.00  0.00            
ATOM    855 HD22 LEU X  53     150.871 176.664 172.073  0.00  0.00            
ATOM    856 HD23 LEU X  53     152.471 176.514 172.124  0.00  0.00            
ATOM    857  C   LEU X  53     150.701 176.603 176.613  0.00  0.00            
ATOM    858  O   LEU X  53     151.824 176.835 177.160  0.00  0.00            
ATOM    859  N   THR X  54     149.720 177.552 176.575  0.00  0.00            
ATOM    860  H   THR X  54     148.748 177.308 176.450  0.00  0.00            
ATOM    861  CA  THR X  54     150.012 179.037 176.417  0.00  0.00            
ATOM    862  HA  THR X  54     150.801 179.183 175.679  0.00  0.00            
ATOM    863  CB  THR X  54     148.801 179.884 175.823  0.00  0.00            
ATOM    864  HB  THR X  54     149.036 180.946 175.747  0.00  0.00            
ATOM    865  CG2 THR X  54     148.473 179.317 174.437  0.00  0.00            
ATOM    866 HG21 THR X  54     149.457 179.396 173.974  0.00  0.00            
ATOM    867 HG22 THR X  54     147.787 180.031 173.981  0.00  0.00            
ATOM    868 HG23 THR X  54     148.089 178.299 174.389  0.00  0.00            
ATOM    869  OG1 THR X  54     147.559 179.682 176.598  0.00  0.00            
ATOM    870  HG1 THR X  54     147.507 180.326 177.308  0.00  0.00            
ATOM    871  C   THR X  54     150.432 179.671 177.731  0.00  0.00            
ATOM    872  O   THR X  54     150.706 180.856 177.822  0.00  0.00            
ATOM    873  N   LEU X  55     150.584 178.813 178.849  0.00  0.00            
ATOM    874  H   LEU X  55     150.127 177.912 178.845  0.00  0.00            
ATOM    875  CA  LEU X  55     151.236 179.333 180.102  0.00  0.00            
ATOM    876  HA  LEU X  55     151.054 180.406 180.158  0.00  0.00            
ATOM    877  CB  LEU X  55     150.557 178.704 181.337  0.00  0.00            
ATOM    878  HB2 LEU X  55     150.765 177.635 181.300  0.00  0.00            
ATOM    879  HB3 LEU X  55     151.194 178.974 182.180  0.00  0.00            
ATOM    880  CG  LEU X  55     149.051 179.056 181.455  0.00  0.00            
ATOM    881  HG  LEU X  55     148.518 178.749 180.555  0.00  0.00            
ATOM    882  CD1 LEU X  55     148.599 178.345 182.674  0.00  0.00            
ATOM    883 HD11 LEU X  55     147.571 178.547 182.973  0.00  0.00            
ATOM    884 HD12 LEU X  55     149.346 178.489 183.454  0.00  0.00            
ATOM    885 HD13 LEU X  55     148.534 177.284 182.430  0.00  0.00            
ATOM    886  CD2 LEU X  55     148.828 180.607 181.419  0.00  0.00            
ATOM    887 HD21 LEU X  55     148.925 180.972 180.397  0.00  0.00            
ATOM    888 HD22 LEU X  55     147.770 180.760 181.630  0.00  0.00            
ATOM    889 HD23 LEU X  55     149.432 181.095 182.183  0.00  0.00            
ATOM    890  C   LEU X  55     152.805 179.198 180.130  0.00  0.00            
ATOM    891  O   LEU X  55     153.472 179.614 181.067  0.00  0.00            
ATOM    892  N   GLY X  56     153.354 178.538 179.054  0.00  0.00            
ATOM    893  H   GLY X  56     152.661 178.267 178.371  0.00  0.00            
ATOM    894  CA  GLY X  56     154.808 178.470 178.726  0.00  0.00            
ATOM    895  HA2 GLY X  56     155.001 177.775 177.908  0.00  0.00            
ATOM    896  HA3 GLY X  56     155.011 179.511 178.473  0.00  0.00            
ATOM    897  C   GLY X  56     155.752 177.904 179.837  0.00  0.00            
ATOM    898  O   GLY X  56     155.598 176.894 180.571  0.00  0.00            
ATOM    899  N   LYS X  57     156.944 178.525 179.873  0.00  0.00            
ATOM    900  H   LYS X  57     157.080 179.157 179.098  0.00  0.00            
ATOM    901  CA  LYS X  57     158.084 178.030 180.651  0.00  0.00            
ATOM    902  HA  LYS X  57     158.118 176.944 180.557  0.00  0.00            
ATOM    903  CB  LYS X  57     159.282 178.643 180.001  0.00  0.00            
ATOM    904  HB2 LYS X  57     159.339 178.377 178.946  0.00  0.00            
ATOM    905  HB3 LYS X  57     159.142 179.720 180.093  0.00  0.00            
ATOM    906  CG  LYS X  57     160.634 178.152 180.461  0.00  0.00            
ATOM    907  HG2 LYS X  57     160.739 178.265 181.540  0.00  0.00            
ATOM    908  HG3 LYS X  57     160.759 177.106 180.181  0.00  0.00            
ATOM    909  CD  LYS X  57     161.745 178.899 179.745  0.00  0.00            
ATOM    910  HD2 LYS X  57     161.576 178.851 178.669  0.00  0.00            
ATOM    911  HD3 LYS X  57     161.827 179.949 180.027  0.00  0.00            
ATOM    912  CE  LYS X  57     163.003 178.150 180.233  0.00  0.00            
ATOM    913  HE2 LYS X  57     163.096 178.329 181.304  0.00  0.00            
ATOM    914  HE3 LYS X  57     162.877 177.073 180.119  0.00  0.00            
ATOM    915  NZ  LYS X  57     164.140 178.640 179.477  0.00  0.00            
ATOM    916  HZ1 LYS X  57     164.184 179.649 179.485  0.00  0.00            
ATOM    917  HZ2 LYS X  57     164.182 178.299 178.527  0.00  0.00            
ATOM    918  HZ3 LYS X  57     165.027 178.293 179.812  0.00  0.00            
ATOM    919  C   LYS X  57     157.926 178.377 182.095  0.00  0.00            
ATOM    920  O   LYS X  57     158.230 177.594 182.978  0.00  0.00            
ATOM    921  N   ASN X  58     157.498 179.642 182.457  0.00  0.00            
ATOM    922  H   ASN X  58     157.316 180.302 181.715  0.00  0.00            
ATOM    923  CA  ASN X  58     157.379 180.154 183.820  0.00  0.00            
ATOM    924  HA  ASN X  58     157.912 179.418 184.423  0.00  0.00            
ATOM    925  CB  ASN X  58     158.204 181.492 183.908  0.00  0.00            
ATOM    926  HB2 ASN X  58     157.675 182.405 183.635  0.00  0.00            
ATOM    927  HB3 ASN X  58     158.467 181.566 184.963  0.00  0.00            
ATOM    928  CG  ASN X  58     159.632 181.513 183.286  0.00  0.00            
ATOM    929  OD1 ASN X  58     160.637 181.094 183.837  0.00  0.00            
ATOM    930  ND2 ASN X  58     159.685 181.883 182.067  0.00  0.00            
ATOM    931 HD21 ASN X  58     158.833 182.202 181.627  0.00  0.00            
ATOM    932 HD22 ASN X  58     160.573 181.966 181.593  0.00  0.00            
ATOM    933  C   ASN X  58     155.969 180.246 184.403  0.00  0.00            
ATOM    934  O   ASN X  58     155.547 181.374 184.808  0.00  0.00            
ATOM    935  N   PRO X  59     155.187 179.129 184.445  0.00  0.00            
ATOM    936  CD  PRO X  59     155.521 177.692 184.111  0.00  0.00            
ATOM    937  HD2 PRO X  59     156.510 177.408 184.473  0.00  0.00            
ATOM    938  HD3 PRO X  59     155.500 177.502 183.038  0.00  0.00            
ATOM    939  CG  PRO X  59     154.486 176.781 184.759  0.00  0.00            
ATOM    940  HG2 PRO X  59     154.862 176.628 185.770  0.00  0.00            
ATOM    941  HG3 PRO X  59     154.398 175.911 184.108  0.00  0.00            
ATOM    942  CB  PRO X  59     153.255 177.693 184.789  0.00  0.00            
ATOM    943  HB2 PRO X  59     152.779 177.425 185.733  0.00  0.00            
ATOM    944  HB3 PRO X  59     152.605 177.546 183.926  0.00  0.00            
ATOM    945  CA  PRO X  59     153.709 179.159 184.812  0.00  0.00            
ATOM    946  HA  PRO X  59     153.239 179.731 184.012  0.00  0.00            
ATOM    947  C   PRO X  59     153.421 179.876 186.123  0.00  0.00            
ATOM    948  O   PRO X  59     152.429 180.638 186.358  0.00  0.00            
ATOM    949  N   HID X  60     154.330 179.746 187.050  0.00  0.00            
ATOM    950  H   HID X  60     155.174 179.233 186.837  0.00  0.00            
ATOM    951  CA  HID X  60     154.254 180.437 188.344  0.00  0.00            
ATOM    952  HA  HID X  60     153.453 180.037 188.965  0.00  0.00            
ATOM    953  CB  HID X  60     155.470 179.847 189.115  0.00  0.00            
ATOM    954  HB2 HID X  60     155.489 180.134 190.167  0.00  0.00            
ATOM    955  HB3 HID X  60     155.319 178.768 189.065  0.00  0.00            
ATOM    956  CG  HID X  60     156.878 180.035 188.490  0.00  0.00            
ATOM    957  ND1 HID X  60     157.653 179.124 187.837  0.00  0.00            
ATOM    958  HD1 HID X  60     157.415 178.142 187.843  0.00  0.00            
ATOM    959  CE1 HID X  60     158.834 179.698 187.461  0.00  0.00            
ATOM    960  HE1 HID X  60     159.608 179.131 186.965  0.00  0.00            
ATOM    961  NE2 HID X  60     158.798 180.989 187.802  0.00  0.00            
ATOM    962  CD2 HID X  60     157.591 181.126 188.493  0.00  0.00            
ATOM    963  HD2 HID X  60     157.202 182.063 188.863  0.00  0.00            
ATOM    964  C   HID X  60     154.239 182.029 188.292  0.00  0.00            
ATOM    965  O   HID X  60     153.664 182.678 189.187  0.00  0.00            
ATOM    966  N   LEU X  61     154.758 182.612 187.185  0.00  0.00            
ATOM    967  H   LEU X  61     155.278 181.958 186.618  0.00  0.00            
ATOM    968  CA  LEU X  61     154.556 183.999 186.840  0.00  0.00            
ATOM    969  HA  LEU X  61     154.396 184.544 187.771  0.00  0.00            
ATOM    970  CB  LEU X  61     155.950 184.458 186.358  0.00  0.00            
ATOM    971  HB2 LEU X  61     156.605 184.177 187.182  0.00  0.00            
ATOM    972  HB3 LEU X  61     156.206 183.853 185.489  0.00  0.00            
ATOM    973  CG  LEU X  61     156.127 185.954 186.040  0.00  0.00            
ATOM    974  HG  LEU X  61     155.436 186.224 185.241  0.00  0.00            
ATOM    975  CD1 LEU X  61     155.830 186.916 187.249  0.00  0.00            
ATOM    976 HD11 LEU X  61     156.038 187.929 186.905  0.00  0.00            
ATOM    977 HD12 LEU X  61     156.466 186.663 188.097  0.00  0.00            
ATOM    978 HD13 LEU X  61     154.750 186.883 187.396  0.00  0.00            
ATOM    979  CD2 LEU X  61     157.513 186.311 185.525  0.00  0.00            
ATOM    980 HD21 LEU X  61     157.818 185.485 184.882  0.00  0.00            
ATOM    981 HD22 LEU X  61     157.597 187.187 184.882  0.00  0.00            
ATOM    982 HD23 LEU X  61     158.158 186.397 186.400  0.00  0.00            
ATOM    983  C   LEU X  61     153.419 184.340 185.879  0.00  0.00            
ATOM    984  O   LEU X  61     152.682 185.296 186.021  0.00  0.00            
ATOM    985  N   ALA X  62     153.233 183.496 184.858  0.00  0.00            
ATOM    986  H   ALA X  62     153.807 182.666 184.911  0.00  0.00            
ATOM    987  CA  ALA X  62     152.086 183.534 183.963  0.00  0.00            
ATOM    988  HA  ALA X  62     152.201 184.390 183.299  0.00  0.00            
ATOM    989  CB  ALA X  62     152.251 182.317 183.010  0.00  0.00            
ATOM    990  HB1 ALA X  62     151.946 181.420 183.548  0.00  0.00            
ATOM    991  HB2 ALA X  62     153.312 182.320 182.761  0.00  0.00            
ATOM    992  HB3 ALA X  62     151.533 182.392 182.194  0.00  0.00            
ATOM    993  C   ALA X  62     150.706 183.601 184.726  0.00  0.00            
ATOM    994  O   ALA X  62     149.900 184.526 184.448  0.00  0.00            
ATOM    995  N   LEU X  63     150.498 182.781 185.794  0.00  0.00            
ATOM    996  H   LEU X  63     151.310 182.186 185.880  0.00  0.00            
ATOM    997  CA  LEU X  63     149.339 182.761 186.689  0.00  0.00            
ATOM    998  HA  LEU X  63     148.493 183.061 186.071  0.00  0.00            
ATOM    999  CB  LEU X  63     149.123 181.359 187.221  0.00  0.00            
ATOM   1000  HB2 LEU X  63     150.040 180.981 187.673  0.00  0.00            
ATOM   1001  HB3 LEU X  63     148.443 181.365 188.073  0.00  0.00            
ATOM   1002  CG  LEU X  63     148.693 180.273 186.217  0.00  0.00            
ATOM   1003  HG  LEU X  63     149.259 180.290 185.286  0.00  0.00            
ATOM   1004  CD1 LEU X  63     149.026 178.868 186.691  0.00  0.00            
ATOM   1005 HD11 LEU X  63     150.095 178.659 186.679  0.00  0.00            
ATOM   1006 HD12 LEU X  63     148.619 178.097 186.037  0.00  0.00            
ATOM   1007 HD13 LEU X  63     148.599 178.718 187.683  0.00  0.00            
ATOM   1008  CD2 LEU X  63     147.240 180.285 185.892  0.00  0.00            
ATOM   1009 HD21 LEU X  63     146.902 179.509 185.205  0.00  0.00            
ATOM   1010 HD22 LEU X  63     146.634 180.267 186.798  0.00  0.00            
ATOM   1011 HD23 LEU X  63     147.166 181.271 185.434  0.00  0.00            
ATOM   1012  C   LEU X  63     149.465 183.818 187.760  0.00  0.00            
ATOM   1013  O   LEU X  63     148.477 184.130 188.428  0.00  0.00            
ATOM   1014  N   SER X  64     150.644 184.381 188.005  0.00  0.00            
ATOM   1015  H   SER X  64     151.440 183.929 187.578  0.00  0.00            
ATOM   1016  CA  SER X  64     150.768 185.564 188.901  0.00  0.00            
ATOM   1017  HA  SER X  64     150.215 185.432 189.831  0.00  0.00            
ATOM   1018  CB  SER X  64     152.215 185.787 189.351  0.00  0.00            
ATOM   1019  HB2 SER X  64     152.467 184.968 190.024  0.00  0.00            
ATOM   1020  HB3 SER X  64     152.854 185.661 188.477  0.00  0.00            
ATOM   1021  OG  SER X  64     152.350 187.092 189.926  0.00  0.00            
ATOM   1022  HG  SER X  64     151.753 187.344 190.635  0.00  0.00            
ATOM   1023  C   SER X  64     150.190 186.804 188.161  0.00  0.00            
ATOM   1024  O   SER X  64     149.410 187.542 188.763  0.00  0.00            
ATOM   1025  N   ARG X  65     150.546 187.049 186.904  0.00  0.00            
ATOM   1026  H   ARG X  65     151.329 186.499 186.579  0.00  0.00            
ATOM   1027  CA  ARG X  65     149.925 188.086 186.028  0.00  0.00            
ATOM   1028  HA  ARG X  65     150.118 189.109 186.350  0.00  0.00            
ATOM   1029  CB  ARG X  65     150.666 187.963 184.674  0.00  0.00            
ATOM   1030  HB2 ARG X  65     150.638 186.929 184.331  0.00  0.00            
ATOM   1031  HB3 ARG X  65     150.131 188.601 183.970  0.00  0.00            
ATOM   1032  CG  ARG X  65     152.091 188.518 184.741  0.00  0.00            
ATOM   1033  HG2 ARG X  65     152.108 189.600 184.879  0.00  0.00            
ATOM   1034  HG3 ARG X  65     152.560 188.099 185.631  0.00  0.00            
ATOM   1035  CD  ARG X  65     153.018 188.215 183.607  0.00  0.00            
ATOM   1036  HD2 ARG X  65     153.050 187.134 183.468  0.00  0.00            
ATOM   1037  HD3 ARG X  65     152.580 188.573 182.675  0.00  0.00            
ATOM   1038  NE  ARG X  65     154.353 188.807 183.840  0.00  0.00            
ATOM   1039  HE  ARG X  65     154.566 189.142 184.768  0.00  0.00            
ATOM   1040  CZ  ARG X  65     155.349 188.863 183.016  0.00  0.00            
ATOM   1041  NH1 ARG X  65     155.252 188.413 181.785  0.00  0.00            
ATOM   1042 HH11 ARG X  65     154.377 188.013 181.478  0.00  0.00            
ATOM   1043 HH12 ARG X  65     156.132 188.117 181.388  0.00  0.00            
ATOM   1044  NH2 ARG X  65     156.467 189.445 183.292  0.00  0.00            
ATOM   1045 HH21 ARG X  65     156.615 189.603 184.278  0.00  0.00            
ATOM   1046 HH22 ARG X  65     157.245 189.567 182.659  0.00  0.00            
ATOM   1047  C   ARG X  65     148.460 187.946 185.764  0.00  0.00            
ATOM   1048  O   ARG X  65     147.825 188.956 185.729  0.00  0.00            
ATOM   1049  N   MET X  66     148.011 186.679 185.827  0.00  0.00            
ATOM   1050  H   MET X  66     148.745 185.996 185.953  0.00  0.00            
ATOM   1051  CA  MET X  66     146.580 186.357 185.598  0.00  0.00            
ATOM   1052  HA  MET X  66     146.100 186.995 184.856  0.00  0.00            
ATOM   1053  CB  MET X  66     146.506 184.881 185.085  0.00  0.00            
ATOM   1054  HB2 MET X  66     147.338 184.586 184.446  0.00  0.00            
ATOM   1055  HB3 MET X  66     146.499 184.184 185.923  0.00  0.00            
ATOM   1056  CG  MET X  66     145.170 184.639 184.318  0.00  0.00            
ATOM   1057  HG2 MET X  66     144.369 184.855 185.024  0.00  0.00            
ATOM   1058  HG3 MET X  66     145.113 185.304 183.456  0.00  0.00            
ATOM   1059  SD  MET X  66     144.952 182.968 183.790  0.00  0.00            
ATOM   1060  CE  MET X  66     145.847 183.131 182.250  0.00  0.00            
ATOM   1061  HE1 MET X  66     145.754 182.180 181.724  0.00  0.00            
ATOM   1062  HE2 MET X  66     145.388 183.878 181.602  0.00  0.00            
ATOM   1063  HE3 MET X  66     146.846 183.464 182.528  0.00  0.00            
ATOM   1064  C   MET X  66     145.765 186.546 186.919  0.00  0.00            
ATOM   1065  O   MET X  66     144.579 187.007 186.758  0.00  0.00            
ATOM   1066  N   SER X  67     146.331 186.188 188.060  0.00  0.00            
ATOM   1067  H   SER X  67     147.301 185.908 188.014  0.00  0.00            
ATOM   1068  CA  SER X  67     145.823 186.507 189.454  0.00  0.00            
ATOM   1069  HA  SER X  67     144.770 186.234 189.520  0.00  0.00            
ATOM   1070  CB  SER X  67     146.592 185.686 190.547  0.00  0.00            
ATOM   1071  HB2 SER X  67     146.224 184.661 190.541  0.00  0.00            
ATOM   1072  HB3 SER X  67     147.633 185.656 190.225  0.00  0.00            
ATOM   1073  OG  SER X  67     146.469 186.258 191.815  0.00  0.00            
ATOM   1074  HG  SER X  67     145.555 186.219 192.106  0.00  0.00            
ATOM   1075  C   SER X  67     145.658 188.027 189.667  0.00  0.00            
ATOM   1076  O   SER X  67     144.657 188.576 190.150  0.00  0.00            
ATOM   1077  N   GLN X  68     146.691 188.785 189.224  0.00  0.00            
ATOM   1078  H   GLN X  68     147.595 188.396 188.999  0.00  0.00            
ATOM   1079  CA  GLN X  68     146.539 190.225 189.144  0.00  0.00            
ATOM   1080  HA  GLN X  68     146.277 190.501 190.165  0.00  0.00            
ATOM   1081  CB  GLN X  68     147.790 191.041 188.892  0.00  0.00            
ATOM   1082  HB2 GLN X  68     148.674 190.444 189.114  0.00  0.00            
ATOM   1083  HB3 GLN X  68     147.781 191.365 187.852  0.00  0.00            
ATOM   1084  CG  GLN X  68     147.810 192.331 189.667  0.00  0.00            
ATOM   1085  HG2 GLN X  68     146.978 192.904 189.258  0.00  0.00            
ATOM   1086  HG3 GLN X  68     147.687 192.215 190.744  0.00  0.00            
ATOM   1087  CD  GLN X  68     149.013 193.177 189.480  0.00  0.00            
ATOM   1088  OE1 GLN X  68     150.087 192.666 189.142  0.00  0.00            
ATOM   1089  NE2 GLN X  68     148.900 194.438 189.566  0.00  0.00            
ATOM   1090 HE21 GLN X  68     149.743 194.977 189.430  0.00  0.00            
ATOM   1091 HE22 GLN X  68     148.038 194.833 189.915  0.00  0.00            
ATOM   1092  C   GLN X  68     145.291 190.722 188.318  0.00  0.00            
ATOM   1093  O   GLN X  68     144.871 191.832 188.573  0.00  0.00            
ATOM   1094  N   GLN X  69     144.757 189.929 187.383  0.00  0.00            
ATOM   1095  H   GLN X  69     145.196 189.035 187.215  0.00  0.00            
ATOM   1096  CA  GLN X  69     143.574 190.396 186.664  0.00  0.00            
ATOM   1097  HA  GLN X  69     143.490 191.482 186.648  0.00  0.00            
ATOM   1098  CB  GLN X  69     143.814 189.942 185.259  0.00  0.00            
ATOM   1099  HB2 GLN X  69     144.821 190.104 184.874  0.00  0.00            
ATOM   1100  HB3 GLN X  69     143.438 188.920 185.218  0.00  0.00            
ATOM   1101  CG  GLN X  69     142.880 190.629 184.199  0.00  0.00            
ATOM   1102  HG2 GLN X  69     141.852 190.386 184.466  0.00  0.00            
ATOM   1103  HG3 GLN X  69     142.933 191.715 184.277  0.00  0.00            
ATOM   1104  CD  GLN X  69     143.065 190.091 182.801  0.00  0.00            
ATOM   1105  OE1 GLN X  69     143.723 189.040 182.534  0.00  0.00            
ATOM   1106  NE2 GLN X  69     142.462 190.639 181.797  0.00  0.00            
ATOM   1107 HE21 GLN X  69     142.534 190.182 180.899  0.00  0.00            
ATOM   1108 HE22 GLN X  69     141.801 191.387 181.953  0.00  0.00            
ATOM   1109  C   GLN X  69     142.269 189.796 187.215  0.00  0.00            
ATOM   1110  O   GLN X  69     141.153 190.355 187.031  0.00  0.00            
ATOM   1111  N   TYR X  70     142.323 188.598 187.819  0.00  0.00            
ATOM   1112  H   TYR X  70     143.176 188.059 187.759  0.00  0.00            
ATOM   1113  CA  TYR X  70     141.062 187.865 188.316  0.00  0.00            
ATOM   1114  HA  TYR X  70     140.179 188.504 188.309  0.00  0.00            
ATOM   1115  CB  TYR X  70     140.759 186.660 187.357  0.00  0.00            
ATOM   1116  HB2 TYR X  70     141.558 185.923 187.438  0.00  0.00            
ATOM   1117  HB3 TYR X  70     139.815 186.200 187.649  0.00  0.00            
ATOM   1118  CG  TYR X  70     140.663 187.036 185.887  0.00  0.00            
ATOM   1119  CD1 TYR X  70     139.530 187.699 185.432  0.00  0.00            
ATOM   1120  HD1 TYR X  70     138.773 188.034 186.126  0.00  0.00            
ATOM   1121  CE1 TYR X  70     139.438 187.988 184.109  0.00  0.00            
ATOM   1122  HE1 TYR X  70     138.537 188.449 183.733  0.00  0.00            
ATOM   1123  CZ  TYR X  70     140.439 187.656 183.133  0.00  0.00            
ATOM   1124  OH  TYR X  70     140.188 187.878 181.808  0.00  0.00            
ATOM   1125  HH  TYR X  70     140.935 187.864 181.205  0.00  0.00            
ATOM   1126  CE2 TYR X  70     141.571 187.076 183.603  0.00  0.00            
ATOM   1127  HE2 TYR X  70     142.366 186.815 182.920  0.00  0.00            
ATOM   1128  CD2 TYR X  70     141.710 186.749 185.022  0.00  0.00            
ATOM   1129  HD2 TYR X  70     142.578 186.246 185.421  0.00  0.00            
ATOM   1130  C   TYR X  70     141.071 187.414 189.800  0.00  0.00            
ATOM   1131  O   TYR X  70     140.399 186.485 190.230  0.00  0.00            
ATOM   1132  N   GLY X  71     141.923 188.068 190.560  0.00  0.00            
ATOM   1133  H   GLY X  71     142.569 188.719 190.136  0.00  0.00            
ATOM   1134  CA  GLY X  71     142.100 187.836 191.998  0.00  0.00            
ATOM   1135  HA2 GLY X  71     142.421 188.724 192.542  0.00  0.00            
ATOM   1136  HA3 GLY X  71     141.077 187.778 192.371  0.00  0.00            
ATOM   1137  C   GLY X  71     142.904 186.592 192.438  0.00  0.00            
ATOM   1138  O   GLY X  71     143.532 185.839 191.677  0.00  0.00            
ATOM   1139  N   ASP X  72     142.905 186.471 193.763  0.00  0.00            
ATOM   1140  H   ASP X  72     142.267 187.108 194.218  0.00  0.00            
ATOM   1141  CA  ASP X  72     143.443 185.343 194.483  0.00  0.00            
ATOM   1142  HA  ASP X  72     144.482 185.288 194.156  0.00  0.00            
ATOM   1143  CB  ASP X  72     143.569 185.744 195.998  0.00  0.00            
ATOM   1144  HB2 ASP X  72     142.579 185.804 196.449  0.00  0.00            
ATOM   1145  HB3 ASP X  72     144.080 184.927 196.507  0.00  0.00            
ATOM   1146  CG  ASP X  72     144.463 186.990 196.271  0.00  0.00            
ATOM   1147  OD1 ASP X  72     144.331 187.665 197.324  0.00  0.00            
ATOM   1148  OD2 ASP X  72     145.344 187.315 195.440  0.00  0.00            
ATOM   1149  C   ASP X  72     142.559 184.083 194.252  0.00  0.00            
ATOM   1150  O   ASP X  72     143.070 182.955 194.143  0.00  0.00            
ATOM   1151  N   VAL X  73     141.253 184.233 194.053  0.00  0.00            
ATOM   1152  H   VAL X  73     140.816 185.142 194.103  0.00  0.00            
ATOM   1153  CA  VAL X  73     140.323 183.158 193.607  0.00  0.00            
ATOM   1154  HA  VAL X  73     140.681 182.194 193.967  0.00  0.00            
ATOM   1155  CB  VAL X  73     138.906 183.528 194.220  0.00  0.00            
ATOM   1156  HB  VAL X  73     138.129 182.836 193.895  0.00  0.00            
ATOM   1157  CG1 VAL X  73     138.818 183.274 195.726  0.00  0.00            
ATOM   1158 HG11 VAL X  73     139.396 184.047 196.231  0.00  0.00            
ATOM   1159 HG12 VAL X  73     137.768 183.150 195.992  0.00  0.00            
ATOM   1160 HG13 VAL X  73     139.420 182.368 195.806  0.00  0.00            
ATOM   1161  CG2 VAL X  73     138.323 184.928 193.834  0.00  0.00            
ATOM   1162 HG21 VAL X  73     138.531 185.704 194.571  0.00  0.00            
ATOM   1163 HG22 VAL X  73     137.260 184.880 193.597  0.00  0.00            
ATOM   1164 HG23 VAL X  73     138.739 185.147 192.850  0.00  0.00            
ATOM   1165  C   VAL X  73     140.282 183.091 192.038  0.00  0.00            
ATOM   1166  O   VAL X  73     139.179 182.935 191.512  0.00  0.00            
ATOM   1167  N   LEU X  74     141.417 183.206 191.380  0.00  0.00            
ATOM   1168  H   LEU X  74     142.264 183.169 191.929  0.00  0.00            
ATOM   1169  CA  LEU X  74     141.502 183.033 189.922  0.00  0.00            
ATOM   1170  HA  LEU X  74     141.067 183.865 189.368  0.00  0.00            
ATOM   1171  CB  LEU X  74     142.947 182.999 189.575  0.00  0.00            
ATOM   1172  HB2 LEU X  74     143.416 183.929 189.895  0.00  0.00            
ATOM   1173  HB3 LEU X  74     143.378 182.303 190.295  0.00  0.00            
ATOM   1174  CG  LEU X  74     143.207 182.593 188.095  0.00  0.00            
ATOM   1175  HG  LEU X  74     142.925 181.555 187.914  0.00  0.00            
ATOM   1176  CD1 LEU X  74     142.633 183.377 186.902  0.00  0.00            
ATOM   1177 HD11 LEU X  74     143.257 184.257 186.744  0.00  0.00            
ATOM   1178 HD12 LEU X  74     141.589 183.680 186.978  0.00  0.00            
ATOM   1179 HD13 LEU X  74     142.735 182.741 186.022  0.00  0.00            
ATOM   1180  CD2 LEU X  74     144.748 182.663 188.033  0.00  0.00            
ATOM   1181 HD21 LEU X  74     145.115 182.076 187.191  0.00  0.00            
ATOM   1182 HD22 LEU X  74     145.048 183.705 187.924  0.00  0.00            
ATOM   1183 HD23 LEU X  74     145.175 182.267 188.954  0.00  0.00            
ATOM   1184  C   LEU X  74     140.944 181.576 189.533  0.00  0.00            
ATOM   1185  O   LEU X  74     141.374 180.589 190.106  0.00  0.00            
ATOM   1186  N   GLN X  75     140.165 181.519 188.434  0.00  0.00            
ATOM   1187  H   GLN X  75     139.802 182.384 188.059  0.00  0.00            
ATOM   1188  CA  GLN X  75     139.567 180.230 187.935  0.00  0.00            
ATOM   1189  HA  GLN X  75     140.050 179.337 188.335  0.00  0.00            
ATOM   1190  CB  GLN X  75     138.117 180.304 188.578  0.00  0.00            
ATOM   1191  HB2 GLN X  75     137.695 181.298 188.437  0.00  0.00            
ATOM   1192  HB3 GLN X  75     137.484 179.628 188.003  0.00  0.00            
ATOM   1193  CG  GLN X  75     138.129 179.912 190.050  0.00  0.00            
ATOM   1194  HG2 GLN X  75     138.154 178.823 190.010  0.00  0.00            
ATOM   1195  HG3 GLN X  75     138.931 180.371 190.627  0.00  0.00            
ATOM   1196  CD  GLN X  75     136.782 180.184 190.728  0.00  0.00            
ATOM   1197  OE1 GLN X  75     135.850 179.386 190.710  0.00  0.00            
ATOM   1198  NE2 GLN X  75     136.580 181.334 191.321  0.00  0.00            
ATOM   1199 HE21 GLN X  75     135.627 181.621 191.491  0.00  0.00            
ATOM   1200 HE22 GLN X  75     137.208 182.123 191.263  0.00  0.00            
ATOM   1201  C   GLN X  75     139.544 180.074 186.382  0.00  0.00            
ATOM   1202  O   GLN X  75     138.989 180.959 185.729  0.00  0.00            
ATOM   1203  N   ILE X  76     140.123 178.957 185.870  0.00  0.00            
ATOM   1204  H   ILE X  76     140.345 178.217 186.522  0.00  0.00            
ATOM   1205  CA  ILE X  76     140.481 178.700 184.478  0.00  0.00            
ATOM   1206  HA  ILE X  76     139.927 179.399 183.852  0.00  0.00            
ATOM   1207  CB  ILE X  76     141.969 178.960 184.260  0.00  0.00            
ATOM   1208  HB  ILE X  76     142.208 178.571 183.270  0.00  0.00            
ATOM   1209  CG2 ILE X  76     142.334 180.477 184.230  0.00  0.00            
ATOM   1210 HG21 ILE X  76     141.875 181.041 183.418  0.00  0.00            
ATOM   1211 HG22 ILE X  76     143.415 180.601 184.162  0.00  0.00            
ATOM   1212 HG23 ILE X  76     142.102 180.744 185.261  0.00  0.00            
ATOM   1213  CG1 ILE X  76     142.745 178.183 185.286  0.00  0.00            
ATOM   1214 HG12 ILE X  76     143.038 178.822 186.119  0.00  0.00            
ATOM   1215 HG13 ILE X  76     142.141 177.378 185.705  0.00  0.00            
ATOM   1216  CD1 ILE X  76     144.034 177.666 184.718  0.00  0.00            
ATOM   1217 HD11 ILE X  76     144.699 177.276 185.488  0.00  0.00            
ATOM   1218 HD12 ILE X  76     144.534 178.525 184.270  0.00  0.00            
ATOM   1219 HD13 ILE X  76     143.720 176.925 183.983  0.00  0.00            
ATOM   1220  C   ILE X  76     140.164 177.225 184.086  0.00  0.00            
ATOM   1221  O   ILE X  76     140.096 176.322 184.920  0.00  0.00            
ATOM   1222  N   ARG X  77     140.177 176.893 182.804  0.00  0.00            
ATOM   1223  H   ARG X  77     140.407 177.548 182.070  0.00  0.00            
ATOM   1224  CA  ARG X  77     140.148 175.481 182.445  0.00  0.00            
ATOM   1225  HA  ARG X  77     139.800 174.858 183.269  0.00  0.00            
ATOM   1226  CB  ARG X  77     139.105 175.346 181.296  0.00  0.00            
ATOM   1227  HB2 ARG X  77     139.190 176.263 180.713  0.00  0.00            
ATOM   1228  HB3 ARG X  77     139.308 174.470 180.680  0.00  0.00            
ATOM   1229  CG  ARG X  77     137.724 175.073 181.843  0.00  0.00            
ATOM   1230  HG2 ARG X  77     137.723 174.155 182.430  0.00  0.00            
ATOM   1231  HG3 ARG X  77     137.365 175.902 182.453  0.00  0.00            
ATOM   1232  CD  ARG X  77     136.837 174.833 180.577  0.00  0.00            
ATOM   1233  HD2 ARG X  77     137.197 175.647 179.947  0.00  0.00            
ATOM   1234  HD3 ARG X  77     137.069 173.905 180.054  0.00  0.00            
ATOM   1235  NE  ARG X  77     135.410 174.991 180.947  0.00  0.00            
ATOM   1236  HE  ARG X  77     135.299 175.467 181.831  0.00  0.00            
ATOM   1237  CZ  ARG X  77     134.423 174.275 180.569  0.00  0.00            
ATOM   1238  NH1 ARG X  77     134.439 173.469 179.611  0.00  0.00            
ATOM   1239 HH11 ARG X  77     135.186 173.319 178.948  0.00  0.00            
ATOM   1240 HH12 ARG X  77     133.579 172.945 179.534  0.00  0.00            
ATOM   1241  NH2 ARG X  77     133.269 174.369 181.185  0.00  0.00            
ATOM   1242 HH21 ARG X  77     133.120 175.029 181.935  0.00  0.00            
ATOM   1243 HH22 ARG X  77     132.439 173.869 180.901  0.00  0.00            
ATOM   1244  C   ARG X  77     141.469 174.935 182.122  0.00  0.00            
ATOM   1245  O   ARG X  77     142.233 175.747 181.660  0.00  0.00            
ATOM   1246  N   ILE X  78     141.755 173.626 182.194  0.00  0.00            
ATOM   1247  H   ILE X  78     141.014 173.088 182.621  0.00  0.00            
ATOM   1248  CA  ILE X  78     142.883 173.022 181.528  0.00  0.00            
ATOM   1249  HA  ILE X  78     143.265 173.712 180.776  0.00  0.00            
ATOM   1250  CB  ILE X  78     144.002 172.589 182.533  0.00  0.00            
ATOM   1251  HB  ILE X  78     143.648 171.928 183.324  0.00  0.00            
ATOM   1252  CG2 ILE X  78     145.146 171.840 181.754  0.00  0.00            
ATOM   1253 HG21 ILE X  78     145.816 171.311 182.433  0.00  0.00            
ATOM   1254 HG22 ILE X  78     145.726 172.545 181.159  0.00  0.00            
ATOM   1255 HG23 ILE X  78     144.701 171.129 181.058  0.00  0.00            
ATOM   1256  CG1 ILE X  78     144.685 173.637 183.487  0.00  0.00            
ATOM   1257 HG12 ILE X  78     145.081 174.445 182.872  0.00  0.00            
ATOM   1258 HG13 ILE X  78     143.862 174.063 184.061  0.00  0.00            
ATOM   1259  CD1 ILE X  78     145.871 173.145 184.391  0.00  0.00            
ATOM   1260 HD11 ILE X  78     146.192 173.894 185.115  0.00  0.00            
ATOM   1261 HD12 ILE X  78     146.702 172.810 183.770  0.00  0.00            
ATOM   1262 HD13 ILE X  78     145.521 172.258 184.918  0.00  0.00            
ATOM   1263  C   ILE X  78     142.334 171.827 180.775  0.00  0.00            
ATOM   1264  O   ILE X  78     141.754 170.940 181.312  0.00  0.00            
ATOM   1265  N   GLY X  79     142.386 171.909 179.499  0.00  0.00            
ATOM   1266  H   GLY X  79     142.966 172.631 179.097  0.00  0.00            
ATOM   1267  CA  GLY X  79     141.584 171.041 178.660  0.00  0.00            
ATOM   1268  HA2 GLY X  79     141.692 171.439 177.651  0.00  0.00            
ATOM   1269  HA3 GLY X  79     141.903 170.001 178.720  0.00  0.00            
ATOM   1270  C   GLY X  79     140.084 171.194 179.002  0.00  0.00            
ATOM   1271  O   GLY X  79     139.514 172.265 179.265  0.00  0.00            
ATOM   1272  N   SER X  80     139.431 170.073 179.122  0.00  0.00            
ATOM   1273  H   SER X  80     139.956 169.233 178.923  0.00  0.00            
ATOM   1274  CA  SER X  80     137.968 169.967 179.454  0.00  0.00            
ATOM   1275  HA  SER X  80     137.430 170.618 178.765  0.00  0.00            
ATOM   1276  CB  SER X  80     137.439 168.581 179.166  0.00  0.00            
ATOM   1277  HB2 SER X  80     136.436 168.593 179.593  0.00  0.00            
ATOM   1278  HB3 SER X  80     137.246 168.485 178.098  0.00  0.00            
ATOM   1279  OG  SER X  80     138.343 167.722 179.818  0.00  0.00            
ATOM   1280  HG  SER X  80     138.369 166.953 179.244  0.00  0.00            
ATOM   1281  C   SER X  80     137.714 170.265 180.944  0.00  0.00            
ATOM   1282  O   SER X  80     136.651 170.764 181.221  0.00  0.00            
ATOM   1283  N   THR X  81     138.648 170.069 181.866  0.00  0.00            
ATOM   1284  H   THR X  81     139.520 169.630 181.609  0.00  0.00            
ATOM   1285  CA  THR X  81     138.407 170.212 183.292  0.00  0.00            
ATOM   1286  HA  THR X  81     137.445 169.777 183.564  0.00  0.00            
ATOM   1287  CB  THR X  81     139.369 169.364 184.103  0.00  0.00            
ATOM   1288  HB  THR X  81     140.363 169.538 183.691  0.00  0.00            
ATOM   1289  CG2 THR X  81     139.331 169.559 185.645  0.00  0.00            
ATOM   1290 HG21 THR X  81     139.886 170.465 185.890  0.00  0.00            
ATOM   1291 HG22 THR X  81     139.807 168.660 186.037  0.00  0.00            
ATOM   1292 HG23 THR X  81     138.294 169.583 185.981  0.00  0.00            
ATOM   1293  OG1 THR X  81     139.044 168.060 183.794  0.00  0.00            
ATOM   1294  HG1 THR X  81     139.161 167.961 182.846  0.00  0.00            
ATOM   1295  C   THR X  81     138.479 171.726 183.754  0.00  0.00            
ATOM   1296  O   THR X  81     139.449 172.388 183.402  0.00  0.00            
ATOM   1297  N   PRO X  82     137.454 172.225 184.535  0.00  0.00            
ATOM   1298  CD  PRO X  82     136.235 171.538 184.984  0.00  0.00            
ATOM   1299  HD2 PRO X  82     136.505 170.690 185.613  0.00  0.00            
ATOM   1300  HD3 PRO X  82     135.629 171.196 184.145  0.00  0.00            
ATOM   1301  CG  PRO X  82     135.449 172.541 185.893  0.00  0.00            
ATOM   1302  HG2 PRO X  82     135.614 172.213 186.919  0.00  0.00            
ATOM   1303  HG3 PRO X  82     134.429 172.515 185.508  0.00  0.00            
ATOM   1304  CB  PRO X  82     136.199 173.850 185.629  0.00  0.00            
ATOM   1305  HB2 PRO X  82     136.122 174.513 186.490  0.00  0.00            
ATOM   1306  HB3 PRO X  82     135.870 174.316 184.700  0.00  0.00            
ATOM   1307  CA  PRO X  82     137.623 173.555 185.219  0.00  0.00            
ATOM   1308  HA  PRO X  82     137.980 174.365 184.582  0.00  0.00            
ATOM   1309  C   PRO X  82     138.622 173.384 186.384  0.00  0.00            
ATOM   1310  O   PRO X  82     138.731 172.311 186.974  0.00  0.00            
ATOM   1311  N   VAL X  83     139.349 174.472 186.717  0.00  0.00            
ATOM   1312  H   VAL X  83     139.173 175.292 186.154  0.00  0.00            
ATOM   1313  CA  VAL X  83     140.476 174.493 187.733  0.00  0.00            
ATOM   1314  HA  VAL X  83     140.416 173.619 188.381  0.00  0.00            
ATOM   1315  CB  VAL X  83     141.805 174.333 186.976  0.00  0.00            
ATOM   1316  HB  VAL X  83     141.808 174.961 186.086  0.00  0.00            
ATOM   1317  CG1 VAL X  83     143.009 174.750 187.865  0.00  0.00            
ATOM   1318 HG11 VAL X  83     143.961 174.452 187.426  0.00  0.00            
ATOM   1319 HG12 VAL X  83     143.243 175.814 187.913  0.00  0.00            
ATOM   1320 HG13 VAL X  83     142.961 174.414 188.901  0.00  0.00            
ATOM   1321  CG2 VAL X  83     142.077 172.865 186.447  0.00  0.00            
ATOM   1322 HG21 VAL X  83     142.968 172.876 185.820  0.00  0.00            
ATOM   1323 HG22 VAL X  83     141.176 172.551 185.919  0.00  0.00            
ATOM   1324 HG23 VAL X  83     142.054 172.106 187.230  0.00  0.00            
ATOM   1325  C   VAL X  83     140.381 175.718 188.565  0.00  0.00            
ATOM   1326  O   VAL X  83     140.221 176.863 188.056  0.00  0.00            
ATOM   1327  N   VAL X  84     140.673 175.643 189.884  0.00  0.00            
ATOM   1328  H   VAL X  84     140.445 174.767 190.332  0.00  0.00            
ATOM   1329  CA  VAL X  84     140.761 176.788 190.811  0.00  0.00            
ATOM   1330  HA  VAL X  84     140.448 177.751 190.409  0.00  0.00            
ATOM   1331  CB  VAL X  84     139.940 176.576 192.104  0.00  0.00            
ATOM   1332  HB  VAL X  84     140.342 175.677 192.572  0.00  0.00            
ATOM   1333  CG1 VAL X  84     140.107 177.703 193.080  0.00  0.00            
ATOM   1334 HG11 VAL X  84     139.530 177.460 193.972  0.00  0.00            
ATOM   1335 HG12 VAL X  84     141.120 177.772 193.479  0.00  0.00            
ATOM   1336 HG13 VAL X  84     139.824 178.669 192.662  0.00  0.00            
ATOM   1337  CG2 VAL X  84     138.471 176.248 191.832  0.00  0.00            
ATOM   1338 HG21 VAL X  84     138.386 175.419 191.128  0.00  0.00            
ATOM   1339 HG22 VAL X  84     137.823 177.002 191.385  0.00  0.00            
ATOM   1340 HG23 VAL X  84     137.972 175.798 192.691  0.00  0.00            
ATOM   1341  C   VAL X  84     142.245 176.985 191.170  0.00  0.00            
ATOM   1342  O   VAL X  84     142.855 176.003 191.488  0.00  0.00            
ATOM   1343  N   VAL X  85     142.813 178.157 191.163  0.00  0.00            
ATOM   1344  H   VAL X  85     142.275 178.976 190.916  0.00  0.00            
ATOM   1345  CA  VAL X  85     144.244 178.425 191.420  0.00  0.00            
ATOM   1346  HA  VAL X  85     144.772 177.553 191.808  0.00  0.00            
ATOM   1347  CB  VAL X  85     144.934 178.927 190.169  0.00  0.00            
ATOM   1348  HB  VAL X  85     144.554 179.914 189.906  0.00  0.00            
ATOM   1349  CG1 VAL X  85     146.469 179.140 190.379  0.00  0.00            
ATOM   1350 HG11 VAL X  85     146.649 179.829 191.204  0.00  0.00            
ATOM   1351 HG12 VAL X  85     146.889 178.194 190.720  0.00  0.00            
ATOM   1352 HG13 VAL X  85     146.942 179.478 189.456  0.00  0.00            
ATOM   1353  CG2 VAL X  85     144.696 178.039 188.950  0.00  0.00            
ATOM   1354 HG21 VAL X  85     143.643 178.034 188.667  0.00  0.00            
ATOM   1355 HG22 VAL X  85     145.065 177.058 189.248  0.00  0.00            
ATOM   1356 HG23 VAL X  85     145.372 178.083 188.096  0.00  0.00            
ATOM   1357  C   VAL X  85     144.369 179.424 192.548  0.00  0.00            
ATOM   1358  O   VAL X  85     144.414 180.609 192.388  0.00  0.00            
ATOM   1359  N   LEU X  86     144.210 178.966 193.725  0.00  0.00            
ATOM   1360  H   LEU X  86     144.190 177.965 193.861  0.00  0.00            
ATOM   1361  CA  LEU X  86     144.265 179.870 194.941  0.00  0.00            
ATOM   1362  HA  LEU X  86     143.425 180.565 194.958  0.00  0.00            
ATOM   1363  CB  LEU X  86     144.014 179.136 196.305  0.00  0.00            
ATOM   1364  HB2 LEU X  86     144.874 178.476 196.419  0.00  0.00            
ATOM   1365  HB3 LEU X  86     144.008 179.868 197.112  0.00  0.00            
ATOM   1366  CG  LEU X  86     142.792 178.172 196.430  0.00  0.00            
ATOM   1367  HG  LEU X  86     142.679 177.661 195.474  0.00  0.00            
ATOM   1368  CD1 LEU X  86     142.945 177.144 197.579  0.00  0.00            
ATOM   1369 HD11 LEU X  86     142.888 177.629 198.553  0.00  0.00            
ATOM   1370 HD12 LEU X  86     143.898 176.616 197.544  0.00  0.00            
ATOM   1371 HD13 LEU X  86     142.146 176.410 197.476  0.00  0.00            
ATOM   1372  CD2 LEU X  86     141.487 178.858 196.833  0.00  0.00            
ATOM   1373 HD21 LEU X  86     140.644 178.222 196.562  0.00  0.00            
ATOM   1374 HD22 LEU X  86     141.557 179.110 197.891  0.00  0.00            
ATOM   1375 HD23 LEU X  86     141.338 179.726 196.191  0.00  0.00            
ATOM   1376  C   LEU X  86     145.577 180.651 194.980  0.00  0.00            
ATOM   1377  O   LEU X  86     146.603 179.994 194.947  0.00  0.00            
ATOM   1378  N   SER X  87     145.602 181.958 194.993  0.00  0.00            
ATOM   1379  H   SER X  87     144.672 182.331 194.874  0.00  0.00            
ATOM   1380  CA  SER X  87     146.783 182.773 194.655  0.00  0.00            
ATOM   1381  HA  SER X  87     147.633 182.108 194.501  0.00  0.00            
ATOM   1382  CB  SER X  87     146.540 183.314 193.188  0.00  0.00            
ATOM   1383  HB2 SER X  87     145.629 183.897 193.057  0.00  0.00            
ATOM   1384  HB3 SER X  87     147.415 183.947 193.042  0.00  0.00            
ATOM   1385  OG  SER X  87     146.395 182.293 192.201  0.00  0.00            
ATOM   1386  HG  SER X  87     145.675 181.716 192.466  0.00  0.00            
ATOM   1387  C   SER X  87     147.061 183.910 195.652  0.00  0.00            
ATOM   1388  O   SER X  87     147.324 185.074 195.238  0.00  0.00            
ATOM   1389  N   GLY X  88     146.866 183.725 196.913  0.00  0.00            
ATOM   1390  H   GLY X  88     146.292 182.949 197.212  0.00  0.00            
ATOM   1391  CA  GLY X  88     146.944 184.682 197.978  0.00  0.00            
ATOM   1392  HA2 GLY X  88     147.908 185.189 197.942  0.00  0.00            
ATOM   1393  HA3 GLY X  88     146.212 185.478 197.842  0.00  0.00            
ATOM   1394  C   GLY X  88     146.851 184.052 199.385  0.00  0.00            
ATOM   1395  O   GLY X  88     146.460 182.851 199.466  0.00  0.00            
ATOM   1396  N   LEU X  89     147.268 184.823 200.393  0.00  0.00            
ATOM   1397  H   LEU X  89     147.597 185.761 200.217  0.00  0.00            
ATOM   1398  CA  LEU X  89     147.586 184.245 201.666  0.00  0.00            
ATOM   1399  HA  LEU X  89     148.022 183.252 201.558  0.00  0.00            
ATOM   1400  CB  LEU X  89     148.651 185.128 202.431  0.00  0.00            
ATOM   1401  HB2 LEU X  89     149.424 185.278 201.677  0.00  0.00            
ATOM   1402  HB3 LEU X  89     148.166 186.074 202.672  0.00  0.00            
ATOM   1403  CG  LEU X  89     149.119 184.525 203.792  0.00  0.00            
ATOM   1404  HG  LEU X  89     148.301 184.500 204.511  0.00  0.00            
ATOM   1405  CD1 LEU X  89     149.821 183.145 203.649  0.00  0.00            
ATOM   1406 HD11 LEU X  89     150.614 183.239 202.907  0.00  0.00            
ATOM   1407 HD12 LEU X  89     149.030 182.466 203.331  0.00  0.00            
ATOM   1408 HD13 LEU X  89     150.273 182.934 204.618  0.00  0.00            
ATOM   1409  CD2 LEU X  89     150.219 185.305 204.478  0.00  0.00            
ATOM   1410 HD21 LEU X  89     149.853 186.327 204.570  0.00  0.00            
ATOM   1411 HD22 LEU X  89     150.406 184.832 205.442  0.00  0.00            
ATOM   1412 HD23 LEU X  89     151.030 185.303 203.749  0.00  0.00            
ATOM   1413  C   LEU X  89     146.389 184.017 202.552  0.00  0.00            
ATOM   1414  O   LEU X  89     146.027 182.901 202.844  0.00  0.00            
ATOM   1415  N   ASP X  90     145.636 185.092 202.833  0.00  0.00            
ATOM   1416  H   ASP X  90     146.082 185.999 202.804  0.00  0.00            
ATOM   1417  CA  ASP X  90     144.338 185.030 203.530  0.00  0.00            
ATOM   1418  HA  ASP X  90     144.423 184.589 204.523  0.00  0.00            
ATOM   1419  CB  ASP X  90     143.841 186.450 203.756  0.00  0.00            
ATOM   1420  HB2 ASP X  90     143.817 187.105 202.885  0.00  0.00            
ATOM   1421  HB3 ASP X  90     142.793 186.407 204.053  0.00  0.00            
ATOM   1422  CG  ASP X  90     144.525 187.174 204.857  0.00  0.00            
ATOM   1423  OD1 ASP X  90     145.559 186.712 205.435  0.00  0.00            
ATOM   1424  OD2 ASP X  90     143.999 188.243 205.319  0.00  0.00            
ATOM   1425  C   ASP X  90     143.263 184.160 202.802  0.00  0.00            
ATOM   1426  O   ASP X  90     142.284 183.759 203.449  0.00  0.00            
ATOM   1427  N   THR X  91     143.388 184.076 201.497  0.00  0.00            
ATOM   1428  H   THR X  91     143.979 184.802 201.118  0.00  0.00            
ATOM   1429  CA  THR X  91     142.711 183.144 200.650  0.00  0.00            
ATOM   1430  HA  THR X  91     141.655 183.365 200.803  0.00  0.00            
ATOM   1431  CB  THR X  91     142.963 183.421 199.140  0.00  0.00            
ATOM   1432  HB  THR X  91     144.026 183.332 198.917  0.00  0.00            
ATOM   1433  CG2 THR X  91     142.273 182.414 198.142  0.00  0.00            
ATOM   1434 HG21 THR X  91     142.784 182.406 197.179  0.00  0.00            
ATOM   1435 HG22 THR X  91     141.245 182.739 197.982  0.00  0.00            
ATOM   1436 HG23 THR X  91     142.124 181.421 198.566  0.00  0.00            
ATOM   1437  OG1 THR X  91     142.542 184.745 198.830  0.00  0.00            
ATOM   1438  HG1 THR X  91     143.263 185.298 199.140  0.00  0.00            
ATOM   1439  C   THR X  91     142.939 181.751 201.011  0.00  0.00            
ATOM   1440  O   THR X  91     142.022 181.066 201.504  0.00  0.00            
ATOM   1441  N   ILE X  92     144.178 181.227 200.939  0.00  0.00            
ATOM   1442  H   ILE X  92     144.922 181.743 200.493  0.00  0.00            
ATOM   1443  CA  ILE X  92     144.509 179.875 201.296  0.00  0.00            
ATOM   1444  HA  ILE X  92     143.731 179.290 200.806  0.00  0.00            
ATOM   1445  CB  ILE X  92     145.854 179.459 200.760  0.00  0.00            
ATOM   1446  HB  ILE X  92     145.842 178.386 200.951  0.00  0.00            
ATOM   1447  CG2 ILE X  92     145.861 179.604 199.178  0.00  0.00            
ATOM   1448 HG21 ILE X  92     146.703 179.110 198.694  0.00  0.00            
ATOM   1449 HG22 ILE X  92     145.682 180.583 198.735  0.00  0.00            
ATOM   1450 HG23 ILE X  92     144.975 179.049 198.870  0.00  0.00            
ATOM   1451  CG1 ILE X  92     147.118 180.143 201.342  0.00  0.00            
ATOM   1452 HG12 ILE X  92     147.303 181.059 200.782  0.00  0.00            
ATOM   1453 HG13 ILE X  92     146.924 180.436 202.374  0.00  0.00            
ATOM   1454  CD1 ILE X  92     148.412 179.175 201.276  0.00  0.00            
ATOM   1455 HD11 ILE X  92     148.606 178.813 200.267  0.00  0.00            
ATOM   1456 HD12 ILE X  92     148.243 178.314 201.923  0.00  0.00            
ATOM   1457 HD13 ILE X  92     149.310 179.657 201.663  0.00  0.00            
ATOM   1458  C   ILE X  92     144.312 179.643 202.850  0.00  0.00            
ATOM   1459  O   ILE X  92     144.093 178.503 203.158  0.00  0.00            
ATOM   1460  N   ARG X  93     144.347 180.578 203.761  0.00  0.00            
ATOM   1461  H   ARG X  93     144.644 181.501 203.476  0.00  0.00            
ATOM   1462  CA  ARG X  93     143.837 180.447 205.118  0.00  0.00            
ATOM   1463  HA  ARG X  93     144.210 179.517 205.547  0.00  0.00            
ATOM   1464  CB  ARG X  93     144.150 181.678 205.972  0.00  0.00            
ATOM   1465  HB2 ARG X  93     143.648 182.509 205.476  0.00  0.00            
ATOM   1466  HB3 ARG X  93     143.673 181.634 206.951  0.00  0.00            
ATOM   1467  CG  ARG X  93     145.708 181.850 206.164  0.00  0.00            
ATOM   1468  HG2 ARG X  93     146.131 181.249 206.969  0.00  0.00            
ATOM   1469  HG3 ARG X  93     146.320 181.670 205.281  0.00  0.00            
ATOM   1470  CD  ARG X  93     145.978 183.279 206.617  0.00  0.00            
ATOM   1471  HD2 ARG X  93     145.800 183.961 205.786  0.00  0.00            
ATOM   1472  HD3 ARG X  93     145.330 183.534 207.455  0.00  0.00            
ATOM   1473  NE  ARG X  93     147.399 183.454 206.989  0.00  0.00            
ATOM   1474  HE  ARG X  93     147.902 182.602 207.194  0.00  0.00            
ATOM   1475  CZ  ARG X  93     147.932 184.611 207.460  0.00  0.00            
ATOM   1476  NH1 ARG X  93     147.373 185.736 207.217  0.00  0.00            
ATOM   1477 HH11 ARG X  93     146.575 185.862 206.610  0.00  0.00            
ATOM   1478 HH12 ARG X  93     147.878 186.567 207.492  0.00  0.00            
ATOM   1479  NH2 ARG X  93     149.096 184.708 208.030  0.00  0.00            
ATOM   1480 HH21 ARG X  93     149.556 183.854 208.312  0.00  0.00            
ATOM   1481 HH22 ARG X  93     149.512 185.607 208.229  0.00  0.00            
ATOM   1482  C   ARG X  93     142.325 180.260 205.208  0.00  0.00            
ATOM   1483  O   ARG X  93     141.864 179.372 205.905  0.00  0.00            
ATOM   1484  N   GLN X  94     141.546 180.963 204.438  0.00  0.00            
ATOM   1485  H   GLN X  94     141.973 181.664 203.850  0.00  0.00            
ATOM   1486  CA  GLN X  94     140.079 180.840 204.323  0.00  0.00            
ATOM   1487  HA  GLN X  94     139.649 180.723 205.318  0.00  0.00            
ATOM   1488  CB  GLN X  94     139.584 182.119 203.691  0.00  0.00            
ATOM   1489  HB2 GLN X  94     139.928 182.858 204.414  0.00  0.00            
ATOM   1490  HB3 GLN X  94     140.075 182.343 202.744  0.00  0.00            
ATOM   1491  CG  GLN X  94     138.081 182.237 203.661  0.00  0.00            
ATOM   1492  HG2 GLN X  94     137.794 181.263 203.264  0.00  0.00            
ATOM   1493  HG3 GLN X  94     137.823 182.296 204.719  0.00  0.00            
ATOM   1494  CD  GLN X  94     137.359 183.311 202.849  0.00  0.00            
ATOM   1495  OE1 GLN X  94     138.040 184.146 202.182  0.00  0.00            
ATOM   1496  NE2 GLN X  94     136.015 183.453 202.919  0.00  0.00            
ATOM   1497 HE21 GLN X  94     135.642 184.372 202.729  0.00  0.00            
ATOM   1498 HE22 GLN X  94     135.527 182.891 203.601  0.00  0.00            
ATOM   1499  C   GLN X  94     139.711 179.528 203.648  0.00  0.00            
ATOM   1500  O   GLN X  94     138.698 178.918 204.041  0.00  0.00            
ATOM   1501  N   ALA X  95     140.460 179.052 202.688  0.00  0.00            
ATOM   1502  H   ALA X  95     141.225 179.605 202.328  0.00  0.00            
ATOM   1503  CA  ALA X  95     140.234 177.719 202.064  0.00  0.00            
ATOM   1504  HA  ALA X  95     139.164 177.519 201.997  0.00  0.00            
ATOM   1505  CB  ALA X  95     140.615 177.699 200.566  0.00  0.00            
ATOM   1506  HB1 ALA X  95     141.470 178.356 200.402  0.00  0.00            
ATOM   1507  HB2 ALA X  95     139.764 178.151 200.055  0.00  0.00            
ATOM   1508  HB3 ALA X  95     140.846 176.678 200.262  0.00  0.00            
ATOM   1509  C   ALA X  95     140.838 176.550 202.809  0.00  0.00            
ATOM   1510  O   ALA X  95     140.087 175.812 203.443  0.00  0.00            
ATOM   1511  N   LEU X  96     142.171 176.541 202.899  0.00  0.00            
ATOM   1512  H   LEU X  96     142.680 177.230 202.364  0.00  0.00            
ATOM   1513  CA  LEU X  96     142.990 175.451 203.441  0.00  0.00            
ATOM   1514  HA  LEU X  96     142.435 174.542 203.209  0.00  0.00            
ATOM   1515  CB  LEU X  96     144.379 175.318 202.677  0.00  0.00            
ATOM   1516  HB2 LEU X  96     145.062 176.087 203.036  0.00  0.00            
ATOM   1517  HB3 LEU X  96     144.847 174.368 202.938  0.00  0.00            
ATOM   1518  CG  LEU X  96     144.142 175.405 201.170  0.00  0.00            
ATOM   1519  HG  LEU X  96     143.670 176.333 200.847  0.00  0.00            
ATOM   1520  CD1 LEU X  96     145.545 175.228 200.541  0.00  0.00            
ATOM   1521 HD11 LEU X  96     146.262 175.982 200.865  0.00  0.00            
ATOM   1522 HD12 LEU X  96     145.398 175.197 199.462  0.00  0.00            
ATOM   1523 HD13 LEU X  96     145.920 174.223 200.739  0.00  0.00            
ATOM   1524  CD2 LEU X  96     143.333 174.195 200.598  0.00  0.00            
ATOM   1525 HD21 LEU X  96     142.325 174.195 201.012  0.00  0.00            
ATOM   1526 HD22 LEU X  96     143.444 174.170 199.514  0.00  0.00            
ATOM   1527 HD23 LEU X  96     143.752 173.268 200.988  0.00  0.00            
ATOM   1528  C   LEU X  96     143.098 175.394 205.001  0.00  0.00            
ATOM   1529  O   LEU X  96     143.269 174.295 205.608  0.00  0.00            
ATOM   1530  N   VAL X  97     142.823 176.497 205.697  0.00  0.00            
ATOM   1531  H   VAL X  97     142.543 177.334 205.206  0.00  0.00            
ATOM   1532  CA  VAL X  97     142.651 176.472 207.162  0.00  0.00            
ATOM   1533  HA  VAL X  97     143.045 175.533 207.552  0.00  0.00            
ATOM   1534  CB  VAL X  97     143.666 177.468 207.822  0.00  0.00            
ATOM   1535  HB  VAL X  97     143.624 178.373 207.216  0.00  0.00            
ATOM   1536  CG1 VAL X  97     143.373 177.916 209.248  0.00  0.00            
ATOM   1537 HG11 VAL X  97     143.369 177.113 209.985  0.00  0.00            
ATOM   1538 HG12 VAL X  97     144.060 178.721 209.509  0.00  0.00            
ATOM   1539 HG13 VAL X  97     142.412 178.421 209.348  0.00  0.00            
ATOM   1540  CG2 VAL X  97     145.052 176.806 207.715  0.00  0.00            
ATOM   1541 HG21 VAL X  97     145.365 176.402 206.753  0.00  0.00            
ATOM   1542 HG22 VAL X  97     145.132 175.953 208.389  0.00  0.00            
ATOM   1543 HG23 VAL X  97     145.773 177.561 208.027  0.00  0.00            
ATOM   1544  C   VAL X  97     141.216 176.483 207.752  0.00  0.00            
ATOM   1545  O   VAL X  97     140.695 175.483 208.253  0.00  0.00            
ATOM   1546  N   ARG X  98     140.483 177.563 207.551  0.00  0.00            
ATOM   1547  H   ARG X  98     140.870 178.271 206.945  0.00  0.00            
ATOM   1548  CA  ARG X  98     139.049 177.605 207.978  0.00  0.00            
ATOM   1549  HA  ARG X  98     138.977 177.365 209.038  0.00  0.00            
ATOM   1550  CB  ARG X  98     138.531 178.928 207.834  0.00  0.00            
ATOM   1551  HB2 ARG X  98     139.248 179.468 208.453  0.00  0.00            
ATOM   1552  HB3 ARG X  98     138.442 179.215 206.787  0.00  0.00            
ATOM   1553  CG  ARG X  98     137.145 179.123 208.537  0.00  0.00            
ATOM   1554  HG2 ARG X  98     136.440 178.457 208.038  0.00  0.00            
ATOM   1555  HG3 ARG X  98     137.231 178.774 209.566  0.00  0.00            
ATOM   1556  CD  ARG X  98     136.667 180.556 208.558  0.00  0.00            
ATOM   1557  HD2 ARG X  98     136.630 180.895 207.522  0.00  0.00            
ATOM   1558  HD3 ARG X  98     135.620 180.450 208.845  0.00  0.00            
ATOM   1559  NE  ARG X  98     137.418 181.467 209.512  0.00  0.00            
ATOM   1560  HE  ARG X  98     138.324 181.254 209.905  0.00  0.00            
ATOM   1561  CZ  ARG X  98     136.889 182.628 209.894  0.00  0.00            
ATOM   1562  NH1 ARG X  98     135.634 183.030 209.702  0.00  0.00            
ATOM   1563 HH11 ARG X  98     134.930 182.487 209.222  0.00  0.00            
ATOM   1564 HH12 ARG X  98     135.441 183.938 210.099  0.00  0.00            
ATOM   1565  NH2 ARG X  98     137.631 183.539 210.515  0.00  0.00            
ATOM   1566 HH21 ARG X  98     138.606 183.354 210.707  0.00  0.00            
ATOM   1567 HH22 ARG X  98     137.349 184.506 210.583  0.00  0.00            
ATOM   1568  C   ARG X  98     138.101 176.618 207.306  0.00  0.00            
ATOM   1569  O   ARG X  98     137.389 175.901 208.003  0.00  0.00            
ATOM   1570  N   GLN X  99     138.169 176.442 205.943  0.00  0.00            
ATOM   1571  H   GLN X  99     138.715 177.101 205.408  0.00  0.00            
ATOM   1572  CA  GLN X  99     137.393 175.404 205.265  0.00  0.00            
ATOM   1573  HA  GLN X  99     136.574 175.072 205.904  0.00  0.00            
ATOM   1574  CB  GLN X  99     136.756 175.922 203.956  0.00  0.00            
ATOM   1575  HB2 GLN X  99     137.548 176.326 203.325  0.00  0.00            
ATOM   1576  HB3 GLN X  99     136.180 175.086 203.559  0.00  0.00            
ATOM   1577  CG  GLN X  99     135.848 177.085 204.235  0.00  0.00            
ATOM   1578  HG2 GLN X  99     135.044 176.972 204.963  0.00  0.00            
ATOM   1579  HG3 GLN X  99     136.568 177.832 204.569  0.00  0.00            
ATOM   1580  CD  GLN X  99     135.287 177.757 202.989  0.00  0.00            
ATOM   1581  OE1 GLN X  99     134.135 177.585 202.715  0.00  0.00            
ATOM   1582  NE2 GLN X  99     136.094 178.655 202.460  0.00  0.00            
ATOM   1583 HE21 GLN X  99     135.705 179.251 201.744  0.00  0.00            
ATOM   1584 HE22 GLN X  99     137.066 178.677 202.734  0.00  0.00            
ATOM   1585  C   GLN X  99     138.176 174.059 205.063  0.00  0.00            
ATOM   1586  O   GLN X  99     137.954 173.312 204.172  0.00  0.00            
ATOM   1587  N   GLY X 100     139.183 173.815 205.884  0.00  0.00            
ATOM   1588  H   GLY X 100     139.375 174.577 206.518  0.00  0.00            
ATOM   1589  CA  GLY X 100     140.419 173.020 205.548  0.00  0.00            
ATOM   1590  HA2 GLY X 100     140.811 173.401 204.605  0.00  0.00            
ATOM   1591  HA3 GLY X 100     141.122 173.068 206.379  0.00  0.00            
ATOM   1592  C   GLY X 100     140.175 171.533 205.329  0.00  0.00            
ATOM   1593  O   GLY X 100     140.803 170.955 204.442  0.00  0.00            
ATOM   1594  N   ASP X 101     139.277 170.799 206.103  0.00  0.00            
ATOM   1595  H   ASP X 101     138.833 171.249 206.891  0.00  0.00            
ATOM   1596  CA  ASP X 101     138.914 169.388 205.785  0.00  0.00            
ATOM   1597  HA  ASP X 101     139.800 168.754 205.748  0.00  0.00            
ATOM   1598  CB  ASP X 101     138.056 168.800 206.909  0.00  0.00            
ATOM   1599  HB2 ASP X 101     137.085 169.294 206.880  0.00  0.00            
ATOM   1600  HB3 ASP X 101     137.721 167.809 206.602  0.00  0.00            
ATOM   1601  CG  ASP X 101     138.666 168.878 208.250  0.00  0.00            
ATOM   1602  OD1 ASP X 101     139.778 168.326 208.411  0.00  0.00            
ATOM   1603  OD2 ASP X 101     138.166 169.698 209.077  0.00  0.00            
ATOM   1604  C   ASP X 101     138.184 169.253 204.495  0.00  0.00            
ATOM   1605  O   ASP X 101     138.138 168.154 203.932  0.00  0.00            
ATOM   1606  N   ASP X 102     137.602 170.298 203.922  0.00  0.00            
ATOM   1607  H   ASP X 102     137.748 171.182 204.388  0.00  0.00            
ATOM   1608  CA  ASP X 102     136.799 170.290 202.666  0.00  0.00            
ATOM   1609  HA  ASP X 102     136.254 169.355 202.535  0.00  0.00            
ATOM   1610  CB  ASP X 102     135.812 171.408 202.637  0.00  0.00            
ATOM   1611  HB2 ASP X 102     136.250 172.400 202.526  0.00  0.00            
ATOM   1612  HB3 ASP X 102     135.119 171.178 201.828  0.00  0.00            
ATOM   1613  CG  ASP X 102     134.914 171.495 203.882  0.00  0.00            
ATOM   1614  OD1 ASP X 102     134.249 172.524 204.021  0.00  0.00            
ATOM   1615  OD2 ASP X 102     134.773 170.483 204.659  0.00  0.00            
ATOM   1616  C   ASP X 102     137.661 170.343 201.402  0.00  0.00            
ATOM   1617  O   ASP X 102     137.319 169.676 200.448  0.00  0.00            
ATOM   1618  N   PHE X 103     138.885 170.951 201.423  0.00  0.00            
ATOM   1619  H   PHE X 103     139.058 171.507 202.249  0.00  0.00            
ATOM   1620  CA  PHE X 103     139.859 170.924 200.287  0.00  0.00            
ATOM   1621  HA  PHE X 103     139.334 170.761 199.345  0.00  0.00            
ATOM   1622  CB  PHE X 103     140.491 172.341 200.259  0.00  0.00            
ATOM   1623  HB2 PHE X 103     140.784 172.660 201.259  0.00  0.00            
ATOM   1624  HB3 PHE X 103     141.285 172.327 199.512  0.00  0.00            
ATOM   1625  CG  PHE X 103     139.499 173.410 199.758  0.00  0.00            
ATOM   1626  CD1 PHE X 103     138.866 174.277 200.673  0.00  0.00            
ATOM   1627  HD1 PHE X 103     138.870 173.945 201.701  0.00  0.00            
ATOM   1628  CE1 PHE X 103     138.033 175.351 200.242  0.00  0.00            
ATOM   1629  HE1 PHE X 103     137.579 176.019 200.958  0.00  0.00            
ATOM   1630  CZ  PHE X 103     137.959 175.639 198.815  0.00  0.00            
ATOM   1631  HZ  PHE X 103     137.381 176.453 198.402  0.00  0.00            
ATOM   1632  CE2 PHE X 103     138.638 174.815 197.910  0.00  0.00            
ATOM   1633  HE2 PHE X 103     138.420 174.922 196.857  0.00  0.00            
ATOM   1634  CD2 PHE X 103     139.439 173.751 198.371  0.00  0.00            
ATOM   1635  HD2 PHE X 103     139.954 173.145 197.640  0.00  0.00            
ATOM   1636  C   PHE X 103     140.910 169.737 200.537  0.00  0.00            
ATOM   1637  O   PHE X 103     141.935 169.770 199.993  0.00  0.00            
ATOM   1638  N   LYS X 104     140.613 168.792 201.439  0.00  0.00            
ATOM   1639  H   LYS X 104     139.801 168.977 202.011  0.00  0.00            
ATOM   1640  CA  LYS X 104     141.511 167.662 201.837  0.00  0.00            
ATOM   1641  HA  LYS X 104     142.503 168.102 201.942  0.00  0.00            
ATOM   1642  CB  LYS X 104     141.124 167.265 203.241  0.00  0.00            
ATOM   1643  HB2 LYS X 104     140.772 168.063 203.894  0.00  0.00            
ATOM   1644  HB3 LYS X 104     140.378 166.483 203.101  0.00  0.00            
ATOM   1645  CG  LYS X 104     142.357 166.640 203.950  0.00  0.00            
ATOM   1646  HG2 LYS X 104     142.676 165.679 203.546  0.00  0.00            
ATOM   1647  HG3 LYS X 104     143.234 167.255 203.752  0.00  0.00            
ATOM   1648  CD  LYS X 104     142.121 166.561 205.455  0.00  0.00            
ATOM   1649  HD2 LYS X 104     143.044 166.140 205.853  0.00  0.00            
ATOM   1650  HD3 LYS X 104     141.977 167.584 205.801  0.00  0.00            
ATOM   1651  CE  LYS X 104     140.936 165.684 205.945  0.00  0.00            
ATOM   1652  HE2 LYS X 104     140.001 165.991 205.476  0.00  0.00            
ATOM   1653  HE3 LYS X 104     141.169 164.650 205.691  0.00  0.00            
ATOM   1654  NZ  LYS X 104     140.769 165.859 207.425  0.00  0.00            
ATOM   1655  HZ1 LYS X 104     141.619 165.528 207.859  0.00  0.00            
ATOM   1656  HZ2 LYS X 104     139.986 165.257 207.635  0.00  0.00            
ATOM   1657  HZ3 LYS X 104     140.579 166.775 207.807  0.00  0.00            
ATOM   1658  C   LYS X 104     141.606 166.483 200.876  0.00  0.00            
ATOM   1659  O   LYS X 104     142.553 165.711 201.033  0.00  0.00            
ATOM   1660  N   GLY X 105     140.787 166.414 199.803  0.00  0.00            
ATOM   1661  H   GLY X 105     140.140 167.167 199.618  0.00  0.00            
ATOM   1662  CA  GLY X 105     140.957 165.308 198.838  0.00  0.00            
ATOM   1663  HA2 GLY X 105     141.205 164.375 199.345  0.00  0.00            
ATOM   1664  HA3 GLY X 105     139.927 165.095 198.550  0.00  0.00            
ATOM   1665  C   GLY X 105     141.901 165.553 197.631  0.00  0.00            
ATOM   1666  O   GLY X 105     142.459 166.646 197.556  0.00  0.00            
ATOM   1667  N   ARG X 106     142.081 164.573 196.827  0.00  0.00            
ATOM   1668  H   ARG X 106     141.685 163.660 196.996  0.00  0.00            
ATOM   1669  CA  ARG X 106     142.853 164.643 195.601  0.00  0.00            
ATOM   1670  HA  ARG X 106     143.245 165.656 195.512  0.00  0.00            
ATOM   1671  CB  ARG X 106     144.117 163.805 195.719  0.00  0.00            
ATOM   1672  HB2 ARG X 106     144.018 162.748 195.472  0.00  0.00            
ATOM   1673  HB3 ARG X 106     144.737 164.146 194.890  0.00  0.00            
ATOM   1674  CG  ARG X 106     145.033 164.015 196.983  0.00  0.00            
ATOM   1675  HG2 ARG X 106     144.442 163.735 197.855  0.00  0.00            
ATOM   1676  HG3 ARG X 106     145.843 163.304 196.821  0.00  0.00            
ATOM   1677  CD  ARG X 106     145.657 165.415 197.058  0.00  0.00            
ATOM   1678  HD2 ARG X 106     145.993 165.562 196.031  0.00  0.00            
ATOM   1679  HD3 ARG X 106     144.982 166.243 197.273  0.00  0.00            
ATOM   1680  NE  ARG X 106     146.770 165.369 197.990  0.00  0.00            
ATOM   1681  HE  ARG X 106     147.295 164.511 198.079  0.00  0.00            
ATOM   1682  CZ  ARG X 106     147.394 166.452 198.432  0.00  0.00            
ATOM   1683  NH1 ARG X 106     146.990 167.613 198.120  0.00  0.00            
ATOM   1684 HH11 ARG X 106     146.237 167.757 197.463  0.00  0.00            
ATOM   1685 HH12 ARG X 106     147.529 168.391 198.472  0.00  0.00            
ATOM   1686  NH2 ARG X 106     148.460 166.307 199.176  0.00  0.00            
ATOM   1687 HH21 ARG X 106     148.759 165.424 199.565  0.00  0.00            
ATOM   1688 HH22 ARG X 106     148.858 167.171 199.517  0.00  0.00            
ATOM   1689  C   ARG X 106     142.068 164.268 194.372  0.00  0.00            
ATOM   1690  O   ARG X 106     141.241 163.397 194.452  0.00  0.00            
ATOM   1691  N   PRO X 107     142.296 164.898 193.223  0.00  0.00            
ATOM   1692  CD  PRO X 107     143.300 165.929 193.031  0.00  0.00            
ATOM   1693  HD2 PRO X 107     144.222 165.547 193.469  0.00  0.00            
ATOM   1694  HD3 PRO X 107     142.889 166.797 193.547  0.00  0.00            
ATOM   1695  CG  PRO X 107     143.538 166.198 191.550  0.00  0.00            
ATOM   1696  HG2 PRO X 107     144.483 165.705 191.319  0.00  0.00            
ATOM   1697  HG3 PRO X 107     143.671 167.251 191.300  0.00  0.00            
ATOM   1698  CB  PRO X 107     142.276 165.641 190.894  0.00  0.00            
ATOM   1699  HB2 PRO X 107     142.370 165.287 189.867  0.00  0.00            
ATOM   1700  HB3 PRO X 107     141.495 166.400 190.934  0.00  0.00            
ATOM   1701  CA  PRO X 107     141.768 164.546 191.913  0.00  0.00            
ATOM   1702  HA  PRO X 107     140.679 164.591 191.920  0.00  0.00            
ATOM   1703  C   PRO X 107     142.333 163.180 191.544  0.00  0.00            
ATOM   1704  O   PRO X 107     143.488 162.893 191.669  0.00  0.00            
ATOM   1705  N   ASP X 108     141.500 162.325 190.903  0.00  0.00            
ATOM   1706  H   ASP X 108     140.542 162.601 190.742  0.00  0.00            
ATOM   1707  CA  ASP X 108     141.901 161.109 190.207  0.00  0.00            
ATOM   1708  HA  ASP X 108     142.641 160.654 190.865  0.00  0.00            
ATOM   1709  CB  ASP X 108     140.724 160.155 190.067  0.00  0.00            
ATOM   1710  HB2 ASP X 108     141.155 159.207 189.741  0.00  0.00            
ATOM   1711  HB3 ASP X 108     140.330 159.997 191.070  0.00  0.00            
ATOM   1712  CG  ASP X 108     139.583 160.571 189.144  0.00  0.00            
ATOM   1713  OD1 ASP X 108     138.891 159.642 188.612  0.00  0.00            
ATOM   1714  OD2 ASP X 108     139.297 161.771 189.008  0.00  0.00            
ATOM   1715  C   ASP X 108     142.462 161.457 188.808  0.00  0.00            
ATOM   1716  O   ASP X 108     141.888 161.116 187.778  0.00  0.00            
ATOM   1717  N   LEU X 109     143.585 162.222 188.729  0.00  0.00            
ATOM   1718  H   LEU X 109     143.997 162.496 189.610  0.00  0.00            
ATOM   1719  CA  LEU X 109     144.373 162.173 187.492  0.00  0.00            
ATOM   1720  HA  LEU X 109     143.688 162.498 186.708  0.00  0.00            
ATOM   1721  CB  LEU X 109     145.384 163.267 187.500  0.00  0.00            
ATOM   1722  HB2 LEU X 109     146.203 162.885 188.110  0.00  0.00            
ATOM   1723  HB3 LEU X 109     145.868 163.308 186.525  0.00  0.00            
ATOM   1724  CG  LEU X 109     144.977 164.642 188.028  0.00  0.00            
ATOM   1725  HG  LEU X 109     144.552 164.431 189.010  0.00  0.00            
ATOM   1726  CD1 LEU X 109     146.199 165.487 188.169  0.00  0.00            
ATOM   1727 HD11 LEU X 109     147.045 164.902 188.528  0.00  0.00            
ATOM   1728 HD12 LEU X 109     145.810 166.277 188.812  0.00  0.00            
ATOM   1729 HD13 LEU X 109     146.417 165.775 187.141  0.00  0.00            
ATOM   1730  CD2 LEU X 109     143.927 165.260 187.145  0.00  0.00            
ATOM   1731 HD21 LEU X 109     143.016 164.673 187.261  0.00  0.00            
ATOM   1732 HD22 LEU X 109     143.686 166.305 187.344  0.00  0.00            
ATOM   1733 HD23 LEU X 109     144.350 165.159 186.145  0.00  0.00            
ATOM   1734  C   LEU X 109     144.962 160.826 187.179  0.00  0.00            
ATOM   1735  O   LEU X 109     145.127 160.006 188.100  0.00  0.00            
ATOM   1736  N   TYR X 110     145.244 160.613 185.919  0.00  0.00            
ATOM   1737  H   TYR X 110     145.526 161.395 185.347  0.00  0.00            
ATOM   1738  CA  TYR X 110     145.529 159.215 185.418  0.00  0.00            
ATOM   1739  HA  TYR X 110     144.801 158.494 185.791  0.00  0.00            
ATOM   1740  CB  TYR X 110     145.305 159.176 183.972  0.00  0.00            
ATOM   1741  HB2 TYR X 110     146.028 159.867 183.539  0.00  0.00            
ATOM   1742  HB3 TYR X 110     145.554 158.196 183.565  0.00  0.00            
ATOM   1743  CG  TYR X 110     143.894 159.517 183.489  0.00  0.00            
ATOM   1744  CD1 TYR X 110     142.869 158.545 183.631  0.00  0.00            
ATOM   1745  HD1 TYR X 110     143.006 157.569 184.072  0.00  0.00            
ATOM   1746  CE1 TYR X 110     141.558 158.908 183.265  0.00  0.00            
ATOM   1747  HE1 TYR X 110     140.719 158.233 183.337  0.00  0.00            
ATOM   1748  CZ  TYR X 110     141.338 160.218 182.801  0.00  0.00            
ATOM   1749  OH  TYR X 110     140.087 160.540 182.388  0.00  0.00            
ATOM   1750  HH  TYR X 110     139.525 160.047 182.990  0.00  0.00            
ATOM   1751  CE2 TYR X 110     142.388 161.117 182.610  0.00  0.00            
ATOM   1752  HE2 TYR X 110     142.211 162.112 182.229  0.00  0.00            
ATOM   1753  CD2 TYR X 110     143.666 160.799 182.980  0.00  0.00            
ATOM   1754  HD2 TYR X 110     144.514 161.439 182.788  0.00  0.00            
ATOM   1755  C   TYR X 110     146.961 158.790 185.916  0.00  0.00            
ATOM   1756  O   TYR X 110     147.018 157.621 186.319  0.00  0.00            
ATOM   1757  N   THR X 111     147.943 159.700 185.950  0.00  0.00            
ATOM   1758  H   THR X 111     147.812 160.564 185.444  0.00  0.00            
ATOM   1759  CA  THR X 111     149.227 159.403 186.619  0.00  0.00            
ATOM   1760  HA  THR X 111     149.723 158.581 186.103  0.00  0.00            
ATOM   1761  CB  THR X 111     150.301 160.582 186.483  0.00  0.00            
ATOM   1762  HB  THR X 111     151.185 160.331 187.071  0.00  0.00            
ATOM   1763  CG2 THR X 111     150.869 160.774 185.067  0.00  0.00            
ATOM   1764 HG21 THR X 111     151.695 161.480 185.153  0.00  0.00            
ATOM   1765 HG22 THR X 111     150.099 161.103 184.370  0.00  0.00            
ATOM   1766 HG23 THR X 111     151.241 159.841 184.643  0.00  0.00            
ATOM   1767  OG1 THR X 111     149.673 161.816 186.828  0.00  0.00            
ATOM   1768  HG1 THR X 111     148.999 161.945 186.157  0.00  0.00            
ATOM   1769  C   THR X 111     149.136 159.049 188.105  0.00  0.00            
ATOM   1770  O   THR X 111     149.860 158.205 188.581  0.00  0.00            
ATOM   1771  N   PHE X 112     148.179 159.706 188.783  0.00  0.00            
ATOM   1772  H   PHE X 112     147.512 160.220 188.226  0.00  0.00            
ATOM   1773  CA  PHE X 112     148.134 159.667 190.258  0.00  0.00            
ATOM   1774  HA  PHE X 112     149.144 159.793 190.646  0.00  0.00            
ATOM   1775  CB  PHE X 112     147.084 160.715 190.721  0.00  0.00            
ATOM   1776  HB2 PHE X 112     146.338 160.691 189.927  0.00  0.00            
ATOM   1777  HB3 PHE X 112     146.558 160.337 191.597  0.00  0.00            
ATOM   1778  CG  PHE X 112     147.546 162.205 190.986  0.00  0.00            
ATOM   1779  CD1 PHE X 112     146.831 162.819 192.013  0.00  0.00            
ATOM   1780  HD1 PHE X 112     146.044 162.325 192.564  0.00  0.00            
ATOM   1781  CE1 PHE X 112     147.154 164.159 192.426  0.00  0.00            
ATOM   1782  HE1 PHE X 112     146.725 164.589 193.319  0.00  0.00            
ATOM   1783  CZ  PHE X 112     148.136 164.850 191.660  0.00  0.00            
ATOM   1784  HZ  PHE X 112     148.411 165.828 192.026  0.00  0.00            
ATOM   1785  CE2 PHE X 112     148.814 164.208 190.568  0.00  0.00            
ATOM   1786  HE2 PHE X 112     149.658 164.750 190.168  0.00  0.00            
ATOM   1787  CD2 PHE X 112     148.511 162.850 190.257  0.00  0.00            
ATOM   1788  HD2 PHE X 112     149.071 162.316 189.503  0.00  0.00            
ATOM   1789  C   PHE X 112     147.697 158.248 190.758  0.00  0.00            
ATOM   1790  O   PHE X 112     148.244 157.771 191.805  0.00  0.00            
ATOM   1791  N   THR X 113     146.847 157.592 189.928  0.00  0.00            
ATOM   1792  H   THR X 113     146.475 158.103 189.141  0.00  0.00            
ATOM   1793  CA  THR X 113     146.418 156.236 190.189  0.00  0.00            
ATOM   1794  HA  THR X 113     146.070 156.214 191.222  0.00  0.00            
ATOM   1795  CB  THR X 113     145.266 155.888 189.189  0.00  0.00            
ATOM   1796  HB  THR X 113     144.897 154.885 189.400  0.00  0.00            
ATOM   1797  CG2 THR X 113     143.999 156.767 189.093  0.00  0.00            
ATOM   1798 HG21 THR X 113     143.246 156.493 189.832  0.00  0.00            
ATOM   1799 HG22 THR X 113     143.550 156.565 188.121  0.00  0.00            
ATOM   1800 HG23 THR X 113     144.215 157.835 189.139  0.00  0.00            
ATOM   1801  OG1 THR X 113     145.793 155.791 187.865  0.00  0.00            
ATOM   1802  HG1 THR X 113     146.160 156.592 187.485  0.00  0.00            
ATOM   1803  C   THR X 113     147.507 155.156 190.115  0.00  0.00            
ATOM   1804  O   THR X 113     147.217 154.020 190.533  0.00  0.00            
ATOM   1805  N   LEU X 114     148.655 155.462 189.595  0.00  0.00            
ATOM   1806  H   LEU X 114     148.813 156.414 189.296  0.00  0.00            
ATOM   1807  CA  LEU X 114     149.792 154.516 189.750  0.00  0.00            
ATOM   1808  HA  LEU X 114     149.330 153.550 189.547  0.00  0.00            
ATOM   1809  CB  LEU X 114     150.759 154.847 188.689  0.00  0.00            
ATOM   1810  HB2 LEU X 114     150.930 155.922 188.642  0.00  0.00            
ATOM   1811  HB3 LEU X 114     151.708 154.347 188.884  0.00  0.00            
ATOM   1812  CG  LEU X 114     150.375 154.507 187.272  0.00  0.00            
ATOM   1813  HG  LEU X 114     150.170 153.437 187.298  0.00  0.00            
ATOM   1814  CD1 LEU X 114     149.348 155.364 186.583  0.00  0.00            
ATOM   1815 HD11 LEU X 114     149.158 155.002 185.572  0.00  0.00            
ATOM   1816 HD12 LEU X 114     149.380 156.426 186.824  0.00  0.00            
ATOM   1817 HD13 LEU X 114     148.408 155.044 187.032  0.00  0.00            
ATOM   1818  CD2 LEU X 114     151.583 154.688 186.342  0.00  0.00            
ATOM   1819 HD21 LEU X 114     151.716 155.745 186.111  0.00  0.00            
ATOM   1820 HD22 LEU X 114     152.516 154.265 186.716  0.00  0.00            
ATOM   1821 HD23 LEU X 114     151.386 154.224 185.376  0.00  0.00            
ATOM   1822  C   LEU X 114     150.447 154.475 191.157  0.00  0.00            
ATOM   1823  O   LEU X 114     151.021 153.419 191.554  0.00  0.00            
ATOM   1824  N   ILE X 115     150.554 155.644 191.765  0.00  0.00            
ATOM   1825  H   ILE X 115     150.196 156.474 191.315  0.00  0.00            
ATOM   1826  CA  ILE X 115     151.664 155.850 192.764  0.00  0.00            
ATOM   1827  HA  ILE X 115     152.664 155.688 192.363  0.00  0.00            
ATOM   1828  CB  ILE X 115     151.647 157.318 193.249  0.00  0.00            
ATOM   1829  HB  ILE X 115     150.644 157.545 193.611  0.00  0.00            
ATOM   1830  CG2 ILE X 115     152.732 157.669 194.359  0.00  0.00            
ATOM   1831 HG21 ILE X 115     152.768 156.980 195.203  0.00  0.00            
ATOM   1832 HG22 ILE X 115     152.570 158.681 194.729  0.00  0.00            
ATOM   1833 HG23 ILE X 115     153.656 157.573 193.788  0.00  0.00            
ATOM   1834  CG1 ILE X 115     151.976 158.243 192.036  0.00  0.00            
ATOM   1835 HG12 ILE X 115     152.957 158.107 191.581  0.00  0.00            
ATOM   1836 HG13 ILE X 115     151.316 157.976 191.211  0.00  0.00            
ATOM   1837  CD1 ILE X 115     151.770 159.718 192.227  0.00  0.00            
ATOM   1838 HD11 ILE X 115     151.902 160.240 191.279  0.00  0.00            
ATOM   1839 HD12 ILE X 115     152.436 160.095 193.003  0.00  0.00            
ATOM   1840 HD13 ILE X 115     150.756 159.919 192.572  0.00  0.00            
ATOM   1841  C   ILE X 115     151.557 154.961 193.992  0.00  0.00            
ATOM   1842  O   ILE X 115     150.438 154.802 194.483  0.00  0.00            
ATOM   1843  N   SER X 116     152.633 154.391 194.460  0.00  0.00            
ATOM   1844  H   SER X 116     153.475 154.611 193.947  0.00  0.00            
ATOM   1845  CA  SER X 116     152.779 153.652 195.689  0.00  0.00            
ATOM   1846  HA  SER X 116     153.748 153.168 195.569  0.00  0.00            
ATOM   1847  CB  SER X 116     152.854 154.611 196.956  0.00  0.00            
ATOM   1848  HB2 SER X 116     151.875 155.081 196.864  0.00  0.00            
ATOM   1849  HB3 SER X 116     152.865 153.985 197.848  0.00  0.00            
ATOM   1850  OG  SER X 116     153.938 155.576 196.943  0.00  0.00            
ATOM   1851  HG  SER X 116     153.693 156.368 197.426  0.00  0.00            
ATOM   1852  C   SER X 116     151.823 152.606 195.745  0.00  0.00            
ATOM   1853  O   SER X 116     150.888 152.671 196.597  0.00  0.00            
ATOM   1854  N   ASN X 117     152.055 151.617 194.849  0.00  0.00            
ATOM   1855  H   ASN X 117     152.900 151.675 194.299  0.00  0.00            
ATOM   1856  CA  ASN X 117     151.108 150.525 194.536  0.00  0.00            
ATOM   1857  HA  ASN X 117     151.459 150.227 193.548  0.00  0.00            
ATOM   1858  CB  ASN X 117     151.450 149.372 195.500  0.00  0.00            
ATOM   1859  HB2 ASN X 117     152.532 149.245 195.489  0.00  0.00            
ATOM   1860  HB3 ASN X 117     151.187 149.726 196.497  0.00  0.00            
ATOM   1861  CG  ASN X 117     150.895 148.015 195.130  0.00  0.00            
ATOM   1862  OD1 ASN X 117     150.767 147.617 193.974  0.00  0.00            
ATOM   1863  ND2 ASN X 117     150.552 147.249 196.089  0.00  0.00            
ATOM   1864 HD21 ASN X 117     150.828 147.502 197.027  0.00  0.00            
ATOM   1865 HD22 ASN X 117     150.331 146.293 195.850  0.00  0.00            
ATOM   1866  C   ASN X 117     149.612 151.013 194.389  0.00  0.00            
ATOM   1867  O   ASN X 117     148.690 150.415 194.984  0.00  0.00            
ATOM   1868  N   GLY X 118     149.314 152.127 193.737  0.00  0.00            
ATOM   1869  H   GLY X 118     150.077 152.514 193.200  0.00  0.00            
ATOM   1870  CA  GLY X 118     147.989 152.727 193.553  0.00  0.00            
ATOM   1871  HA2 GLY X 118     148.174 153.612 192.944  0.00  0.00            
ATOM   1872  HA3 GLY X 118     147.312 152.089 192.985  0.00  0.00            
ATOM   1873  C   GLY X 118     147.263 153.291 194.824  0.00  0.00            
ATOM   1874  O   GLY X 118     146.109 153.661 194.711  0.00  0.00            
ATOM   1875  N   GLN X 119     147.968 153.299 195.997  0.00  0.00            
ATOM   1876  H   GLN X 119     148.940 153.027 195.942  0.00  0.00            
ATOM   1877  CA  GLN X 119     147.276 153.614 197.284  0.00  0.00            
ATOM   1878  HA  GLN X 119     146.358 154.189 197.159  0.00  0.00            
ATOM   1879  CB  GLN X 119     146.876 152.313 197.964  0.00  0.00            
ATOM   1880  HB2 GLN X 119     146.392 151.643 197.254  0.00  0.00            
ATOM   1881  HB3 GLN X 119     147.777 151.751 198.208  0.00  0.00            
ATOM   1882  CG  GLN X 119     145.910 152.441 199.116  0.00  0.00            
ATOM   1883  HG2 GLN X 119     146.177 151.787 199.946  0.00  0.00            
ATOM   1884  HG3 GLN X 119     145.987 153.483 199.428  0.00  0.00            
ATOM   1885  CD  GLN X 119     144.400 152.146 198.856  0.00  0.00            
ATOM   1886  OE1 GLN X 119     143.912 151.319 198.125  0.00  0.00            
ATOM   1887  NE2 GLN X 119     143.611 152.909 199.470  0.00  0.00            
ATOM   1888 HE21 GLN X 119     142.635 152.665 199.380  0.00  0.00            
ATOM   1889 HE22 GLN X 119     144.025 153.698 199.945  0.00  0.00            
ATOM   1890  C   GLN X 119     148.135 154.596 198.104  0.00  0.00            
ATOM   1891  O   GLN X 119     148.352 154.433 199.375  0.00  0.00            
ATOM   1892  N   SER X 120     148.544 155.655 197.442  0.00  0.00            
ATOM   1893  H   SER X 120     148.089 155.963 196.595  0.00  0.00            
ATOM   1894  CA  SER X 120     149.449 156.642 198.016  0.00  0.00            
ATOM   1895  HA  SER X 120     150.218 156.057 198.520  0.00  0.00            
ATOM   1896  CB  SER X 120     150.125 157.470 196.897  0.00  0.00            
ATOM   1897  HB2 SER X 120     150.721 156.880 196.201  0.00  0.00            
ATOM   1898  HB3 SER X 120     149.245 157.901 196.420  0.00  0.00            
ATOM   1899  OG  SER X 120     150.806 158.542 197.529  0.00  0.00            
ATOM   1900  HG  SER X 120     151.674 158.204 197.762  0.00  0.00            
ATOM   1901  C   SER X 120     148.694 157.538 199.015  0.00  0.00            
ATOM   1902  O   SER X 120     147.720 158.143 198.725  0.00  0.00            
ATOM   1903  N   MET X 121     149.285 157.673 200.227  0.00  0.00            
ATOM   1904  H   MET X 121     150.239 157.362 200.337  0.00  0.00            
ATOM   1905  CA  MET X 121     148.781 158.619 201.171  0.00  0.00            
ATOM   1906  HA  MET X 121     147.711 158.572 201.375  0.00  0.00            
ATOM   1907  CB  MET X 121     149.302 158.271 202.596  0.00  0.00            
ATOM   1908  HB2 MET X 121     148.806 158.981 203.257  0.00  0.00            
ATOM   1909  HB3 MET X 121     148.960 157.284 202.907  0.00  0.00            
ATOM   1910  CG  MET X 121     150.728 158.496 202.859  0.00  0.00            
ATOM   1911  HG2 MET X 121     150.804 158.236 203.915  0.00  0.00            
ATOM   1912  HG3 MET X 121     151.250 157.676 202.366  0.00  0.00            
ATOM   1913  SD  MET X 121     151.486 160.087 202.652  0.00  0.00            
ATOM   1914  CE  MET X 121     150.653 160.908 204.007  0.00  0.00            
ATOM   1915  HE1 MET X 121     150.657 160.331 204.931  0.00  0.00            
ATOM   1916  HE2 MET X 121     151.034 161.921 204.135  0.00  0.00            
ATOM   1917  HE3 MET X 121     149.602 160.966 203.725  0.00  0.00            
ATOM   1918  C   MET X 121     148.967 160.083 200.873  0.00  0.00            
ATOM   1919  O   MET X 121     148.351 160.942 201.498  0.00  0.00            
ATOM   1920  N   SER X 122     149.751 160.457 199.849  0.00  0.00            
ATOM   1921  H   SER X 122     150.167 159.625 199.456  0.00  0.00            
ATOM   1922  CA  SER X 122     149.864 161.770 199.223  0.00  0.00            
ATOM   1923  HA  SER X 122     149.912 162.570 199.961  0.00  0.00            
ATOM   1924  CB  SER X 122     151.257 161.851 198.527  0.00  0.00            
ATOM   1925  HB2 SER X 122     151.301 160.981 197.872  0.00  0.00            
ATOM   1926  HB3 SER X 122     151.261 162.740 197.896  0.00  0.00            
ATOM   1927  OG  SER X 122     152.319 161.685 199.480  0.00  0.00            
ATOM   1928  HG  SER X 122     152.211 162.256 200.244  0.00  0.00            
ATOM   1929  C   SER X 122     148.827 161.960 198.147  0.00  0.00            
ATOM   1930  O   SER X 122     148.340 163.061 198.044  0.00  0.00            
ATOM   1931  N   PHE X 123     148.542 160.935 197.289  0.00  0.00            
ATOM   1932  H   PHE X 123     148.809 159.989 197.521  0.00  0.00            
ATOM   1933  CA  PHE X 123     148.001 161.252 195.937  0.00  0.00            
ATOM   1934  HA  PHE X 123     147.799 162.322 195.895  0.00  0.00            
ATOM   1935  CB  PHE X 123     149.088 160.934 194.828  0.00  0.00            
ATOM   1936  HB2 PHE X 123     149.455 159.907 194.852  0.00  0.00            
ATOM   1937  HB3 PHE X 123     148.574 161.047 193.874  0.00  0.00            
ATOM   1938  CG  PHE X 123     150.331 161.808 194.796  0.00  0.00            
ATOM   1939  CD1 PHE X 123     151.547 161.245 195.260  0.00  0.00            
ATOM   1940  HD1 PHE X 123     151.578 160.219 195.596  0.00  0.00            
ATOM   1941  CE1 PHE X 123     152.750 161.999 195.098  0.00  0.00            
ATOM   1942  HE1 PHE X 123     153.685 161.643 195.504  0.00  0.00            
ATOM   1943  CZ  PHE X 123     152.679 163.300 194.543  0.00  0.00            
ATOM   1944  HZ  PHE X 123     153.537 163.956 194.566  0.00  0.00            
ATOM   1945  CE2 PHE X 123     151.515 163.796 193.998  0.00  0.00            
ATOM   1946  HE2 PHE X 123     151.513 164.658 193.347  0.00  0.00            
ATOM   1947  CD2 PHE X 123     150.310 162.997 194.052  0.00  0.00            
ATOM   1948  HD2 PHE X 123     149.396 163.383 193.627  0.00  0.00            
ATOM   1949  C   PHE X 123     146.622 160.542 195.668  0.00  0.00            
ATOM   1950  O   PHE X 123     145.829 160.953 194.813  0.00  0.00            
ATOM   1951  N   SER X 124     146.255 159.521 196.483  0.00  0.00            
ATOM   1952  H   SER X 124     146.868 159.306 197.256  0.00  0.00            
ATOM   1953  CA  SER X 124     144.983 158.760 196.345  0.00  0.00            
ATOM   1954  HA  SER X 124     144.982 158.387 195.321  0.00  0.00            
ATOM   1955  CB  SER X 124     145.084 157.609 197.298  0.00  0.00            
ATOM   1956  HB2 SER X 124     146.044 157.094 197.257  0.00  0.00            
ATOM   1957  HB3 SER X 124     144.952 157.952 198.324  0.00  0.00            
ATOM   1958  OG  SER X 124     144.077 156.556 197.101  0.00  0.00            
ATOM   1959  HG  SER X 124     143.360 156.704 197.722  0.00  0.00            
ATOM   1960  C   SER X 124     143.811 159.712 196.700  0.00  0.00            
ATOM   1961  O   SER X 124     144.014 160.752 197.363  0.00  0.00            
ATOM   1962  N   PRO X 125     142.620 159.424 196.202  0.00  0.00            
ATOM   1963  CD  PRO X 125     142.199 158.293 195.356  0.00  0.00            
ATOM   1964  HD2 PRO X 125     141.669 157.565 195.970  0.00  0.00            
ATOM   1965  HD3 PRO X 125     143.065 157.827 194.885  0.00  0.00            
ATOM   1966  CG  PRO X 125     141.167 158.876 194.356  0.00  0.00            
ATOM   1967  HG2 PRO X 125     140.350 158.214 194.068  0.00  0.00            
ATOM   1968  HG3 PRO X 125     141.711 159.314 193.520  0.00  0.00            
ATOM   1969  CB  PRO X 125     140.543 159.932 195.192  0.00  0.00            
ATOM   1970  HB2 PRO X 125     139.737 159.458 195.753  0.00  0.00            
ATOM   1971  HB3 PRO X 125     140.056 160.662 194.545  0.00  0.00            
ATOM   1972  CA  PRO X 125     141.537 160.436 196.214  0.00  0.00            
ATOM   1973  HA  PRO X 125     142.055 161.259 195.721  0.00  0.00            
ATOM   1974  C   PRO X 125     140.975 160.836 197.603  0.00  0.00            
ATOM   1975  O   PRO X 125     140.424 161.928 197.708  0.00  0.00            
ATOM   1976  N   ASP X 126     141.036 159.872 198.506  0.00  0.00            
ATOM   1977  H   ASP X 126     141.763 159.174 198.441  0.00  0.00            
ATOM   1978  CA  ASP X 126     140.441 159.829 199.860  0.00  0.00            
ATOM   1979  HA  ASP X 126     139.420 160.190 199.740  0.00  0.00            
ATOM   1980  CB  ASP X 126     140.371 158.385 200.362  0.00  0.00            
ATOM   1981  HB2 ASP X 126     139.964 158.436 201.372  0.00  0.00            
ATOM   1982  HB3 ASP X 126     139.698 157.791 199.744  0.00  0.00            
ATOM   1983  CG  ASP X 126     141.661 157.544 200.425  0.00  0.00            
ATOM   1984  OD1 ASP X 126     141.818 156.704 201.388  0.00  0.00            
ATOM   1985  OD2 ASP X 126     142.446 157.398 199.466  0.00  0.00            
ATOM   1986  C   ASP X 126     141.202 160.651 200.866  0.00  0.00            
ATOM   1987  O   ASP X 126     142.393 160.836 200.867  0.00  0.00            
ATOM   1988  N   SER X 127     140.468 161.139 201.889  0.00  0.00            
ATOM   1989  H   SER X 127     139.477 160.950 201.923  0.00  0.00            
ATOM   1990  CA  SER X 127     141.093 161.804 203.078  0.00  0.00            
ATOM   1991  HA  SER X 127     142.075 161.345 203.196  0.00  0.00            
ATOM   1992  CB  SER X 127     141.331 163.262 202.807  0.00  0.00            
ATOM   1993  HB2 SER X 127     141.765 163.828 203.631  0.00  0.00            
ATOM   1994  HB3 SER X 127     142.055 163.350 201.997  0.00  0.00            
ATOM   1995  OG  SER X 127     140.077 163.822 202.396  0.00  0.00            
ATOM   1996  HG  SER X 127     139.930 163.455 201.521  0.00  0.00            
ATOM   1997  C   SER X 127     140.419 161.565 204.482  0.00  0.00            
ATOM   1998  O   SER X 127     140.584 162.425 205.407  0.00  0.00            
ATOM   1999  N   GLY X 128     139.670 160.536 204.593  0.00  0.00            
ATOM   2000  H   GLY X 128     139.540 159.911 203.809  0.00  0.00            
ATOM   2001  CA  GLY X 128     138.940 159.998 205.803  0.00  0.00            
ATOM   2002  HA2 GLY X 128     138.263 160.773 206.163  0.00  0.00            
ATOM   2003  HA3 GLY X 128     138.412 159.103 205.476  0.00  0.00            
ATOM   2004  C   GLY X 128     139.701 159.514 207.060  0.00  0.00            
ATOM   2005  O   GLY X 128     140.890 159.703 207.094  0.00  0.00            
ATOM   2006  N   PRO X 129     139.050 158.828 208.030  0.00  0.00            
ATOM   2007  CD  PRO X 129     137.602 158.706 208.083  0.00  0.00            
ATOM   2008  HD2 PRO X 129     137.237 157.825 207.554  0.00  0.00            
ATOM   2009  HD3 PRO X 129     136.959 159.542 207.809  0.00  0.00            
ATOM   2010  CG  PRO X 129     137.285 158.428 209.541  0.00  0.00            
ATOM   2011  HG2 PRO X 129     136.357 157.883 209.715  0.00  0.00            
ATOM   2012  HG3 PRO X 129     137.175 159.421 209.977  0.00  0.00            
ATOM   2013  CB  PRO X 129     138.544 157.695 210.137  0.00  0.00            
ATOM   2014  HB2 PRO X 129     138.440 156.668 209.787  0.00  0.00            
ATOM   2015  HB3 PRO X 129     138.630 157.804 211.218  0.00  0.00            
ATOM   2016  CA  PRO X 129     139.613 158.380 209.315  0.00  0.00            
ATOM   2017  HA  PRO X 129     139.974 159.269 209.831  0.00  0.00            
ATOM   2018  C   PRO X 129     140.858 157.522 209.152  0.00  0.00            
ATOM   2019  O   PRO X 129     141.833 157.775 209.844  0.00  0.00            
ATOM   2020  N   VAL X 130     140.930 156.650 208.167  0.00  0.00            
ATOM   2021  H   VAL X 130     140.106 156.635 207.583  0.00  0.00            
ATOM   2022  CA  VAL X 130     142.078 155.812 207.873  0.00  0.00            
ATOM   2023  HA  VAL X 130     142.534 155.567 208.832  0.00  0.00            
ATOM   2024  CB  VAL X 130     141.663 154.508 207.139  0.00  0.00            
ATOM   2025  HB  VAL X 130     141.400 154.832 206.132  0.00  0.00            
ATOM   2026  CG1 VAL X 130     142.757 153.442 207.216  0.00  0.00            
ATOM   2027 HG11 VAL X 130     142.994 153.180 208.248  0.00  0.00            
ATOM   2028 HG12 VAL X 130     142.512 152.529 206.673  0.00  0.00            
ATOM   2029 HG13 VAL X 130     143.693 153.752 206.753  0.00  0.00            
ATOM   2030  CG2 VAL X 130     140.425 153.887 207.661  0.00  0.00            
ATOM   2031 HG21 VAL X 130     139.580 154.575 207.695  0.00  0.00            
ATOM   2032 HG22 VAL X 130     140.621 153.403 208.617  0.00  0.00            
ATOM   2033 HG23 VAL X 130     140.139 153.120 206.941  0.00  0.00            
ATOM   2034  C   VAL X 130     143.206 156.497 207.118  0.00  0.00            
ATOM   2035  O   VAL X 130     144.342 156.231 207.401  0.00  0.00            
ATOM   2036  N   TRP X 131     142.989 157.501 206.261  0.00  0.00            
ATOM   2037  H   TRP X 131     142.032 157.726 206.029  0.00  0.00            
ATOM   2038  CA  TRP X 131     144.051 158.363 205.739  0.00  0.00            
ATOM   2039  HA  TRP X 131     144.801 157.719 205.281  0.00  0.00            
ATOM   2040  CB  TRP X 131     143.444 159.329 204.673  0.00  0.00            
ATOM   2041  HB2 TRP X 131     143.146 158.837 203.747  0.00  0.00            
ATOM   2042  HB3 TRP X 131     142.547 159.810 205.062  0.00  0.00            
ATOM   2043  CG  TRP X 131     144.426 160.351 204.249  0.00  0.00            
ATOM   2044  CD1 TRP X 131     145.419 160.116 203.418  0.00  0.00            
ATOM   2045  HD1 TRP X 131     145.679 159.137 203.044  0.00  0.00            
ATOM   2046  NE1 TRP X 131     146.083 161.281 203.314  0.00  0.00            
ATOM   2047  HE1 TRP X 131     146.881 161.423 202.711  0.00  0.00            
ATOM   2048  CE2 TRP X 131     145.607 162.277 204.171  0.00  0.00            
ATOM   2049  CZ2 TRP X 131     146.119 163.557 204.392  0.00  0.00            
ATOM   2050  HZ2 TRP X 131     147.012 163.833 203.850  0.00  0.00            
ATOM   2051  CH2 TRP X 131     145.537 164.322 205.413  0.00  0.00            
ATOM   2052  HH2 TRP X 131     146.039 165.246 205.659  0.00  0.00            
ATOM   2053  CZ3 TRP X 131     144.422 163.796 206.062  0.00  0.00            
ATOM   2054  HZ3 TRP X 131     144.059 164.375 206.897  0.00  0.00            
ATOM   2055  CE3 TRP X 131     143.942 162.450 205.843  0.00  0.00            
ATOM   2056  HE3 TRP X 131     143.192 162.041 206.503  0.00  0.00            
ATOM   2057  CD2 TRP X 131     144.487 161.698 204.801  0.00  0.00            
ATOM   2058  C   TRP X 131     144.734 159.143 206.907  0.00  0.00            
ATOM   2059  O   TRP X 131     145.973 159.199 206.891  0.00  0.00            
ATOM   2060  N   ALA X 132     143.958 159.629 207.890  0.00  0.00            
ATOM   2061  H   ALA X 132     142.975 159.714 207.673  0.00  0.00            
ATOM   2062  CA  ALA X 132     144.524 160.351 209.060  0.00  0.00            
ATOM   2063  HA  ALA X 132     145.169 161.130 208.654  0.00  0.00            
ATOM   2064  CB  ALA X 132     143.328 160.868 209.772  0.00  0.00            
ATOM   2065  HB1 ALA X 132     142.825 161.605 209.146  0.00  0.00            
ATOM   2066  HB2 ALA X 132     143.588 161.244 210.761  0.00  0.00            
ATOM   2067  HB3 ALA X 132     142.555 160.141 210.023  0.00  0.00            
ATOM   2068  C   ALA X 132     145.372 159.442 209.938  0.00  0.00            
ATOM   2069  O   ALA X 132     146.486 159.777 210.398  0.00  0.00            
ATOM   2070  N   ALA X 133     145.076 158.102 210.002  0.00  0.00            
ATOM   2071  H   ALA X 133     144.226 157.766 209.572  0.00  0.00            
ATOM   2072  CA  ALA X 133     145.983 157.087 210.607  0.00  0.00            
ATOM   2073  HA  ALA X 133     146.412 157.426 211.550  0.00  0.00            
ATOM   2074  CB  ALA X 133     144.968 155.986 211.028  0.00  0.00            
ATOM   2075  HB1 ALA X 133     144.226 155.757 210.263  0.00  0.00            
ATOM   2076  HB2 ALA X 133     144.486 156.382 211.921  0.00  0.00            
ATOM   2077  HB3 ALA X 133     145.466 155.040 211.239  0.00  0.00            
ATOM   2078  C   ALA X 133     147.192 156.731 209.775  0.00  0.00            
ATOM   2079  O   ALA X 133     148.272 156.447 210.291  0.00  0.00            
ATOM   2080  N   ARG X 134     147.024 156.508 208.461  0.00  0.00            
ATOM   2081  H   ARG X 134     146.119 156.672 208.043  0.00  0.00            
ATOM   2082  CA  ARG X 134     148.118 156.125 207.589  0.00  0.00            
ATOM   2083  HA  ARG X 134     148.379 155.098 207.842  0.00  0.00            
ATOM   2084  CB  ARG X 134     147.603 155.799 206.217  0.00  0.00            
ATOM   2085  HB2 ARG X 134     146.967 156.670 206.064  0.00  0.00            
ATOM   2086  HB3 ARG X 134     148.437 155.917 205.525  0.00  0.00            
ATOM   2087  CG  ARG X 134     146.880 154.432 206.002  0.00  0.00            
ATOM   2088  HG2 ARG X 134     147.620 153.633 206.043  0.00  0.00            
ATOM   2089  HG3 ARG X 134     146.156 154.174 206.775  0.00  0.00            
ATOM   2090  CD  ARG X 134     146.242 154.267 204.710  0.00  0.00            
ATOM   2091  HD2 ARG X 134     145.629 153.369 204.792  0.00  0.00            
ATOM   2092  HD3 ARG X 134     145.496 155.054 204.598  0.00  0.00            
ATOM   2093  NE  ARG X 134     147.158 154.207 203.551  0.00  0.00            
ATOM   2094  HE  ARG X 134     147.336 155.087 203.088  0.00  0.00            
ATOM   2095  CZ  ARG X 134     147.783 153.113 203.217  0.00  0.00            
ATOM   2096  NH1 ARG X 134     147.400 151.901 203.534  0.00  0.00            
ATOM   2097 HH11 ARG X 134     146.774 151.738 204.310  0.00  0.00            
ATOM   2098 HH12 ARG X 134     147.716 151.129 202.964  0.00  0.00            
ATOM   2099  NH2 ARG X 134     148.824 153.170 202.442  0.00  0.00            
ATOM   2100 HH21 ARG X 134     149.285 154.032 202.188  0.00  0.00            
ATOM   2101 HH22 ARG X 134     149.357 152.335 202.242  0.00  0.00            
ATOM   2102  C   ARG X 134     149.159 157.266 207.616  0.00  0.00            
ATOM   2103  O   ARG X 134     150.326 157.078 207.835  0.00  0.00            
ATOM   2104  N   ARG X 135     148.688 158.524 207.552  0.00  0.00            
ATOM   2105  H   ARG X 135     147.721 158.699 207.318  0.00  0.00            
ATOM   2106  CA  ARG X 135     149.566 159.783 207.609  0.00  0.00            
ATOM   2107  HA  ARG X 135     150.408 159.583 206.947  0.00  0.00            
ATOM   2108  CB  ARG X 135     148.799 161.039 207.171  0.00  0.00            
ATOM   2109  HB2 ARG X 135     148.486 160.837 206.146  0.00  0.00            
ATOM   2110  HB3 ARG X 135     147.929 161.072 207.827  0.00  0.00            
ATOM   2111  CG  ARG X 135     149.482 162.413 207.408  0.00  0.00            
ATOM   2112  HG2 ARG X 135     149.642 162.526 208.481  0.00  0.00            
ATOM   2113  HG3 ARG X 135     150.291 162.440 206.679  0.00  0.00            
ATOM   2114  CD  ARG X 135     148.424 163.517 207.064  0.00  0.00            
ATOM   2115  HD2 ARG X 135     148.297 163.625 205.987  0.00  0.00            
ATOM   2116  HD3 ARG X 135     147.448 163.392 207.533  0.00  0.00            
ATOM   2117  NE  ARG X 135     148.990 164.797 207.703  0.00  0.00            
ATOM   2118  HE  ARG X 135     148.845 164.964 208.689  0.00  0.00            
ATOM   2119  CZ  ARG X 135     149.707 165.719 207.130  0.00  0.00            
ATOM   2120  NH1 ARG X 135     150.042 165.708 205.897  0.00  0.00            
ATOM   2121 HH11 ARG X 135     149.672 164.974 205.311  0.00  0.00            
ATOM   2122 HH12 ARG X 135     150.673 166.424 205.566  0.00  0.00            
ATOM   2123  NH2 ARG X 135     150.272 166.704 207.709  0.00  0.00            
ATOM   2124 HH21 ARG X 135     150.265 166.614 208.715  0.00  0.00            
ATOM   2125 HH22 ARG X 135     150.834 167.387 207.220  0.00  0.00            
ATOM   2126  C   ARG X 135     150.199 159.918 208.978  0.00  0.00            
ATOM   2127  O   ARG X 135     151.349 160.272 209.107  0.00  0.00            
ATOM   2128  N   ARG X 136     149.526 159.579 210.060  0.00  0.00            
ATOM   2129  H   ARG X 136     148.539 159.460 209.883  0.00  0.00            
ATOM   2130  CA  ARG X 136     150.061 159.466 211.415  0.00  0.00            
ATOM   2131  HA  ARG X 136     150.496 160.414 211.730  0.00  0.00            
ATOM   2132  CB  ARG X 136     149.014 159.095 212.452  0.00  0.00            
ATOM   2133  HB2 ARG X 136     148.170 159.764 212.288  0.00  0.00            
ATOM   2134  HB3 ARG X 136     148.682 158.065 212.325  0.00  0.00            
ATOM   2135  CG  ARG X 136     149.364 159.406 213.890  0.00  0.00            
ATOM   2136  HG2 ARG X 136     150.386 159.064 214.051  0.00  0.00            
ATOM   2137  HG3 ARG X 136     149.320 160.477 214.086  0.00  0.00            
ATOM   2138  CD  ARG X 136     148.359 158.672 214.867  0.00  0.00            
ATOM   2139  HD2 ARG X 136     148.312 157.629 214.555  0.00  0.00            
ATOM   2140  HD3 ARG X 136     148.813 158.938 215.822  0.00  0.00            
ATOM   2141  NE  ARG X 136     146.924 159.231 214.850  0.00  0.00            
ATOM   2142  HE  ARG X 136     146.698 160.050 214.304  0.00  0.00            
ATOM   2143  CZ  ARG X 136     145.931 158.718 215.476  0.00  0.00            
ATOM   2144  NH1 ARG X 136     146.004 157.754 216.260  0.00  0.00            
ATOM   2145 HH11 ARG X 136     146.855 157.320 216.590  0.00  0.00            
ATOM   2146 HH12 ARG X 136     145.176 157.412 216.727  0.00  0.00            
ATOM   2147  NH2 ARG X 136     144.749 159.246 215.300  0.00  0.00            
ATOM   2148 HH21 ARG X 136     144.726 159.888 214.520  0.00  0.00            
ATOM   2149 HH22 ARG X 136     144.080 159.109 216.044  0.00  0.00            
ATOM   2150  C   ARG X 136     151.192 158.395 211.449  0.00  0.00            
ATOM   2151  O   ARG X 136     152.263 158.793 211.884  0.00  0.00            
ATOM   2152  N   LEU X 137     150.930 157.162 211.047  0.00  0.00            
ATOM   2153  H   LEU X 137     149.979 156.918 210.810  0.00  0.00            
ATOM   2154  CA  LEU X 137     151.834 156.063 210.895  0.00  0.00            
ATOM   2155  HA  LEU X 137     152.241 155.757 211.859  0.00  0.00            
ATOM   2156  CB  LEU X 137     151.127 154.852 210.198  0.00  0.00            
ATOM   2157  HB2 LEU X 137     150.101 154.819 210.567  0.00  0.00            
ATOM   2158  HB3 LEU X 137     150.944 155.100 209.153  0.00  0.00            
ATOM   2159  CG  LEU X 137     151.886 153.516 210.293  0.00  0.00            
ATOM   2160  HG  LEU X 137     152.868 153.616 209.831  0.00  0.00            
ATOM   2161  CD1 LEU X 137     152.058 153.039 211.757  0.00  0.00            
ATOM   2162 HD11 LEU X 137     152.345 151.987 211.758  0.00  0.00            
ATOM   2163 HD12 LEU X 137     151.123 153.122 212.312  0.00  0.00            
ATOM   2164 HD13 LEU X 137     152.786 153.523 212.409  0.00  0.00            
ATOM   2165  CD2 LEU X 137     150.981 152.426 209.699  0.00  0.00            
ATOM   2166 HD21 LEU X 137     151.289 151.410 209.944  0.00  0.00            
ATOM   2167 HD22 LEU X 137     149.955 152.525 210.052  0.00  0.00            
ATOM   2168 HD23 LEU X 137     151.015 152.579 208.620  0.00  0.00            
ATOM   2169  C   LEU X 137     153.128 156.463 210.012  0.00  0.00            
ATOM   2170  O   LEU X 137     154.217 155.950 210.335  0.00  0.00            
ATOM   2171  N   ALA X 138     152.969 157.472 209.098  0.00  0.00            
ATOM   2172  H   ALA X 138     152.066 157.882 208.910  0.00  0.00            
ATOM   2173  CA  ALA X 138     154.100 157.952 208.280  0.00  0.00            
ATOM   2174  HA  ALA X 138     154.795 157.170 207.975  0.00  0.00            
ATOM   2175  CB  ALA X 138     153.504 158.480 206.981  0.00  0.00            
ATOM   2176  HB1 ALA X 138     152.607 157.960 206.646  0.00  0.00            
ATOM   2177  HB2 ALA X 138     154.259 158.386 206.200  0.00  0.00            
ATOM   2178  HB3 ALA X 138     153.137 159.492 207.150  0.00  0.00            
ATOM   2179  C   ALA X 138     154.998 159.026 209.004  0.00  0.00            
ATOM   2180  O   ALA X 138     156.204 158.957 208.888  0.00  0.00            
ATOM   2181  N   GLN X 139     154.405 159.916 209.675  0.00  0.00            
ATOM   2182  H   GLN X 139     153.397 159.890 209.628  0.00  0.00            
ATOM   2183  CA  GLN X 139     155.081 160.763 210.661  0.00  0.00            
ATOM   2184  HA  GLN X 139     155.898 161.359 210.254  0.00  0.00            
ATOM   2185  CB  GLN X 139     154.026 161.704 211.178  0.00  0.00            
ATOM   2186  HB2 GLN X 139     153.163 161.126 211.509  0.00  0.00            
ATOM   2187  HB3 GLN X 139     154.356 162.254 212.059  0.00  0.00            
ATOM   2188  CG  GLN X 139     153.380 162.772 210.262  0.00  0.00            
ATOM   2189  HG2 GLN X 139     153.201 162.412 209.248  0.00  0.00            
ATOM   2190  HG3 GLN X 139     152.384 162.891 210.688  0.00  0.00            
ATOM   2191  CD  GLN X 139     154.239 164.119 210.325  0.00  0.00            
ATOM   2192  OE1 GLN X 139     155.447 164.133 210.558  0.00  0.00            
ATOM   2193  NE2 GLN X 139     153.544 165.258 210.327  0.00  0.00            
ATOM   2194 HE21 GLN X 139     153.930 166.134 210.647  0.00  0.00            
ATOM   2195 HE22 GLN X 139     152.542 165.146 210.387  0.00  0.00            
ATOM   2196  C   GLN X 139     155.647 159.837 211.744  0.00  0.00            
ATOM   2197  O   GLN X 139     156.747 160.080 212.137  0.00  0.00            
ATOM   2198  N   ASN X 140     154.947 158.827 212.315  0.00  0.00            
ATOM   2199  H   ASN X 140     153.958 158.685 212.165  0.00  0.00            
ATOM   2200  CA  ASN X 140     155.444 157.957 213.304  0.00  0.00            
ATOM   2201  HA  ASN X 140     155.529 158.503 214.244  0.00  0.00            
ATOM   2202  CB  ASN X 140     154.355 157.029 213.745  0.00  0.00            
ATOM   2203  HB2 ASN X 140     154.131 156.541 212.796  0.00  0.00            
ATOM   2204  HB3 ASN X 140     154.805 156.260 214.373  0.00  0.00            
ATOM   2205  CG  ASN X 140     153.200 157.623 214.460  0.00  0.00            
ATOM   2206  OD1 ASN X 140     153.162 158.823 214.775  0.00  0.00            
ATOM   2207  ND2 ASN X 140     152.217 156.764 214.745  0.00  0.00            
ATOM   2208 HD21 ASN X 140     152.213 155.767 214.583  0.00  0.00            
ATOM   2209 HD22 ASN X 140     151.516 157.143 215.366  0.00  0.00            
ATOM   2210  C   ASN X 140     156.678 157.270 212.952  0.00  0.00            
ATOM   2211  O   ASN X 140     157.721 157.301 213.691  0.00  0.00            
ATOM   2212  N   GLY X 141     156.839 156.645 211.799  0.00  0.00            
ATOM   2213  H   GLY X 141     156.038 156.424 211.226  0.00  0.00            
ATOM   2214  CA  GLY X 141     158.182 156.085 211.388  0.00  0.00            
ATOM   2215  HA2 GLY X 141     158.442 155.260 212.051  0.00  0.00            
ATOM   2216  HA3 GLY X 141     158.094 155.609 210.411  0.00  0.00            
ATOM   2217  C   GLY X 141     159.217 157.186 211.257  0.00  0.00            
ATOM   2218  O   GLY X 141     160.387 156.978 211.619  0.00  0.00            
ATOM   2219  N   LEU X 142     158.849 158.328 210.596  0.00  0.00            
ATOM   2220  H   LEU X 142     157.854 158.495 210.548  0.00  0.00            
ATOM   2221  CA  LEU X 142     159.775 159.383 210.122  0.00  0.00            
ATOM   2222  HA  LEU X 142     160.478 158.897 209.445  0.00  0.00            
ATOM   2223  CB  LEU X 142     158.818 160.442 209.453  0.00  0.00            
ATOM   2224  HB2 LEU X 142     158.197 159.912 208.730  0.00  0.00            
ATOM   2225  HB3 LEU X 142     158.045 160.799 210.133  0.00  0.00            
ATOM   2226  CG  LEU X 142     159.331 161.709 208.727  0.00  0.00            
ATOM   2227  HG  LEU X 142     159.787 162.363 209.470  0.00  0.00            
ATOM   2228  CD1 LEU X 142     160.252 161.436 207.540  0.00  0.00            
ATOM   2229 HD11 LEU X 142     160.459 162.336 206.963  0.00  0.00            
ATOM   2230 HD12 LEU X 142     159.861 160.656 206.886  0.00  0.00            
ATOM   2231 HD13 LEU X 142     161.180 161.014 207.926  0.00  0.00            
ATOM   2232  CD2 LEU X 142     158.218 162.542 208.118  0.00  0.00            
ATOM   2233 HD21 LEU X 142     158.599 163.522 207.829  0.00  0.00            
ATOM   2234 HD22 LEU X 142     157.805 162.187 207.174  0.00  0.00            
ATOM   2235 HD23 LEU X 142     157.523 162.874 208.889  0.00  0.00            
ATOM   2236  C   LEU X 142     160.585 159.993 211.290  0.00  0.00            
ATOM   2237  O   LEU X 142     161.775 160.133 211.256  0.00  0.00            
ATOM   2238  N   LYS X 143     159.827 160.351 212.301  0.00  0.00            
ATOM   2239  H   LYS X 143     158.833 160.245 212.152  0.00  0.00            
ATOM   2240  CA  LYS X 143     160.303 160.997 213.535  0.00  0.00            
ATOM   2241  HA  LYS X 143     160.970 161.838 213.349  0.00  0.00            
ATOM   2242  CB  LYS X 143     159.011 161.353 214.316  0.00  0.00            
ATOM   2243  HB2 LYS X 143     158.343 160.498 214.419  0.00  0.00            
ATOM   2244  HB3 LYS X 143     159.326 161.673 215.310  0.00  0.00            
ATOM   2245  CG  LYS X 143     158.331 162.568 213.630  0.00  0.00            
ATOM   2246  HG2 LYS X 143     158.916 163.478 213.763  0.00  0.00            
ATOM   2247  HG3 LYS X 143     158.140 162.321 212.586  0.00  0.00            
ATOM   2248  CD  LYS X 143     156.943 162.742 214.302  0.00  0.00            
ATOM   2249  HD2 LYS X 143     156.476 161.802 214.009  0.00  0.00            
ATOM   2250  HD3 LYS X 143     157.049 162.723 215.386  0.00  0.00            
ATOM   2251  CE  LYS X 143     156.235 163.979 213.690  0.00  0.00            
ATOM   2252  HE2 LYS X 143     156.806 164.820 214.083  0.00  0.00            
ATOM   2253  HE3 LYS X 143     156.305 164.048 212.604  0.00  0.00            
ATOM   2254  NZ  LYS X 143     154.902 164.076 214.335  0.00  0.00            
ATOM   2255  HZ1 LYS X 143     154.511 163.155 214.471  0.00  0.00            
ATOM   2256  HZ2 LYS X 143     154.345 164.753 213.834  0.00  0.00            
ATOM   2257  HZ3 LYS X 143     155.085 164.466 215.249  0.00  0.00            
ATOM   2258  C   LYS X 143     161.059 159.960 214.363  0.00  0.00            
ATOM   2259  O   LYS X 143     162.225 160.174 214.717  0.00  0.00            
ATOM   2260  N   SER X 144     160.515 158.784 214.377  0.00  0.00            
ATOM   2261  H   SER X 144     159.615 158.693 213.927  0.00  0.00            
ATOM   2262  CA  SER X 144     161.179 157.750 215.234  0.00  0.00            
ATOM   2263  HA  SER X 144     161.275 158.294 216.174  0.00  0.00            
ATOM   2264  CB  SER X 144     160.273 156.448 215.531  0.00  0.00            
ATOM   2265  HB2 SER X 144     160.207 155.817 214.644  0.00  0.00            
ATOM   2266  HB3 SER X 144     160.752 155.778 216.245  0.00  0.00            
ATOM   2267  OG  SER X 144     159.024 156.834 216.076  0.00  0.00            
ATOM   2268  HG  SER X 144     158.579 157.172 215.296  0.00  0.00            
ATOM   2269  C   SER X 144     162.573 157.301 214.682  0.00  0.00            
ATOM   2270  O   SER X 144     163.378 156.867 215.488  0.00  0.00            
ATOM   2271  N   PHE X 145     162.878 157.519 213.437  0.00  0.00            
ATOM   2272  H   PHE X 145     162.129 157.954 212.917  0.00  0.00            
ATOM   2273  CA  PHE X 145     164.192 157.351 212.789  0.00  0.00            
ATOM   2274  HA  PHE X 145     164.900 157.083 213.572  0.00  0.00            
ATOM   2275  CB  PHE X 145     164.163 156.149 211.916  0.00  0.00            
ATOM   2276  HB2 PHE X 145     163.315 156.296 211.247  0.00  0.00            
ATOM   2277  HB3 PHE X 145     164.984 156.094 211.200  0.00  0.00            
ATOM   2278  CG  PHE X 145     163.994 154.838 212.740  0.00  0.00            
ATOM   2279  CD1 PHE X 145     165.208 154.221 213.153  0.00  0.00            
ATOM   2280  HD1 PHE X 145     166.185 154.653 212.992  0.00  0.00            
ATOM   2281  CE1 PHE X 145     165.099 152.978 213.748  0.00  0.00            
ATOM   2282  HE1 PHE X 145     165.895 152.314 214.051  0.00  0.00            
ATOM   2283  CZ  PHE X 145     163.837 152.416 213.990  0.00  0.00            
ATOM   2284  HZ  PHE X 145     163.752 151.418 214.394  0.00  0.00            
ATOM   2285  CE2 PHE X 145     162.617 153.121 213.731  0.00  0.00            
ATOM   2286  HE2 PHE X 145     161.660 152.669 213.947  0.00  0.00            
ATOM   2287  CD2 PHE X 145     162.736 154.288 212.975  0.00  0.00            
ATOM   2288  HD2 PHE X 145     161.843 154.802 212.650  0.00  0.00            
ATOM   2289  C   PHE X 145     164.698 158.690 212.192  0.00  0.00            
ATOM   2290  O   PHE X 145     165.113 158.743 211.084  0.00  0.00            
ATOM   2291  N   SER X 146     164.480 159.812 212.871  0.00  0.00            
ATOM   2292  H   SER X 146     163.889 159.759 213.688  0.00  0.00            
ATOM   2293  CA  SER X 146     165.212 161.128 212.613  0.00  0.00            
ATOM   2294  HA  SER X 146     166.193 160.957 212.171  0.00  0.00            
ATOM   2295  CB  SER X 146     164.466 161.962 211.652  0.00  0.00            
ATOM   2296  HB2 SER X 146     164.933 162.939 211.526  0.00  0.00            
ATOM   2297  HB3 SER X 146     164.504 161.488 210.671  0.00  0.00            
ATOM   2298  OG  SER X 146     163.165 162.161 212.176  0.00  0.00            
ATOM   2299  HG  SER X 146     162.668 161.401 211.865  0.00  0.00            
ATOM   2300  C   SER X 146     165.518 161.968 213.865  0.00  0.00            
ATOM   2301  O   SER X 146     166.582 162.557 213.972  0.00  0.00            
ATOM   2302  N   ILE X 147     164.561 162.088 214.814  0.00  0.00            
ATOM   2303  H   ILE X 147     163.651 161.703 214.604  0.00  0.00            
ATOM   2304  CA  ILE X 147     164.665 163.070 215.975  0.00  0.00            
ATOM   2305  HA  ILE X 147     165.558 163.685 215.859  0.00  0.00            
ATOM   2306  CB  ILE X 147     163.489 164.096 216.052  0.00  0.00            
ATOM   2307  HB  ILE X 147     163.413 164.551 215.065  0.00  0.00            
ATOM   2308  CG2 ILE X 147     162.215 163.323 216.285  0.00  0.00            
ATOM   2309 HG21 ILE X 147     161.390 164.031 216.357  0.00  0.00            
ATOM   2310 HG22 ILE X 147     162.351 162.753 217.204  0.00  0.00            
ATOM   2311 HG23 ILE X 147     162.052 162.547 215.536  0.00  0.00            
ATOM   2312  CG1 ILE X 147     163.615 165.279 217.064  0.00  0.00            
ATOM   2313 HG12 ILE X 147     162.754 165.948 217.056  0.00  0.00            
ATOM   2314 HG13 ILE X 147     163.506 164.809 218.041  0.00  0.00            
ATOM   2315  CD1 ILE X 147     164.980 165.986 217.155  0.00  0.00            
ATOM   2316 HD11 ILE X 147     165.252 166.370 216.171  0.00  0.00            
ATOM   2317 HD12 ILE X 147     165.812 165.335 217.423  0.00  0.00            
ATOM   2318 HD13 ILE X 147     164.835 166.837 217.821  0.00  0.00            
ATOM   2319  C   ILE X 147     164.816 162.347 217.365  0.00  0.00            
ATOM   2320  O   ILE X 147     165.166 162.922 218.395  0.00  0.00            
ATOM   2321  N   ALA X 148     164.622 161.044 217.240  0.00  0.00            
ATOM   2322  H   ALA X 148     164.264 160.664 216.376  0.00  0.00            
ATOM   2323  CA  ALA X 148     164.969 160.074 218.196  0.00  0.00            
ATOM   2324  HA  ALA X 148     164.490 160.319 219.144  0.00  0.00            
ATOM   2325  CB  ALA X 148     164.498 158.731 217.601  0.00  0.00            
ATOM   2326  HB1 ALA X 148     164.717 157.864 218.224  0.00  0.00            
ATOM   2327  HB2 ALA X 148     164.953 158.631 216.615  0.00  0.00            
ATOM   2328  HB3 ALA X 148     163.422 158.850 217.473  0.00  0.00            
ATOM   2329  C   ALA X 148     166.504 160.073 218.372  0.00  0.00            
ATOM   2330  O   ALA X 148     167.291 160.582 217.481  0.00  0.00            
ATOM   2331  N   SER X 149     166.987 159.584 219.497  0.00  0.00            
ATOM   2332  H   SER X 149     166.337 159.031 220.039  0.00  0.00            
ATOM   2333  CA  SER X 149     168.370 159.751 219.919  0.00  0.00            
ATOM   2334  HA  SER X 149     168.566 160.800 219.696  0.00  0.00            
ATOM   2335  CB  SER X 149     168.464 159.529 221.450  0.00  0.00            
ATOM   2336  HB2 SER X 149     167.830 160.206 222.023  0.00  0.00            
ATOM   2337  HB3 SER X 149     168.248 158.468 221.575  0.00  0.00            
ATOM   2338  OG  SER X 149     169.765 159.943 221.902  0.00  0.00            
ATOM   2339  HG  SER X 149     169.963 159.282 222.570  0.00  0.00            
ATOM   2340  C   SER X 149     169.286 158.886 219.157  0.00  0.00            
ATOM   2341  O   SER X 149     168.902 157.829 218.628  0.00  0.00            
ATOM   2342  N   ASP X 150     170.539 159.364 218.926  0.00  0.00            
ATOM   2343  H   ASP X 150     170.841 160.237 219.334  0.00  0.00            
ATOM   2344  CA  ASP X 150     171.435 158.702 218.021  0.00  0.00            
ATOM   2345  HA  ASP X 150     170.935 158.504 217.072  0.00  0.00            
ATOM   2346  CB  ASP X 150     172.665 159.551 217.684  0.00  0.00            
ATOM   2347  HB2 ASP X 150     173.146 159.107 216.812  0.00  0.00            
ATOM   2348  HB3 ASP X 150     172.304 160.556 217.468  0.00  0.00            
ATOM   2349  CG  ASP X 150     173.598 159.646 218.867  0.00  0.00            
ATOM   2350  OD1 ASP X 150     173.671 160.702 219.528  0.00  0.00            
ATOM   2351  OD2 ASP X 150     174.369 158.662 219.043  0.00  0.00            
ATOM   2352  C   ASP X 150     171.805 157.317 218.427  0.00  0.00            
ATOM   2353  O   ASP X 150     171.678 156.976 219.577  0.00  0.00            
ATOM   2354  N   PRO X 151     172.273 156.432 217.481  0.00  0.00            
ATOM   2355  CD  PRO X 151     172.361 156.593 216.024  0.00  0.00            
ATOM   2356  HD2 PRO X 151     173.210 157.231 215.778  0.00  0.00            
ATOM   2357  HD3 PRO X 151     171.384 156.902 215.652  0.00  0.00            
ATOM   2358  CG  PRO X 151     172.764 155.186 215.516  0.00  0.00            
ATOM   2359  HG2 PRO X 151     173.825 155.193 215.764  0.00  0.00            
ATOM   2360  HG3 PRO X 151     172.479 155.167 214.464  0.00  0.00            
ATOM   2361  CB  PRO X 151     172.106 154.222 216.489  0.00  0.00            
ATOM   2362  HB2 PRO X 151     172.645 153.283 216.366  0.00  0.00            
ATOM   2363  HB3 PRO X 151     171.031 154.100 216.359  0.00  0.00            
ATOM   2364  CA  PRO X 151     172.435 154.933 217.835  0.00  0.00            
ATOM   2365  HA  PRO X 151     171.626 154.923 218.566  0.00  0.00            
ATOM   2366  C   PRO X 151     173.788 154.581 218.431  0.00  0.00            
ATOM   2367  O   PRO X 151     173.989 153.493 218.923  0.00  0.00            
ATOM   2368  N   ALA X 152     174.724 155.479 218.420  0.00  0.00            
ATOM   2369  H   ALA X 152     174.460 156.359 218.001  0.00  0.00            
ATOM   2370  CA  ALA X 152     176.106 155.246 218.787  0.00  0.00            
ATOM   2371  HA  ALA X 152     176.300 154.182 218.923  0.00  0.00            
ATOM   2372  CB  ALA X 152     176.958 155.564 217.535  0.00  0.00            
ATOM   2373  HB1 ALA X 152     176.820 156.565 217.126  0.00  0.00            
ATOM   2374  HB2 ALA X 152     176.680 154.975 216.661  0.00  0.00            
ATOM   2375  HB3 ALA X 152     178.003 155.343 217.751  0.00  0.00            
ATOM   2376  C   ALA X 152     176.692 155.955 220.057  0.00  0.00            
ATOM   2377  O   ALA X 152     177.778 155.621 220.546  0.00  0.00            
ATOM   2378  N   SER X 153     175.974 156.935 220.612  0.00  0.00            
ATOM   2379  H   SER X 153     175.162 157.296 220.132  0.00  0.00            
ATOM   2380  CA  SER X 153     176.414 157.700 221.881  0.00  0.00            
ATOM   2381  HA  SER X 153     176.815 156.959 222.572  0.00  0.00            
ATOM   2382  CB  SER X 153     177.558 158.611 221.767  0.00  0.00            
ATOM   2383  HB2 SER X 153     177.855 158.873 222.783  0.00  0.00            
ATOM   2384  HB3 SER X 153     178.371 158.010 221.360  0.00  0.00            
ATOM   2385  OG  SER X 153     177.197 159.700 220.899  0.00  0.00            
ATOM   2386  HG  SER X 153     177.149 159.398 219.989  0.00  0.00            
ATOM   2387  C   SER X 153     175.312 158.428 222.603  0.00  0.00            
ATOM   2388  O   SER X 153     175.500 158.920 223.710  0.00  0.00            
ATOM   2389  N   SER X 154     174.099 158.547 222.061  0.00  0.00            
ATOM   2390  H   SER X 154     174.235 158.565 221.061  0.00  0.00            
ATOM   2391  CA  SER X 154     172.873 159.061 222.672  0.00  0.00            
ATOM   2392  HA  SER X 154     172.119 158.918 221.897  0.00  0.00            
ATOM   2393  CB  SER X 154     172.419 158.146 223.777  0.00  0.00            
ATOM   2394  HB2 SER X 154     172.340 157.127 223.399  0.00  0.00            
ATOM   2395  HB3 SER X 154     173.020 158.345 224.665  0.00  0.00            
ATOM   2396  OG  SER X 154     171.052 158.395 224.067  0.00  0.00            
ATOM   2397  HG  SER X 154     170.880 159.339 224.105  0.00  0.00            
ATOM   2398  C   SER X 154     172.822 160.509 222.958  0.00  0.00            
ATOM   2399  O   SER X 154     171.883 160.985 223.609  0.00  0.00            
ATOM   2400  N   THR X 155     173.924 161.208 222.679  0.00  0.00            
ATOM   2401  H   THR X 155     174.519 160.694 222.046  0.00  0.00            
ATOM   2402  CA  THR X 155     174.160 162.599 222.993  0.00  0.00            
ATOM   2403  HA  THR X 155     173.771 162.719 224.004  0.00  0.00            
ATOM   2404  CB  THR X 155     175.639 162.773 223.137  0.00  0.00            
ATOM   2405  HB  THR X 155     176.162 162.529 222.212  0.00  0.00            
ATOM   2406  CG2 THR X 155     176.198 164.133 223.568  0.00  0.00            
ATOM   2407 HG21 THR X 155     175.681 164.527 224.443  0.00  0.00            
ATOM   2408 HG22 THR X 155     176.089 164.869 222.772  0.00  0.00            
ATOM   2409 HG23 THR X 155     177.259 164.086 223.816  0.00  0.00            
ATOM   2410  OG1 THR X 155     176.128 161.965 224.216  0.00  0.00            
ATOM   2411  HG1 THR X 155     175.972 161.029 224.066  0.00  0.00            
ATOM   2412  C   THR X 155     173.562 163.595 221.913  0.00  0.00            
ATOM   2413  O   THR X 155     173.553 164.801 222.143  0.00  0.00            
ATOM   2414  N   SER X 156     173.129 163.111 220.754  0.00  0.00            
ATOM   2415  H   SER X 156     173.275 162.146 220.497  0.00  0.00            
ATOM   2416  CA  SER X 156     172.468 163.884 219.668  0.00  0.00            
ATOM   2417  HA  SER X 156     172.073 164.820 220.062  0.00  0.00            
ATOM   2418  CB  SER X 156     173.664 164.321 218.797  0.00  0.00            
ATOM   2419  HB2 SER X 156     174.424 164.806 219.410  0.00  0.00            
ATOM   2420  HB3 SER X 156     174.253 163.429 218.583  0.00  0.00            
ATOM   2421  OG  SER X 156     173.311 165.076 217.647  0.00  0.00            
ATOM   2422  HG  SER X 156     173.988 164.736 217.057  0.00  0.00            
ATOM   2423  C   SER X 156     171.308 163.124 218.938  0.00  0.00            
ATOM   2424  O   SER X 156     170.938 162.085 219.391  0.00  0.00            
ATOM   2425  N   CYS X 157     170.768 163.608 217.802  0.00  0.00            
ATOM   2426  H   CYS X 157     171.090 164.502 217.459  0.00  0.00            
ATOM   2427  CA  CYS X 157     169.674 163.002 217.031  0.00  0.00            
ATOM   2428  HA  CYS X 157     169.111 162.350 217.699  0.00  0.00            
ATOM   2429  CB  CYS X 157     168.831 164.195 216.616  0.00  0.00            
ATOM   2430  HB2 CYS X 157     167.825 163.812 216.445  0.00  0.00            
ATOM   2431  HB3 CYS X 157     168.781 164.827 217.503  0.00  0.00            
ATOM   2432  SG  CYS X 157     169.420 165.059 215.136  0.00  0.00            
ATOM   2433  HG  CYS X 157     170.595 165.591 215.487  0.00  0.00            
ATOM   2434  C   CYS X 157     170.087 162.020 215.950  0.00  0.00            
ATOM   2435  O   CYS X 157     171.150 162.117 215.351  0.00  0.00            
ATOM   2436  N   TYR X 158     169.131 161.143 215.485  0.00  0.00            
ATOM   2437  H   TYR X 158     168.245 161.070 215.964  0.00  0.00            
ATOM   2438  CA  TYR X 158     169.408 160.029 214.556  0.00  0.00            
ATOM   2439  HA  TYR X 158     170.291 159.454 214.833  0.00  0.00            
ATOM   2440  CB  TYR X 158     168.203 159.034 214.467  0.00  0.00            
ATOM   2441  HB2 TYR X 158     168.210 158.586 215.460  0.00  0.00            
ATOM   2442  HB3 TYR X 158     167.287 159.568 214.213  0.00  0.00            
ATOM   2443  CG  TYR X 158     168.312 157.856 213.547  0.00  0.00            
ATOM   2444  CD1 TYR X 158     168.069 158.093 212.204  0.00  0.00            
ATOM   2445  HD1 TYR X 158     167.755 159.052 211.820  0.00  0.00            
ATOM   2446  CE1 TYR X 158     168.290 157.089 211.206  0.00  0.00            
ATOM   2447  HE1 TYR X 158     168.038 157.384 210.198  0.00  0.00            
ATOM   2448  CZ  TYR X 158     168.773 155.820 211.600  0.00  0.00            
ATOM   2449  OH  TYR X 158     169.105 154.789 210.741  0.00  0.00            
ATOM   2450  HH  TYR X 158     168.801 154.966 209.847  0.00  0.00            
ATOM   2451  CE2 TYR X 158     168.877 155.531 212.961  0.00  0.00            
ATOM   2452  HE2 TYR X 158     169.172 154.522 213.211  0.00  0.00            
ATOM   2453  CD2 TYR X 158     168.662 156.559 213.893  0.00  0.00            
ATOM   2454  HD2 TYR X 158     168.795 156.363 214.947  0.00  0.00            
ATOM   2455  C   TYR X 158     169.792 160.631 213.190  0.00  0.00            
ATOM   2456  O   TYR X 158     170.620 160.130 212.443  0.00  0.00            
ATOM   2457  N   LEU X 159     169.291 161.881 212.921  0.00  0.00            
ATOM   2458  H   LEU X 159     168.668 162.323 213.581  0.00  0.00            
ATOM   2459  CA  LEU X 159     169.546 162.403 211.609  0.00  0.00            
ATOM   2460  HA  LEU X 159     169.288 161.691 210.825  0.00  0.00            
ATOM   2461  CB  LEU X 159     168.576 163.593 211.328  0.00  0.00            
ATOM   2462  HB2 LEU X 159     167.581 163.206 211.550  0.00  0.00            
ATOM   2463  HB3 LEU X 159     168.808 164.332 212.095  0.00  0.00            
ATOM   2464  CG  LEU X 159     168.594 164.124 209.817  0.00  0.00            
ATOM   2465  HG  LEU X 159     169.541 164.574 209.519  0.00  0.00            
ATOM   2466  CD1 LEU X 159     168.242 163.100 208.792  0.00  0.00            
ATOM   2467 HD11 LEU X 159     167.294 162.698 209.149  0.00  0.00            
ATOM   2468 HD12 LEU X 159     169.080 162.417 208.654  0.00  0.00            
ATOM   2469 HD13 LEU X 159     167.926 163.591 207.872  0.00  0.00            
ATOM   2470  CD2 LEU X 159     167.563 165.259 209.733  0.00  0.00            
ATOM   2471 HD21 LEU X 159     166.581 164.813 209.889  0.00  0.00            
ATOM   2472 HD22 LEU X 159     167.648 165.938 210.581  0.00  0.00            
ATOM   2473 HD23 LEU X 159     167.561 165.772 208.771  0.00  0.00            
ATOM   2474  C   LEU X 159     171.010 162.861 211.534  0.00  0.00            
ATOM   2475  O   LEU X 159     171.660 162.481 210.574  0.00  0.00            
ATOM   2476  N   GLU X 160     171.530 163.428 212.648  0.00  0.00            
ATOM   2477  H   GLU X 160     170.976 163.373 213.490  0.00  0.00            
ATOM   2478  CA  GLU X 160     172.819 164.107 212.703  0.00  0.00            
ATOM   2479  HA  GLU X 160     172.939 164.658 211.770  0.00  0.00            
ATOM   2480  CB  GLU X 160     172.945 165.054 213.879  0.00  0.00            
ATOM   2481  HB2 GLU X 160     172.107 165.741 213.760  0.00  0.00            
ATOM   2482  HB3 GLU X 160     172.736 164.532 214.813  0.00  0.00            
ATOM   2483  CG  GLU X 160     174.228 165.973 213.828  0.00  0.00            
ATOM   2484  HG2 GLU X 160     174.492 166.410 212.865  0.00  0.00            
ATOM   2485  HG3 GLU X 160     174.073 166.896 214.386  0.00  0.00            
ATOM   2486  CD  GLU X 160     175.440 165.257 214.523  0.00  0.00            
ATOM   2487  OE1 GLU X 160     176.510 165.185 213.876  0.00  0.00            
ATOM   2488  OE2 GLU X 160     175.272 164.616 215.573  0.00  0.00            
ATOM   2489  C   GLU X 160     173.986 163.182 212.705  0.00  0.00            
ATOM   2490  O   GLU X 160     175.008 163.385 212.026  0.00  0.00            
ATOM   2491  N   GLU X 161     173.885 161.927 213.282  0.00  0.00            
ATOM   2492  H   GLU X 161     173.017 161.803 213.784  0.00  0.00            
ATOM   2493  CA  GLU X 161     174.934 160.849 213.217  0.00  0.00            
ATOM   2494  HA  GLU X 161     175.887 161.306 213.481  0.00  0.00            
ATOM   2495  CB  GLU X 161     174.561 159.699 214.235  0.00  0.00            
ATOM   2496  HB2 GLU X 161     174.546 160.286 215.153  0.00  0.00            
ATOM   2497  HB3 GLU X 161     173.545 159.369 214.022  0.00  0.00            
ATOM   2498  CG  GLU X 161     175.444 158.510 214.431  0.00  0.00            
ATOM   2499  HG2 GLU X 161     175.118 157.736 215.126  0.00  0.00            
ATOM   2500  HG3 GLU X 161     175.604 158.003 213.480  0.00  0.00            
ATOM   2501  CD  GLU X 161     176.886 158.890 214.802  0.00  0.00            
ATOM   2502  OE1 GLU X 161     177.878 158.343 214.295  0.00  0.00            
ATOM   2503  OE2 GLU X 161     177.152 159.768 215.675  0.00  0.00            
ATOM   2504  C   GLU X 161     175.081 160.169 211.879  0.00  0.00            
ATOM   2505  O   GLU X 161     176.189 159.735 211.504  0.00  0.00            
ATOM   2506  N   HID X 162     174.024 160.299 211.024  0.00  0.00            
ATOM   2507  H   HID X 162     173.212 160.853 211.255  0.00  0.00            
ATOM   2508  CA  HID X 162     174.155 159.877 209.686  0.00  0.00            
ATOM   2509  HA  HID X 162     174.898 159.083 209.614  0.00  0.00            
ATOM   2510  CB  HID X 162     172.868 159.207 209.270  0.00  0.00            
ATOM   2511  HB2 HID X 162     172.014 159.854 209.471  0.00  0.00            
ATOM   2512  HB3 HID X 162     172.979 158.829 208.254  0.00  0.00            
ATOM   2513  CG  HID X 162     172.572 157.988 210.122  0.00  0.00            
ATOM   2514  ND1 HID X 162     171.884 158.060 211.314  0.00  0.00            
ATOM   2515  HD1 HID X 162     171.176 158.773 211.419  0.00  0.00            
ATOM   2516  CE1 HID X 162     172.154 156.925 212.045  0.00  0.00            
ATOM   2517  HE1 HID X 162     171.598 156.669 212.935  0.00  0.00            
ATOM   2518  NE2 HID X 162     172.933 156.110 211.273  0.00  0.00            
ATOM   2519  CD2 HID X 162     173.270 156.838 210.145  0.00  0.00            
ATOM   2520  HD2 HID X 162     173.926 156.498 209.356  0.00  0.00            
ATOM   2521  C   HID X 162     174.522 161.023 208.667  0.00  0.00            
ATOM   2522  O   HID X 162     175.394 160.846 207.835  0.00  0.00            
ATOM   2523  N   VAL X 163     173.846 162.134 208.812  0.00  0.00            
ATOM   2524  H   VAL X 163     173.127 162.277 209.507  0.00  0.00            
ATOM   2525  CA  VAL X 163     174.167 163.366 208.073  0.00  0.00            
ATOM   2526  HA  VAL X 163     173.990 163.343 206.998  0.00  0.00            
ATOM   2527  CB  VAL X 163     173.339 164.606 208.550  0.00  0.00            
ATOM   2528  HB  VAL X 163     173.185 164.533 209.627  0.00  0.00            
ATOM   2529  CG1 VAL X 163     173.913 165.956 208.217  0.00  0.00            
ATOM   2530 HG11 VAL X 163     173.114 166.685 208.355  0.00  0.00            
ATOM   2531 HG12 VAL X 163     174.808 166.183 208.795  0.00  0.00            
ATOM   2532 HG13 VAL X 163     174.248 166.025 207.183  0.00  0.00            
ATOM   2533  CG2 VAL X 163     171.890 164.531 207.883  0.00  0.00            
ATOM   2534 HG21 VAL X 163     172.088 164.651 206.818  0.00  0.00            
ATOM   2535 HG22 VAL X 163     171.279 165.343 208.278  0.00  0.00            
ATOM   2536 HG23 VAL X 163     171.546 163.515 208.078  0.00  0.00            
ATOM   2537  C   VAL X 163     175.659 163.737 208.078  0.00  0.00            
ATOM   2538  O   VAL X 163     176.251 164.027 207.062  0.00  0.00            
ATOM   2539  N   SER X 164     176.173 163.734 209.298  0.00  0.00            
ATOM   2540  H   SER X 164     175.736 163.304 210.101  0.00  0.00            
ATOM   2541  CA  SER X 164     177.547 164.145 209.522  0.00  0.00            
ATOM   2542  HA  SER X 164     177.631 165.149 209.105  0.00  0.00            
ATOM   2543  CB  SER X 164     177.809 164.239 211.018  0.00  0.00            
ATOM   2544  HB2 SER X 164     178.878 164.448 211.056  0.00  0.00            
ATOM   2545  HB3 SER X 164     177.123 164.976 211.435  0.00  0.00            
ATOM   2546  OG  SER X 164     177.474 162.964 211.699  0.00  0.00            
ATOM   2547  HG  SER X 164     176.605 163.160 212.056  0.00  0.00            
ATOM   2548  C   SER X 164     178.548 163.227 208.824  0.00  0.00            
ATOM   2549  O   SER X 164     179.421 163.691 208.149  0.00  0.00            
ATOM   2550  N   LYS X 165     178.363 161.909 208.862  0.00  0.00            
ATOM   2551  H   LYS X 165     177.657 161.635 209.529  0.00  0.00            
ATOM   2552  CA  LYS X 165     179.049 160.915 208.119  0.00  0.00            
ATOM   2553  HA  LYS X 165     180.131 160.906 208.250  0.00  0.00            
ATOM   2554  CB  LYS X 165     178.678 159.459 208.439  0.00  0.00            
ATOM   2555  HB2 LYS X 165     179.147 159.168 209.378  0.00  0.00            
ATOM   2556  HB3 LYS X 165     177.595 159.554 208.525  0.00  0.00            
ATOM   2557  CG  LYS X 165     179.130 158.387 207.410  0.00  0.00            
ATOM   2558  HG2 LYS X 165     178.639 157.473 207.743  0.00  0.00            
ATOM   2559  HG3 LYS X 165     178.772 158.621 206.408  0.00  0.00            
ATOM   2560  CD  LYS X 165     180.685 158.230 207.395  0.00  0.00            
ATOM   2561  HD2 LYS X 165     181.040 159.098 206.839  0.00  0.00            
ATOM   2562  HD3 LYS X 165     181.083 158.169 208.408  0.00  0.00            
ATOM   2563  CE  LYS X 165     181.152 156.962 206.643  0.00  0.00            
ATOM   2564  HE2 LYS X 165     180.843 156.887 205.600  0.00  0.00            
ATOM   2565  HE3 LYS X 165     182.222 157.164 206.596  0.00  0.00            
ATOM   2566  NZ  LYS X 165     180.946 155.714 207.427  0.00  0.00            
ATOM   2567  HZ1 LYS X 165     181.499 154.939 207.092  0.00  0.00            
ATOM   2568  HZ2 LYS X 165     179.988 155.399 207.372  0.00  0.00            
ATOM   2569  HZ3 LYS X 165     181.151 155.792 208.413  0.00  0.00            
ATOM   2570  C   LYS X 165     178.901 161.127 206.570  0.00  0.00            
ATOM   2571  O   LYS X 165     179.847 161.094 205.715  0.00  0.00            
ATOM   2572  N   GLU X 166     177.695 161.480 206.174  0.00  0.00            
ATOM   2573  H   GLU X 166     176.972 161.483 206.879  0.00  0.00            
ATOM   2574  CA  GLU X 166     177.385 161.613 204.774  0.00  0.00            
ATOM   2575  HA  GLU X 166     177.927 160.805 204.283  0.00  0.00            
ATOM   2576  CB  GLU X 166     175.866 161.340 204.656  0.00  0.00            
ATOM   2577  HB2 GLU X 166     175.326 162.092 205.233  0.00  0.00            
ATOM   2578  HB3 GLU X 166     175.664 161.790 203.684  0.00  0.00            
ATOM   2579  CG  GLU X 166     175.340 159.891 204.553  0.00  0.00            
ATOM   2580  HG2 GLU X 166     175.241 159.448 205.543  0.00  0.00            
ATOM   2581  HG3 GLU X 166     174.388 159.898 204.023  0.00  0.00            
ATOM   2582  CD  GLU X 166     176.338 158.951 203.829  0.00  0.00            
ATOM   2583  OE1 GLU X 166     176.864 159.304 202.738  0.00  0.00            
ATOM   2584  OE2 GLU X 166     176.642 157.879 204.360  0.00  0.00            
ATOM   2585  C   GLU X 166     177.879 162.955 204.154  0.00  0.00            
ATOM   2586  O   GLU X 166     178.141 162.999 202.926  0.00  0.00            
ATOM   2587  N   ALA X 167     177.991 163.983 204.926  0.00  0.00            
ATOM   2588  H   ALA X 167     177.686 163.911 205.886  0.00  0.00            
ATOM   2589  CA  ALA X 167     178.726 165.180 204.590  0.00  0.00            
ATOM   2590  HA  ALA X 167     178.290 165.653 203.710  0.00  0.00            
ATOM   2591  CB  ALA X 167     178.585 166.267 205.677  0.00  0.00            
ATOM   2592  HB1 ALA X 167     177.552 166.608 205.751  0.00  0.00            
ATOM   2593  HB2 ALA X 167     179.227 167.120 205.462  0.00  0.00            
ATOM   2594  HB3 ALA X 167     178.720 165.995 206.724  0.00  0.00            
ATOM   2595  C   ALA X 167     180.242 165.058 204.333  0.00  0.00            
ATOM   2596  O   ALA X 167     180.739 165.707 203.332  0.00  0.00            
ATOM   2597  N   GLU X 168     180.954 164.177 205.012  0.00  0.00            
ATOM   2598  H   GLU X 168     180.595 163.506 205.676  0.00  0.00            
ATOM   2599  CA  GLU X 168     182.378 164.035 204.669  0.00  0.00            
ATOM   2600  HA  GLU X 168     182.809 165.019 204.847  0.00  0.00            
ATOM   2601  CB  GLU X 168     183.085 163.040 205.703  0.00  0.00            
ATOM   2602  HB2 GLU X 168     182.645 162.043 205.707  0.00  0.00            
ATOM   2603  HB3 GLU X 168     184.125 162.997 205.381  0.00  0.00            
ATOM   2604  CG  GLU X 168     183.085 163.528 207.088  0.00  0.00            
ATOM   2605  HG2 GLU X 168     182.032 163.513 207.368  0.00  0.00            
ATOM   2606  HG3 GLU X 168     183.533 162.710 207.654  0.00  0.00            
ATOM   2607  CD  GLU X 168     183.815 164.838 207.262  0.00  0.00            
ATOM   2608  OE1 GLU X 168     183.528 165.568 208.224  0.00  0.00            
ATOM   2609  OE2 GLU X 168     184.754 165.193 206.548  0.00  0.00            
ATOM   2610  C   GLU X 168     182.629 163.525 203.245  0.00  0.00            
ATOM   2611  O   GLU X 168     183.635 163.737 202.688  0.00  0.00            
ATOM   2612  N   VAL X 169     181.697 162.767 202.683  0.00  0.00            
ATOM   2613  H   VAL X 169     180.786 162.669 203.109  0.00  0.00            
ATOM   2614  CA  VAL X 169     181.832 162.334 201.263  0.00  0.00            
ATOM   2615  HA  VAL X 169     182.775 161.822 201.071  0.00  0.00            
ATOM   2616  CB  VAL X 169     180.660 161.309 200.854  0.00  0.00            
ATOM   2617  HB  VAL X 169     179.770 161.900 200.636  0.00  0.00            
ATOM   2618  CG1 VAL X 169     181.040 160.637 199.519  0.00  0.00            
ATOM   2619 HG11 VAL X 169     180.347 159.829 199.289  0.00  0.00            
ATOM   2620 HG12 VAL X 169     181.098 161.364 198.708  0.00  0.00            
ATOM   2621 HG13 VAL X 169     181.998 160.119 199.556  0.00  0.00            
ATOM   2622  CG2 VAL X 169     180.281 160.157 201.799  0.00  0.00            
ATOM   2623 HG21 VAL X 169     179.395 159.615 201.468  0.00  0.00            
ATOM   2624 HG22 VAL X 169     180.099 160.576 202.789  0.00  0.00            
ATOM   2625 HG23 VAL X 169     181.126 159.473 201.876  0.00  0.00            
ATOM   2626  C   VAL X 169     181.684 163.561 200.293  0.00  0.00            
ATOM   2627  O   VAL X 169     182.536 163.734 199.399  0.00  0.00            
ATOM   2628  N   LEU X 170     180.587 164.332 200.365  0.00  0.00            
ATOM   2629  H   LEU X 170     179.920 164.149 201.101  0.00  0.00            
ATOM   2630  CA  LEU X 170     180.402 165.578 199.680  0.00  0.00            
ATOM   2631  HA  LEU X 170     180.171 165.429 198.626  0.00  0.00            
ATOM   2632  CB  LEU X 170     179.181 166.224 200.350  0.00  0.00            
ATOM   2633  HB2 LEU X 170     178.287 165.644 200.121  0.00  0.00            
ATOM   2634  HB3 LEU X 170     179.344 166.282 201.426  0.00  0.00            
ATOM   2635  CG  LEU X 170     178.971 167.630 199.965  0.00  0.00            
ATOM   2636  HG  LEU X 170     179.831 168.189 200.335  0.00  0.00            
ATOM   2637  CD1 LEU X 170     178.733 167.731 198.487  0.00  0.00            
ATOM   2638 HD11 LEU X 170     177.971 167.064 198.083  0.00  0.00            
ATOM   2639 HD12 LEU X 170     179.610 167.420 197.920  0.00  0.00            
ATOM   2640 HD13 LEU X 170     178.407 168.758 198.327  0.00  0.00            
ATOM   2641  CD2 LEU X 170     177.768 168.263 200.660  0.00  0.00            
ATOM   2642 HD21 LEU X 170     176.813 167.927 200.256  0.00  0.00            
ATOM   2643 HD22 LEU X 170     177.965 168.144 201.726  0.00  0.00            
ATOM   2644 HD23 LEU X 170     177.798 169.346 200.543  0.00  0.00            
ATOM   2645  C   LEU X 170     181.635 166.465 199.773  0.00  0.00            
ATOM   2646  O   LEU X 170     182.101 166.855 198.737  0.00  0.00            
ATOM   2647  N   ILE X 171     182.217 166.698 200.965  0.00  0.00            
ATOM   2648  H   ILE X 171     181.841 166.290 201.809  0.00  0.00            
ATOM   2649  CA  ILE X 171     183.451 167.559 201.066  0.00  0.00            
ATOM   2650  HA  ILE X 171     183.207 168.450 200.488  0.00  0.00            
ATOM   2651  CB  ILE X 171     183.681 167.863 202.568  0.00  0.00            
ATOM   2652  HB  ILE X 171     183.878 166.949 203.128  0.00  0.00            
ATOM   2653  CG2 ILE X 171     184.978 168.682 202.560  0.00  0.00            
ATOM   2654 HG21 ILE X 171     184.912 169.595 201.969  0.00  0.00            
ATOM   2655 HG22 ILE X 171     185.879 168.171 202.221  0.00  0.00            
ATOM   2656 HG23 ILE X 171     185.174 168.996 203.585  0.00  0.00            
ATOM   2657  CG1 ILE X 171     182.565 168.627 203.135  0.00  0.00            
ATOM   2658 HG12 ILE X 171     182.278 169.496 202.544  0.00  0.00            
ATOM   2659 HG13 ILE X 171     181.622 168.081 203.149  0.00  0.00            
ATOM   2660  CD1 ILE X 171     182.781 169.031 204.586  0.00  0.00            
ATOM   2661 HD11 ILE X 171     181.795 169.294 204.968  0.00  0.00            
ATOM   2662 HD12 ILE X 171     183.446 169.881 204.737  0.00  0.00            
ATOM   2663 HD13 ILE X 171     183.061 168.160 205.178  0.00  0.00            
ATOM   2664  C   ILE X 171     184.664 166.905 200.296  0.00  0.00            
ATOM   2665  O   ILE X 171     185.363 167.499 199.494  0.00  0.00            
ATOM   2666  N   SER X 172     184.932 165.630 200.479  0.00  0.00            
ATOM   2667  H   SER X 172     184.304 165.161 201.116  0.00  0.00            
ATOM   2668  CA  SER X 172     186.152 165.013 199.902  0.00  0.00            
ATOM   2669  HA  SER X 172     186.933 165.733 200.149  0.00  0.00            
ATOM   2670  CB  SER X 172     186.357 163.710 200.683  0.00  0.00            
ATOM   2671  HB2 SER X 172     186.756 163.958 201.667  0.00  0.00            
ATOM   2672  HB3 SER X 172     185.476 163.071 200.642  0.00  0.00            
ATOM   2673  OG  SER X 172     187.381 163.065 199.991  0.00  0.00            
ATOM   2674  HG  SER X 172     187.055 162.646 199.191  0.00  0.00            
ATOM   2675  C   SER X 172     186.075 164.956 198.360  0.00  0.00            
ATOM   2676  O   SER X 172     187.059 165.173 197.623  0.00  0.00            
ATOM   2677  N   THR X 173     184.862 164.767 197.830  0.00  0.00            
ATOM   2678  H   THR X 173     184.162 164.665 198.552  0.00  0.00            
ATOM   2679  CA  THR X 173     184.437 164.870 196.364  0.00  0.00            
ATOM   2680  HA  THR X 173     184.985 164.211 195.690  0.00  0.00            
ATOM   2681  CB  THR X 173     182.971 164.331 196.165  0.00  0.00            
ATOM   2682  HB  THR X 173     182.275 165.057 196.585  0.00  0.00            
ATOM   2683  CG2 THR X 173     182.692 164.032 194.671  0.00  0.00            
ATOM   2684 HG21 THR X 173     181.625 163.984 194.457  0.00  0.00            
ATOM   2685 HG22 THR X 173     183.144 163.079 194.395  0.00  0.00            
ATOM   2686 HG23 THR X 173     183.058 164.872 194.081  0.00  0.00            
ATOM   2687  OG1 THR X 173     182.915 163.109 196.836  0.00  0.00            
ATOM   2688  HG1 THR X 173     182.649 163.370 197.720  0.00  0.00            
ATOM   2689  C   THR X 173     184.516 166.239 195.785  0.00  0.00            
ATOM   2690  O   THR X 173     185.088 166.418 194.672  0.00  0.00            
ATOM   2691  N   LEU X 174     184.134 167.302 196.462  0.00  0.00            
ATOM   2692  H   LEU X 174     183.561 167.164 197.282  0.00  0.00            
ATOM   2693  CA  LEU X 174     184.317 168.701 196.104  0.00  0.00            
ATOM   2694  HA  LEU X 174     183.866 168.854 195.124  0.00  0.00            
ATOM   2695  CB  LEU X 174     183.502 169.609 197.037  0.00  0.00            
ATOM   2696  HB2 LEU X 174     183.952 169.465 198.019  0.00  0.00            
ATOM   2697  HB3 LEU X 174     183.718 170.654 196.813  0.00  0.00            
ATOM   2698  CG  LEU X 174     182.034 169.445 197.044  0.00  0.00            
ATOM   2699  HG  LEU X 174     181.765 168.412 196.827  0.00  0.00            
ATOM   2700  CD1 LEU X 174     181.447 169.903 198.359  0.00  0.00            
ATOM   2701 HD11 LEU X 174     180.364 169.960 198.248  0.00  0.00            
ATOM   2702 HD12 LEU X 174     181.881 170.877 198.586  0.00  0.00            
ATOM   2703 HD13 LEU X 174     181.756 169.296 199.210  0.00  0.00            
ATOM   2704  CD2 LEU X 174     181.358 170.204 195.946  0.00  0.00            
ATOM   2705 HD21 LEU X 174     180.282 170.031 195.944  0.00  0.00            
ATOM   2706 HD22 LEU X 174     181.586 171.267 196.019  0.00  0.00            
ATOM   2707 HD23 LEU X 174     181.714 169.935 194.951  0.00  0.00            
ATOM   2708  C   LEU X 174     185.806 169.088 196.085  0.00  0.00            
ATOM   2709  O   LEU X 174     186.165 169.956 195.288  0.00  0.00            
ATOM   2710  N   GLN X 175     186.593 168.590 196.979  0.00  0.00            
ATOM   2711  H   GLN X 175     186.140 167.911 197.574  0.00  0.00            
ATOM   2712  CA  GLN X 175     188.053 168.775 197.175  0.00  0.00            
ATOM   2713  HA  GLN X 175     188.251 169.844 197.102  0.00  0.00            
ATOM   2714  CB  GLN X 175     188.646 168.334 198.543  0.00  0.00            
ATOM   2715  HB2 GLN X 175     188.167 167.381 198.770  0.00  0.00            
ATOM   2716  HB3 GLN X 175     189.710 168.176 198.367  0.00  0.00            
ATOM   2717  CG  GLN X 175     188.261 169.224 199.746  0.00  0.00            
ATOM   2718  HG2 GLN X 175     188.447 170.287 199.597  0.00  0.00            
ATOM   2719  HG3 GLN X 175     187.190 169.042 199.830  0.00  0.00            
ATOM   2720  CD  GLN X 175     188.899 168.822 200.997  0.00  0.00            
ATOM   2721  OE1 GLN X 175     188.469 167.890 201.687  0.00  0.00            
ATOM   2722  NE2 GLN X 175     190.000 169.431 201.401  0.00  0.00            
ATOM   2723 HE21 GLN X 175     190.529 168.970 202.128  0.00  0.00            
ATOM   2724 HE22 GLN X 175     190.313 170.176 200.795  0.00  0.00            
ATOM   2725  C   GLN X 175     188.817 168.247 195.961  0.00  0.00            
ATOM   2726  O   GLN X 175     189.828 168.801 195.536  0.00  0.00            
ATOM   2727  N   GLU X 176     188.339 167.168 195.343  0.00  0.00            
ATOM   2728  H   GLU X 176     187.545 166.652 195.695  0.00  0.00            
ATOM   2729  CA  GLU X 176     188.940 166.556 194.149  0.00  0.00            
ATOM   2730  HA  GLU X 176     190.020 166.576 194.298  0.00  0.00            
ATOM   2731  CB  GLU X 176     188.551 165.081 194.044  0.00  0.00            
ATOM   2732  HB2 GLU X 176     188.787 164.454 194.904  0.00  0.00            
ATOM   2733  HB3 GLU X 176     187.498 164.891 193.835  0.00  0.00            
ATOM   2734  CG  GLU X 176     189.245 164.313 192.845  0.00  0.00            
ATOM   2735  HG2 GLU X 176     188.900 163.285 192.733  0.00  0.00            
ATOM   2736  HG3 GLU X 176     189.024 164.699 191.849  0.00  0.00            
ATOM   2737  CD  GLU X 176     190.830 164.109 193.018  0.00  0.00            
ATOM   2738  OE1 GLU X 176     191.545 163.846 191.985  0.00  0.00            
ATOM   2739  OE2 GLU X 176     191.315 164.231 194.161  0.00  0.00            
ATOM   2740  C   GLU X 176     188.558 167.374 192.923  0.00  0.00            
ATOM   2741  O   GLU X 176     189.315 167.379 191.963  0.00  0.00            
ATOM   2742  N   LEU X 177     187.438 168.035 192.969  0.00  0.00            
ATOM   2743  H   LEU X 177     186.845 167.899 193.776  0.00  0.00            
ATOM   2744  CA  LEU X 177     187.024 168.939 191.935  0.00  0.00            
ATOM   2745  HA  LEU X 177     187.202 168.526 190.942  0.00  0.00            
ATOM   2746  CB  LEU X 177     185.531 169.147 192.069  0.00  0.00            
ATOM   2747  HB2 LEU X 177     185.282 169.346 193.112  0.00  0.00            
ATOM   2748  HB3 LEU X 177     185.380 170.017 191.430  0.00  0.00            
ATOM   2749  CG  LEU X 177     184.793 167.891 191.538  0.00  0.00            
ATOM   2750  HG  LEU X 177     184.997 166.964 192.074  0.00  0.00            
ATOM   2751  CD1 LEU X 177     183.377 168.111 191.851  0.00  0.00            
ATOM   2752 HD11 LEU X 177     182.875 168.686 191.073  0.00  0.00            
ATOM   2753 HD12 LEU X 177     183.185 168.708 192.743  0.00  0.00            
ATOM   2754 HD13 LEU X 177     182.942 167.122 191.996  0.00  0.00            
ATOM   2755  CD2 LEU X 177     184.890 167.539 190.072  0.00  0.00            
ATOM   2756 HD21 LEU X 177     184.122 166.767 190.036  0.00  0.00            
ATOM   2757 HD22 LEU X 177     184.462 168.297 189.416  0.00  0.00            
ATOM   2758 HD23 LEU X 177     185.927 167.250 189.904  0.00  0.00            
ATOM   2759  C   LEU X 177     187.865 170.248 192.062  0.00  0.00            
ATOM   2760  O   LEU X 177     188.274 170.736 190.967  0.00  0.00            
ATOM   2761  N   MET X 178     188.279 170.739 193.265  0.00  0.00            
ATOM   2762  H   MET X 178     187.863 170.289 194.067  0.00  0.00            
ATOM   2763  CA  MET X 178     189.358 171.780 193.381  0.00  0.00            
ATOM   2764  HA  MET X 178     189.150 172.657 192.768  0.00  0.00            
ATOM   2765  CB  MET X 178     189.505 172.254 194.792  0.00  0.00            
ATOM   2766  HB2 MET X 178     189.881 171.551 195.535  0.00  0.00            
ATOM   2767  HB3 MET X 178     190.302 172.987 194.669  0.00  0.00            
ATOM   2768  CG  MET X 178     188.280 173.152 195.332  0.00  0.00            
ATOM   2769  HG2 MET X 178     187.477 172.489 195.653  0.00  0.00            
ATOM   2770  HG3 MET X 178     188.853 173.663 196.106  0.00  0.00            
ATOM   2771  SD  MET X 178     187.622 174.361 194.201  0.00  0.00            
ATOM   2772  CE  MET X 178     186.342 173.472 193.307  0.00  0.00            
ATOM   2773  HE1 MET X 178     186.837 172.866 192.548  0.00  0.00            
ATOM   2774  HE2 MET X 178     185.656 172.934 193.961  0.00  0.00            
ATOM   2775  HE3 MET X 178     185.915 174.330 192.788  0.00  0.00            
ATOM   2776  C   MET X 178     190.712 171.254 192.887  0.00  0.00            
ATOM   2777  O   MET X 178     191.390 172.085 192.251  0.00  0.00            
ATOM   2778  N   ALA X 179     191.132 170.008 193.201  0.00  0.00            
ATOM   2779  H   ALA X 179     190.553 169.569 193.902  0.00  0.00            
ATOM   2780  CA  ALA X 179     192.343 169.386 192.694  0.00  0.00            
ATOM   2781  HA  ALA X 179     193.179 170.042 192.935  0.00  0.00            
ATOM   2782  CB  ALA X 179     192.460 167.962 193.337  0.00  0.00            
ATOM   2783  HB1 ALA X 179     191.900 167.173 192.836  0.00  0.00            
ATOM   2784  HB2 ALA X 179     192.254 167.871 194.404  0.00  0.00            
ATOM   2785  HB3 ALA X 179     193.509 167.668 193.298  0.00  0.00            
ATOM   2786  C   ALA X 179     192.341 169.212 191.155  0.00  0.00            
ATOM   2787  O   ALA X 179     193.393 169.071 190.719  0.00  0.00            
ATOM   2788  N   GLY X 180     191.267 169.269 190.371  0.00  0.00            
ATOM   2789  H   GLY X 180     190.415 169.324 190.911  0.00  0.00            
ATOM   2790  CA  GLY X 180     191.223 169.128 188.968  0.00  0.00            
ATOM   2791  HA2 GLY X 180     192.165 168.730 188.592  0.00  0.00            
ATOM   2792  HA3 GLY X 180     190.492 168.354 188.731  0.00  0.00            
ATOM   2793  C   GLY X 180     190.904 170.512 188.333  0.00  0.00            
ATOM   2794  O   GLY X 180     191.760 171.472 188.416  0.00  0.00            
ATOM   2795  N   PRO X 181     189.755 170.672 187.738  0.00  0.00            
ATOM   2796  CD  PRO X 181     188.616 169.735 187.665  0.00  0.00            
ATOM   2797  HD2 PRO X 181     188.460 169.395 188.689  0.00  0.00            
ATOM   2798  HD3 PRO X 181     188.895 168.913 187.006  0.00  0.00            
ATOM   2799  CG  PRO X 181     187.393 170.481 187.319  0.00  0.00            
ATOM   2800  HG2 PRO X 181     186.699 170.822 188.087  0.00  0.00            
ATOM   2801  HG3 PRO X 181     186.724 169.930 186.657  0.00  0.00            
ATOM   2802  CB  PRO X 181     187.935 171.611 186.464  0.00  0.00            
ATOM   2803  HB2 PRO X 181     187.235 172.446 186.472  0.00  0.00            
ATOM   2804  HB3 PRO X 181     188.076 171.217 185.457  0.00  0.00            
ATOM   2805  CA  PRO X 181     189.342 171.895 187.066  0.00  0.00            
ATOM   2806  HA  PRO X 181     190.003 172.094 186.222  0.00  0.00            
ATOM   2807  C   PRO X 181     189.210 173.113 187.969  0.00  0.00            
ATOM   2808  O   PRO X 181     189.208 174.176 187.406  0.00  0.00            
ATOM   2809  N   GLY X 182     189.338 173.123 189.302  0.00  0.00            
ATOM   2810  H   GLY X 182     189.580 172.243 189.734  0.00  0.00            
ATOM   2811  CA  GLY X 182     189.340 174.294 190.206  0.00  0.00            
ATOM   2812  HA2 GLY X 182     189.920 174.091 191.106  0.00  0.00            
ATOM   2813  HA3 GLY X 182     189.874 175.110 189.718  0.00  0.00            
ATOM   2814  C   GLY X 182     187.919 174.755 190.614  0.00  0.00            
ATOM   2815  O   GLY X 182     187.719 175.772 191.274  0.00  0.00            
ATOM   2816  N   HID X 183     186.878 174.103 190.016  0.00  0.00            
ATOM   2817  H   HID X 183     187.037 173.272 189.465  0.00  0.00            
ATOM   2818  CA  HID X 183     185.498 174.592 190.066  0.00  0.00            
ATOM   2819  HA  HID X 183     185.326 175.274 190.898  0.00  0.00            
ATOM   2820  CB  HID X 183     185.180 175.346 188.719  0.00  0.00            
ATOM   2821  HB2 HID X 183     185.140 174.564 187.961  0.00  0.00            
ATOM   2822  HB3 HID X 183     184.200 175.778 188.922  0.00  0.00            
ATOM   2823  CG  HID X 183     186.147 176.528 188.398  0.00  0.00            
ATOM   2824  ND1 HID X 183     187.399 176.559 187.918  0.00  0.00            
ATOM   2825  HD1 HID X 183     187.878 175.756 187.536  0.00  0.00            
ATOM   2826  CE1 HID X 183     187.926 177.765 187.905  0.00  0.00            
ATOM   2827  HE1 HID X 183     188.990 177.857 187.749  0.00  0.00            
ATOM   2828  NE2 HID X 183     187.046 178.601 188.452  0.00  0.00            
ATOM   2829  CD2 HID X 183     185.903 177.823 188.738  0.00  0.00            
ATOM   2830  HD2 HID X 183     185.000 178.126 189.248  0.00  0.00            
ATOM   2831  C   HID X 183     184.586 173.404 190.185  0.00  0.00            
ATOM   2832  O   HID X 183     184.956 172.272 189.738  0.00  0.00            
ATOM   2833  N   PHE X 184     183.400 173.572 190.821  0.00  0.00            
ATOM   2834  H   PHE X 184     183.161 174.517 191.087  0.00  0.00            
ATOM   2835  CA  PHE X 184     182.370 172.486 191.088  0.00  0.00            
ATOM   2836  HA  PHE X 184     182.719 171.666 190.460  0.00  0.00            
ATOM   2837  CB  PHE X 184     182.406 172.024 192.552  0.00  0.00            
ATOM   2838  HB2 PHE X 184     182.030 171.008 192.430  0.00  0.00            
ATOM   2839  HB3 PHE X 184     183.411 171.756 192.878  0.00  0.00            
ATOM   2840  CG  PHE X 184     181.624 172.887 193.519  0.00  0.00            
ATOM   2841  CD1 PHE X 184     180.206 172.811 193.639  0.00  0.00            
ATOM   2842  HD1 PHE X 184     179.637 171.976 193.259  0.00  0.00            
ATOM   2843  CE1 PHE X 184     179.504 173.756 194.516  0.00  0.00            
ATOM   2844  HE1 PHE X 184     178.431 173.668 194.596  0.00  0.00            
ATOM   2845  CZ  PHE X 184     180.203 174.867 195.073  0.00  0.00            
ATOM   2846  HZ  PHE X 184     179.728 175.540 195.772  0.00  0.00            
ATOM   2847  CE2 PHE X 184     181.636 174.926 194.882  0.00  0.00            
ATOM   2848  HE2 PHE X 184     182.209 175.698 195.374  0.00  0.00            
ATOM   2849  CD2 PHE X 184     182.315 173.969 194.090  0.00  0.00            
ATOM   2850  HD2 PHE X 184     183.382 173.970 193.919  0.00  0.00            
ATOM   2851  C   PHE X 184     180.906 172.864 190.647  0.00  0.00            
ATOM   2852  O   PHE X 184     180.591 173.989 190.319  0.00  0.00            
ATOM   2853  N   ASN X 185     179.998 171.843 190.574  0.00  0.00            
ATOM   2854  H   ASN X 185     180.407 170.943 190.782  0.00  0.00            
ATOM   2855  CA  ASN X 185     178.558 171.792 190.305  0.00  0.00            
ATOM   2856  HA  ASN X 185     178.251 172.795 190.011  0.00  0.00            
ATOM   2857  CB  ASN X 185     178.349 170.770 189.176  0.00  0.00            
ATOM   2858  HB2 ASN X 185     178.801 171.093 188.239  0.00  0.00            
ATOM   2859  HB3 ASN X 185     178.860 169.855 189.475  0.00  0.00            
ATOM   2860  CG  ASN X 185     176.839 170.446 189.008  0.00  0.00            
ATOM   2861  OD1 ASN X 185     176.188 169.803 189.779  0.00  0.00            
ATOM   2862  ND2 ASN X 185     176.250 170.736 187.877  0.00  0.00            
ATOM   2863 HD21 ASN X 185     176.549 171.474 187.256  0.00  0.00            
ATOM   2864 HD22 ASN X 185     175.352 170.314 187.687  0.00  0.00            
ATOM   2865  C   ASN X 185     177.864 171.253 191.543  0.00  0.00            
ATOM   2866  O   ASN X 185     178.193 170.183 192.057  0.00  0.00            
ATOM   2867  N   PRO X 186     176.779 171.919 192.051  0.00  0.00            
ATOM   2868  CD  PRO X 186     176.107 173.090 191.415  0.00  0.00            
ATOM   2869  HD2 PRO X 186     175.622 172.886 190.461  0.00  0.00            
ATOM   2870  HD3 PRO X 186     176.710 173.981 191.243  0.00  0.00            
ATOM   2871  CG  PRO X 186     175.080 173.547 192.492  0.00  0.00            
ATOM   2872  HG2 PRO X 186     174.086 173.652 192.055  0.00  0.00            
ATOM   2873  HG3 PRO X 186     175.456 174.518 192.813  0.00  0.00            
ATOM   2874  CB  PRO X 186     175.180 172.533 193.663  0.00  0.00            
ATOM   2875  HB2 PRO X 186     174.220 172.238 194.086  0.00  0.00            
ATOM   2876  HB3 PRO X 186     175.588 173.123 194.484  0.00  0.00            
ATOM   2877  CA  PRO X 186     176.133 171.436 193.243  0.00  0.00            
ATOM   2878  HA  PRO X 186     176.863 171.228 194.026  0.00  0.00            
ATOM   2879  C   PRO X 186     175.473 170.067 193.157  0.00  0.00            
ATOM   2880  O   PRO X 186     175.870 169.097 193.837  0.00  0.00            
ATOM   2881  N   TYR X 187     174.462 170.059 192.325  0.00  0.00            
ATOM   2882  H   TYR X 187     174.268 170.945 191.881  0.00  0.00            
ATOM   2883  CA  TYR X 187     173.430 168.952 192.351  0.00  0.00            
ATOM   2884  HA  TYR X 187     173.049 168.873 193.369  0.00  0.00            
ATOM   2885  CB  TYR X 187     172.354 169.305 191.321  0.00  0.00            
ATOM   2886  HB2 TYR X 187     171.872 170.188 191.742  0.00  0.00            
ATOM   2887  HB3 TYR X 187     172.832 169.678 190.415  0.00  0.00            
ATOM   2888  CG  TYR X 187     171.238 168.263 191.066  0.00  0.00            
ATOM   2889  CD1 TYR X 187     169.954 168.463 191.638  0.00  0.00            
ATOM   2890  HD1 TYR X 187     169.680 169.280 192.290  0.00  0.00            
ATOM   2891  CE1 TYR X 187     168.967 167.541 191.434  0.00  0.00            
ATOM   2892  HE1 TYR X 187     167.983 167.732 191.837  0.00  0.00            
ATOM   2893  CZ  TYR X 187     169.289 166.326 190.887  0.00  0.00            
ATOM   2894  OH  TYR X 187     168.345 165.382 190.947  0.00  0.00            
ATOM   2895  HH  TYR X 187     168.598 164.598 190.453  0.00  0.00            
ATOM   2896  CE2 TYR X 187     170.491 166.130 190.264  0.00  0.00            
ATOM   2897  HE2 TYR X 187     170.664 165.200 189.742  0.00  0.00            
ATOM   2898  CD2 TYR X 187     171.491 167.155 190.262  0.00  0.00            
ATOM   2899  HD2 TYR X 187     172.477 167.019 189.844  0.00  0.00            
ATOM   2900  C   TYR X 187     174.058 167.617 192.062  0.00  0.00            
ATOM   2901  O   TYR X 187     173.684 166.616 192.718  0.00  0.00            
ATOM   2902  N   ARG X 188     175.062 167.522 191.155  0.00  0.00            
ATOM   2903  H   ARG X 188     175.449 168.323 190.676  0.00  0.00            
ATOM   2904  CA  ARG X 188     175.807 166.310 190.815  0.00  0.00            
ATOM   2905  HA  ARG X 188     175.188 165.591 190.278  0.00  0.00            
ATOM   2906  CB  ARG X 188     176.923 166.848 189.857  0.00  0.00            
ATOM   2907  HB2 ARG X 188     176.464 167.494 189.109  0.00  0.00            
ATOM   2908  HB3 ARG X 188     177.703 167.480 190.280  0.00  0.00            
ATOM   2909  CG  ARG X 188     177.421 165.577 189.057  0.00  0.00            
ATOM   2910  HG2 ARG X 188     177.926 164.926 189.770  0.00  0.00            
ATOM   2911  HG3 ARG X 188     176.545 165.086 188.633  0.00  0.00            
ATOM   2912  CD  ARG X 188     178.315 165.943 187.934  0.00  0.00            
ATOM   2913  HD2 ARG X 188     179.129 166.495 188.404  0.00  0.00            
ATOM   2914  HD3 ARG X 188     178.684 165.020 187.486  0.00  0.00            
ATOM   2915  NE  ARG X 188     177.629 166.781 186.889  0.00  0.00            
ATOM   2916  HE  ARG X 188     176.742 166.463 186.524  0.00  0.00            
ATOM   2917  CZ  ARG X 188     177.973 167.947 186.366  0.00  0.00            
ATOM   2918  NH1 ARG X 188     178.968 168.663 186.832  0.00  0.00            
ATOM   2919 HH11 ARG X 188     179.587 168.089 187.386  0.00  0.00            
ATOM   2920 HH12 ARG X 188     179.287 169.501 186.368  0.00  0.00            
ATOM   2921  NH2 ARG X 188     177.351 168.523 185.388  0.00  0.00            
ATOM   2922 HH21 ARG X 188     176.534 168.076 184.997  0.00  0.00            
ATOM   2923 HH22 ARG X 188     177.594 169.484 185.195  0.00  0.00            
ATOM   2924  C   ARG X 188     176.430 165.588 191.989  0.00  0.00            
ATOM   2925  O   ARG X 188     176.590 164.384 191.850  0.00  0.00            
ATOM   2926  N   TYR X 189     176.875 166.247 193.054  0.00  0.00            
ATOM   2927  H   TYR X 189     176.686 167.239 193.044  0.00  0.00            
ATOM   2928  CA  TYR X 189     177.603 165.630 194.178  0.00  0.00            
ATOM   2929  HA  TYR X 189     177.614 164.543 194.099  0.00  0.00            
ATOM   2930  CB  TYR X 189     179.072 166.243 194.119  0.00  0.00            
ATOM   2931  HB2 TYR X 189     178.952 167.317 194.263  0.00  0.00            
ATOM   2932  HB3 TYR X 189     179.608 166.006 195.039  0.00  0.00            
ATOM   2933  CG  TYR X 189     179.876 166.026 192.827  0.00  0.00            
ATOM   2934  CD1 TYR X 189     180.114 164.684 192.381  0.00  0.00            
ATOM   2935  HD1 TYR X 189     179.784 163.861 192.998  0.00  0.00            
ATOM   2936  CE1 TYR X 189     180.638 164.497 191.092  0.00  0.00            
ATOM   2937  HE1 TYR X 189     180.772 163.479 190.755  0.00  0.00            
ATOM   2938  CZ  TYR X 189     180.987 165.605 190.313  0.00  0.00            
ATOM   2939  OH  TYR X 189     181.547 165.390 189.132  0.00  0.00            
ATOM   2940  HH  TYR X 189     181.442 166.199 188.626  0.00  0.00            
ATOM   2941  CE2 TYR X 189     180.659 166.941 190.673  0.00  0.00            
ATOM   2942  HE2 TYR X 189     181.004 167.781 190.087  0.00  0.00            
ATOM   2943  CD2 TYR X 189     180.063 167.125 191.922  0.00  0.00            
ATOM   2944  HD2 TYR X 189     179.602 168.078 192.137  0.00  0.00            
ATOM   2945  C   TYR X 189     176.826 165.816 195.521  0.00  0.00            
ATOM   2946  O   TYR X 189     177.034 165.054 196.470  0.00  0.00            
ATOM   2947  N   VAL X 190     175.885 166.747 195.722  0.00  0.00            
ATOM   2948  H   VAL X 190     175.742 167.341 194.918  0.00  0.00            
ATOM   2949  CA  VAL X 190     174.942 166.740 196.857  0.00  0.00            
ATOM   2950  HA  VAL X 190     175.553 166.458 197.714  0.00  0.00            
ATOM   2951  CB  VAL X 190     174.344 168.157 197.136  0.00  0.00            
ATOM   2952  HB  VAL X 190     173.667 168.395 196.316  0.00  0.00            
ATOM   2953  CG1 VAL X 190     173.611 168.181 198.481  0.00  0.00            
ATOM   2954 HG11 VAL X 190     172.575 167.874 198.338  0.00  0.00            
ATOM   2955 HG12 VAL X 190     174.128 167.534 199.190  0.00  0.00            
ATOM   2956 HG13 VAL X 190     173.614 169.180 198.916  0.00  0.00            
ATOM   2957  CG2 VAL X 190     175.512 169.203 197.198  0.00  0.00            
ATOM   2958 HG21 VAL X 190     175.031 170.178 197.119  0.00  0.00            
ATOM   2959 HG22 VAL X 190     176.234 168.938 196.426  0.00  0.00            
ATOM   2960 HG23 VAL X 190     176.076 169.179 198.131  0.00  0.00            
ATOM   2961  C   VAL X 190     173.893 165.563 196.671  0.00  0.00            
ATOM   2962  O   VAL X 190     173.415 165.110 197.741  0.00  0.00            
ATOM   2963  N   VAL X 191     173.596 165.006 195.508  0.00  0.00            
ATOM   2964  H   VAL X 191     173.996 165.312 194.633  0.00  0.00            
ATOM   2965  CA  VAL X 191     172.541 163.970 195.287  0.00  0.00            
ATOM   2966  HA  VAL X 191     171.604 164.268 195.755  0.00  0.00            
ATOM   2967  CB  VAL X 191     172.187 163.727 193.819  0.00  0.00            
ATOM   2968  HB  VAL X 191     172.006 164.732 193.438  0.00  0.00            
ATOM   2969  CG1 VAL X 191     173.326 163.029 192.985  0.00  0.00            
ATOM   2970 HG11 VAL X 191     174.275 163.560 193.054  0.00  0.00            
ATOM   2971 HG12 VAL X 191     173.449 162.028 193.399  0.00  0.00            
ATOM   2972 HG13 VAL X 191     172.966 163.125 191.961  0.00  0.00            
ATOM   2973  CG2 VAL X 191     170.894 162.904 193.709  0.00  0.00            
ATOM   2974 HG21 VAL X 191     171.031 161.980 194.271  0.00  0.00            
ATOM   2975 HG22 VAL X 191     170.605 162.692 192.680  0.00  0.00            
ATOM   2976 HG23 VAL X 191     170.057 163.451 194.143  0.00  0.00            
ATOM   2977  C   VAL X 191     172.793 162.674 196.056  0.00  0.00            
ATOM   2978  O   VAL X 191     171.871 162.036 196.645  0.00  0.00            
ATOM   2979  N   VAL X 192     174.060 162.273 196.148  0.00  0.00            
ATOM   2980  H   VAL X 192     174.714 162.687 195.499  0.00  0.00            
ATOM   2981  CA  VAL X 192     174.404 160.996 196.639  0.00  0.00            
ATOM   2982  HA  VAL X 192     173.739 160.346 196.071  0.00  0.00            
ATOM   2983  CB  VAL X 192     175.846 160.617 196.206  0.00  0.00            
ATOM   2984  HB  VAL X 192     176.491 161.230 196.835  0.00  0.00            
ATOM   2985  CG1 VAL X 192     176.132 159.184 196.434  0.00  0.00            
ATOM   2986 HG11 VAL X 192     176.899 158.982 195.686  0.00  0.00            
ATOM   2987 HG12 VAL X 192     176.371 158.936 197.468  0.00  0.00            
ATOM   2988 HG13 VAL X 192     175.266 158.567 196.193  0.00  0.00            
ATOM   2989  CG2 VAL X 192     176.052 161.035 194.678  0.00  0.00            
ATOM   2990 HG21 VAL X 192     176.980 160.665 194.243  0.00  0.00            
ATOM   2991 HG22 VAL X 192     176.164 162.115 194.578  0.00  0.00            
ATOM   2992 HG23 VAL X 192     175.299 160.627 194.005  0.00  0.00            
ATOM   2993  C   VAL X 192     174.263 161.088 198.199  0.00  0.00            
ATOM   2994  O   VAL X 192     173.627 160.245 198.782  0.00  0.00            
ATOM   2995  N   SER X 193     174.766 162.249 198.769  0.00  0.00            
ATOM   2996  H   SER X 193     175.120 162.987 198.178  0.00  0.00            
ATOM   2997  CA  SER X 193     174.764 162.486 200.253  0.00  0.00            
ATOM   2998  HA  SER X 193     175.239 161.619 200.712  0.00  0.00            
ATOM   2999  CB  SER X 193     175.703 163.628 200.764  0.00  0.00            
ATOM   3000  HB2 SER X 193     175.261 164.483 200.254  0.00  0.00            
ATOM   3001  HB3 SER X 193     175.613 163.625 201.851  0.00  0.00            
ATOM   3002  OG  SER X 193     177.086 163.443 200.375  0.00  0.00            
ATOM   3003  HG  SER X 193     177.426 163.084 201.198  0.00  0.00            
ATOM   3004  C   SER X 193     173.398 162.672 200.756  0.00  0.00            
ATOM   3005  O   SER X 193     173.055 162.139 201.827  0.00  0.00            
ATOM   3006  N   VAL X 194     172.505 163.371 200.056  0.00  0.00            
ATOM   3007  H   VAL X 194     172.706 163.867 199.199  0.00  0.00            
ATOM   3008  CA  VAL X 194     171.117 163.526 200.380  0.00  0.00            
ATOM   3009  HA  VAL X 194     171.231 163.852 201.413  0.00  0.00            
ATOM   3010  CB  VAL X 194     170.483 164.529 199.493  0.00  0.00            
ATOM   3011  HB  VAL X 194     170.620 164.304 198.436  0.00  0.00            
ATOM   3012  CG1 VAL X 194     168.997 164.600 199.731  0.00  0.00            
ATOM   3013 HG11 VAL X 194     168.443 163.684 199.524  0.00  0.00            
ATOM   3014 HG12 VAL X 194     168.875 165.026 200.727  0.00  0.00            
ATOM   3015 HG13 VAL X 194     168.592 165.464 199.204  0.00  0.00            
ATOM   3016  CG2 VAL X 194     171.040 165.873 199.784  0.00  0.00            
ATOM   3017 HG21 VAL X 194     170.517 166.645 199.219  0.00  0.00            
ATOM   3018 HG22 VAL X 194     172.117 166.006 199.683  0.00  0.00            
ATOM   3019 HG23 VAL X 194     170.987 165.987 200.867  0.00  0.00            
ATOM   3020  C   VAL X 194     170.357 162.225 200.407  0.00  0.00            
ATOM   3021  O   VAL X 194     169.567 161.990 201.321  0.00  0.00            
ATOM   3022  N   THR X 195     170.475 161.415 199.302  0.00  0.00            
ATOM   3023  H   THR X 195     171.079 161.821 198.601  0.00  0.00            
ATOM   3024  CA  THR X 195     169.906 160.086 199.112  0.00  0.00            
ATOM   3025  HA  THR X 195     168.818 160.120 199.165  0.00  0.00            
ATOM   3026  CB  THR X 195     170.209 159.444 197.731  0.00  0.00            
ATOM   3027  HB  THR X 195     171.297 159.376 197.747  0.00  0.00            
ATOM   3028  CG2 THR X 195     169.498 158.066 197.632  0.00  0.00            
ATOM   3029 HG21 THR X 195     169.682 157.705 196.621  0.00  0.00            
ATOM   3030 HG22 THR X 195     168.438 158.241 197.820  0.00  0.00            
ATOM   3031 HG23 THR X 195     169.940 157.357 198.331  0.00  0.00            
ATOM   3032  OG1 THR X 195     169.742 160.199 196.704  0.00  0.00            
ATOM   3033  HG1 THR X 195     170.429 160.783 196.374  0.00  0.00            
ATOM   3034  C   THR X 195     170.248 159.116 200.236  0.00  0.00            
ATOM   3035  O   THR X 195     169.369 158.604 200.948  0.00  0.00            
ATOM   3036  N   ASN X 196     171.508 158.952 200.505  0.00  0.00            
ATOM   3037  H   ASN X 196     172.200 159.358 199.891  0.00  0.00            
ATOM   3038  CA  ASN X 196     172.019 158.257 201.664  0.00  0.00            
ATOM   3039  HA  ASN X 196     171.804 157.193 201.574  0.00  0.00            
ATOM   3040  CB  ASN X 196     173.494 158.406 201.798  0.00  0.00            
ATOM   3041  HB2 ASN X 196     173.759 159.440 201.579  0.00  0.00            
ATOM   3042  HB3 ASN X 196     173.777 158.130 202.813  0.00  0.00            
ATOM   3043  CG  ASN X 196     174.163 157.582 200.708  0.00  0.00            
ATOM   3044  OD1 ASN X 196     173.782 156.429 200.537  0.00  0.00            
ATOM   3045  ND2 ASN X 196     175.066 158.102 199.874  0.00  0.00            
ATOM   3046 HD21 ASN X 196     175.469 159.009 200.066  0.00  0.00            
ATOM   3047 HD22 ASN X 196     175.501 157.514 199.178  0.00  0.00            
ATOM   3048  C   ASN X 196     171.371 158.605 202.992  0.00  0.00            
ATOM   3049  O   ASN X 196     171.034 157.692 203.728  0.00  0.00            
ATOM   3050  N   VAL X 197     171.082 159.923 203.243  0.00  0.00            
ATOM   3051  H   VAL X 197     171.539 160.626 202.681  0.00  0.00            
ATOM   3052  CA  VAL X 197     170.318 160.337 204.462  0.00  0.00            
ATOM   3053  HA  VAL X 197     170.709 159.726 205.275  0.00  0.00            
ATOM   3054  CB  VAL X 197     170.516 161.856 204.748  0.00  0.00            
ATOM   3055  HB  VAL X 197     170.330 162.373 203.806  0.00  0.00            
ATOM   3056  CG1 VAL X 197     169.653 162.466 205.769  0.00  0.00            
ATOM   3057 HG11 VAL X 197     169.950 163.502 205.934  0.00  0.00            
ATOM   3058 HG12 VAL X 197     168.624 162.445 205.410  0.00  0.00            
ATOM   3059 HG13 VAL X 197     169.858 161.804 206.610  0.00  0.00            
ATOM   3060  CG2 VAL X 197     171.963 161.976 205.083  0.00  0.00            
ATOM   3061 HG21 VAL X 197     172.295 161.487 205.999  0.00  0.00            
ATOM   3062 HG22 VAL X 197     172.132 163.040 205.248  0.00  0.00            
ATOM   3063 HG23 VAL X 197     172.591 161.593 204.278  0.00  0.00            
ATOM   3064  C   VAL X 197     168.867 159.891 204.451  0.00  0.00            
ATOM   3065  O   VAL X 197     168.427 159.145 205.421  0.00  0.00            
ATOM   3066  N   ILE X 198     168.108 160.181 203.385  0.00  0.00            
ATOM   3067  H   ILE X 198     168.494 160.500 202.508  0.00  0.00            
ATOM   3068  CA  ILE X 198     166.747 159.599 203.229  0.00  0.00            
ATOM   3069  HA  ILE X 198     166.111 159.959 204.037  0.00  0.00            
ATOM   3070  CB  ILE X 198     166.119 160.164 201.868  0.00  0.00            
ATOM   3071  HB  ILE X 198     166.897 160.211 201.106  0.00  0.00            
ATOM   3072  CG2 ILE X 198     164.910 159.297 201.273  0.00  0.00            
ATOM   3073 HG21 ILE X 198     165.300 158.289 201.134  0.00  0.00            
ATOM   3074 HG22 ILE X 198     164.612 159.627 200.277  0.00  0.00            
ATOM   3075 HG23 ILE X 198     164.046 159.212 201.932  0.00  0.00            
ATOM   3076  CG1 ILE X 198     165.420 161.560 202.105  0.00  0.00            
ATOM   3077 HG12 ILE X 198     164.923 161.897 201.196  0.00  0.00            
ATOM   3078 HG13 ILE X 198     164.672 161.497 202.896  0.00  0.00            
ATOM   3079  CD1 ILE X 198     166.318 162.722 202.526  0.00  0.00            
ATOM   3080 HD11 ILE X 198     165.836 163.697 202.449  0.00  0.00            
ATOM   3081 HD12 ILE X 198     167.138 162.748 201.809  0.00  0.00            
ATOM   3082 HD13 ILE X 198     166.539 162.697 203.593  0.00  0.00            
ATOM   3083  C   ILE X 198     166.669 158.089 203.384  0.00  0.00            
ATOM   3084  O   ILE X 198     165.715 157.557 203.972  0.00  0.00            
ATOM   3085  N   CYS X 199     167.618 157.359 202.859  0.00  0.00            
ATOM   3086  H   CYS X 199     168.399 157.813 202.408  0.00  0.00            
ATOM   3087  CA  CYS X 199     167.618 155.891 203.066  0.00  0.00            
ATOM   3088  HA  CYS X 199     166.611 155.601 202.765  0.00  0.00            
ATOM   3089  CB  CYS X 199     168.643 155.288 202.019  0.00  0.00            
ATOM   3090  HB2 CYS X 199     169.664 155.607 202.230  0.00  0.00            
ATOM   3091  HB3 CYS X 199     168.620 154.208 202.163  0.00  0.00            
ATOM   3092  SG  CYS X 199     168.368 155.700 200.286  0.00  0.00            
ATOM   3093  HG  CYS X 199     168.740 156.983 200.268  0.00  0.00            
ATOM   3094  C   CYS X 199     168.018 155.459 204.499  0.00  0.00            
ATOM   3095  O   CYS X 199     167.397 154.545 204.945  0.00  0.00            
ATOM   3096  N   ALA X 200     168.810 156.185 205.296  0.00  0.00            
ATOM   3097  H   ALA X 200     169.443 156.856 204.885  0.00  0.00            
ATOM   3098  CA  ALA X 200     168.874 156.010 206.737  0.00  0.00            
ATOM   3099  HA  ALA X 200     169.157 154.966 206.869  0.00  0.00            
ATOM   3100  CB  ALA X 200     170.041 156.833 207.305  0.00  0.00            
ATOM   3101  HB1 ALA X 200     170.337 156.563 208.318  0.00  0.00            
ATOM   3102  HB2 ALA X 200     169.796 157.887 207.175  0.00  0.00            
ATOM   3103  HB3 ALA X 200     170.884 156.527 206.685  0.00  0.00            
ATOM   3104  C   ALA X 200     167.518 156.188 207.461  0.00  0.00            
ATOM   3105  O   ALA X 200     167.286 155.475 208.425  0.00  0.00            
ATOM   3106  N   ILE X 201     166.695 157.170 207.045  0.00  0.00            
ATOM   3107  H   ILE X 201     167.104 157.866 206.438  0.00  0.00            
ATOM   3108  CA  ILE X 201     165.327 157.387 207.520  0.00  0.00            
ATOM   3109  HA  ILE X 201     165.243 157.247 208.598  0.00  0.00            
ATOM   3110  CB  ILE X 201     164.968 158.855 207.069  0.00  0.00            
ATOM   3111  HB  ILE X 201     165.092 159.001 205.996  0.00  0.00            
ATOM   3112  CG2 ILE X 201     163.419 158.990 207.291  0.00  0.00            
ATOM   3113 HG21 ILE X 201     163.122 159.241 208.309  0.00  0.00            
ATOM   3114 HG22 ILE X 201     162.897 158.093 206.958  0.00  0.00            
ATOM   3115 HG23 ILE X 201     162.980 159.779 206.680  0.00  0.00            
ATOM   3116  CG1 ILE X 201     165.828 159.948 207.754  0.00  0.00            
ATOM   3117 HG12 ILE X 201     165.582 160.206 208.784  0.00  0.00            
ATOM   3118 HG13 ILE X 201     166.893 159.740 207.650  0.00  0.00            
ATOM   3119  CD1 ILE X 201     165.426 161.294 207.134  0.00  0.00            
ATOM   3120 HD11 ILE X 201     166.203 162.000 207.425  0.00  0.00            
ATOM   3121 HD12 ILE X 201     164.475 161.698 207.481  0.00  0.00            
ATOM   3122 HD13 ILE X 201     165.566 161.174 206.059  0.00  0.00            
ATOM   3123  C   ILE X 201     164.453 156.256 207.024  0.00  0.00            
ATOM   3124  O   ILE X 201     164.038 155.342 207.761  0.00  0.00            
ATOM   3125  N   CYS X 202     164.111 156.250 205.681  0.00  0.00            
ATOM   3126  H   CYS X 202     164.615 156.894 205.089  0.00  0.00            
ATOM   3127  CA  CYS X 202     163.162 155.302 205.018  0.00  0.00            
ATOM   3128  HA  CYS X 202     162.147 155.483 205.370  0.00  0.00            
ATOM   3129  CB  CYS X 202     163.015 155.728 203.498  0.00  0.00            
ATOM   3130  HB2 CYS X 202     163.978 155.537 203.025  0.00  0.00            
ATOM   3131  HB3 CYS X 202     162.322 155.102 202.936  0.00  0.00            
ATOM   3132  SG  CYS X 202     162.361 157.408 203.451  0.00  0.00            
ATOM   3133  HG  CYS X 202     163.409 157.904 204.115  0.00  0.00            
ATOM   3134  C   CYS X 202     163.540 153.804 205.147  0.00  0.00            
ATOM   3135  O   CYS X 202     162.650 152.946 205.431  0.00  0.00            
ATOM   3136  N   PHE X 203     164.863 153.395 205.036  0.00  0.00            
ATOM   3137  H   PHE X 203     165.531 154.150 205.114  0.00  0.00            
ATOM   3138  CA  PHE X 203     165.328 152.020 204.670  0.00  0.00            
ATOM   3139  HA  PHE X 203     164.490 151.324 204.692  0.00  0.00            
ATOM   3140  CB  PHE X 203     165.911 152.016 203.241  0.00  0.00            
ATOM   3141  HB2 PHE X 203     166.713 152.745 203.348  0.00  0.00            
ATOM   3142  HB3 PHE X 203     166.289 151.020 203.008  0.00  0.00            
ATOM   3143  CG  PHE X 203     165.110 152.579 202.040  0.00  0.00            
ATOM   3144  CD1 PHE X 203     163.739 152.229 202.001  0.00  0.00            
ATOM   3145  HD1 PHE X 203     163.276 151.657 202.792  0.00  0.00            
ATOM   3146  CE1 PHE X 203     162.912 152.608 200.926  0.00  0.00            
ATOM   3147  HE1 PHE X 203     161.890 152.263 200.868  0.00  0.00            
ATOM   3148  CZ  PHE X 203     163.472 153.255 199.775  0.00  0.00            
ATOM   3149  HZ  PHE X 203     162.944 153.415 198.847  0.00  0.00            
ATOM   3150  CE2 PHE X 203     164.841 153.597 199.804  0.00  0.00            
ATOM   3151  HE2 PHE X 203     165.283 153.922 198.874  0.00  0.00            
ATOM   3152  CD2 PHE X 203     165.640 153.218 200.828  0.00  0.00            
ATOM   3153  HD2 PHE X 203     166.701 153.401 200.744  0.00  0.00            
ATOM   3154  C   PHE X 203     166.279 151.451 205.650  0.00  0.00            
ATOM   3155  O   PHE X 203     166.886 150.454 205.387  0.00  0.00            
ATOM   3156  N   GLY X 204     166.481 152.109 206.832  0.00  0.00            
ATOM   3157  H   GLY X 204     165.878 152.903 206.995  0.00  0.00            
ATOM   3158  CA  GLY X 204     167.371 151.717 207.921  0.00  0.00            
ATOM   3159  HA2 GLY X 204     166.931 152.059 208.857  0.00  0.00            
ATOM   3160  HA3 GLY X 204     167.345 150.638 208.074  0.00  0.00            
ATOM   3161  C   GLY X 204     168.869 152.045 207.850  0.00  0.00            
ATOM   3162  O   GLY X 204     169.446 152.298 208.837  0.00  0.00            
ATOM   3163  N   ARG X 205     169.404 152.041 206.587  0.00  0.00            
ATOM   3164  H   ARG X 205     168.807 151.688 205.853  0.00  0.00            
ATOM   3165  CA  ARG X 205     170.769 152.230 206.176  0.00  0.00            
ATOM   3166  HA  ARG X 205     171.232 152.907 206.894  0.00  0.00            
ATOM   3167  CB  ARG X 205     171.513 150.940 206.214  0.00  0.00            
ATOM   3168  HB2 ARG X 205     172.569 151.007 205.949  0.00  0.00            
ATOM   3169  HB3 ARG X 205     171.319 150.546 207.212  0.00  0.00            
ATOM   3170  CG  ARG X 205     170.825 149.820 205.414  0.00  0.00            
ATOM   3171  HG2 ARG X 205     171.458 148.933 205.429  0.00  0.00            
ATOM   3172  HG3 ARG X 205     169.941 149.542 205.988  0.00  0.00            
ATOM   3173  CD  ARG X 205     170.416 150.008 203.933  0.00  0.00            
ATOM   3174  HD2 ARG X 205     169.545 150.659 203.852  0.00  0.00            
ATOM   3175  HD3 ARG X 205     171.188 150.542 203.379  0.00  0.00            
ATOM   3176  NE  ARG X 205     170.215 148.677 203.351  0.00  0.00            
ATOM   3177  HE  ARG X 205     170.987 148.232 202.876  0.00  0.00            
ATOM   3178  CZ  ARG X 205     169.130 147.870 203.479  0.00  0.00            
ATOM   3179  NH1 ARG X 205     168.101 148.283 204.141  0.00  0.00            
ATOM   3180 HH11 ARG X 205     168.109 149.267 204.366  0.00  0.00            
ATOM   3181 HH12 ARG X 205     167.261 147.721 204.134  0.00  0.00            
ATOM   3182  NH2 ARG X 205     169.093 146.660 202.973  0.00  0.00            
ATOM   3183 HH21 ARG X 205     169.688 146.443 202.186  0.00  0.00            
ATOM   3184 HH22 ARG X 205     168.251 146.103 203.009  0.00  0.00            
ATOM   3185  C   ARG X 205     171.010 153.031 204.956  0.00  0.00            
ATOM   3186  O   ARG X 205     170.110 153.317 204.146  0.00  0.00            
ATOM   3187  N   ARG X 206     172.190 153.674 204.861  0.00  0.00            
ATOM   3188  H   ARG X 206     172.799 153.627 205.666  0.00  0.00            
ATOM   3189  CA  ARG X 206     172.784 154.232 203.594  0.00  0.00            
ATOM   3190  HA  ARG X 206     172.100 154.922 203.101  0.00  0.00            
ATOM   3191  CB  ARG X 206     174.055 154.952 204.011  0.00  0.00            
ATOM   3192  HB2 ARG X 206     174.304 155.624 203.190  0.00  0.00            
ATOM   3193  HB3 ARG X 206     173.793 155.553 204.881  0.00  0.00            
ATOM   3194  CG  ARG X 206     175.326 154.178 204.303  0.00  0.00            
ATOM   3195  HG2 ARG X 206     175.813 154.706 205.123  0.00  0.00            
ATOM   3196  HG3 ARG X 206     175.097 153.173 204.658  0.00  0.00            
ATOM   3197  CD  ARG X 206     176.248 154.093 203.040  0.00  0.00            
ATOM   3198  HD2 ARG X 206     177.012 153.333 203.199  0.00  0.00            
ATOM   3199  HD3 ARG X 206     175.608 153.651 202.275  0.00  0.00            
ATOM   3200  NE  ARG X 206     176.775 155.438 202.672  0.00  0.00            
ATOM   3201  HE  ARG X 206     176.677 156.188 203.341  0.00  0.00            
ATOM   3202  CZ  ARG X 206     177.338 155.784 201.571  0.00  0.00            
ATOM   3203  NH1 ARG X 206     177.911 154.978 200.732  0.00  0.00            
ATOM   3204 HH11 ARG X 206     177.740 153.988 200.837  0.00  0.00            
ATOM   3205 HH12 ARG X 206     178.518 155.406 200.048  0.00  0.00            
ATOM   3206  NH2 ARG X 206     177.488 157.014 201.289  0.00  0.00            
ATOM   3207 HH21 ARG X 206     177.151 157.760 201.881  0.00  0.00            
ATOM   3208 HH22 ARG X 206     177.888 157.263 200.396  0.00  0.00            
ATOM   3209  C   ARG X 206     172.941 153.121 202.537  0.00  0.00            
ATOM   3210  O   ARG X 206     173.181 151.907 202.749  0.00  0.00            
ATOM   3211  N   TYR X 207     173.147 153.646 201.317  0.00  0.00            
ATOM   3212  H   TYR X 207     173.255 154.648 201.246  0.00  0.00            
ATOM   3213  CA  TYR X 207     173.303 152.875 200.083  0.00  0.00            
ATOM   3214  HA  TYR X 207     173.498 151.826 200.308  0.00  0.00            
ATOM   3215  CB  TYR X 207     172.095 152.935 199.178  0.00  0.00            
ATOM   3216  HB2 TYR X 207     171.707 153.954 199.178  0.00  0.00            
ATOM   3217  HB3 TYR X 207     172.428 152.612 198.192  0.00  0.00            
ATOM   3218  CG  TYR X 207     171.010 151.938 199.561  0.00  0.00            
ATOM   3219  CD1 TYR X 207     170.634 150.841 198.741  0.00  0.00            
ATOM   3220  HD1 TYR X 207     171.336 150.552 197.972  0.00  0.00            
ATOM   3221  CE1 TYR X 207     169.621 149.972 199.198  0.00  0.00            
ATOM   3222  HE1 TYR X 207     169.343 149.043 198.723  0.00  0.00            
ATOM   3223  CZ  TYR X 207     168.854 150.226 200.362  0.00  0.00            
ATOM   3224  OH  TYR X 207     167.916 149.313 200.755  0.00  0.00            
ATOM   3225  HH  TYR X 207     167.830 148.562 200.163  0.00  0.00            
ATOM   3226  CE2 TYR X 207     169.178 151.375 201.120  0.00  0.00            
ATOM   3227  HE2 TYR X 207     168.780 151.575 202.104  0.00  0.00            
ATOM   3228  CD2 TYR X 207     170.233 152.208 200.760  0.00  0.00            
ATOM   3229  HD2 TYR X 207     170.636 152.903 201.482  0.00  0.00            
ATOM   3230  C   TYR X 207     174.569 153.106 199.320  0.00  0.00            
ATOM   3231  O   TYR X 207     174.927 154.273 199.038  0.00  0.00            
ATOM   3232  N   ASP X 208     175.148 152.101 198.708  0.00  0.00            
ATOM   3233  H   ASP X 208     174.667 151.222 198.828  0.00  0.00            
ATOM   3234  CA  ASP X 208     176.114 152.172 197.579  0.00  0.00            
ATOM   3235  HA  ASP X 208     176.931 152.855 197.812  0.00  0.00            
ATOM   3236  CB  ASP X 208     176.699 150.735 197.552  0.00  0.00            
ATOM   3237  HB2 ASP X 208     177.352 150.509 198.395  0.00  0.00            
ATOM   3238  HB3 ASP X 208     175.857 150.043 197.584  0.00  0.00            
ATOM   3239  CG  ASP X 208     177.471 150.414 196.283  0.00  0.00            
ATOM   3240  OD1 ASP X 208     178.054 151.381 195.768  0.00  0.00            
ATOM   3241  OD2 ASP X 208     177.645 149.217 195.933  0.00  0.00            
ATOM   3242  C   ASP X 208     175.258 152.604 196.346  0.00  0.00            
ATOM   3243  O   ASP X 208     174.325 151.913 195.937  0.00  0.00            
ATOM   3244  N   HID X 209     175.519 153.793 195.770  0.00  0.00            
ATOM   3245  H   HID X 209     176.384 154.224 196.065  0.00  0.00            
ATOM   3246  CA  HID X 209     174.803 154.352 194.682  0.00  0.00            
ATOM   3247  HA  HID X 209     173.778 154.487 195.028  0.00  0.00            
ATOM   3248  CB  HID X 209     175.300 155.801 194.348  0.00  0.00            
ATOM   3249  HB2 HID X 209     175.884 156.131 195.207  0.00  0.00            
ATOM   3250  HB3 HID X 209     175.839 155.766 193.402  0.00  0.00            
ATOM   3251  CG  HID X 209     174.200 156.790 194.185  0.00  0.00            
ATOM   3252  ND1 HID X 209     173.171 157.058 195.040  0.00  0.00            
ATOM   3253  HD1 HID X 209     173.141 156.842 196.026  0.00  0.00            
ATOM   3254  CE1 HID X 209     172.385 157.940 194.439  0.00  0.00            
ATOM   3255  HE1 HID X 209     171.540 158.356 194.969  0.00  0.00            
ATOM   3256  NE2 HID X 209     172.746 158.130 193.183  0.00  0.00            
ATOM   3257  CD2 HID X 209     173.889 157.407 192.968  0.00  0.00            
ATOM   3258  HD2 HID X 209     174.428 157.249 192.046  0.00  0.00            
ATOM   3259  C   HID X 209     174.790 153.533 193.357  0.00  0.00            
ATOM   3260  O   HID X 209     174.280 153.999 192.300  0.00  0.00            
ATOM   3261  N   ASN X 210     175.624 152.408 193.273  0.00  0.00            
ATOM   3262  H   ASN X 210     175.984 152.000 194.124  0.00  0.00            
ATOM   3263  CA  ASN X 210     175.747 151.575 192.125  0.00  0.00            
ATOM   3264  HA  ASN X 210     175.761 152.182 191.220  0.00  0.00            
ATOM   3265  CB  ASN X 210     177.087 150.837 192.221  0.00  0.00            
ATOM   3266  HB2 ASN X 210     177.193 150.399 193.214  0.00  0.00            
ATOM   3267  HB3 ASN X 210     177.194 150.126 191.402  0.00  0.00            
ATOM   3268  CG  ASN X 210     178.317 151.813 192.092  0.00  0.00            
ATOM   3269  OD1 ASN X 210     178.826 152.135 191.040  0.00  0.00            
ATOM   3270  ND2 ASN X 210     178.885 152.271 193.159  0.00  0.00            
ATOM   3271 HD21 ASN X 210     178.761 151.914 194.096  0.00  0.00            
ATOM   3272 HD22 ASN X 210     179.445 153.099 193.017  0.00  0.00            
ATOM   3273  C   ASN X 210     174.561 150.549 191.967  0.00  0.00            
ATOM   3274  O   ASN X 210     174.443 149.905 190.893  0.00  0.00            
ATOM   3275  N   HIE X 211     173.779 150.257 193.000  0.00  0.00            
ATOM   3276  H   HIE X 211     174.019 150.665 193.892  0.00  0.00            
ATOM   3277  CA  HIE X 211     172.640 149.334 192.984  0.00  0.00            
ATOM   3278  HA  HIE X 211     172.934 148.293 192.845  0.00  0.00            
ATOM   3279  CB  HIE X 211     172.144 149.265 194.434  0.00  0.00            
ATOM   3280  HB2 HIE X 211     173.001 148.973 195.042  0.00  0.00            
ATOM   3281  HB3 HIE X 211     171.849 150.275 194.717  0.00  0.00            
ATOM   3282  CG  HIE X 211     170.929 148.362 194.803  0.00  0.00            
ATOM   3283  ND1 HIE X 211     169.742 148.262 194.109  0.00  0.00            
ATOM   3284  CE1 HIE X 211     169.052 147.315 194.790  0.00  0.00            
ATOM   3285  HE1 HIE X 211     168.095 146.905 194.505  0.00  0.00            
ATOM   3286  NE2 HIE X 211     169.734 146.907 195.883  0.00  0.00            
ATOM   3287  HE2 HIE X 211     169.507 146.163 196.527  0.00  0.00            
ATOM   3288  CD2 HIE X 211     170.936 147.580 195.879  0.00  0.00            
ATOM   3289  HD2 HIE X 211     171.679 147.592 196.663  0.00  0.00            
ATOM   3290  C   HIE X 211     171.586 149.733 192.020  0.00  0.00            
ATOM   3291  O   HIE X 211     170.960 150.829 192.142  0.00  0.00            
ATOM   3292  N   GLN X 212     171.353 148.907 190.993  0.00  0.00            
ATOM   3293  H   GLN X 212     171.886 148.050 191.030  0.00  0.00            
ATOM   3294  CA  GLN X 212     170.716 149.317 189.805  0.00  0.00            
ATOM   3295  HA  GLN X 212     171.158 150.258 189.478  0.00  0.00            
ATOM   3296  CB  GLN X 212     171.082 148.306 188.714  0.00  0.00            
ATOM   3297  HB2 GLN X 212     170.688 148.771 187.810  0.00  0.00            
ATOM   3298  HB3 GLN X 212     172.119 148.580 188.522  0.00  0.00            
ATOM   3299  CG  GLN X 212     170.749 146.825 188.881  0.00  0.00            
ATOM   3300  HG2 GLN X 212     171.586 146.367 189.409  0.00  0.00            
ATOM   3301  HG3 GLN X 212     169.809 146.845 189.432  0.00  0.00            
ATOM   3302  CD  GLN X 212     170.576 146.051 187.536  0.00  0.00            
ATOM   3303  OE1 GLN X 212     170.922 146.419 186.459  0.00  0.00            
ATOM   3304  NE2 GLN X 212     170.083 144.843 187.567  0.00  0.00            
ATOM   3305 HE21 GLN X 212     170.062 144.369 186.676  0.00  0.00            
ATOM   3306 HE22 GLN X 212     169.913 144.384 188.451  0.00  0.00            
ATOM   3307  C   GLN X 212     169.261 149.619 190.027  0.00  0.00            
ATOM   3308  O   GLN X 212     168.718 150.506 189.296  0.00  0.00            
ATOM   3309  N   GLU X 213     168.582 149.008 191.029  0.00  0.00            
ATOM   3310  H   GLU X 213     169.061 148.336 191.610  0.00  0.00            
ATOM   3311  CA  GLU X 213     167.165 149.185 191.391  0.00  0.00            
ATOM   3312  HA  GLU X 213     166.602 149.203 190.458  0.00  0.00            
ATOM   3313  CB  GLU X 213     166.654 147.971 192.222  0.00  0.00            
ATOM   3314  HB2 GLU X 213     167.127 147.035 191.925  0.00  0.00            
ATOM   3315  HB3 GLU X 213     166.895 148.156 193.268  0.00  0.00            
ATOM   3316  CG  GLU X 213     165.184 147.800 192.205  0.00  0.00            
ATOM   3317  HG2 GLU X 213     164.966 147.353 193.175  0.00  0.00            
ATOM   3318  HG3 GLU X 213     164.688 148.769 192.149  0.00  0.00            
ATOM   3319  CD  GLU X 213     164.724 146.931 191.074  0.00  0.00            
ATOM   3320  OE1 GLU X 213     163.735 146.223 191.279  0.00  0.00            
ATOM   3321  OE2 GLU X 213     165.222 147.138 190.006  0.00  0.00            
ATOM   3322  C   GLU X 213     167.043 150.514 192.252  0.00  0.00            
ATOM   3323  O   GLU X 213     166.088 151.273 192.074  0.00  0.00            
ATOM   3324  N   LEU X 214     168.125 150.809 193.047  0.00  0.00            
ATOM   3325  H   LEU X 214     168.788 150.060 193.186  0.00  0.00            
ATOM   3326  CA  LEU X 214     168.209 152.017 193.948  0.00  0.00            
ATOM   3327  HA  LEU X 214     167.281 152.120 194.511  0.00  0.00            
ATOM   3328  CB  LEU X 214     169.362 151.934 194.972  0.00  0.00            
ATOM   3329  HB2 LEU X 214     169.351 150.962 195.465  0.00  0.00            
ATOM   3330  HB3 LEU X 214     170.256 151.957 194.349  0.00  0.00            
ATOM   3331  CG  LEU X 214     169.409 153.052 196.048  0.00  0.00            
ATOM   3332  HG  LEU X 214     170.124 152.646 196.763  0.00  0.00            
ATOM   3333  CD1 LEU X 214     170.059 154.349 195.490  0.00  0.00            
ATOM   3334 HD11 LEU X 214     170.339 155.051 196.276  0.00  0.00            
ATOM   3335 HD12 LEU X 214     169.303 154.937 194.969  0.00  0.00            
ATOM   3336 HD13 LEU X 214     170.867 154.242 194.767  0.00  0.00            
ATOM   3337  CD2 LEU X 214     168.092 153.458 196.729  0.00  0.00            
ATOM   3338 HD21 LEU X 214     167.605 152.609 197.209  0.00  0.00            
ATOM   3339 HD22 LEU X 214     168.493 154.160 197.460  0.00  0.00            
ATOM   3340 HD23 LEU X 214     167.401 153.919 196.023  0.00  0.00            
ATOM   3341  C   LEU X 214     168.311 153.278 193.032  0.00  0.00            
ATOM   3342  O   LEU X 214     167.306 154.011 193.100  0.00  0.00            
ATOM   3343  N   LEU X 215     169.314 153.264 192.103  0.00  0.00            
ATOM   3344  H   LEU X 215     169.969 152.495 192.103  0.00  0.00            
ATOM   3345  CA  LEU X 215     169.472 154.155 190.984  0.00  0.00            
ATOM   3346  HA  LEU X 215     169.600 155.171 191.355  0.00  0.00            
ATOM   3347  CB  LEU X 215     170.777 153.632 190.254  0.00  0.00            
ATOM   3348  HB2 LEU X 215     171.482 153.575 191.084  0.00  0.00            
ATOM   3349  HB3 LEU X 215     170.624 152.626 189.864  0.00  0.00            
ATOM   3350  CG  LEU X 215     171.321 154.640 189.261  0.00  0.00            
ATOM   3351  HG  LEU X 215     170.520 154.946 188.588  0.00  0.00            
ATOM   3352  CD1 LEU X 215     171.895 155.841 190.004  0.00  0.00            
ATOM   3353 HD11 LEU X 215     172.790 155.547 190.552  0.00  0.00            
ATOM   3354 HD12 LEU X 215     171.059 156.199 190.605  0.00  0.00            
ATOM   3355 HD13 LEU X 215     172.161 156.570 189.239  0.00  0.00            
ATOM   3356  CD2 LEU X 215     172.476 154.028 188.469  0.00  0.00            
ATOM   3357 HD21 LEU X 215     173.223 153.614 189.146  0.00  0.00            
ATOM   3358 HD22 LEU X 215     172.089 153.360 187.699  0.00  0.00            
ATOM   3359 HD23 LEU X 215     172.840 154.892 187.913  0.00  0.00            
ATOM   3360  C   LEU X 215     168.190 154.136 190.086  0.00  0.00            
ATOM   3361  O   LEU X 215     167.959 155.126 189.429  0.00  0.00            
ATOM   3362  N   SER X 216     167.418 153.066 190.020  0.00  0.00            
ATOM   3363  H   SER X 216     167.599 152.229 190.555  0.00  0.00            
ATOM   3364  CA  SER X 216     166.111 153.108 189.266  0.00  0.00            
ATOM   3365  HA  SER X 216     166.239 153.632 188.319  0.00  0.00            
ATOM   3366  CB  SER X 216     165.648 151.689 188.910  0.00  0.00            
ATOM   3367  HB2 SER X 216     165.382 151.068 189.766  0.00  0.00            
ATOM   3368  HB3 SER X 216     164.699 151.890 188.414  0.00  0.00            
ATOM   3369  OG  SER X 216     166.474 151.059 187.984  0.00  0.00            
ATOM   3370  HG  SER X 216     167.312 151.009 188.450  0.00  0.00            
ATOM   3371  C   SER X 216     164.908 153.920 189.978  0.00  0.00            
ATOM   3372  O   SER X 216     163.919 154.301 189.354  0.00  0.00            
ATOM   3373  N   LEU X 217     164.987 154.061 191.315  0.00  0.00            
ATOM   3374  H   LEU X 217     165.826 153.681 191.730  0.00  0.00            
ATOM   3375  CA  LEU X 217     164.096 155.052 192.065  0.00  0.00            
ATOM   3376  HA  LEU X 217     163.071 155.068 191.695  0.00  0.00            
ATOM   3377  CB  LEU X 217     164.105 154.874 193.612  0.00  0.00            
ATOM   3378  HB2 LEU X 217     165.115 155.138 193.926  0.00  0.00            
ATOM   3379  HB3 LEU X 217     163.285 155.466 194.019  0.00  0.00            
ATOM   3380  CG  LEU X 217     163.948 153.473 194.112  0.00  0.00            
ATOM   3381  HG  LEU X 217     164.775 152.796 193.900  0.00  0.00            
ATOM   3382  CD1 LEU X 217     163.843 153.436 195.616  0.00  0.00            
ATOM   3383 HD11 LEU X 217     164.636 154.027 196.074  0.00  0.00            
ATOM   3384 HD12 LEU X 217     163.881 152.424 196.020  0.00  0.00            
ATOM   3385 HD13 LEU X 217     162.831 153.756 195.860  0.00  0.00            
ATOM   3386  CD2 LEU X 217     162.675 152.912 193.479  0.00  0.00            
ATOM   3387 HD21 LEU X 217     162.674 152.891 192.389  0.00  0.00            
ATOM   3388 HD22 LEU X 217     162.672 151.844 193.700  0.00  0.00            
ATOM   3389 HD23 LEU X 217     161.828 153.506 193.821  0.00  0.00            
ATOM   3390  C   LEU X 217     164.624 156.514 191.825  0.00  0.00            
ATOM   3391  O   LEU X 217     163.819 157.451 191.680  0.00  0.00            
ATOM   3392  N   VAL X 218     165.926 156.722 191.891  0.00  0.00            
ATOM   3393  H   VAL X 218     166.456 155.909 192.172  0.00  0.00            
ATOM   3394  CA  VAL X 218     166.598 158.038 191.807  0.00  0.00            
ATOM   3395  HA  VAL X 218     165.893 158.695 192.316  0.00  0.00            
ATOM   3396  CB  VAL X 218     167.893 157.777 192.633  0.00  0.00            
ATOM   3397  HB  VAL X 218     168.386 156.862 192.305  0.00  0.00            
ATOM   3398  CG1 VAL X 218     168.927 158.903 192.395  0.00  0.00            
ATOM   3399 HG11 VAL X 218     169.794 158.816 193.051  0.00  0.00            
ATOM   3400 HG12 VAL X 218     169.376 158.939 191.403  0.00  0.00            
ATOM   3401 HG13 VAL X 218     168.482 159.879 192.589  0.00  0.00            
ATOM   3402  CG2 VAL X 218     167.674 157.730 194.166  0.00  0.00            
ATOM   3403 HG21 VAL X 218     168.709 157.762 194.506  0.00  0.00            
ATOM   3404 HG22 VAL X 218     167.091 156.885 194.531  0.00  0.00            
ATOM   3405 HG23 VAL X 218     167.169 158.638 194.494  0.00  0.00            
ATOM   3406  C   VAL X 218     166.903 158.592 190.379  0.00  0.00            
ATOM   3407  O   VAL X 218     166.643 159.753 190.190  0.00  0.00            
ATOM   3408  N   ASN X 219     167.504 157.838 189.394  0.00  0.00            
ATOM   3409  H   ASN X 219     167.602 156.853 189.592  0.00  0.00            
ATOM   3410  CA  ASN X 219     168.210 158.380 188.192  0.00  0.00            
ATOM   3411  HA  ASN X 219     167.866 159.409 188.081  0.00  0.00            
ATOM   3412  CB  ASN X 219     169.673 158.295 188.442  0.00  0.00            
ATOM   3413  HB2 ASN X 219     169.888 159.078 189.169  0.00  0.00            
ATOM   3414  HB3 ASN X 219     169.922 157.295 188.798  0.00  0.00            
ATOM   3415  CG  ASN X 219     170.543 158.651 187.295  0.00  0.00            
ATOM   3416  OD1 ASN X 219     170.805 159.825 187.080  0.00  0.00            
ATOM   3417  ND2 ASN X 219     171.129 157.816 186.527  0.00  0.00            
ATOM   3418 HD21 ASN X 219     170.978 156.826 186.654  0.00  0.00            
ATOM   3419 HD22 ASN X 219     171.602 158.095 185.679  0.00  0.00            
ATOM   3420  C   ASN X 219     167.829 157.782 186.849  0.00  0.00            
ATOM   3421  O   ASN X 219     167.363 158.553 185.946  0.00  0.00            
ATOM   3422  N   LEU X 220     167.948 156.469 186.569  0.00  0.00            
ATOM   3423  H   LEU X 220     168.214 155.885 187.348  0.00  0.00            
ATOM   3424  CA  LEU X 220     167.310 155.770 185.392  0.00  0.00            
ATOM   3425  HA  LEU X 220     167.653 156.107 184.413  0.00  0.00            
ATOM   3426  CB  LEU X 220     167.808 154.335 185.434  0.00  0.00            
ATOM   3427  HB2 LEU X 220     167.144 153.823 186.130  0.00  0.00            
ATOM   3428  HB3 LEU X 220     167.599 153.903 184.456  0.00  0.00            
ATOM   3429  CG  LEU X 220     169.229 153.892 185.675  0.00  0.00            
ATOM   3430  HG  LEU X 220     169.602 154.420 186.553  0.00  0.00            
ATOM   3431  CD1 LEU X 220     169.237 152.364 185.932  0.00  0.00            
ATOM   3432 HD11 LEU X 220     170.254 152.017 186.116  0.00  0.00            
ATOM   3433 HD12 LEU X 220     168.962 151.775 185.057  0.00  0.00            
ATOM   3434 HD13 LEU X 220     168.576 152.123 186.764  0.00  0.00            
ATOM   3435  CD2 LEU X 220     170.151 154.349 184.494  0.00  0.00            
ATOM   3436 HD21 LEU X 220     171.179 154.093 184.749  0.00  0.00            
ATOM   3437 HD22 LEU X 220     169.845 153.858 183.569  0.00  0.00            
ATOM   3438 HD23 LEU X 220     170.147 155.428 184.342  0.00  0.00            
ATOM   3439  C   LEU X 220     165.758 155.929 185.418  0.00  0.00            
ATOM   3440  O   LEU X 220     165.135 155.787 186.454  0.00  0.00            
ATOM   3441  N   ASN X 221     165.085 156.117 184.215  0.00  0.00            
ATOM   3442  H   ASN X 221     165.757 156.204 183.466  0.00  0.00            
ATOM   3443  CA  ASN X 221     163.689 156.383 183.944  0.00  0.00            
ATOM   3444  HA  ASN X 221     163.705 156.796 182.936  0.00  0.00            
ATOM   3445  CB  ASN X 221     162.839 155.121 184.072  0.00  0.00            
ATOM   3446  HB2 ASN X 221     162.519 154.964 185.102  0.00  0.00            
ATOM   3447  HB3 ASN X 221     161.852 155.308 183.648  0.00  0.00            
ATOM   3448  CG  ASN X 221     163.249 153.865 183.316  0.00  0.00            
ATOM   3449  OD1 ASN X 221     163.604 153.985 182.130  0.00  0.00            
ATOM   3450  ND2 ASN X 221     163.101 152.648 183.886  0.00  0.00            
ATOM   3451 HD21 ASN X 221     162.966 152.505 184.876  0.00  0.00            
ATOM   3452 HD22 ASN X 221     163.357 151.880 183.281  0.00  0.00            
ATOM   3453  C   ASN X 221     163.053 157.571 184.700  0.00  0.00            
ATOM   3454  O   ASN X 221     162.060 158.086 184.213  0.00  0.00            
ATOM   3455  N   ASN X 222     163.587 158.044 185.854  0.00  0.00            
ATOM   3456  H   ASN X 222     164.360 157.529 186.252  0.00  0.00            
ATOM   3457  CA  ASN X 222     163.010 159.115 186.686  0.00  0.00            
ATOM   3458  HA  ASN X 222     161.971 158.880 186.918  0.00  0.00            
ATOM   3459  CB  ASN X 222     163.668 159.271 188.062  0.00  0.00            
ATOM   3460  HB2 ASN X 222     163.617 158.270 188.491  0.00  0.00            
ATOM   3461  HB3 ASN X 222     164.670 159.698 188.053  0.00  0.00            
ATOM   3462  CG  ASN X 222     162.915 160.070 189.147  0.00  0.00            
ATOM   3463  OD1 ASN X 222     162.251 161.017 188.779  0.00  0.00            
ATOM   3464  ND2 ASN X 222     162.785 159.705 190.391  0.00  0.00            
ATOM   3465 HD21 ASN X 222     163.277 158.878 190.696  0.00  0.00            
ATOM   3466 HD22 ASN X 222     162.029 160.093 190.937  0.00  0.00            
ATOM   3467  C   ASN X 222     162.981 160.431 185.940  0.00  0.00            
ATOM   3468  O   ASN X 222     163.995 161.094 185.813  0.00  0.00            
ATOM   3469  N   ASN X 223     161.789 160.854 185.667  0.00  0.00            
ATOM   3470  H   ASN X 223     160.922 160.337 185.711  0.00  0.00            
ATOM   3471  CA  ASN X 223     161.544 162.323 185.520  0.00  0.00            
ATOM   3472  HA  ASN X 223     162.410 162.781 185.998  0.00  0.00            
ATOM   3473  CB  ASN X 223     161.636 162.777 184.113  0.00  0.00            
ATOM   3474  HB2 ASN X 223     162.592 162.366 183.790  0.00  0.00            
ATOM   3475  HB3 ASN X 223     160.880 162.184 183.596  0.00  0.00            
ATOM   3476  CG  ASN X 223     161.758 164.258 183.992  0.00  0.00            
ATOM   3477  OD1 ASN X 223     162.456 164.863 184.795  0.00  0.00            
ATOM   3478  ND2 ASN X 223     161.194 164.831 183.007  0.00  0.00            
ATOM   3479 HD21 ASN X 223     160.704 164.355 182.264  0.00  0.00            
ATOM   3480 HD22 ASN X 223     161.293 165.835 182.962  0.00  0.00            
ATOM   3481  C   ASN X 223     160.303 162.823 186.358  0.00  0.00            
ATOM   3482  O   ASN X 223     159.572 163.681 185.839  0.00  0.00            
ATOM   3483  N   PHE X 224     160.070 162.324 187.573  0.00  0.00            
ATOM   3484  H   PHE X 224     160.876 161.799 187.884  0.00  0.00            
ATOM   3485  CA  PHE X 224     158.916 162.497 188.467  0.00  0.00            
ATOM   3486  HA  PHE X 224     158.084 161.912 188.075  0.00  0.00            
ATOM   3487  CB  PHE X 224     159.324 161.935 189.797  0.00  0.00            
ATOM   3488  HB2 PHE X 224     159.621 160.899 189.639  0.00  0.00            
ATOM   3489  HB3 PHE X 224     160.270 162.373 190.116  0.00  0.00            
ATOM   3490  CG  PHE X 224     158.171 162.006 190.751  0.00  0.00            
ATOM   3491  CD1 PHE X 224     157.887 163.107 191.576  0.00  0.00            
ATOM   3492  HD1 PHE X 224     158.476 163.998 191.734  0.00  0.00            
ATOM   3493  CE1 PHE X 224     156.902 162.970 192.614  0.00  0.00            
ATOM   3494  HE1 PHE X 224     156.720 163.754 193.334  0.00  0.00            
ATOM   3495  CZ  PHE X 224     155.988 161.829 192.523  0.00  0.00            
ATOM   3496  HZ  PHE X 224     155.131 161.736 193.174  0.00  0.00            
ATOM   3497  CE2 PHE X 224     156.205 160.829 191.582  0.00  0.00            
ATOM   3498  HE2 PHE X 224     155.635 159.912 191.608  0.00  0.00            
ATOM   3499  CD2 PHE X 224     157.304 160.908 190.745  0.00  0.00            
ATOM   3500  HD2 PHE X 224     157.557 160.138 190.031  0.00  0.00            
ATOM   3501  C   PHE X 224     158.490 163.995 188.416  0.00  0.00            
ATOM   3502  O   PHE X 224     157.362 164.305 188.032  0.00  0.00            
ATOM   3503  N   GLY X 225     159.369 164.826 188.996  0.00  0.00            
ATOM   3504  H   GLY X 225     160.095 164.313 189.474  0.00  0.00            
ATOM   3505  CA  GLY X 225     159.264 166.290 189.069  0.00  0.00            
ATOM   3506  HA2 GLY X 225     158.622 166.498 189.925  0.00  0.00            
ATOM   3507  HA3 GLY X 225     160.275 166.636 189.285  0.00  0.00            
ATOM   3508  C   GLY X 225     158.792 167.122 187.824  0.00  0.00            
ATOM   3509  O   GLY X 225     158.919 168.326 187.823  0.00  0.00            
ATOM   3510  N   GLU X 226     158.447 166.502 186.674  0.00  0.00            
ATOM   3511  H   GLU X 226     158.385 165.496 186.739  0.00  0.00            
ATOM   3512  CA  GLU X 226     158.040 167.145 185.440  0.00  0.00            
ATOM   3513  HA  GLU X 226     157.662 168.127 185.722  0.00  0.00            
ATOM   3514  CB  GLU X 226     159.259 167.304 184.533  0.00  0.00            
ATOM   3515  HB2 GLU X 226     160.091 167.717 185.103  0.00  0.00            
ATOM   3516  HB3 GLU X 226     159.543 166.288 184.259  0.00  0.00            
ATOM   3517  CG  GLU X 226     159.009 168.084 183.232  0.00  0.00            
ATOM   3518  HG2 GLU X 226     158.261 167.486 182.713  0.00  0.00            
ATOM   3519  HG3 GLU X 226     158.654 169.049 183.593  0.00  0.00            
ATOM   3520  CD  GLU X 226     160.269 168.143 182.334  0.00  0.00            
ATOM   3521  OE1 GLU X 226     160.111 168.617 181.205  0.00  0.00            
ATOM   3522  OE2 GLU X 226     161.346 167.622 182.659  0.00  0.00            
ATOM   3523  C   GLU X 226     156.917 166.353 184.695  0.00  0.00            
ATOM   3524  O   GLU X 226     156.149 166.935 183.978  0.00  0.00            
ATOM   3525  N   VAL X 227     156.860 165.018 184.819  0.00  0.00            
ATOM   3526  H   VAL X 227     157.565 164.542 185.364  0.00  0.00            
ATOM   3527  CA  VAL X 227     155.949 164.132 184.035  0.00  0.00            
ATOM   3528  HA  VAL X 227     155.793 164.619 183.072  0.00  0.00            
ATOM   3529  CB  VAL X 227     156.633 162.776 183.768  0.00  0.00            
ATOM   3530  HB  VAL X 227     157.637 163.025 183.425  0.00  0.00            
ATOM   3531  CG1 VAL X 227     156.850 162.014 185.117  0.00  0.00            
ATOM   3532 HG11 VAL X 227     155.830 161.878 185.477  0.00  0.00            
ATOM   3533 HG12 VAL X 227     157.346 161.065 184.917  0.00  0.00            
ATOM   3534 HG13 VAL X 227     157.385 162.594 185.869  0.00  0.00            
ATOM   3535  CG2 VAL X 227     155.958 161.844 182.721  0.00  0.00            
ATOM   3536 HG21 VAL X 227     155.915 162.378 181.771  0.00  0.00            
ATOM   3537 HG22 VAL X 227     154.939 161.600 183.020  0.00  0.00            
ATOM   3538 HG23 VAL X 227     156.450 160.895 182.506  0.00  0.00            
ATOM   3539  C   VAL X 227     154.556 163.952 184.660  0.00  0.00            
ATOM   3540  O   VAL X 227     153.544 163.651 183.955  0.00  0.00            
ATOM   3541  N   VAL X 228     154.481 164.180 185.969  0.00  0.00            
ATOM   3542  H   VAL X 228     155.228 164.578 186.520  0.00  0.00            
ATOM   3543  CA  VAL X 228     153.249 164.039 186.691  0.00  0.00            
ATOM   3544  HA  VAL X 228     152.855 163.045 186.475  0.00  0.00            
ATOM   3545  CB  VAL X 228     153.681 164.220 188.203  0.00  0.00            
ATOM   3546  HB  VAL X 228     154.452 164.975 188.358  0.00  0.00            
ATOM   3547  CG1 VAL X 228     152.508 164.270 189.209  0.00  0.00            
ATOM   3548 HG11 VAL X 228     151.804 163.444 189.105  0.00  0.00            
ATOM   3549 HG12 VAL X 228     152.885 164.117 190.220  0.00  0.00            
ATOM   3550 HG13 VAL X 228     152.030 165.248 189.165  0.00  0.00            
ATOM   3551  CG2 VAL X 228     154.322 162.860 188.581  0.00  0.00            
ATOM   3552 HG21 VAL X 228     153.486 162.187 188.771  0.00  0.00            
ATOM   3553 HG22 VAL X 228     154.902 163.096 189.473  0.00  0.00            
ATOM   3554 HG23 VAL X 228     155.034 162.586 187.803  0.00  0.00            
ATOM   3555  C   VAL X 228     152.139 165.084 186.378  0.00  0.00            
ATOM   3556  O   VAL X 228     152.551 166.245 186.209  0.00  0.00            
ATOM   3557  N   GLY X 229     150.865 164.666 186.341  0.00  0.00            
ATOM   3558  H   GLY X 229     150.641 163.708 186.571  0.00  0.00            
ATOM   3559  CA  GLY X 229     149.625 165.482 185.987  0.00  0.00            
ATOM   3560  HA2 GLY X 229     149.537 165.475 184.900  0.00  0.00            
ATOM   3561  HA3 GLY X 229     148.736 164.980 186.369  0.00  0.00            
ATOM   3562  C   GLY X 229     149.535 166.856 186.581  0.00  0.00            
ATOM   3563  O   GLY X 229     148.868 167.676 185.944  0.00  0.00            
ATOM   3564  N   SER X 230     150.198 167.135 187.719  0.00  0.00            
ATOM   3565  H   SER X 230     150.628 166.365 188.211  0.00  0.00            
ATOM   3566  CA  SER X 230     150.367 168.446 188.395  0.00  0.00            
ATOM   3567  HA  SER X 230     149.404 168.893 188.641  0.00  0.00            
ATOM   3568  CB  SER X 230     151.245 168.112 189.630  0.00  0.00            
ATOM   3569  HB2 SER X 230     152.202 167.781 189.228  0.00  0.00            
ATOM   3570  HB3 SER X 230     151.359 168.967 190.297  0.00  0.00            
ATOM   3571  OG  SER X 230     150.690 167.097 190.453  0.00  0.00            
ATOM   3572  HG  SER X 230     151.294 167.022 191.196  0.00  0.00            
ATOM   3573  C   SER X 230     150.992 169.491 187.387  0.00  0.00            
ATOM   3574  O   SER X 230     150.612 170.722 187.373  0.00  0.00            
ATOM   3575  N   GLY X 231     151.767 169.068 186.342  0.00  0.00            
ATOM   3576  H   GLY X 231     151.977 168.081 186.313  0.00  0.00            
ATOM   3577  CA  GLY X 231     152.354 169.974 185.367  0.00  0.00            
ATOM   3578  HA2 GLY X 231     151.918 170.972 185.415  0.00  0.00            
ATOM   3579  HA3 GLY X 231     153.398 170.083 185.658  0.00  0.00            
ATOM   3580  C   GLY X 231     152.184 169.505 183.948  0.00  0.00            
ATOM   3581  O   GLY X 231     151.988 170.330 183.022  0.00  0.00            
ATOM   3582  N   ASN X 232     152.114 168.202 183.734  0.00  0.00            
ATOM   3583  H   ASN X 232     152.294 167.522 184.459  0.00  0.00            
ATOM   3584  CA  ASN X 232     151.818 167.551 182.449  0.00  0.00            
ATOM   3585  HA  ASN X 232     152.485 167.902 181.662  0.00  0.00            
ATOM   3586  CB  ASN X 232     152.205 166.057 182.526  0.00  0.00            
ATOM   3587  HB2 ASN X 232     153.147 165.975 183.070  0.00  0.00            
ATOM   3588  HB3 ASN X 232     151.455 165.503 183.090  0.00  0.00            
ATOM   3589  CG  ASN X 232     152.394 165.347 181.161  0.00  0.00            
ATOM   3590  OD1 ASN X 232     151.940 165.790 180.144  0.00  0.00            
ATOM   3591  ND2 ASN X 232     152.987 164.244 181.219  0.00  0.00            
ATOM   3592 HD21 ASN X 232     153.120 163.764 182.098  0.00  0.00            
ATOM   3593 HD22 ASN X 232     153.065 163.700 180.372  0.00  0.00            
ATOM   3594  C   ASN X 232     150.321 167.636 181.942  0.00  0.00            
ATOM   3595  O   ASN X 232     149.379 167.194 182.580  0.00  0.00            
ATOM   3596  N   PRO X 233     150.120 168.110 180.669  0.00  0.00            
ATOM   3597  CD  PRO X 233     151.089 168.789 179.767  0.00  0.00            
ATOM   3598  HD2 PRO X 233     151.407 167.977 179.113  0.00  0.00            
ATOM   3599  HD3 PRO X 233     151.934 169.321 180.203  0.00  0.00            
ATOM   3600  CG  PRO X 233     150.246 169.831 178.971  0.00  0.00            
ATOM   3601  HG2 PRO X 233     150.735 170.168 178.056  0.00  0.00            
ATOM   3602  HG3 PRO X 233     149.983 170.626 179.669  0.00  0.00            
ATOM   3603  CB  PRO X 233     149.022 168.934 178.707  0.00  0.00            
ATOM   3604  HB2 PRO X 233     149.264 168.211 177.928  0.00  0.00            
ATOM   3605  HB3 PRO X 233     148.133 169.541 178.538  0.00  0.00            
ATOM   3606  CA  PRO X 233     148.754 168.233 180.042  0.00  0.00            
ATOM   3607  HA  PRO X 233     148.021 168.801 180.615  0.00  0.00            
ATOM   3608  C   PRO X 233     148.113 166.885 179.745  0.00  0.00            
ATOM   3609  O   PRO X 233     146.898 166.825 179.475  0.00  0.00            
ATOM   3610  N   ALA X 234     148.910 165.865 179.609  0.00  0.00            
ATOM   3611  H   ALA X 234     149.878 165.935 179.888  0.00  0.00            
ATOM   3612  CA  ALA X 234     148.566 164.554 179.107  0.00  0.00            
ATOM   3613  HA  ALA X 234     148.017 164.773 178.191  0.00  0.00            
ATOM   3614  CB  ALA X 234     149.894 163.761 178.804  0.00  0.00            
ATOM   3615  HB1 ALA X 234     150.444 164.272 178.013  0.00  0.00            
ATOM   3616  HB2 ALA X 234     149.630 162.722 178.606  0.00  0.00            
ATOM   3617  HB3 ALA X 234     150.444 163.794 179.744  0.00  0.00            
ATOM   3618  C   ALA X 234     147.623 163.825 180.156  0.00  0.00            
ATOM   3619  O   ALA X 234     146.986 162.758 179.778  0.00  0.00            
ATOM   3620  N   ASP X 235     147.299 164.271 181.328  0.00  0.00            
ATOM   3621  H   ASP X 235     147.896 164.982 181.726  0.00  0.00            
ATOM   3622  CA  ASP X 235     146.111 163.884 182.120  0.00  0.00            
ATOM   3623  HA  ASP X 235     145.796 162.912 181.741  0.00  0.00            
ATOM   3624  CB  ASP X 235     146.413 163.603 183.639  0.00  0.00            
ATOM   3625  HB2 ASP X 235     146.601 164.437 184.315  0.00  0.00            
ATOM   3626  HB3 ASP X 235     145.495 163.154 184.019  0.00  0.00            
ATOM   3627  CG  ASP X 235     147.526 162.602 183.853  0.00  0.00            
ATOM   3628  OD1 ASP X 235     147.996 161.943 182.856  0.00  0.00            
ATOM   3629  OD2 ASP X 235     147.784 162.301 185.009  0.00  0.00            
ATOM   3630  C   ASP X 235     144.892 164.726 181.839  0.00  0.00            
ATOM   3631  O   ASP X 235     143.750 164.262 181.640  0.00  0.00            
ATOM   3632  N   PHE X 236     145.147 166.041 181.594  0.00  0.00            
ATOM   3633  H   PHE X 236     146.060 166.424 181.792  0.00  0.00            
ATOM   3634  CA  PHE X 236     144.018 167.001 181.327  0.00  0.00            
ATOM   3635  HA  PHE X 236     143.114 166.677 181.842  0.00  0.00            
ATOM   3636  CB  PHE X 236     144.443 168.412 181.712  0.00  0.00            
ATOM   3637  HB2 PHE X 236     145.442 168.483 181.283  0.00  0.00            
ATOM   3638  HB3 PHE X 236     143.693 169.011 181.194  0.00  0.00            
ATOM   3639  CG  PHE X 236     144.454 168.680 183.190  0.00  0.00            
ATOM   3640  CD1 PHE X 236     145.573 168.150 183.904  0.00  0.00            
ATOM   3641  HD1 PHE X 236     146.365 167.678 183.342  0.00  0.00            
ATOM   3642  CE1 PHE X 236     145.563 168.294 185.299  0.00  0.00            
ATOM   3643  HE1 PHE X 236     146.436 167.968 185.844  0.00  0.00            
ATOM   3644  CZ  PHE X 236     144.540 168.867 185.943  0.00  0.00            
ATOM   3645  HZ  PHE X 236     144.647 168.877 187.017  0.00  0.00            
ATOM   3646  CE2 PHE X 236     143.340 169.218 185.307  0.00  0.00            
ATOM   3647  HE2 PHE X 236     142.624 169.817 185.851  0.00  0.00            
ATOM   3648  CD2 PHE X 236     143.337 169.168 183.882  0.00  0.00            
ATOM   3649  HD2 PHE X 236     142.451 169.502 183.362  0.00  0.00            
ATOM   3650  C   PHE X 236     143.537 166.958 179.864  0.00  0.00            
ATOM   3651  O   PHE X 236     142.343 167.246 179.617  0.00  0.00            
ATOM   3652  N   ILE X 237     144.310 166.463 178.895  0.00  0.00            
ATOM   3653  H   ILE X 237     145.277 166.284 179.128  0.00  0.00            
ATOM   3654  CA  ILE X 237     144.093 166.231 177.447  0.00  0.00            
ATOM   3655  HA  ILE X 237     143.073 166.386 177.096  0.00  0.00            
ATOM   3656  CB  ILE X 237     144.841 167.431 176.830  0.00  0.00            
ATOM   3657  HB  ILE X 237     145.897 167.382 177.093  0.00  0.00            
ATOM   3658  CG2 ILE X 237     144.684 167.427 175.290  0.00  0.00            
ATOM   3659 HG21 ILE X 237     143.621 167.243 175.138  0.00  0.00            
ATOM   3660 HG22 ILE X 237     145.240 166.585 174.877  0.00  0.00            
ATOM   3661 HG23 ILE X 237     145.050 168.318 174.778  0.00  0.00            
ATOM   3662  CG1 ILE X 237     144.398 168.851 177.205  0.00  0.00            
ATOM   3663 HG12 ILE X 237     144.195 169.517 176.366  0.00  0.00            
ATOM   3664 HG13 ILE X 237     143.488 168.774 177.800  0.00  0.00            
ATOM   3665  CD1 ILE X 237     145.294 169.630 178.135  0.00  0.00            
ATOM   3666 HD11 ILE X 237     146.155 170.043 177.609  0.00  0.00            
ATOM   3667 HD12 ILE X 237     145.578 168.963 178.949  0.00  0.00            
ATOM   3668 HD13 ILE X 237     144.674 170.386 178.617  0.00  0.00            
ATOM   3669  C   ILE X 237     144.513 164.812 176.993  0.00  0.00            
ATOM   3670  O   ILE X 237     145.614 164.691 176.450  0.00  0.00            
ATOM   3671  N   PRO X 238     143.726 163.717 177.263  0.00  0.00            
ATOM   3672  CD  PRO X 238     142.578 163.693 178.210  0.00  0.00            
ATOM   3673  HD2 PRO X 238     141.662 163.944 177.675  0.00  0.00            
ATOM   3674  HD3 PRO X 238     142.795 164.382 179.026  0.00  0.00            
ATOM   3675  CG  PRO X 238     142.465 162.238 178.642  0.00  0.00            
ATOM   3676  HG2 PRO X 238     141.449 161.846 178.603  0.00  0.00            
ATOM   3677  HG3 PRO X 238     143.002 162.152 179.587  0.00  0.00            
ATOM   3678  CB  PRO X 238     143.307 161.355 177.751  0.00  0.00            
ATOM   3679  HB2 PRO X 238     142.626 160.909 177.026  0.00  0.00            
ATOM   3680  HB3 PRO X 238     143.911 160.588 178.235  0.00  0.00            
ATOM   3681  CA  PRO X 238     144.263 162.381 177.077  0.00  0.00            
ATOM   3682  HA  PRO X 238     145.156 162.495 177.691  0.00  0.00            
ATOM   3683  C   PRO X 238     144.642 161.944 175.637  0.00  0.00            
ATOM   3684  O   PRO X 238     145.186 160.810 175.473  0.00  0.00            
ATOM   3685  N   ILE X 239     144.367 162.718 174.590  0.00  0.00            
ATOM   3686  H   ILE X 239     144.017 163.633 174.836  0.00  0.00            
ATOM   3687  CA  ILE X 239     145.049 162.501 173.224  0.00  0.00            
ATOM   3688  HA  ILE X 239     144.686 161.517 172.929  0.00  0.00            
ATOM   3689  CB  ILE X 239     144.509 163.536 172.216  0.00  0.00            
ATOM   3690  HB  ILE X 239     143.437 163.343 172.199  0.00  0.00            
ATOM   3691  CG2 ILE X 239     144.680 165.041 172.535  0.00  0.00            
ATOM   3692 HG21 ILE X 239     144.656 165.140 173.620  0.00  0.00            
ATOM   3693 HG22 ILE X 239     143.827 165.641 172.217  0.00  0.00            
ATOM   3694 HG23 ILE X 239     145.650 165.399 172.190  0.00  0.00            
ATOM   3695  CG1 ILE X 239     144.942 163.097 170.824  0.00  0.00            
ATOM   3696 HG12 ILE X 239     145.971 163.424 170.678  0.00  0.00            
ATOM   3697 HG13 ILE X 239     144.848 162.017 170.706  0.00  0.00            
ATOM   3698  CD1 ILE X 239     144.039 163.611 169.741  0.00  0.00            
ATOM   3699 HD11 ILE X 239     144.125 163.015 168.833  0.00  0.00            
ATOM   3700 HD12 ILE X 239     144.234 164.630 169.405  0.00  0.00            
ATOM   3701 HD13 ILE X 239     142.999 163.497 170.047  0.00  0.00            
ATOM   3702  C   ILE X 239     146.535 162.381 173.398  0.00  0.00            
ATOM   3703  O   ILE X 239     147.199 161.592 172.639  0.00  0.00            
ATOM   3704  N   LEU X 240     147.108 163.210 174.224  0.00  0.00            
ATOM   3705  H   LEU X 240     146.547 163.784 174.838  0.00  0.00            
ATOM   3706  CA  LEU X 240     148.537 163.393 174.403  0.00  0.00            
ATOM   3707  HA  LEU X 240     148.908 163.402 173.379  0.00  0.00            
ATOM   3708  CB  LEU X 240     148.803 164.725 175.143  0.00  0.00            
ATOM   3709  HB2 LEU X 240     148.320 164.718 176.120  0.00  0.00            
ATOM   3710  HB3 LEU X 240     149.876 164.814 175.311  0.00  0.00            
ATOM   3711  CG  LEU X 240     148.233 166.017 174.547  0.00  0.00            
ATOM   3712  HG  LEU X 240     147.162 165.835 174.637  0.00  0.00            
ATOM   3713  CD1 LEU X 240     148.433 167.141 175.507  0.00  0.00            
ATOM   3714 HD11 LEU X 240     147.934 167.966 174.999  0.00  0.00            
ATOM   3715 HD12 LEU X 240     149.487 167.362 175.675  0.00  0.00            
ATOM   3716 HD13 LEU X 240     147.826 166.925 176.385  0.00  0.00            
ATOM   3717  CD2 LEU X 240     148.832 166.252 173.140  0.00  0.00            
ATOM   3718 HD21 LEU X 240     148.674 167.255 172.743  0.00  0.00            
ATOM   3719 HD22 LEU X 240     149.921 166.275 173.102  0.00  0.00            
ATOM   3720 HD23 LEU X 240     148.435 165.592 172.369  0.00  0.00            
ATOM   3721  C   LEU X 240     149.126 162.193 175.175  0.00  0.00            
ATOM   3722  O   LEU X 240     150.288 162.143 175.533  0.00  0.00            
ATOM   3723  N   ARG X 241     148.250 161.233 175.579  0.00  0.00            
ATOM   3724  H   ARG X 241     147.259 161.409 175.503  0.00  0.00            
ATOM   3725  CA  ARG X 241     148.600 159.858 176.074  0.00  0.00            
ATOM   3726  HA  ARG X 241     149.682 159.797 175.964  0.00  0.00            
ATOM   3727  CB  ARG X 241     148.420 159.722 177.611  0.00  0.00            
ATOM   3728  HB2 ARG X 241     148.776 158.711 177.805  0.00  0.00            
ATOM   3729  HB3 ARG X 241     148.935 160.363 178.327  0.00  0.00            
ATOM   3730  CG  ARG X 241     146.941 159.857 177.966  0.00  0.00            
ATOM   3731  HG2 ARG X 241     146.841 160.940 178.046  0.00  0.00            
ATOM   3732  HG3 ARG X 241     146.264 159.371 177.264  0.00  0.00            
ATOM   3733  CD  ARG X 241     146.672 159.146 179.276  0.00  0.00            
ATOM   3734  HD2 ARG X 241     145.688 159.353 179.695  0.00  0.00            
ATOM   3735  HD3 ARG X 241     146.698 158.073 179.083  0.00  0.00            
ATOM   3736  NE  ARG X 241     147.570 159.598 180.383  0.00  0.00            
ATOM   3737  HE  ARG X 241     147.505 160.567 180.662  0.00  0.00            
ATOM   3738  CZ  ARG X 241     148.237 158.814 181.233  0.00  0.00            
ATOM   3739  NH1 ARG X 241     148.431 157.587 181.085  0.00  0.00            
ATOM   3740 HH11 ARG X 241     148.037 157.073 180.310  0.00  0.00            
ATOM   3741 HH12 ARG X 241     148.858 156.993 181.781  0.00  0.00            
ATOM   3742  NH2 ARG X 241     148.829 159.331 182.324  0.00  0.00            
ATOM   3743 HH21 ARG X 241     148.866 160.327 182.486  0.00  0.00            
ATOM   3744 HH22 ARG X 241     149.336 158.802 183.019  0.00  0.00            
ATOM   3745  C   ARG X 241     148.020 158.684 175.251  0.00  0.00            
ATOM   3746  O   ARG X 241     148.576 157.571 175.416  0.00  0.00            
ATOM   3747  N   TYR X 242     147.014 158.890 174.426  0.00  0.00            
ATOM   3748  H   TYR X 242     146.509 159.764 174.401  0.00  0.00            
ATOM   3749  CA  TYR X 242     146.516 157.886 173.482  0.00  0.00            
ATOM   3750  HA  TYR X 242     146.352 156.939 173.996  0.00  0.00            
ATOM   3751  CB  TYR X 242     145.051 158.192 172.994  0.00  0.00            
ATOM   3752  HB2 TYR X 242     144.441 158.256 173.896  0.00  0.00            
ATOM   3753  HB3 TYR X 242     144.994 159.174 172.524  0.00  0.00            
ATOM   3754  CG  TYR X 242     144.395 157.169 172.101  0.00  0.00            
ATOM   3755  CD1 TYR X 242     144.912 157.073 170.774  0.00  0.00            
ATOM   3756  HD1 TYR X 242     145.821 157.591 170.503  0.00  0.00            
ATOM   3757  CE1 TYR X 242     144.116 156.388 169.855  0.00  0.00            
ATOM   3758  HE1 TYR X 242     144.277 156.169 168.810  0.00  0.00            
ATOM   3759  CZ  TYR X 242     142.940 155.718 170.251  0.00  0.00            
ATOM   3760  OH  TYR X 242     142.138 155.208 169.309  0.00  0.00            
ATOM   3761  HH  TYR X 242     141.262 155.454 169.617  0.00  0.00            
ATOM   3762  CE2 TYR X 242     142.515 155.665 171.600  0.00  0.00            
ATOM   3763  HE2 TYR X 242     141.739 155.018 171.980  0.00  0.00            
ATOM   3764  CD2 TYR X 242     143.304 156.388 172.533  0.00  0.00            
ATOM   3765  HD2 TYR X 242     142.972 156.381 173.560  0.00  0.00            
ATOM   3766  C   TYR X 242     147.553 157.568 172.373  0.00  0.00            
ATOM   3767  O   TYR X 242     147.781 156.396 172.068  0.00  0.00            
ATOM   3768  N   LEU X 243     148.095 158.621 171.737  0.00  0.00            
ATOM   3769  H   LEU X 243     147.623 159.504 171.869  0.00  0.00            
ATOM   3770  CA  LEU X 243     149.179 158.573 170.798  0.00  0.00            
ATOM   3771  HA  LEU X 243     148.981 157.825 170.030  0.00  0.00            
ATOM   3772  CB  LEU X 243     149.324 159.917 170.165  0.00  0.00            
ATOM   3773  HB2 LEU X 243     149.198 160.613 170.995  0.00  0.00            
ATOM   3774  HB3 LEU X 243     150.312 160.082 169.734  0.00  0.00            
ATOM   3775  CG  LEU X 243     148.189 160.261 169.194  0.00  0.00            
ATOM   3776  HG  LEU X 243     147.225 159.890 169.544  0.00  0.00            
ATOM   3777  CD1 LEU X 243     148.093 161.822 169.096  0.00  0.00            
ATOM   3778 HD11 LEU X 243     149.030 162.261 168.752  0.00  0.00            
ATOM   3779 HD12 LEU X 243     147.794 162.214 170.067  0.00  0.00            
ATOM   3780 HD13 LEU X 243     147.330 162.130 168.381  0.00  0.00            
ATOM   3781  CD2 LEU X 243     148.533 159.799 167.768  0.00  0.00            
ATOM   3782 HD21 LEU X 243     148.624 158.713 167.726  0.00  0.00            
ATOM   3783 HD22 LEU X 243     147.722 160.091 167.102  0.00  0.00            
ATOM   3784 HD23 LEU X 243     149.503 160.141 167.408  0.00  0.00            
ATOM   3785  C   LEU X 243     150.502 158.128 171.502  0.00  0.00            
ATOM   3786  O   LEU X 243     150.568 158.104 172.718  0.00  0.00            
ATOM   3787  N   PRO X 244     151.632 157.983 170.772  0.00  0.00            
ATOM   3788  CD  PRO X 244     151.636 157.811 169.354  0.00  0.00            
ATOM   3789  HD2 PRO X 244     151.924 158.751 168.883  0.00  0.00            
ATOM   3790  HD3 PRO X 244     150.714 157.415 168.928  0.00  0.00            
ATOM   3791  CG  PRO X 244     152.601 156.751 169.037  0.00  0.00            
ATOM   3792  HG2 PRO X 244     152.958 156.830 168.010  0.00  0.00            
ATOM   3793  HG3 PRO X 244     152.219 155.758 169.275  0.00  0.00            
ATOM   3794  CB  PRO X 244     153.697 157.065 169.977  0.00  0.00            
ATOM   3795  HB2 PRO X 244     154.158 157.942 169.523  0.00  0.00            
ATOM   3796  HB3 PRO X 244     154.410 156.277 170.217  0.00  0.00            
ATOM   3797  CA  PRO X 244     152.859 157.418 171.282  0.00  0.00            
ATOM   3798  HA  PRO X 244     152.674 156.476 171.798  0.00  0.00            
ATOM   3799  C   PRO X 244     153.473 158.413 172.283  0.00  0.00            
ATOM   3800  O   PRO X 244     154.163 159.360 171.937  0.00  0.00            
ATOM   3801  N   ASN X 245     153.353 158.194 173.617  0.00  0.00            
ATOM   3802  H   ASN X 245     152.738 157.442 173.890  0.00  0.00            
ATOM   3803  CA  ASN X 245     154.060 158.978 174.627  0.00  0.00            
ATOM   3804  HA  ASN X 245     154.522 159.859 174.181  0.00  0.00            
ATOM   3805  CB  ASN X 245     152.978 159.535 175.588  0.00  0.00            
ATOM   3806  HB2 ASN X 245     152.136 159.978 175.056  0.00  0.00            
ATOM   3807  HB3 ASN X 245     152.620 158.768 176.274  0.00  0.00            
ATOM   3808  CG  ASN X 245     153.596 160.690 176.406  0.00  0.00            
ATOM   3809  OD1 ASN X 245     154.707 160.583 176.859  0.00  0.00            
ATOM   3810  ND2 ASN X 245     152.881 161.769 176.636  0.00  0.00            
ATOM   3811 HD21 ASN X 245     151.899 161.792 176.401  0.00  0.00            
ATOM   3812 HD22 ASN X 245     153.293 162.572 177.090  0.00  0.00            
ATOM   3813  C   ASN X 245     155.137 158.180 175.401  0.00  0.00            
ATOM   3814  O   ASN X 245     154.748 157.391 176.301  0.00  0.00            
ATOM   3815  N   PRO X 246     156.463 158.361 174.992  0.00  0.00            
ATOM   3816  CD  PRO X 246     156.933 159.371 174.069  0.00  0.00            
ATOM   3817  HD2 PRO X 246     156.766 160.312 174.594  0.00  0.00            
ATOM   3818  HD3 PRO X 246     156.500 159.093 173.108  0.00  0.00            
ATOM   3819  CG  PRO X 246     158.473 159.157 174.013  0.00  0.00            
ATOM   3820  HG2 PRO X 246     158.910 159.932 174.643  0.00  0.00            
ATOM   3821  HG3 PRO X 246     158.758 159.178 172.961  0.00  0.00            
ATOM   3822  CB  PRO X 246     158.652 157.762 174.630  0.00  0.00            
ATOM   3823  HB2 PRO X 246     159.671 157.596 174.979  0.00  0.00            
ATOM   3824  HB3 PRO X 246     158.345 157.082 173.835  0.00  0.00            
ATOM   3825  CA  PRO X 246     157.507 157.656 175.618  0.00  0.00            
ATOM   3826  HA  PRO X 246     157.099 156.651 175.731  0.00  0.00            
ATOM   3827  C   PRO X 246     157.922 158.240 176.994  0.00  0.00            
ATOM   3828  O   PRO X 246     158.702 157.643 177.697  0.00  0.00            
ATOM   3829  N   SER X 247     157.435 159.446 177.330  0.00  0.00            
ATOM   3830  H   SER X 247     156.816 159.919 176.687  0.00  0.00            
ATOM   3831  CA  SER X 247     157.645 160.092 178.667  0.00  0.00            
ATOM   3832  HA  SER X 247     158.696 159.940 178.913  0.00  0.00            
ATOM   3833  CB  SER X 247     157.381 161.571 178.665  0.00  0.00            
ATOM   3834  HB2 SER X 247     156.339 161.786 178.424  0.00  0.00            
ATOM   3835  HB3 SER X 247     157.521 161.863 179.706  0.00  0.00            
ATOM   3836  OG  SER X 247     158.185 162.269 177.735  0.00  0.00            
ATOM   3837  HG  SER X 247     159.100 162.230 178.022  0.00  0.00            
ATOM   3838  C   SER X 247     156.777 159.431 179.703  0.00  0.00            
ATOM   3839  O   SER X 247     157.184 159.051 180.760  0.00  0.00            
ATOM   3840  N   LEU X 248     155.527 159.152 179.288  0.00  0.00            
ATOM   3841  H   LEU X 248     155.121 159.639 178.502  0.00  0.00            
ATOM   3842  CA  LEU X 248     154.601 158.448 180.137  0.00  0.00            
ATOM   3843  HA  LEU X 248     154.757 158.867 181.131  0.00  0.00            
ATOM   3844  CB  LEU X 248     153.140 158.605 179.740  0.00  0.00            
ATOM   3845  HB2 LEU X 248     153.030 158.273 178.708  0.00  0.00            
ATOM   3846  HB3 LEU X 248     152.594 157.954 180.424  0.00  0.00            
ATOM   3847  CG  LEU X 248     152.551 160.070 179.895  0.00  0.00            
ATOM   3848  HG  LEU X 248     153.063 160.787 179.254  0.00  0.00            
ATOM   3849  CD1 LEU X 248     151.164 160.015 179.304  0.00  0.00            
ATOM   3850 HD11 LEU X 248     150.818 161.044 179.207  0.00  0.00            
ATOM   3851 HD12 LEU X 248     150.556 159.440 180.003  0.00  0.00            
ATOM   3852 HD13 LEU X 248     151.058 159.556 178.321  0.00  0.00            
ATOM   3853  CD2 LEU X 248     152.400 160.527 181.329  0.00  0.00            
ATOM   3854 HD21 LEU X 248     153.411 160.697 181.701  0.00  0.00            
ATOM   3855 HD22 LEU X 248     151.943 161.515 181.274  0.00  0.00            
ATOM   3856 HD23 LEU X 248     151.851 159.781 181.904  0.00  0.00            
ATOM   3857  C   LEU X 248     154.983 156.967 180.137  0.00  0.00            
ATOM   3858  O   LEU X 248     154.831 156.313 181.187  0.00  0.00            
ATOM   3859  N   ASN X 249     155.733 156.325 179.197  0.00  0.00            
ATOM   3860  H   ASN X 249     155.912 156.819 178.334  0.00  0.00            
ATOM   3861  CA  ASN X 249     156.224 154.987 179.461  0.00  0.00            
ATOM   3862  HA  ASN X 249     155.400 154.352 179.787  0.00  0.00            
ATOM   3863  CB  ASN X 249     156.766 154.466 178.084  0.00  0.00            
ATOM   3864  HB2 ASN X 249     157.079 155.360 177.544  0.00  0.00            
ATOM   3865  HB3 ASN X 249     157.549 153.727 178.258  0.00  0.00            
ATOM   3866  CG  ASN X 249     155.653 154.026 177.179  0.00  0.00            
ATOM   3867  OD1 ASN X 249     154.489 154.290 177.347  0.00  0.00            
ATOM   3868  ND2 ASN X 249     156.021 153.333 176.163  0.00  0.00            
ATOM   3869 HD21 ASN X 249     156.993 153.179 175.938  0.00  0.00            
ATOM   3870 HD22 ASN X 249     155.334 152.752 175.702  0.00  0.00            
ATOM   3871  C   ASN X 249     157.303 154.977 180.556  0.00  0.00            
ATOM   3872  O   ASN X 249     157.341 154.068 181.329  0.00  0.00            
ATOM   3873  N   ALA X 250     158.160 155.975 180.663  0.00  0.00            
ATOM   3874  H   ALA X 250     158.182 156.676 179.937  0.00  0.00            
ATOM   3875  CA  ALA X 250     159.203 156.061 181.715  0.00  0.00            
ATOM   3876  HA  ALA X 250     159.682 155.086 181.619  0.00  0.00            
ATOM   3877  CB  ALA X 250     160.173 157.070 181.300  0.00  0.00            
ATOM   3878  HB1 ALA X 250     159.882 158.062 181.645  0.00  0.00            
ATOM   3879  HB2 ALA X 250     160.311 157.040 180.219  0.00  0.00            
ATOM   3880  HB3 ALA X 250     161.114 156.842 181.800  0.00  0.00            
ATOM   3881  C   ALA X 250     158.585 156.102 183.115  0.00  0.00            
ATOM   3882  O   ALA X 250     159.182 155.707 184.121  0.00  0.00            
ATOM   3883  N   PHE X 251     157.347 156.639 183.146  0.00  0.00            
ATOM   3884  H   PHE X 251     156.971 156.936 182.257  0.00  0.00            
ATOM   3885  CA  PHE X 251     156.668 156.862 184.411  0.00  0.00            
ATOM   3886  HA  PHE X 251     157.392 157.092 185.193  0.00  0.00            
ATOM   3887  CB  PHE X 251     155.787 158.130 184.477  0.00  0.00            
ATOM   3888  HB2 PHE X 251     156.444 158.974 184.267  0.00  0.00            
ATOM   3889  HB3 PHE X 251     155.098 158.079 183.634  0.00  0.00            
ATOM   3890  CG  PHE X 251     155.098 158.343 185.762  0.00  0.00            
ATOM   3891  CD1 PHE X 251     155.785 158.908 186.867  0.00  0.00            
ATOM   3892  HD1 PHE X 251     156.844 159.100 186.777  0.00  0.00            
ATOM   3893  CE1 PHE X 251     155.020 159.326 187.980  0.00  0.00            
ATOM   3894  HE1 PHE X 251     155.582 159.719 188.814  0.00  0.00            
ATOM   3895  CZ  PHE X 251     153.607 158.968 188.135  0.00  0.00            
ATOM   3896  HZ  PHE X 251     153.076 159.310 189.011  0.00  0.00            
ATOM   3897  CE2 PHE X 251     153.039 158.269 187.116  0.00  0.00            
ATOM   3898  HE2 PHE X 251     151.981 158.052 187.117  0.00  0.00            
ATOM   3899  CD2 PHE X 251     153.763 157.942 185.965  0.00  0.00            
ATOM   3900  HD2 PHE X 251     153.274 157.473 185.124  0.00  0.00            
ATOM   3901  C   PHE X 251     155.865 155.650 184.848  0.00  0.00            
ATOM   3902  O   PHE X 251     155.726 155.342 186.014  0.00  0.00            
ATOM   3903  N   LYS X 252     155.335 154.850 183.898  0.00  0.00            
ATOM   3904  H   LYS X 252     155.188 155.241 182.979  0.00  0.00            
ATOM   3905  CA  LYS X 252     154.823 153.548 184.094  0.00  0.00            
ATOM   3906  HA  LYS X 252     153.955 153.692 184.738  0.00  0.00            
ATOM   3907  CB  LYS X 252     154.168 152.928 182.832  0.00  0.00            
ATOM   3908  HB2 LYS X 252     153.559 153.687 182.341  0.00  0.00            
ATOM   3909  HB3 LYS X 252     154.774 152.650 181.969  0.00  0.00            
ATOM   3910  CG  LYS X 252     153.244 151.684 183.155  0.00  0.00            
ATOM   3911  HG2 LYS X 252     153.805 150.865 183.605  0.00  0.00            
ATOM   3912  HG3 LYS X 252     152.622 152.029 183.981  0.00  0.00            
ATOM   3913  CD  LYS X 252     152.522 151.057 181.879  0.00  0.00            
ATOM   3914  HD2 LYS X 252     151.899 151.694 181.251  0.00  0.00            
ATOM   3915  HD3 LYS X 252     153.196 150.559 181.182  0.00  0.00            
ATOM   3916  CE  LYS X 252     151.714 149.936 182.470  0.00  0.00            
ATOM   3917  HE2 LYS X 252     152.305 149.146 182.932  0.00  0.00            
ATOM   3918  HE3 LYS X 252     151.072 150.446 183.188  0.00  0.00            
ATOM   3919  NZ  LYS X 252     150.958 149.289 181.379  0.00  0.00            
ATOM   3920  HZ1 LYS X 252     150.353 148.591 181.787  0.00  0.00            
ATOM   3921  HZ2 LYS X 252     151.509 148.884 180.636  0.00  0.00            
ATOM   3922  HZ3 LYS X 252     150.341 149.932 180.903  0.00  0.00            
ATOM   3923  C   LYS X 252     155.838 152.614 184.751  0.00  0.00            
ATOM   3924  O   LYS X 252     155.789 152.220 185.887  0.00  0.00            
ATOM   3925  N   ASP X 253     156.951 152.692 184.016  0.00  0.00            
ATOM   3926  H   ASP X 253     156.932 153.035 183.067  0.00  0.00            
ATOM   3927  CA  ASP X 253     158.252 152.022 184.373  0.00  0.00            
ATOM   3928  HA  ASP X 253     158.092 150.955 184.526  0.00  0.00            
ATOM   3929  CB  ASP X 253     159.204 152.221 183.093  0.00  0.00            
ATOM   3930  HB2 ASP X 253     159.433 153.283 183.005  0.00  0.00            
ATOM   3931  HB3 ASP X 253     160.164 151.716 183.204  0.00  0.00            
ATOM   3932  CG  ASP X 253     158.751 151.504 181.838  0.00  0.00            
ATOM   3933  OD1 ASP X 253     159.439 151.707 180.785  0.00  0.00            
ATOM   3934  OD2 ASP X 253     157.664 150.814 181.754  0.00  0.00            
ATOM   3935  C   ASP X 253     158.867 152.578 185.651  0.00  0.00            
ATOM   3936  O   ASP X 253     159.547 151.806 186.404  0.00  0.00            
ATOM   3937  N   LEU X 254     158.586 153.776 186.137  0.00  0.00            
ATOM   3938  H   LEU X 254     158.261 154.480 185.490  0.00  0.00            
ATOM   3939  CA  LEU X 254     159.202 154.359 187.365  0.00  0.00            
ATOM   3940  HA  LEU X 254     160.204 153.932 187.340  0.00  0.00            
ATOM   3941  CB  LEU X 254     159.180 155.872 187.331  0.00  0.00            
ATOM   3942  HB2 LEU X 254     159.749 156.210 186.464  0.00  0.00            
ATOM   3943  HB3 LEU X 254     158.132 156.150 187.226  0.00  0.00            
ATOM   3944  CG  LEU X 254     159.712 156.627 188.542  0.00  0.00            
ATOM   3945  HG  LEU X 254     159.261 156.220 189.448  0.00  0.00            
ATOM   3946  CD1 LEU X 254     161.144 156.320 188.640  0.00  0.00            
ATOM   3947 HD11 LEU X 254     161.694 156.677 187.769  0.00  0.00            
ATOM   3948 HD12 LEU X 254     161.350 155.255 188.748  0.00  0.00            
ATOM   3949 HD13 LEU X 254     161.492 156.695 189.602  0.00  0.00            
ATOM   3950  CD2 LEU X 254     159.507 158.085 188.393  0.00  0.00            
ATOM   3951 HD21 LEU X 254     159.736 158.516 187.419  0.00  0.00            
ATOM   3952 HD22 LEU X 254     158.488 158.415 188.596  0.00  0.00            
ATOM   3953 HD23 LEU X 254     160.261 158.551 189.028  0.00  0.00            
ATOM   3954  C   LEU X 254     158.508 153.766 188.557  0.00  0.00            
ATOM   3955  O   LEU X 254     159.053 153.211 189.535  0.00  0.00            
ATOM   3956  N   ASN X 255     157.158 153.852 188.520  0.00  0.00            
ATOM   3957  H   ASN X 255     156.836 154.167 187.616  0.00  0.00            
ATOM   3958  CA  ASN X 255     156.199 153.307 189.577  0.00  0.00            
ATOM   3959  HA  ASN X 255     156.475 153.776 190.522  0.00  0.00            
ATOM   3960  CB  ASN X 255     154.768 153.670 189.205  0.00  0.00            
ATOM   3961  HB2 ASN X 255     154.519 153.440 188.169  0.00  0.00            
ATOM   3962  HB3 ASN X 255     154.213 153.018 189.880  0.00  0.00            
ATOM   3963  CG  ASN X 255     154.491 155.119 189.435  0.00  0.00            
ATOM   3964  OD1 ASN X 255     154.401 155.564 190.562  0.00  0.00            
ATOM   3965  ND2 ASN X 255     154.431 155.954 188.430  0.00  0.00            
ATOM   3966 HD21 ASN X 255     154.684 155.523 187.552  0.00  0.00            
ATOM   3967 HD22 ASN X 255     154.334 156.947 188.586  0.00  0.00            
ATOM   3968  C   ASN X 255     156.396 151.822 189.628  0.00  0.00            
ATOM   3969  O   ASN X 255     156.354 151.251 190.736  0.00  0.00            
ATOM   3970  N   GLU X 256     156.605 151.154 188.498  0.00  0.00            
ATOM   3971  H   GLU X 256     156.543 151.773 187.703  0.00  0.00            
ATOM   3972  CA  GLU X 256     157.009 149.695 188.505  0.00  0.00            
ATOM   3973  HA  GLU X 256     156.193 149.121 188.944  0.00  0.00            
ATOM   3974  CB  GLU X 256     157.244 149.206 187.091  0.00  0.00            
ATOM   3975  HB2 GLU X 256     156.282 149.166 186.580  0.00  0.00            
ATOM   3976  HB3 GLU X 256     157.955 149.881 186.616  0.00  0.00            
ATOM   3977  CG  GLU X 256     157.896 147.786 186.936  0.00  0.00            
ATOM   3978  HG2 GLU X 256     158.905 147.790 187.348  0.00  0.00            
ATOM   3979  HG3 GLU X 256     157.301 146.984 187.372  0.00  0.00            
ATOM   3980  CD  GLU X 256     158.055 147.379 185.501  0.00  0.00            
ATOM   3981  OE1 GLU X 256     157.869 146.182 185.219  0.00  0.00            
ATOM   3982  OE2 GLU X 256     158.094 148.142 184.516  0.00  0.00            
ATOM   3983  C   GLU X 256     158.286 149.539 189.371  0.00  0.00            
ATOM   3984  O   GLU X 256     158.285 148.687 190.238  0.00  0.00            
ATOM   3985  N   LYS X 257     159.310 150.354 189.154  0.00  0.00            
ATOM   3986  H   LYS X 257     159.123 151.206 188.645  0.00  0.00            
ATOM   3987  CA  LYS X 257     160.539 150.202 189.959  0.00  0.00            
ATOM   3988  HA  LYS X 257     160.754 149.133 189.976  0.00  0.00            
ATOM   3989  CB  LYS X 257     161.782 150.862 189.384  0.00  0.00            
ATOM   3990  HB2 LYS X 257     161.748 151.951 189.341  0.00  0.00            
ATOM   3991  HB3 LYS X 257     162.608 150.611 190.049  0.00  0.00            
ATOM   3992  CG  LYS X 257     162.114 150.167 188.097  0.00  0.00            
ATOM   3993  HG2 LYS X 257     161.301 150.235 187.374  0.00  0.00            
ATOM   3994  HG3 LYS X 257     162.848 150.837 187.650  0.00  0.00            
ATOM   3995  CD  LYS X 257     162.510 148.672 188.132  0.00  0.00            
ATOM   3996  HD2 LYS X 257     162.727 148.298 189.132  0.00  0.00            
ATOM   3997  HD3 LYS X 257     161.670 148.111 187.722  0.00  0.00            
ATOM   3998  CE  LYS X 257     163.641 148.343 187.217  0.00  0.00            
ATOM   3999  HE2 LYS X 257     163.239 148.465 186.212  0.00  0.00            
ATOM   4000  HE3 LYS X 257     164.515 148.962 187.423  0.00  0.00            
ATOM   4001  NZ  LYS X 257     164.074 146.920 187.463  0.00  0.00            
ATOM   4002  HZ1 LYS X 257     163.224 146.382 187.560  0.00  0.00            
ATOM   4003  HZ2 LYS X 257     164.597 146.871 188.326  0.00  0.00            
ATOM   4004  HZ3 LYS X 257     164.738 146.608 186.769  0.00  0.00            
ATOM   4005  C   LYS X 257     160.271 150.571 191.422  0.00  0.00            
ATOM   4006  O   LYS X 257     160.765 149.857 192.260  0.00  0.00            
ATOM   4007  N   PHE X 258     159.444 151.505 191.831  0.00  0.00            
ATOM   4008  H   PHE X 258     159.153 152.140 191.102  0.00  0.00            
ATOM   4009  CA  PHE X 258     159.236 151.807 193.248  0.00  0.00            
ATOM   4010  HA  PHE X 258     160.209 152.006 193.697  0.00  0.00            
ATOM   4011  CB  PHE X 258     158.458 153.120 193.383  0.00  0.00            
ATOM   4012  HB2 PHE X 258     157.843 153.343 192.512  0.00  0.00            
ATOM   4013  HB3 PHE X 258     157.856 152.990 194.283  0.00  0.00            
ATOM   4014  CG  PHE X 258     159.263 154.423 193.513  0.00  0.00            
ATOM   4015  CD1 PHE X 258     159.961 155.085 192.421  0.00  0.00            
ATOM   4016  HD1 PHE X 258     159.844 154.732 191.407  0.00  0.00            
ATOM   4017  CE1 PHE X 258     160.714 156.262 192.687  0.00  0.00            
ATOM   4018  HE1 PHE X 258     161.159 156.697 191.804  0.00  0.00            
ATOM   4019  CZ  PHE X 258     160.662 156.903 193.925  0.00  0.00            
ATOM   4020  HZ  PHE X 258     161.116 157.866 194.109  0.00  0.00            
ATOM   4021  CE2 PHE X 258     159.864 156.326 194.926  0.00  0.00            
ATOM   4022  HE2 PHE X 258     159.659 156.940 195.791  0.00  0.00            
ATOM   4023  CD2 PHE X 258     159.213 155.067 194.749  0.00  0.00            
ATOM   4024  HD2 PHE X 258     158.701 154.789 195.659  0.00  0.00            
ATOM   4025  C   PHE X 258     158.641 150.630 194.052  0.00  0.00            
ATOM   4026  O   PHE X 258     159.171 150.232 195.094  0.00  0.00            
ATOM   4027  N   TYR X 259     157.710 149.948 193.405  0.00  0.00            
ATOM   4028  H   TYR X 259     157.471 150.225 192.464  0.00  0.00            
ATOM   4029  CA  TYR X 259     157.036 148.711 193.882  0.00  0.00            
ATOM   4030  HA  TYR X 259     156.766 148.920 194.917  0.00  0.00            
ATOM   4031  CB  TYR X 259     155.746 148.526 193.071  0.00  0.00            
ATOM   4032  HB2 TYR X 259     155.056 149.170 193.616  0.00  0.00            
ATOM   4033  HB3 TYR X 259     155.920 148.957 192.085  0.00  0.00            
ATOM   4034  CG  TYR X 259     155.115 147.184 192.929  0.00  0.00            
ATOM   4035  CD1 TYR X 259     155.440 146.316 191.890  0.00  0.00            
ATOM   4036  HD1 TYR X 259     156.128 146.783 191.200  0.00  0.00            
ATOM   4037  CE1 TYR X 259     154.970 145.007 191.807  0.00  0.00            
ATOM   4038  HE1 TYR X 259     155.257 144.371 190.982  0.00  0.00            
ATOM   4039  CZ  TYR X 259     154.003 144.572 192.718  0.00  0.00            
ATOM   4040  OH  TYR X 259     153.515 143.287 192.693  0.00  0.00            
ATOM   4041  HH  TYR X 259     154.021 142.725 192.103  0.00  0.00            
ATOM   4042  CE2 TYR X 259     153.641 145.425 193.776  0.00  0.00            
ATOM   4043  HE2 TYR X 259     152.939 145.045 194.503  0.00  0.00            
ATOM   4044  CD2 TYR X 259     154.175 146.743 193.900  0.00  0.00            
ATOM   4045  HD2 TYR X 259     154.011 147.353 194.777  0.00  0.00            
ATOM   4046  C   TYR X 259     157.797 147.446 193.807  0.00  0.00            
ATOM   4047  O   TYR X 259     157.736 146.595 194.644  0.00  0.00            
ATOM   4048  N   SER X 260     158.651 147.371 192.784  0.00  0.00            
ATOM   4049  H   SER X 260     158.648 148.031 192.020  0.00  0.00            
ATOM   4050  CA  SER X 260     159.661 146.310 192.612  0.00  0.00            
ATOM   4051  HA  SER X 260     159.143 145.355 192.701  0.00  0.00            
ATOM   4052  CB  SER X 260     160.400 146.418 191.219  0.00  0.00            
ATOM   4053  HB2 SER X 260     159.655 146.255 190.440  0.00  0.00            
ATOM   4054  HB3 SER X 260     160.915 147.372 191.110  0.00  0.00            
ATOM   4055  OG  SER X 260     161.363 145.530 191.031  0.00  0.00            
ATOM   4056  HG  SER X 260     162.245 145.888 191.153  0.00  0.00            
ATOM   4057  C   SER X 260     160.671 146.321 193.788  0.00  0.00            
ATOM   4058  O   SER X 260     160.793 145.311 194.538  0.00  0.00            
ATOM   4059  N   PHE X 261     161.251 147.497 194.008  0.00  0.00            
ATOM   4060  H   PHE X 261     161.146 148.233 193.324  0.00  0.00            
ATOM   4061  CA  PHE X 261     162.267 147.782 195.101  0.00  0.00            
ATOM   4062  HA  PHE X 261     163.179 147.194 194.996  0.00  0.00            
ATOM   4063  CB  PHE X 261     162.637 149.234 195.018  0.00  0.00            
ATOM   4064  HB2 PHE X 261     162.919 149.517 194.004  0.00  0.00            
ATOM   4065  HB3 PHE X 261     161.805 149.899 195.249  0.00  0.00            
ATOM   4066  CG  PHE X 261     163.739 149.539 195.986  0.00  0.00            
ATOM   4067  CD1 PHE X 261     165.089 149.435 195.514  0.00  0.00            
ATOM   4068  HD1 PHE X 261     165.439 149.255 194.508  0.00  0.00            
ATOM   4069  CE1 PHE X 261     166.119 149.780 196.386  0.00  0.00            
ATOM   4070  HE1 PHE X 261     167.131 149.843 196.015  0.00  0.00            
ATOM   4071  CZ  PHE X 261     165.873 150.128 197.680  0.00  0.00            
ATOM   4072  HZ  PHE X 261     166.630 150.357 198.415  0.00  0.00            
ATOM   4073  CE2 PHE X 261     164.556 150.249 198.190  0.00  0.00            
ATOM   4074  HE2 PHE X 261     164.393 150.670 199.171  0.00  0.00            
ATOM   4075  CD2 PHE X 261     163.478 149.879 197.324  0.00  0.00            
ATOM   4076  HD2 PHE X 261     162.469 149.998 197.692  0.00  0.00            
ATOM   4077  C   PHE X 261     161.710 147.438 196.469  0.00  0.00            
ATOM   4078  O   PHE X 261     162.342 146.610 197.142  0.00  0.00            
ATOM   4079  N   MET X 262     160.531 147.993 196.827  0.00  0.00            
ATOM   4080  H   MET X 262     160.111 148.664 196.199  0.00  0.00            
ATOM   4081  CA  MET X 262     159.688 147.600 197.914  0.00  0.00            
ATOM   4082  HA  MET X 262     160.129 147.925 198.857  0.00  0.00            
ATOM   4083  CB  MET X 262     158.321 148.320 197.755  0.00  0.00            
ATOM   4084  HB2 MET X 262     158.512 149.390 197.676  0.00  0.00            
ATOM   4085  HB3 MET X 262     157.809 148.067 196.826  0.00  0.00            
ATOM   4086  CG  MET X 262     157.463 148.069 199.030  0.00  0.00            
ATOM   4087  HG2 MET X 262     157.522 147.024 199.332  0.00  0.00            
ATOM   4088  HG3 MET X 262     157.906 148.658 199.833  0.00  0.00            
ATOM   4089  SD  MET X 262     155.784 148.695 199.143  0.00  0.00            
ATOM   4090  CE  MET X 262     155.050 147.751 197.867  0.00  0.00            
ATOM   4091  HE1 MET X 262     155.019 146.741 198.277  0.00  0.00            
ATOM   4092  HE2 MET X 262     154.018 148.001 197.621  0.00  0.00            
ATOM   4093  HE3 MET X 262     155.692 147.824 196.989  0.00  0.00            
ATOM   4094  C   MET X 262     159.504 146.092 198.155  0.00  0.00            
ATOM   4095  O   MET X 262     159.964 145.608 199.213  0.00  0.00            
ATOM   4096  N   GLN X 263     158.886 145.381 197.198  0.00  0.00            
ATOM   4097  H   GLN X 263     158.667 145.839 196.325  0.00  0.00            
ATOM   4098  CA  GLN X 263     158.452 143.933 197.488  0.00  0.00            
ATOM   4099  HA  GLN X 263     157.696 143.850 198.269  0.00  0.00            
ATOM   4100  CB  GLN X 263     157.709 143.515 196.223  0.00  0.00            
ATOM   4101  HB2 GLN X 263     156.930 144.271 196.118  0.00  0.00            
ATOM   4102  HB3 GLN X 263     158.427 143.583 195.406  0.00  0.00            
ATOM   4103  CG  GLN X 263     157.232 142.072 196.297  0.00  0.00            
ATOM   4104  HG2 GLN X 263     158.056 141.365 196.397  0.00  0.00            
ATOM   4105  HG3 GLN X 263     156.745 141.871 197.251  0.00  0.00            
ATOM   4106  CD  GLN X 263     156.349 141.640 195.108  0.00  0.00            
ATOM   4107  OE1 GLN X 263     156.718 141.507 193.940  0.00  0.00            
ATOM   4108  NE2 GLN X 263     155.132 141.377 195.387  0.00  0.00            
ATOM   4109 HE21 GLN X 263     154.605 141.105 194.569  0.00  0.00            
ATOM   4110 HE22 GLN X 263     154.699 141.374 196.299  0.00  0.00            
ATOM   4111  C   GLN X 263     159.657 143.098 197.728  0.00  0.00            
ATOM   4112  O   GLN X 263     159.626 142.357 198.739  0.00  0.00            
ATOM   4113  N   LYS X 264     160.747 143.177 196.885  0.00  0.00            
ATOM   4114  H   LYS X 264     160.605 143.688 196.025  0.00  0.00            
ATOM   4115  CA  LYS X 264     162.014 142.470 197.158  0.00  0.00            
ATOM   4116  HA  LYS X 264     161.881 141.389 197.112  0.00  0.00            
ATOM   4117  CB  LYS X 264     162.981 142.956 196.045  0.00  0.00            
ATOM   4118  HB2 LYS X 264     163.105 144.034 195.945  0.00  0.00            
ATOM   4119  HB3 LYS X 264     163.981 142.550 196.196  0.00  0.00            
ATOM   4120  CG  LYS X 264     162.645 142.485 194.635  0.00  0.00            
ATOM   4121  HG2 LYS X 264     162.649 141.399 194.540  0.00  0.00            
ATOM   4122  HG3 LYS X 264     161.607 142.682 194.366  0.00  0.00            
ATOM   4123  CD  LYS X 264     163.564 143.218 193.617  0.00  0.00            
ATOM   4124  HD2 LYS X 264     163.452 144.301 193.657  0.00  0.00            
ATOM   4125  HD3 LYS X 264     164.608 142.947 193.777  0.00  0.00            
ATOM   4126  CE  LYS X 264     163.056 142.712 192.245  0.00  0.00            
ATOM   4127  HE2 LYS X 264     163.081 141.626 192.151  0.00  0.00            
ATOM   4128  HE3 LYS X 264     162.000 142.975 192.177  0.00  0.00            
ATOM   4129  NZ  LYS X 264     163.717 143.306 191.082  0.00  0.00            
ATOM   4130  HZ1 LYS X 264     164.685 143.020 191.066  0.00  0.00            
ATOM   4131  HZ2 LYS X 264     163.612 144.310 191.076  0.00  0.00            
ATOM   4132  HZ3 LYS X 264     163.382 142.942 190.202  0.00  0.00            
ATOM   4133  C   LYS X 264     162.458 142.694 198.652  0.00  0.00            
ATOM   4134  O   LYS X 264     162.703 141.746 199.376  0.00  0.00            
ATOM   4135  N   MET X 265     162.508 143.934 199.111  0.00  0.00            
ATOM   4136  H   MET X 265     162.212 144.671 198.487  0.00  0.00            
ATOM   4137  CA  MET X 265     162.954 144.180 200.533  0.00  0.00            
ATOM   4138  HA  MET X 265     163.886 143.647 200.719  0.00  0.00            
ATOM   4139  CB  MET X 265     163.065 145.716 200.527  0.00  0.00            
ATOM   4140  HB2 MET X 265     163.895 146.019 199.889  0.00  0.00            
ATOM   4141  HB3 MET X 265     162.171 146.128 200.057  0.00  0.00            
ATOM   4142  CG  MET X 265     163.213 146.406 201.946  0.00  0.00            
ATOM   4143  HG2 MET X 265     162.226 146.539 202.389  0.00  0.00            
ATOM   4144  HG3 MET X 265     163.879 145.847 202.602  0.00  0.00            
ATOM   4145  SD  MET X 265     163.873 148.111 201.756  0.00  0.00            
ATOM   4146  CE  MET X 265     162.347 148.948 201.183  0.00  0.00            
ATOM   4147  HE1 MET X 265     161.729 149.086 202.070  0.00  0.00            
ATOM   4148  HE2 MET X 265     162.535 149.961 200.830  0.00  0.00            
ATOM   4149  HE3 MET X 265     161.751 148.494 200.391  0.00  0.00            
ATOM   4150  C   MET X 265     161.955 143.647 201.533  0.00  0.00            
ATOM   4151  O   MET X 265     162.358 143.011 202.529  0.00  0.00            
ATOM   4152  N   VAL X 266     160.614 143.939 201.348  0.00  0.00            
ATOM   4153  H   VAL X 266     160.361 144.421 200.497  0.00  0.00            
ATOM   4154  CA  VAL X 266     159.535 143.448 202.197  0.00  0.00            
ATOM   4155  HA  VAL X 266     159.542 143.912 203.183  0.00  0.00            
ATOM   4156  CB  VAL X 266     158.132 143.867 201.557  0.00  0.00            
ATOM   4157  HB  VAL X 266     158.342 143.658 200.508  0.00  0.00            
ATOM   4158  CG1 VAL X 266     156.838 143.209 202.075  0.00  0.00            
ATOM   4159 HG11 VAL X 266     155.926 143.711 201.753  0.00  0.00            
ATOM   4160 HG12 VAL X 266     156.788 142.173 201.738  0.00  0.00            
ATOM   4161 HG13 VAL X 266     156.869 143.191 203.165  0.00  0.00            
ATOM   4162  CG2 VAL X 266     157.979 145.401 201.748  0.00  0.00            
ATOM   4163 HG21 VAL X 266     156.921 145.621 201.890  0.00  0.00            
ATOM   4164 HG22 VAL X 266     158.337 145.946 200.874  0.00  0.00            
ATOM   4165 HG23 VAL X 266     158.563 145.613 202.644  0.00  0.00            
ATOM   4166  C   VAL X 266     159.542 141.977 202.415  0.00  0.00            
ATOM   4167  O   VAL X 266     159.289 141.473 203.536  0.00  0.00            
ATOM   4168  N   LYS X 267     159.816 141.220 201.389  0.00  0.00            
ATOM   4169  H   LYS X 267     159.839 141.708 200.505  0.00  0.00            
ATOM   4170  CA  LYS X 267     159.850 139.742 201.406  0.00  0.00            
ATOM   4171  HA  LYS X 267     159.010 139.384 202.002  0.00  0.00            
ATOM   4172  CB  LYS X 267     159.739 139.254 199.992  0.00  0.00            
ATOM   4173  HB2 LYS X 267     160.271 139.922 199.315  0.00  0.00            
ATOM   4174  HB3 LYS X 267     160.110 138.241 199.831  0.00  0.00            
ATOM   4175  CG  LYS X 267     158.288 139.211 199.663  0.00  0.00            
ATOM   4176  HG2 LYS X 267     157.849 140.184 199.881  0.00  0.00            
ATOM   4177  HG3 LYS X 267     158.224 138.981 198.599  0.00  0.00            
ATOM   4178  CD  LYS X 267     157.531 138.084 200.266  0.00  0.00            
ATOM   4179  HD2 LYS X 267     158.140 137.182 200.205  0.00  0.00            
ATOM   4180  HD3 LYS X 267     157.328 138.329 201.308  0.00  0.00            
ATOM   4181  CE  LYS X 267     156.133 137.774 199.620  0.00  0.00            
ATOM   4182  HE2 LYS X 267     155.553 138.695 199.561  0.00  0.00            
ATOM   4183  HE3 LYS X 267     156.359 137.484 198.594  0.00  0.00            
ATOM   4184  NZ  LYS X 267     155.541 136.659 200.359  0.00  0.00            
ATOM   4185  HZ1 LYS X 267     156.156 135.860 200.295  0.00  0.00            
ATOM   4186  HZ2 LYS X 267     154.653 136.302 200.037  0.00  0.00            
ATOM   4187  HZ3 LYS X 267     155.521 136.916 201.336  0.00  0.00            
ATOM   4188  C   LYS X 267     161.131 139.271 202.085  0.00  0.00            
ATOM   4189  O   LYS X 267     161.048 138.168 202.711  0.00  0.00            
ATOM   4190  N   GLU X 268     162.161 140.062 202.179  0.00  0.00            
ATOM   4191  H   GLU X 268     162.207 141.008 201.826  0.00  0.00            
ATOM   4192  CA  GLU X 268     163.380 139.688 202.938  0.00  0.00            
ATOM   4193  HA  GLU X 268     163.508 138.617 202.781  0.00  0.00            
ATOM   4194  CB  GLU X 268     164.643 140.354 202.345  0.00  0.00            
ATOM   4195  HB2 GLU X 268     164.646 140.474 201.262  0.00  0.00            
ATOM   4196  HB3 GLU X 268     164.714 141.316 202.852  0.00  0.00            
ATOM   4197  CG  GLU X 268     165.936 139.588 202.771  0.00  0.00            
ATOM   4198  HG2 GLU X 268     166.773 140.283 202.699  0.00  0.00            
ATOM   4199  HG3 GLU X 268     165.770 139.443 203.839  0.00  0.00            
ATOM   4200  CD  GLU X 268     166.148 138.229 202.084  0.00  0.00            
ATOM   4201  OE1 GLU X 268     167.171 137.576 202.348  0.00  0.00            
ATOM   4202  OE2 GLU X 268     165.261 137.866 201.242  0.00  0.00            
ATOM   4203  C   GLU X 268     163.083 140.079 204.400  0.00  0.00            
ATOM   4204  O   GLU X 268     163.384 139.312 205.292  0.00  0.00            
ATOM   4205  N   HID X 269     162.478 141.246 204.646  0.00  0.00            
ATOM   4206  H   HID X 269     162.086 141.774 203.880  0.00  0.00            
ATOM   4207  CA  HID X 269     162.113 141.538 205.999  0.00  0.00            
ATOM   4208  HA  HID X 269     163.019 141.431 206.596  0.00  0.00            
ATOM   4209  CB  HID X 269     161.720 143.013 206.058  0.00  0.00            
ATOM   4210  HB2 HID X 269     161.114 143.217 205.175  0.00  0.00            
ATOM   4211  HB3 HID X 269     161.134 143.138 206.968  0.00  0.00            
ATOM   4212  CG  HID X 269     162.694 144.101 206.061  0.00  0.00            
ATOM   4213  ND1 HID X 269     162.659 145.121 206.915  0.00  0.00            
ATOM   4214  HD1 HID X 269     162.003 145.423 207.621  0.00  0.00            
ATOM   4215  CE1 HID X 269     163.833 145.758 206.767  0.00  0.00            
ATOM   4216  HE1 HID X 269     164.240 146.513 207.424  0.00  0.00            
ATOM   4217  NE2 HID X 269     164.545 145.203 205.785  0.00  0.00            
ATOM   4218  CD2 HID X 269     163.818 144.120 205.320  0.00  0.00            
ATOM   4219  HD2 HID X 269     164.033 143.332 204.613  0.00  0.00            
ATOM   4220  C   HID X 269     161.062 140.567 206.605  0.00  0.00            
ATOM   4221  O   HID X 269     161.251 140.242 207.754  0.00  0.00            
ATOM   4222  N   TYR X 270     160.052 140.130 205.885  0.00  0.00            
ATOM   4223  H   TYR X 270     159.953 140.525 204.961  0.00  0.00            
ATOM   4224  CA  TYR X 270     158.984 139.328 206.521  0.00  0.00            
ATOM   4225  HA  TYR X 270     158.679 139.811 207.450  0.00  0.00            
ATOM   4226  CB  TYR X 270     157.741 139.115 205.650  0.00  0.00            
ATOM   4227  HB2 TYR X 270     157.817 139.629 204.692  0.00  0.00            
ATOM   4228  HB3 TYR X 270     157.510 138.069 205.451  0.00  0.00            
ATOM   4229  CG  TYR X 270     156.396 139.623 206.165  0.00  0.00            
ATOM   4230  CD1 TYR X 270     155.693 138.730 207.044  0.00  0.00            
ATOM   4231  HD1 TYR X 270     156.077 137.825 207.492  0.00  0.00            
ATOM   4232  CE1 TYR X 270     154.372 139.088 207.425  0.00  0.00            
ATOM   4233  HE1 TYR X 270     153.780 138.518 208.126  0.00  0.00            
ATOM   4234  CZ  TYR X 270     153.802 140.159 206.840  0.00  0.00            
ATOM   4235  OH  TYR X 270     152.616 140.530 207.252  0.00  0.00            
ATOM   4236  HH  TYR X 270     152.342 139.915 207.936  0.00  0.00            
ATOM   4237  CE2 TYR X 270     154.434 141.055 205.975  0.00  0.00            
ATOM   4238  HE2 TYR X 270     154.034 142.013 205.675  0.00  0.00            
ATOM   4239  CD2 TYR X 270     155.802 140.767 205.627  0.00  0.00            
ATOM   4240  HD2 TYR X 270     156.291 141.292 204.819  0.00  0.00            
ATOM   4241  C   TYR X 270     159.575 137.955 206.841  0.00  0.00            
ATOM   4242  O   TYR X 270     159.469 137.419 207.909  0.00  0.00            
ATOM   4243  N   LYS X 271     160.390 137.472 205.914  0.00  0.00            
ATOM   4244  H   LYS X 271     160.433 138.034 205.076  0.00  0.00            
ATOM   4245  CA  LYS X 271     161.008 136.113 206.017  0.00  0.00            
ATOM   4246  HA  LYS X 271     160.212 135.450 206.356  0.00  0.00            
ATOM   4247  CB  LYS X 271     161.712 135.606 204.730  0.00  0.00            
ATOM   4248  HB2 LYS X 271     162.369 136.373 204.321  0.00  0.00            
ATOM   4249  HB3 LYS X 271     162.247 134.664 204.854  0.00  0.00            
ATOM   4250  CG  LYS X 271     160.776 135.175 203.619  0.00  0.00            
ATOM   4251  HG2 LYS X 271     160.346 134.234 203.963  0.00  0.00            
ATOM   4252  HG3 LYS X 271     160.029 135.967 203.653  0.00  0.00            
ATOM   4253  CD  LYS X 271     161.519 134.998 202.283  0.00  0.00            
ATOM   4254  HD2 LYS X 271     162.004 135.924 201.975  0.00  0.00            
ATOM   4255  HD3 LYS X 271     162.312 134.250 202.298  0.00  0.00            
ATOM   4256  CE  LYS X 271     160.648 134.624 201.071  0.00  0.00            
ATOM   4257  HE2 LYS X 271     160.102 133.694 201.229  0.00  0.00            
ATOM   4258  HE3 LYS X 271     159.942 135.427 200.859  0.00  0.00            
ATOM   4259  NZ  LYS X 271     161.554 134.452 199.933  0.00  0.00            
ATOM   4260  HZ1 LYS X 271     161.063 134.066 199.140  0.00  0.00            
ATOM   4261  HZ2 LYS X 271     162.388 133.913 200.116  0.00  0.00            
ATOM   4262  HZ3 LYS X 271     162.037 135.289 199.638  0.00  0.00            
ATOM   4263  C   LYS X 271     162.021 136.055 207.129  0.00  0.00            
ATOM   4264  O   LYS X 271     162.370 134.926 207.548  0.00  0.00            
ATOM   4265  N   THR X 272     162.560 137.217 207.541  0.00  0.00            
ATOM   4266  H   THR X 272     162.329 138.092 207.092  0.00  0.00            
ATOM   4267  CA  THR X 272     163.558 137.350 208.612  0.00  0.00            
ATOM   4268  HA  THR X 272     163.804 136.410 209.106  0.00  0.00            
ATOM   4269  CB  THR X 272     164.929 137.943 208.174  0.00  0.00            
ATOM   4270  HB  THR X 272     165.621 137.941 209.016  0.00  0.00            
ATOM   4271  CG2 THR X 272     165.570 137.327 206.917  0.00  0.00            
ATOM   4272 HG21 THR X 272     165.593 136.240 207.001  0.00  0.00            
ATOM   4273 HG22 THR X 272     166.615 137.617 206.808  0.00  0.00            
ATOM   4274 HG23 THR X 272     165.019 137.527 205.998  0.00  0.00            
ATOM   4275  OG1 THR X 272     164.786 139.302 207.786  0.00  0.00            
ATOM   4276  HG1 THR X 272     164.457 139.306 206.884  0.00  0.00            
ATOM   4277  C   THR X 272     163.011 138.185 209.846  0.00  0.00            
ATOM   4278  O   THR X 272     163.835 138.592 210.695  0.00  0.00            
ATOM   4279  N   PHE X 273     161.718 138.458 209.980  0.00  0.00            
ATOM   4280  H   PHE X 273     161.142 138.338 209.159  0.00  0.00            
ATOM   4281  CA  PHE X 273     161.195 139.373 211.008  0.00  0.00            
ATOM   4282  HA  PHE X 273     161.715 140.322 210.884  0.00  0.00            
ATOM   4283  CB  PHE X 273     159.706 139.474 210.616  0.00  0.00            
ATOM   4284  HB2 PHE X 273     159.712 139.803 209.577  0.00  0.00            
ATOM   4285  HB3 PHE X 273     159.234 138.494 210.689  0.00  0.00            
ATOM   4286  CG  PHE X 273     159.052 140.552 211.466  0.00  0.00            
ATOM   4287  CD1 PHE X 273     159.114 141.865 211.001  0.00  0.00            
ATOM   4288  HD1 PHE X 273     159.674 142.135 210.119  0.00  0.00            
ATOM   4289  CE1 PHE X 273     158.436 142.957 211.712  0.00  0.00            
ATOM   4290  HE1 PHE X 273     158.594 143.973 211.382  0.00  0.00            
ATOM   4291  CZ  PHE X 273     157.680 142.639 212.831  0.00  0.00            
ATOM   4292  HZ  PHE X 273     157.090 143.422 213.284  0.00  0.00            
ATOM   4293  CE2 PHE X 273     157.487 141.314 213.201  0.00  0.00            
ATOM   4294  HE2 PHE X 273     156.840 141.177 214.055  0.00  0.00            
ATOM   4295  CD2 PHE X 273     158.258 140.293 212.558  0.00  0.00            
ATOM   4296  HD2 PHE X 273     158.263 139.290 212.957  0.00  0.00            
ATOM   4297  C   PHE X 273     161.320 138.718 212.417  0.00  0.00            
ATOM   4298  O   PHE X 273     161.554 137.520 212.568  0.00  0.00            
ATOM   4299  N   GLU X 274     161.232 139.492 213.473  0.00  0.00            
ATOM   4300  H   GLU X 274     160.949 140.432 213.234  0.00  0.00            
ATOM   4301  CA  GLU X 274     161.084 139.042 214.872  0.00  0.00            
ATOM   4302  HA  GLU X 274     160.669 138.038 214.789  0.00  0.00            
ATOM   4303  CB  GLU X 274     162.532 138.871 215.461  0.00  0.00            
ATOM   4304  HB2 GLU X 274     163.104 138.062 215.009  0.00  0.00            
ATOM   4305  HB3 GLU X 274     163.034 139.768 215.097  0.00  0.00            
ATOM   4306  CG  GLU X 274     162.693 138.880 216.987  0.00  0.00            
ATOM   4307  HG2 GLU X 274     163.756 138.772 217.203  0.00  0.00            
ATOM   4308  HG3 GLU X 274     162.277 139.747 217.500  0.00  0.00            
ATOM   4309  CD  GLU X 274     162.034 137.677 217.552  0.00  0.00            
ATOM   4310  OE1 GLU X 274     161.265 136.980 216.837  0.00  0.00            
ATOM   4311  OE2 GLU X 274     162.213 137.371 218.732  0.00  0.00            
ATOM   4312  C   GLU X 274     160.092 139.859 215.760  0.00  0.00            
ATOM   4313  O   GLU X 274     159.934 141.074 215.570  0.00  0.00            
ATOM   4314  N   LYS X 275     159.404 139.182 216.644  0.00  0.00            
ATOM   4315  H   LYS X 275     159.554 138.199 216.823  0.00  0.00            
ATOM   4316  CA  LYS X 275     158.542 139.901 217.523  0.00  0.00            
ATOM   4317  HA  LYS X 275     157.916 140.520 216.880  0.00  0.00            
ATOM   4318  CB  LYS X 275     157.693 138.932 218.366  0.00  0.00            
ATOM   4319  HB2 LYS X 275     158.334 138.184 218.833  0.00  0.00            
ATOM   4320  HB3 LYS X 275     157.245 139.554 219.141  0.00  0.00            
ATOM   4321  CG  LYS X 275     156.556 138.268 217.603  0.00  0.00            
ATOM   4322  HG2 LYS X 275     155.934 139.032 217.137  0.00  0.00            
ATOM   4323  HG3 LYS X 275     156.952 137.600 216.837  0.00  0.00            
ATOM   4324  CD  LYS X 275     155.780 137.326 218.504  0.00  0.00            
ATOM   4325  HD2 LYS X 275     156.435 136.539 218.878  0.00  0.00            
ATOM   4326  HD3 LYS X 275     155.307 137.871 219.321  0.00  0.00            
ATOM   4327  CE  LYS X 275     154.676 136.622 217.685  0.00  0.00            
ATOM   4328  HE2 LYS X 275     155.119 136.151 216.808  0.00  0.00            
ATOM   4329  HE3 LYS X 275     154.154 135.887 218.299  0.00  0.00            
ATOM   4330  NZ  LYS X 275     153.648 137.690 217.319  0.00  0.00            
ATOM   4331  HZ1 LYS X 275     153.972 138.519 216.843  0.00  0.00            
ATOM   4332  HZ2 LYS X 275     153.164 138.003 218.148  0.00  0.00            
ATOM   4333  HZ3 LYS X 275     152.909 137.265 216.777  0.00  0.00            
ATOM   4334  C   LYS X 275     159.249 140.909 218.456  0.00  0.00            
ATOM   4335  O   LYS X 275     160.153 140.667 219.223  0.00  0.00            
ATOM   4336  N   GLY X 276     158.712 142.104 218.400  0.00  0.00            
ATOM   4337  H   GLY X 276     157.891 142.160 217.814  0.00  0.00            
ATOM   4338  CA  GLY X 276     159.161 143.293 219.092  0.00  0.00            
ATOM   4339  HA2 GLY X 276     158.400 144.072 219.134  0.00  0.00            
ATOM   4340  HA3 GLY X 276     159.466 142.913 220.067  0.00  0.00            
ATOM   4341  C   GLY X 276     160.426 143.913 218.458  0.00  0.00            
ATOM   4342  O   GLY X 276     160.673 145.088 218.593  0.00  0.00            
ATOM   4343  N   HID X 277     161.349 143.182 217.801  0.00  0.00            
ATOM   4344  H   HID X 277     161.162 142.195 217.701  0.00  0.00            
ATOM   4345  CA  HID X 277     162.422 143.766 217.039  0.00  0.00            
ATOM   4346  HA  HID X 277     162.941 144.417 217.742  0.00  0.00            
ATOM   4347  CB  HID X 277     163.397 142.631 216.593  0.00  0.00            
ATOM   4348  HB2 HID X 277     163.571 141.870 217.353  0.00  0.00            
ATOM   4349  HB3 HID X 277     162.961 142.112 215.740  0.00  0.00            
ATOM   4350  CG  HID X 277     164.715 143.148 216.104  0.00  0.00            
ATOM   4351  ND1 HID X 277     165.683 143.839 216.782  0.00  0.00            
ATOM   4352  HD1 HID X 277     165.607 144.335 217.659  0.00  0.00            
ATOM   4353  CE1 HID X 277     166.665 144.155 215.917  0.00  0.00            
ATOM   4354  HE1 HID X 277     167.626 144.575 216.174  0.00  0.00            
ATOM   4355  NE2 HID X 277     166.262 143.871 214.664  0.00  0.00            
ATOM   4356  CD2 HID X 277     164.996 143.339 214.759  0.00  0.00            
ATOM   4357  HD2 HID X 277     164.490 143.089 213.838  0.00  0.00            
ATOM   4358  C   HID X 277     162.029 144.646 215.823  0.00  0.00            
ATOM   4359  O   HID X 277     161.268 144.158 215.034  0.00  0.00            
ATOM   4360  N   ILE X 278     162.601 145.885 215.692  0.00  0.00            
ATOM   4361  H   ILE X 278     163.345 146.071 216.349  0.00  0.00            
ATOM   4362  CA  ILE X 278     162.478 146.844 214.655  0.00  0.00            
ATOM   4363  HA  ILE X 278     162.059 146.318 213.798  0.00  0.00            
ATOM   4364  CB  ILE X 278     161.648 148.066 215.210  0.00  0.00            
ATOM   4365  HB  ILE X 278     162.065 148.513 216.112  0.00  0.00            
ATOM   4366  CG2 ILE X 278     161.639 149.107 214.061  0.00  0.00            
ATOM   4367 HG21 ILE X 278     160.786 149.749 214.281  0.00  0.00            
ATOM   4368 HG22 ILE X 278     161.452 148.574 213.129  0.00  0.00            
ATOM   4369 HG23 ILE X 278     162.555 149.695 213.992  0.00  0.00            
ATOM   4370  CG1 ILE X 278     160.232 147.651 215.671  0.00  0.00            
ATOM   4371 HG12 ILE X 278     160.339 146.828 216.377  0.00  0.00            
ATOM   4372 HG13 ILE X 278     159.815 148.508 216.200  0.00  0.00            
ATOM   4373  CD1 ILE X 278     159.211 147.187 214.558  0.00  0.00            
ATOM   4374 HD11 ILE X 278     159.618 146.311 214.053  0.00  0.00            
ATOM   4375 HD12 ILE X 278     159.099 147.929 213.768  0.00  0.00            
ATOM   4376 HD13 ILE X 278     158.241 146.900 214.964  0.00  0.00            
ATOM   4377  C   ILE X 278     163.866 147.244 214.192  0.00  0.00            
ATOM   4378  O   ILE X 278     164.719 147.702 214.987  0.00  0.00            
ATOM   4379  N   ARG X 279     164.064 147.139 212.853  0.00  0.00            
ATOM   4380  H   ARG X 279     163.438 146.550 212.323  0.00  0.00            
ATOM   4381  CA  ARG X 279     165.311 147.718 212.074  0.00  0.00            
ATOM   4382  HA  ARG X 279     166.020 147.878 212.886  0.00  0.00            
ATOM   4383  CB  ARG X 279     165.774 146.684 211.031  0.00  0.00            
ATOM   4384  HB2 ARG X 279     164.949 146.638 210.321  0.00  0.00            
ATOM   4385  HB3 ARG X 279     166.716 146.990 210.574  0.00  0.00            
ATOM   4386  CG  ARG X 279     166.006 145.348 211.683  0.00  0.00            
ATOM   4387  HG2 ARG X 279     166.959 145.471 212.196  0.00  0.00            
ATOM   4388  HG3 ARG X 279     165.267 145.033 212.420  0.00  0.00            
ATOM   4389  CD  ARG X 279     166.150 144.171 210.714  0.00  0.00            
ATOM   4390  HD2 ARG X 279     166.544 144.582 209.784  0.00  0.00            
ATOM   4391  HD3 ARG X 279     166.780 143.402 211.161  0.00  0.00            
ATOM   4392  NE  ARG X 279     164.817 143.589 210.380  0.00  0.00            
ATOM   4393  HE  ARG X 279     163.999 144.071 210.725  0.00  0.00            
ATOM   4394  CZ  ARG X 279     164.528 142.569 209.643  0.00  0.00            
ATOM   4395  NH1 ARG X 279     165.358 141.649 209.251  0.00  0.00            
ATOM   4396 HH11 ARG X 279     166.340 141.704 209.479  0.00  0.00            
ATOM   4397 HH12 ARG X 279     165.080 140.867 208.676  0.00  0.00            
ATOM   4398  NH2 ARG X 279     163.316 142.456 209.192  0.00  0.00            
ATOM   4399 HH21 ARG X 279     162.652 143.143 209.520  0.00  0.00            
ATOM   4400 HH22 ARG X 279     162.968 141.603 208.779  0.00  0.00            
ATOM   4401  C   ARG X 279     165.164 149.104 211.429  0.00  0.00            
ATOM   4402  O   ARG X 279     166.169 149.821 211.354  0.00  0.00            
ATOM   4403  N   ASP X 280     163.997 149.462 210.897  0.00  0.00            
ATOM   4404  H   ASP X 280     163.301 148.730 210.887  0.00  0.00            
ATOM   4405  CA  ASP X 280     163.671 150.628 210.045  0.00  0.00            
ATOM   4406  HA  ASP X 280     164.130 151.500 210.513  0.00  0.00            
ATOM   4407  CB  ASP X 280     164.235 150.415 208.641  0.00  0.00            
ATOM   4408  HB2 ASP X 280     164.118 151.349 208.093  0.00  0.00            
ATOM   4409  HB3 ASP X 280     165.317 150.288 208.675  0.00  0.00            
ATOM   4410  CG  ASP X 280     163.580 149.301 207.766  0.00  0.00            
ATOM   4411  OD1 ASP X 280     162.878 148.429 208.295  0.00  0.00            
ATOM   4412  OD2 ASP X 280     163.919 149.353 206.547  0.00  0.00            
ATOM   4413  C   ASP X 280     162.159 150.824 210.027  0.00  0.00            
ATOM   4414  O   ASP X 280     161.320 150.148 210.686  0.00  0.00            
ATOM   4415  N   ILE X 281     161.729 151.712 209.140  0.00  0.00            
ATOM   4416  H   ILE X 281     162.327 152.263 208.541  0.00  0.00            
ATOM   4417  CA  ILE X 281     160.271 151.964 208.896  0.00  0.00            
ATOM   4418  HA  ILE X 281     159.891 152.045 209.914  0.00  0.00            
ATOM   4419  CB  ILE X 281     160.008 153.295 208.116  0.00  0.00            
ATOM   4420  HB  ILE X 281     160.333 153.235 207.077  0.00  0.00            
ATOM   4421  CG2 ILE X 281     158.493 153.643 208.118  0.00  0.00            
ATOM   4422 HG21 ILE X 281     158.244 154.579 207.617  0.00  0.00            
ATOM   4423 HG22 ILE X 281     158.171 153.765 209.152  0.00  0.00            
ATOM   4424 HG23 ILE X 281     157.938 152.857 207.606  0.00  0.00            
ATOM   4425  CG1 ILE X 281     160.788 154.458 208.796  0.00  0.00            
ATOM   4426 HG12 ILE X 281     160.525 154.505 209.853  0.00  0.00            
ATOM   4427 HG13 ILE X 281     161.863 154.280 208.790  0.00  0.00            
ATOM   4428  CD1 ILE X 281     160.537 155.866 208.144  0.00  0.00            
ATOM   4429 HD11 ILE X 281     160.797 155.734 207.094  0.00  0.00            
ATOM   4430 HD12 ILE X 281     161.182 156.565 208.676  0.00  0.00            
ATOM   4431 HD13 ILE X 281     159.513 156.182 208.344  0.00  0.00            
ATOM   4432  C   ILE X 281     159.546 150.659 208.330  0.00  0.00            
ATOM   4433  O   ILE X 281     158.369 150.405 208.671  0.00  0.00            
ATOM   4434  N   THR X 282     160.241 149.892 207.466  0.00  0.00            
ATOM   4435  H   THR X 282     161.114 150.194 207.057  0.00  0.00            
ATOM   4436  CA  THR X 282     159.725 148.717 206.790  0.00  0.00            
ATOM   4437  HA  THR X 282     158.858 148.998 206.192  0.00  0.00            
ATOM   4438  CB  THR X 282     160.807 148.021 205.974  0.00  0.00            
ATOM   4439  HB  THR X 282     161.466 147.416 206.597  0.00  0.00            
ATOM   4440  CG2 THR X 282     160.163 147.179 204.866  0.00  0.00            
ATOM   4441 HG21 THR X 282     160.893 146.414 204.602  0.00  0.00            
ATOM   4442 HG22 THR X 282     159.839 147.782 204.017  0.00  0.00            
ATOM   4443 HG23 THR X 282     159.300 146.672 205.297  0.00  0.00            
ATOM   4444  OG1 THR X 282     161.622 148.923 205.259  0.00  0.00            
ATOM   4445  HG1 THR X 282     162.426 149.103 205.753  0.00  0.00            
ATOM   4446  C   THR X 282     159.279 147.722 207.811  0.00  0.00            
ATOM   4447  O   THR X 282     158.197 147.138 207.651  0.00  0.00            
ATOM   4448  N   ASP X 283     160.093 147.504 208.876  0.00  0.00            
ATOM   4449  H   ASP X 283     160.976 147.983 208.977  0.00  0.00            
ATOM   4450  CA  ASP X 283     159.659 146.697 210.059  0.00  0.00            
ATOM   4451  HA  ASP X 283     159.263 145.736 209.730  0.00  0.00            
ATOM   4452  CB  ASP X 283     160.896 146.433 210.945  0.00  0.00            
ATOM   4453  HB2 ASP X 283     161.509 147.333 210.999  0.00  0.00            
ATOM   4454  HB3 ASP X 283     160.525 146.271 211.957  0.00  0.00            
ATOM   4455  CG  ASP X 283     161.783 145.200 210.636  0.00  0.00            
ATOM   4456  OD1 ASP X 283     161.494 144.419 209.699  0.00  0.00            
ATOM   4457  OD2 ASP X 283     162.640 144.909 211.500  0.00  0.00            
ATOM   4458  C   ASP X 283     158.515 147.376 210.838  0.00  0.00            
ATOM   4459  O   ASP X 283     157.597 146.644 211.190  0.00  0.00            
ATOM   4460  N   SER X 284     158.573 148.697 211.046  0.00  0.00            
ATOM   4461  H   SER X 284     159.258 149.266 210.569  0.00  0.00            
ATOM   4462  CA  SER X 284     157.460 149.443 211.797  0.00  0.00            
ATOM   4463  HA  SER X 284     157.260 148.896 212.718  0.00  0.00            
ATOM   4464  CB  SER X 284     158.002 150.892 211.997  0.00  0.00            
ATOM   4465  HB2 SER X 284     157.945 151.419 211.045  0.00  0.00            
ATOM   4466  HB3 SER X 284     157.421 151.432 212.745  0.00  0.00            
ATOM   4467  OG  SER X 284     159.260 151.068 212.553  0.00  0.00            
ATOM   4468  HG  SER X 284     159.994 150.995 211.938  0.00  0.00            
ATOM   4469  C   SER X 284     156.130 149.405 211.020  0.00  0.00            
ATOM   4470  O   SER X 284     155.066 149.545 211.614  0.00  0.00            
ATOM   4471  N   LEU X 285     156.164 149.016 209.760  0.00  0.00            
ATOM   4472  H   LEU X 285     157.042 148.979 209.262  0.00  0.00            
ATOM   4473  CA  LEU X 285     154.993 148.829 208.940  0.00  0.00            
ATOM   4474  HA  LEU X 285     154.128 149.253 209.449  0.00  0.00            
ATOM   4475  CB  LEU X 285     155.147 149.528 207.562  0.00  0.00            
ATOM   4476  HB2 LEU X 285     155.929 149.087 206.944  0.00  0.00            
ATOM   4477  HB3 LEU X 285     154.153 149.430 207.126  0.00  0.00            
ATOM   4478  CG  LEU X 285     155.315 151.036 207.562  0.00  0.00            
ATOM   4479  HG  LEU X 285     156.183 151.330 208.151  0.00  0.00            
ATOM   4480  CD1 LEU X 285     155.506 151.542 206.176  0.00  0.00            
ATOM   4481 HD11 LEU X 285     155.986 152.502 206.370  0.00  0.00            
ATOM   4482 HD12 LEU X 285     154.570 151.627 205.624  0.00  0.00            
ATOM   4483 HD13 LEU X 285     156.204 150.973 205.562  0.00  0.00            
ATOM   4484  CD2 LEU X 285     154.118 151.807 208.070  0.00  0.00            
ATOM   4485 HD21 LEU X 285     154.223 152.889 207.985  0.00  0.00            
ATOM   4486 HD22 LEU X 285     153.223 151.419 207.585  0.00  0.00            
ATOM   4487 HD23 LEU X 285     154.164 151.598 209.138  0.00  0.00            
ATOM   4488  C   LEU X 285     154.563 147.299 208.710  0.00  0.00            
ATOM   4489  O   LEU X 285     153.371 147.073 208.578  0.00  0.00            
ATOM   4490  N   ILE X 286     155.511 146.361 208.717  0.00  0.00            
ATOM   4491  H   ILE X 286     156.486 146.581 208.865  0.00  0.00            
ATOM   4492  CA  ILE X 286     155.197 144.942 208.594  0.00  0.00            
ATOM   4493  HA  ILE X 286     154.567 144.850 207.709  0.00  0.00            
ATOM   4494  CB  ILE X 286     156.540 144.178 208.361  0.00  0.00            
ATOM   4495  HB  ILE X 286     157.398 144.735 208.738  0.00  0.00            
ATOM   4496  CG2 ILE X 286     156.473 142.694 208.845  0.00  0.00            
ATOM   4497 HG21 ILE X 286     156.554 142.528 209.920  0.00  0.00            
ATOM   4498 HG22 ILE X 286     157.278 142.110 208.400  0.00  0.00            
ATOM   4499 HG23 ILE X 286     155.656 142.138 208.387  0.00  0.00            
ATOM   4500  CG1 ILE X 286     156.808 144.221 206.792  0.00  0.00            
ATOM   4501 HG12 ILE X 286     156.046 143.610 206.308  0.00  0.00            
ATOM   4502 HG13 ILE X 286     156.682 145.278 206.559  0.00  0.00            
ATOM   4503  CD1 ILE X 286     158.191 143.740 206.313  0.00  0.00            
ATOM   4504 HD11 ILE X 286     158.438 142.718 206.601  0.00  0.00            
ATOM   4505 HD12 ILE X 286     158.847 144.466 206.793  0.00  0.00            
ATOM   4506 HD13 ILE X 286     158.357 144.026 205.274  0.00  0.00            
ATOM   4507  C   ILE X 286     154.575 144.512 209.965  0.00  0.00            
ATOM   4508  O   ILE X 286     153.689 143.718 209.909  0.00  0.00            
ATOM   4509  N   GLU X 287     154.999 145.087 211.094  0.00  0.00            
ATOM   4510  H   GLU X 287     155.853 145.619 211.011  0.00  0.00            
ATOM   4511  CA  GLU X 287     154.370 145.004 212.448  0.00  0.00            
ATOM   4512  HA  GLU X 287     154.426 143.937 212.662  0.00  0.00            
ATOM   4513  CB  GLU X 287     155.124 145.920 213.419  0.00  0.00            
ATOM   4514  HB2 GLU X 287     156.154 145.587 213.291  0.00  0.00            
ATOM   4515  HB3 GLU X 287     155.099 146.947 213.056  0.00  0.00            
ATOM   4516  CG  GLU X 287     154.638 145.828 214.896  0.00  0.00            
ATOM   4517  HG2 GLU X 287     153.565 145.636 214.886  0.00  0.00            
ATOM   4518  HG3 GLU X 287     155.213 145.053 215.403  0.00  0.00            
ATOM   4519  CD  GLU X 287     154.852 147.223 215.503  0.00  0.00            
ATOM   4520  OE1 GLU X 287     153.868 148.002 215.551  0.00  0.00            
ATOM   4521  OE2 GLU X 287     155.952 147.481 216.042  0.00  0.00            
ATOM   4522  C   GLU X 287     152.843 145.378 212.423  0.00  0.00            
ATOM   4523  O   GLU X 287     152.030 144.836 213.173  0.00  0.00            
ATOM   4524  N   HID X 288     152.534 146.346 211.557  0.00  0.00            
ATOM   4525  H   HID X 288     153.352 146.705 211.086  0.00  0.00            
ATOM   4526  CA  HID X 288     151.118 146.812 211.352  0.00  0.00            
ATOM   4527  HA  HID X 288     150.610 146.829 212.316  0.00  0.00            
ATOM   4528  CB  HID X 288     151.045 148.236 210.717  0.00  0.00            
ATOM   4529  HB2 HID X 288     151.733 148.893 211.248  0.00  0.00            
ATOM   4530  HB3 HID X 288     151.231 148.173 209.645  0.00  0.00            
ATOM   4531  CG  HID X 288     149.708 149.004 210.920  0.00  0.00            
ATOM   4532  ND1 HID X 288     149.350 149.707 212.057  0.00  0.00            
ATOM   4533  HD1 HID X 288     149.835 149.731 212.943  0.00  0.00            
ATOM   4534  CE1 HID X 288     148.247 150.410 211.762  0.00  0.00            
ATOM   4535  HE1 HID X 288     147.814 151.097 212.474  0.00  0.00            
ATOM   4536  NE2 HID X 288     147.869 150.204 210.530  0.00  0.00            
ATOM   4537  CD2 HID X 288     148.775 149.287 209.960  0.00  0.00            
ATOM   4538  HD2 HID X 288     148.840 149.009 208.919  0.00  0.00            
ATOM   4539  C   HID X 288     150.426 145.776 210.540  0.00  0.00            
ATOM   4540  O   HID X 288     149.292 145.369 210.839  0.00  0.00            
ATOM   4541  N   CYS X 289     151.122 145.321 209.487  0.00  0.00            
ATOM   4542  H   CYS X 289     152.009 145.743 209.256  0.00  0.00            
ATOM   4543  CA  CYS X 289     150.646 144.256 208.575  0.00  0.00            
ATOM   4544  HA  CYS X 289     149.755 144.720 208.154  0.00  0.00            
ATOM   4545  CB  CYS X 289     151.621 143.879 207.335  0.00  0.00            
ATOM   4546  HB2 CYS X 289     152.607 143.705 207.764  0.00  0.00            
ATOM   4547  HB3 CYS X 289     151.251 142.978 206.846  0.00  0.00            
ATOM   4548  SG  CYS X 289     151.837 145.303 206.219  0.00  0.00            
ATOM   4549  HG  CYS X 289     152.234 146.226 207.100  0.00  0.00            
ATOM   4550  C   CYS X 289     150.365 142.974 209.338  0.00  0.00            
ATOM   4551  O   CYS X 289     149.289 142.391 209.201  0.00  0.00            
ATOM   4552  N   GLN X 290     151.295 142.504 210.175  0.00  0.00            
ATOM   4553  H   GLN X 290     152.203 142.943 210.126  0.00  0.00            
ATOM   4554  CA  GLN X 290     151.169 141.289 210.977  0.00  0.00            
ATOM   4555  HA  GLN X 290     151.269 140.452 210.286  0.00  0.00            
ATOM   4556  CB  GLN X 290     152.287 141.183 212.011  0.00  0.00            
ATOM   4557  HB2 GLN X 290     152.272 142.015 212.715  0.00  0.00            
ATOM   4558  HB3 GLN X 290     152.045 140.386 212.715  0.00  0.00            
ATOM   4559  CG  GLN X 290     153.676 140.887 211.413  0.00  0.00            
ATOM   4560  HG2 GLN X 290     153.793 141.336 210.427  0.00  0.00            
ATOM   4561  HG3 GLN X 290     154.404 141.378 212.059  0.00  0.00            
ATOM   4562  CD  GLN X 290     153.992 139.368 211.251  0.00  0.00            
ATOM   4563  OE1 GLN X 290     153.176 138.469 211.016  0.00  0.00            
ATOM   4564  NE2 GLN X 290     155.255 138.999 211.364  0.00  0.00            
ATOM   4565 HE21 GLN X 290     155.625 138.080 211.165  0.00  0.00            
ATOM   4566 HE22 GLN X 290     155.922 139.713 211.617  0.00  0.00            
ATOM   4567  C   GLN X 290     149.830 141.227 211.806  0.00  0.00            
ATOM   4568  O   GLN X 290     149.255 140.219 211.976  0.00  0.00            
ATOM   4569  N   GLU X 291     149.414 142.421 212.314  0.00  0.00            
ATOM   4570  H   GLU X 291     150.076 143.168 212.160  0.00  0.00            
ATOM   4571  CA  GLU X 291     148.252 142.515 213.307  0.00  0.00            
ATOM   4572  HA  GLU X 291     147.956 141.493 213.546  0.00  0.00            
ATOM   4573  CB  GLU X 291     148.733 143.283 214.574  0.00  0.00            
ATOM   4574  HB2 GLU X 291     148.676 144.361 214.425  0.00  0.00            
ATOM   4575  HB3 GLU X 291     147.994 143.125 215.360  0.00  0.00            
ATOM   4576  CG  GLU X 291     150.102 142.930 215.114  0.00  0.00            
ATOM   4577  HG2 GLU X 291     150.912 143.090 214.402  0.00  0.00            
ATOM   4578  HG3 GLU X 291     150.370 143.514 215.994  0.00  0.00            
ATOM   4579  CD  GLU X 291     150.357 141.479 215.569  0.00  0.00            
ATOM   4580  OE1 GLU X 291     151.517 141.066 215.797  0.00  0.00            
ATOM   4581  OE2 GLU X 291     149.390 140.733 215.795  0.00  0.00            
ATOM   4582  C   GLU X 291     146.922 143.030 212.770  0.00  0.00            
ATOM   4583  O   GLU X 291     145.964 143.451 213.468  0.00  0.00            
ATOM   4584  N   LYS X 292     146.884 143.187 211.410  0.00  0.00            
ATOM   4585  H   LYS X 292     147.707 142.882 210.911  0.00  0.00            
ATOM   4586  CA  LYS X 292     145.860 143.851 210.686  0.00  0.00            
ATOM   4587  HA  LYS X 292     145.767 144.857 211.094  0.00  0.00            
ATOM   4588  CB  LYS X 292     146.336 144.102 209.215  0.00  0.00            
ATOM   4589  HB2 LYS X 292     145.780 144.957 208.831  0.00  0.00            
ATOM   4590  HB3 LYS X 292     147.398 144.191 209.443  0.00  0.00            
ATOM   4591  CG  LYS X 292     146.097 142.988 208.234  0.00  0.00            
ATOM   4592  HG2 LYS X 292     146.555 142.153 208.765  0.00  0.00            
ATOM   4593  HG3 LYS X 292     145.042 142.713 208.264  0.00  0.00            
ATOM   4594  CD  LYS X 292     146.642 143.213 206.832  0.00  0.00            
ATOM   4595  HD2 LYS X 292     146.203 144.117 206.408  0.00  0.00            
ATOM   4596  HD3 LYS X 292     147.720 143.347 206.923  0.00  0.00            
ATOM   4597  CE  LYS X 292     146.410 141.997 205.965  0.00  0.00            
ATOM   4598  HE2 LYS X 292     146.764 141.115 206.498  0.00  0.00            
ATOM   4599  HE3 LYS X 292     145.363 141.732 205.817  0.00  0.00            
ATOM   4600  NZ  LYS X 292     147.189 142.002 204.739  0.00  0.00            
ATOM   4601  HZ1 LYS X 292     146.753 142.591 204.045  0.00  0.00            
ATOM   4602  HZ2 LYS X 292     147.248 141.072 204.350  0.00  0.00            
ATOM   4603  HZ3 LYS X 292     148.137 142.320 204.876  0.00  0.00            
ATOM   4604  C   LYS X 292     144.415 143.324 210.878  0.00  0.00            
ATOM   4605  O   LYS X 292     143.443 144.027 210.573  0.00  0.00            
ATOM   4606  N   GLN X 293     144.233 142.100 211.403  0.00  0.00            
ATOM   4607  H   GLN X 293     145.039 141.502 211.519  0.00  0.00            
ATOM   4608  CA  GLN X 293     142.925 141.448 211.662  0.00  0.00            
ATOM   4609  HA  GLN X 293     142.203 141.756 210.906  0.00  0.00            
ATOM   4610  CB  GLN X 293     143.027 139.919 211.508  0.00  0.00            
ATOM   4611  HB2 GLN X 293     142.018 139.576 211.281  0.00  0.00            
ATOM   4612  HB3 GLN X 293     143.664 139.593 210.686  0.00  0.00            
ATOM   4613  CG  GLN X 293     143.604 139.236 212.785  0.00  0.00            
ATOM   4614  HG2 GLN X 293     143.219 139.574 213.747  0.00  0.00            
ATOM   4615  HG3 GLN X 293     143.257 138.204 212.727  0.00  0.00            
ATOM   4616  CD  GLN X 293     145.058 139.155 212.944  0.00  0.00            
ATOM   4617  OE1 GLN X 293     145.889 139.782 212.284  0.00  0.00            
ATOM   4618  NE2 GLN X 293     145.591 138.264 213.785  0.00  0.00            
ATOM   4619 HE21 GLN X 293     146.525 138.379 214.150  0.00  0.00            
ATOM   4620 HE22 GLN X 293     144.861 137.856 214.352  0.00  0.00            
ATOM   4621  C   GLN X 293     142.307 141.755 213.027  0.00  0.00            
ATOM   4622  O   GLN X 293     141.101 141.549 213.231  0.00  0.00            
ATOM   4623  N   LEU X 294     143.088 142.349 213.851  0.00  0.00            
ATOM   4624  H   LEU X 294     144.037 142.560 213.577  0.00  0.00            
ATOM   4625  CA  LEU X 294     142.641 142.964 215.145  0.00  0.00            
ATOM   4626  HA  LEU X 294     141.765 142.442 215.529  0.00  0.00            
ATOM   4627  CB  LEU X 294     143.737 142.570 216.238  0.00  0.00            
ATOM   4628  HB2 LEU X 294     144.614 143.050 215.803  0.00  0.00            
ATOM   4629  HB3 LEU X 294     143.640 143.100 217.185  0.00  0.00            
ATOM   4630  CG  LEU X 294     144.066 141.090 216.581  0.00  0.00            
ATOM   4631  HG  LEU X 294     144.464 140.598 215.693  0.00  0.00            
ATOM   4632  CD1 LEU X 294     145.136 141.134 217.580  0.00  0.00            
ATOM   4633 HD11 LEU X 294     145.509 140.116 217.695  0.00  0.00            
ATOM   4634 HD12 LEU X 294     144.818 141.519 218.549  0.00  0.00            
ATOM   4635 HD13 LEU X 294     145.997 141.699 217.225  0.00  0.00            
ATOM   4636  CD2 LEU X 294     142.815 140.450 217.155  0.00  0.00            
ATOM   4637 HD21 LEU X 294     142.010 140.375 216.425  0.00  0.00            
ATOM   4638 HD22 LEU X 294     143.165 139.447 217.403  0.00  0.00            
ATOM   4639 HD23 LEU X 294     142.449 140.890 218.083  0.00  0.00            
ATOM   4640  C   LEU X 294     142.410 144.491 215.157  0.00  0.00            
ATOM   4641  O   LEU X 294     142.093 145.058 216.231  0.00  0.00            
ATOM   4642  N   ASP X 295     142.550 145.147 214.023  0.00  0.00            
ATOM   4643  H   ASP X 295     142.756 144.677 213.153  0.00  0.00            
ATOM   4644  CA  ASP X 295     142.381 146.628 213.909  0.00  0.00            
ATOM   4645  HA  ASP X 295     142.707 147.089 214.841  0.00  0.00            
ATOM   4646  CB  ASP X 295     143.076 147.065 212.639  0.00  0.00            
ATOM   4647  HB2 ASP X 295     144.052 146.597 212.762  0.00  0.00            
ATOM   4648  HB3 ASP X 295     142.664 146.622 211.732  0.00  0.00            
ATOM   4649  CG  ASP X 295     143.194 148.553 212.476  0.00  0.00            
ATOM   4650  OD1 ASP X 295     142.633 149.343 213.287  0.00  0.00            
ATOM   4651  OD2 ASP X 295     143.909 149.036 211.579  0.00  0.00            
ATOM   4652  C   ASP X 295     140.928 147.013 213.874  0.00  0.00            
ATOM   4653  O   ASP X 295     140.100 146.351 213.288  0.00  0.00            
ATOM   4654  N   GLU X 296     140.531 148.066 214.601  0.00  0.00            
ATOM   4655  H   GLU X 296     141.215 148.673 215.030  0.00  0.00            
ATOM   4656  CA  GLU X 296     139.179 148.599 214.531  0.00  0.00            
ATOM   4657  HA  GLU X 296     138.440 147.818 214.709  0.00  0.00            
ATOM   4658  CB  GLU X 296     139.103 149.667 215.620  0.00  0.00            
ATOM   4659  HB2 GLU X 296     139.880 150.355 215.286  0.00  0.00            
ATOM   4660  HB3 GLU X 296     138.096 150.084 215.608  0.00  0.00            
ATOM   4661  CG  GLU X 296     139.510 149.293 217.028  0.00  0.00            
ATOM   4662  HG2 GLU X 296     140.547 149.497 217.294  0.00  0.00            
ATOM   4663  HG3 GLU X 296     138.981 150.044 217.616  0.00  0.00            
ATOM   4664  CD  GLU X 296     139.066 147.904 217.545  0.00  0.00            
ATOM   4665  OE1 GLU X 296     139.888 147.208 218.228  0.00  0.00            
ATOM   4666  OE2 GLU X 296     137.930 147.538 217.276  0.00  0.00            
ATOM   4667  C   GLU X 296     138.811 149.213 213.218  0.00  0.00            
ATOM   4668  O   GLU X 296     137.628 149.356 212.925  0.00  0.00            
ATOM   4669  N   ASN X 297     139.849 149.644 212.488  0.00  0.00            
ATOM   4670  H   ASN X 297     140.783 149.474 212.833  0.00  0.00            
ATOM   4671  CA  ASN X 297     139.668 149.826 211.019  0.00  0.00            
ATOM   4672  HA  ASN X 297     138.714 150.319 210.833  0.00  0.00            
ATOM   4673  CB  ASN X 297     140.724 150.872 210.482  0.00  0.00            
ATOM   4674  HB2 ASN X 297     141.686 150.512 210.847  0.00  0.00            
ATOM   4675  HB3 ASN X 297     140.727 150.968 209.396  0.00  0.00            
ATOM   4676  CG  ASN X 297     140.419 152.301 211.004  0.00  0.00            
ATOM   4677  OD1 ASN X 297     139.286 152.751 211.138  0.00  0.00            
ATOM   4678  ND2 ASN X 297     141.460 153.102 211.370  0.00  0.00            
ATOM   4679 HD21 ASN X 297     142.365 152.656 211.429  0.00  0.00            
ATOM   4680 HD22 ASN X 297     141.133 153.985 211.734  0.00  0.00            
ATOM   4681  C   ASN X 297     139.846 148.588 210.211  0.00  0.00            
ATOM   4682  O   ASN X 297     140.631 147.664 210.527  0.00  0.00            
ATOM   4683  N   ALA X 298     139.071 148.475 209.087  0.00  0.00            
ATOM   4684  H   ALA X 298     138.423 149.218 208.868  0.00  0.00            
ATOM   4685  CA  ALA X 298     138.988 147.245 208.264  0.00  0.00            
ATOM   4686  HA  ALA X 298     139.072 146.378 208.919  0.00  0.00            
ATOM   4687  CB  ALA X 298     137.568 147.305 207.671  0.00  0.00            
ATOM   4688  HB1 ALA X 298     137.664 148.199 207.054  0.00  0.00            
ATOM   4689  HB2 ALA X 298     136.840 147.510 208.456  0.00  0.00            
ATOM   4690  HB3 ALA X 298     137.377 146.397 207.100  0.00  0.00            
ATOM   4691  C   ALA X 298     140.102 147.061 207.255  0.00  0.00            
ATOM   4692  O   ALA X 298     139.840 146.726 206.075  0.00  0.00            
ATOM   4693  N   ASN X 299     141.344 147.272 207.641  0.00  0.00            
ATOM   4694  H   ASN X 299     141.457 147.689 208.554  0.00  0.00            
ATOM   4695  CA  ASN X 299     142.558 146.947 206.898  0.00  0.00            
ATOM   4696  HA  ASN X 299     142.423 147.390 205.912  0.00  0.00            
ATOM   4697  CB  ASN X 299     143.760 147.519 207.663  0.00  0.00            
ATOM   4698  HB2 ASN X 299     143.653 147.225 208.708  0.00  0.00            
ATOM   4699  HB3 ASN X 299     144.694 147.151 207.239  0.00  0.00            
ATOM   4700  CG  ASN X 299     143.734 149.019 207.707  0.00  0.00            
ATOM   4701  OD1 ASN X 299     143.508 149.642 206.700  0.00  0.00            
ATOM   4702  ND2 ASN X 299     143.960 149.722 208.838  0.00  0.00            
ATOM   4703 HD21 ASN X 299     144.054 149.274 209.738  0.00  0.00            
ATOM   4704 HD22 ASN X 299     144.145 150.708 208.720  0.00  0.00            
ATOM   4705  C   ASN X 299     142.869 145.430 206.557  0.00  0.00            
ATOM   4706  O   ASN X 299     143.806 145.198 205.749  0.00  0.00            
ATOM   4707  N   VAL X 300     142.218 144.489 207.240  0.00  0.00            
ATOM   4708  H   VAL X 300     141.765 144.745 208.106  0.00  0.00            
ATOM   4709  CA  VAL X 300     142.229 143.035 206.978  0.00  0.00            
ATOM   4710  HA  VAL X 300     143.274 142.732 207.047  0.00  0.00            
ATOM   4711  CB  VAL X 300     141.339 142.239 207.927  0.00  0.00            
ATOM   4712  HB  VAL X 300     141.608 142.681 208.887  0.00  0.00            
ATOM   4713  CG1 VAL X 300     139.810 142.384 207.772  0.00  0.00            
ATOM   4714 HG11 VAL X 300     139.484 142.839 206.837  0.00  0.00            
ATOM   4715 HG12 VAL X 300     139.337 141.402 207.812  0.00  0.00            
ATOM   4716 HG13 VAL X 300     139.418 142.990 208.589  0.00  0.00            
ATOM   4717  CG2 VAL X 300     141.957 140.808 207.914  0.00  0.00            
ATOM   4718 HG21 VAL X 300     143.034 140.825 208.078  0.00  0.00            
ATOM   4719 HG22 VAL X 300     141.760 140.294 206.973  0.00  0.00            
ATOM   4720 HG23 VAL X 300     141.415 140.218 208.654  0.00  0.00            
ATOM   4721  C   VAL X 300     141.901 142.768 205.502  0.00  0.00            
ATOM   4722  O   VAL X 300     142.332 141.756 204.887  0.00  0.00            
ATOM   4723  N   GLN X 301     141.162 143.637 204.858  0.00  0.00            
ATOM   4724  H   GLN X 301     140.715 144.390 205.362  0.00  0.00            
ATOM   4725  CA  GLN X 301     140.848 143.546 203.462  0.00  0.00            
ATOM   4726  HA  GLN X 301     140.679 142.507 203.179  0.00  0.00            
ATOM   4727  CB  GLN X 301     139.504 144.275 203.311  0.00  0.00            
ATOM   4728  HB2 GLN X 301     139.614 145.358 203.375  0.00  0.00            
ATOM   4729  HB3 GLN X 301     139.117 144.073 202.312  0.00  0.00            
ATOM   4730  CG  GLN X 301     138.378 143.829 204.260  0.00  0.00            
ATOM   4731  HG2 GLN X 301     138.313 142.750 204.126  0.00  0.00            
ATOM   4732  HG3 GLN X 301     138.718 143.984 205.284  0.00  0.00            
ATOM   4733  CD  GLN X 301     137.121 144.585 204.055  0.00  0.00            
ATOM   4734  OE1 GLN X 301     136.963 145.328 203.079  0.00  0.00            
ATOM   4735  NE2 GLN X 301     136.127 144.375 204.842  0.00  0.00            
ATOM   4736 HE21 GLN X 301     135.209 144.681 204.554  0.00  0.00            
ATOM   4737 HE22 GLN X 301     136.166 143.778 205.656  0.00  0.00            
ATOM   4738  C   GLN X 301     141.904 144.087 202.519  0.00  0.00            
ATOM   4739  O   GLN X 301     141.622 144.189 201.348  0.00  0.00            
ATOM   4740  N   LEU X 302     143.139 144.465 202.979  0.00  0.00            
ATOM   4741  H   LEU X 302     143.319 144.202 203.937  0.00  0.00            
ATOM   4742  CA  LEU X 302     144.146 145.138 202.141  0.00  0.00            
ATOM   4743  HA  LEU X 302     143.798 145.384 201.138  0.00  0.00            
ATOM   4744  CB  LEU X 302     144.458 146.499 202.740  0.00  0.00            
ATOM   4745  HB2 LEU X 302     144.771 146.382 203.778  0.00  0.00            
ATOM   4746  HB3 LEU X 302     145.370 146.817 202.234  0.00  0.00            
ATOM   4747  CG  LEU X 302     143.369 147.602 202.686  0.00  0.00            
ATOM   4748  HG  LEU X 302     142.439 147.245 203.128  0.00  0.00            
ATOM   4749  CD1 LEU X 302     144.057 148.750 203.464  0.00  0.00            
ATOM   4750 HD11 LEU X 302     144.958 149.041 202.923  0.00  0.00            
ATOM   4751 HD12 LEU X 302     144.259 148.470 204.498  0.00  0.00            
ATOM   4752 HD13 LEU X 302     143.353 149.567 203.620  0.00  0.00            
ATOM   4753  CD2 LEU X 302     143.151 148.089 201.220  0.00  0.00            
ATOM   4754 HD21 LEU X 302     144.084 148.244 200.678  0.00  0.00            
ATOM   4755 HD22 LEU X 302     142.430 147.411 200.764  0.00  0.00            
ATOM   4756 HD23 LEU X 302     142.708 149.085 201.214  0.00  0.00            
ATOM   4757  C   LEU X 302     145.473 144.372 202.042  0.00  0.00            
ATOM   4758  O   LEU X 302     145.945 143.770 202.993  0.00  0.00            
ATOM   4759  N   SER X 303     146.133 144.467 200.912  0.00  0.00            
ATOM   4760  H   SER X 303     145.672 144.887 200.118  0.00  0.00            
ATOM   4761  CA  SER X 303     147.440 143.899 200.637  0.00  0.00            
ATOM   4762  HA  SER X 303     147.406 142.824 200.813  0.00  0.00            
ATOM   4763  CB  SER X 303     147.730 143.964 199.171  0.00  0.00            
ATOM   4764  HB2 SER X 303     147.058 143.257 198.685  0.00  0.00            
ATOM   4765  HB3 SER X 303     147.572 144.955 198.745  0.00  0.00            
ATOM   4766  OG  SER X 303     149.007 143.461 198.982  0.00  0.00            
ATOM   4767  HG  SER X 303     148.905 142.508 198.927  0.00  0.00            
ATOM   4768  C   SER X 303     148.569 144.513 201.540  0.00  0.00            
ATOM   4769  O   SER X 303     148.602 145.701 201.841  0.00  0.00            
ATOM   4770  N   ASP X 304     149.529 143.743 202.016  0.00  0.00            
ATOM   4771  H   ASP X 304     149.499 142.784 201.699  0.00  0.00            
ATOM   4772  CA  ASP X 304     150.749 144.236 202.665  0.00  0.00            
ATOM   4773  HA  ASP X 304     150.454 144.767 203.570  0.00  0.00            
ATOM   4774  CB  ASP X 304     151.660 143.080 203.063  0.00  0.00            
ATOM   4775  HB2 ASP X 304     152.075 142.620 202.167  0.00  0.00            
ATOM   4776  HB3 ASP X 304     152.465 143.454 203.695  0.00  0.00            
ATOM   4777  CG  ASP X 304     150.964 141.919 203.822  0.00  0.00            
ATOM   4778  OD1 ASP X 304     151.655 140.880 203.953  0.00  0.00            
ATOM   4779  OD2 ASP X 304     149.872 142.057 204.399  0.00  0.00            
ATOM   4780  C   ASP X 304     151.530 145.263 201.891  0.00  0.00            
ATOM   4781  O   ASP X 304     151.995 146.298 202.321  0.00  0.00            
ATOM   4782  N   GLU X 305     151.629 144.934 200.584  0.00  0.00            
ATOM   4783  H   GLU X 305     151.156 144.123 200.213  0.00  0.00            
ATOM   4784  CA  GLU X 305     152.192 145.862 199.566  0.00  0.00            
ATOM   4785  HA  GLU X 305     153.167 146.196 199.921  0.00  0.00            
ATOM   4786  CB  GLU X 305     152.333 145.081 198.264  0.00  0.00            
ATOM   4787  HB2 GLU X 305     151.381 144.595 198.052  0.00  0.00            
ATOM   4788  HB3 GLU X 305     152.608 145.812 197.503  0.00  0.00            
ATOM   4789  CG  GLU X 305     153.394 143.989 198.279  0.00  0.00            
ATOM   4790  HG2 GLU X 305     153.999 144.041 197.374  0.00  0.00            
ATOM   4791  HG3 GLU X 305     154.088 144.199 199.093  0.00  0.00            
ATOM   4792  CD  GLU X 305     152.962 142.492 198.368  0.00  0.00            
ATOM   4793  OE1 GLU X 305     152.111 142.226 199.265  0.00  0.00            
ATOM   4794  OE2 GLU X 305     153.368 141.656 197.479  0.00  0.00            
ATOM   4795  C   GLU X 305     151.315 147.074 199.307  0.00  0.00            
ATOM   4796  O   GLU X 305     151.692 147.984 198.571  0.00  0.00            
ATOM   4797  N   LYS X 306     150.112 147.220 199.932  0.00  0.00            
ATOM   4798  H   LYS X 306     149.771 146.394 200.403  0.00  0.00            
ATOM   4799  CA  LYS X 306     149.289 148.442 200.084  0.00  0.00            
ATOM   4800  HA  LYS X 306     149.669 149.231 199.435  0.00  0.00            
ATOM   4801  CB  LYS X 306     147.838 148.287 199.519  0.00  0.00            
ATOM   4802  HB2 LYS X 306     147.454 147.392 200.009  0.00  0.00            
ATOM   4803  HB3 LYS X 306     147.167 149.083 199.840  0.00  0.00            
ATOM   4804  CG  LYS X 306     147.829 148.100 197.999  0.00  0.00            
ATOM   4805  HG2 LYS X 306     148.658 148.639 197.540  0.00  0.00            
ATOM   4806  HG3 LYS X 306     148.089 147.048 197.880  0.00  0.00            
ATOM   4807  CD  LYS X 306     146.531 148.325 197.215  0.00  0.00            
ATOM   4808  HD2 LYS X 306     145.764 147.663 197.618  0.00  0.00            
ATOM   4809  HD3 LYS X 306     146.306 149.372 197.416  0.00  0.00            
ATOM   4810  CE  LYS X 306     146.907 147.959 195.772  0.00  0.00            
ATOM   4811  HE2 LYS X 306     147.993 147.881 195.722  0.00  0.00            
ATOM   4812  HE3 LYS X 306     146.428 147.015 195.513  0.00  0.00            
ATOM   4813  NZ  LYS X 306     146.396 148.904 194.766  0.00  0.00            
ATOM   4814  HZ1 LYS X 306     147.095 149.605 194.568  0.00  0.00            
ATOM   4815  HZ2 LYS X 306     145.580 149.433 195.039  0.00  0.00            
ATOM   4816  HZ3 LYS X 306     146.218 148.280 193.992  0.00  0.00            
ATOM   4817  C   LYS X 306     149.243 149.060 201.546  0.00  0.00            
ATOM   4818  O   LYS X 306     148.337 149.871 201.790  0.00  0.00            
ATOM   4819  N   ILE X 307     150.083 148.670 202.460  0.00  0.00            
ATOM   4820  H   ILE X 307     150.678 147.886 202.232  0.00  0.00            
ATOM   4821  CA  ILE X 307     150.306 149.225 203.796  0.00  0.00            
ATOM   4822  HA  ILE X 307     149.797 150.181 203.915  0.00  0.00            
ATOM   4823  CB  ILE X 307     149.768 148.276 204.904  0.00  0.00            
ATOM   4824  HB  ILE X 307     150.282 147.336 204.705  0.00  0.00            
ATOM   4825  CG2 ILE X 307     150.137 148.685 206.351  0.00  0.00            
ATOM   4826 HG21 ILE X 307     151.215 148.719 206.509  0.00  0.00            
ATOM   4827 HG22 ILE X 307     149.827 147.903 207.045  0.00  0.00            
ATOM   4828 HG23 ILE X 307     149.726 149.639 206.681  0.00  0.00            
ATOM   4829  CG1 ILE X 307     148.286 148.002 204.890  0.00  0.00            
ATOM   4830 HG12 ILE X 307     147.791 148.803 205.438  0.00  0.00            
ATOM   4831 HG13 ILE X 307     147.910 148.178 203.882  0.00  0.00            
ATOM   4832  CD1 ILE X 307     147.732 146.630 205.389  0.00  0.00            
ATOM   4833 HD11 ILE X 307     148.256 145.827 204.869  0.00  0.00            
ATOM   4834 HD12 ILE X 307     146.665 146.546 205.180  0.00  0.00            
ATOM   4835 HD13 ILE X 307     147.975 146.506 206.444  0.00  0.00            
ATOM   4836  C   ILE X 307     151.808 149.630 204.119  0.00  0.00            
ATOM   4837  O   ILE X 307     152.050 150.815 204.500  0.00  0.00            
ATOM   4838  N   ILE X 308     152.719 148.763 203.769  0.00  0.00            
ATOM   4839  H   ILE X 308     152.374 147.864 203.463  0.00  0.00            
ATOM   4840  CA  ILE X 308     154.107 149.096 203.687  0.00  0.00            
ATOM   4841  HA  ILE X 308     154.469 149.551 204.609  0.00  0.00            
ATOM   4842  CB  ILE X 308     155.026 147.821 203.640  0.00  0.00            
ATOM   4843  HB  ILE X 308     154.854 147.368 202.664  0.00  0.00            
ATOM   4844  CG2 ILE X 308     156.514 148.169 203.814  0.00  0.00            
ATOM   4845 HG21 ILE X 308     156.778 149.058 203.242  0.00  0.00            
ATOM   4846 HG22 ILE X 308     157.202 147.384 203.502  0.00  0.00            
ATOM   4847 HG23 ILE X 308     156.734 148.415 204.853  0.00  0.00            
ATOM   4848  CG1 ILE X 308     154.654 146.768 204.721  0.00  0.00            
ATOM   4849 HG12 ILE X 308     155.160 146.834 205.685  0.00  0.00            
ATOM   4850 HG13 ILE X 308     153.634 146.919 205.072  0.00  0.00            
ATOM   4851  CD1 ILE X 308     154.713 145.300 204.097  0.00  0.00            
ATOM   4852 HD11 ILE X 308     154.158 145.214 203.163  0.00  0.00            
ATOM   4853 HD12 ILE X 308     154.366 144.492 204.740  0.00  0.00            
ATOM   4854 HD13 ILE X 308     155.764 145.076 203.915  0.00  0.00            
ATOM   4855  C   ILE X 308     154.415 150.109 202.507  0.00  0.00            
ATOM   4856  O   ILE X 308     155.402 150.825 202.591  0.00  0.00            
ATOM   4857  N   ASN X 309     153.540 150.365 201.595  0.00  0.00            
ATOM   4858  H   ASN X 309     152.635 149.917 201.625  0.00  0.00            
ATOM   4859  CA  ASN X 309     153.726 151.332 200.465  0.00  0.00            
ATOM   4860  HA  ASN X 309     154.657 151.010 199.998  0.00  0.00            
ATOM   4861  CB  ASN X 309     152.515 151.207 199.469  0.00  0.00            
ATOM   4862  HB2 ASN X 309     152.777 151.911 198.679  0.00  0.00            
ATOM   4863  HB3 ASN X 309     152.484 150.217 199.015  0.00  0.00            
ATOM   4864  CG  ASN X 309     151.174 151.694 200.090  0.00  0.00            
ATOM   4865  OD1 ASN X 309     150.961 151.615 201.268  0.00  0.00            
ATOM   4866  ND2 ASN X 309     150.306 152.196 199.245  0.00  0.00            
ATOM   4867 HD21 ASN X 309     150.570 152.206 198.270  0.00  0.00            
ATOM   4868 HD22 ASN X 309     149.439 152.637 199.518  0.00  0.00            
ATOM   4869  C   ASN X 309     154.013 152.773 200.896  0.00  0.00            
ATOM   4870  O   ASN X 309     154.776 153.351 200.179  0.00  0.00            
ATOM   4871  N   ILE X 310     153.589 153.170 202.085  0.00  0.00            
ATOM   4872  H   ILE X 310     153.071 152.503 202.638  0.00  0.00            
ATOM   4873  CA  ILE X 310     153.952 154.457 202.808  0.00  0.00            
ATOM   4874  HA  ILE X 310     153.505 155.329 202.330  0.00  0.00            
ATOM   4875  CB  ILE X 310     153.351 154.424 204.223  0.00  0.00            
ATOM   4876  HB  ILE X 310     153.718 153.542 204.749  0.00  0.00            
ATOM   4877  CG2 ILE X 310     153.877 155.588 205.063  0.00  0.00            
ATOM   4878 HG21 ILE X 310     153.388 155.645 206.035  0.00  0.00            
ATOM   4879 HG22 ILE X 310     153.658 156.554 204.608  0.00  0.00            
ATOM   4880 HG23 ILE X 310     154.944 155.491 205.260  0.00  0.00            
ATOM   4881  CG1 ILE X 310     151.781 154.256 204.211  0.00  0.00            
ATOM   4882 HG12 ILE X 310     151.398 155.085 203.617  0.00  0.00            
ATOM   4883 HG13 ILE X 310     151.643 153.241 203.836  0.00  0.00            
ATOM   4884  CD1 ILE X 310     151.053 154.450 205.575  0.00  0.00            
ATOM   4885 HD11 ILE X 310     151.379 155.445 205.880  0.00  0.00            
ATOM   4886 HD12 ILE X 310     151.494 153.749 206.283  0.00  0.00            
ATOM   4887 HD13 ILE X 310     149.972 154.395 205.451  0.00  0.00            
ATOM   4888  C   ILE X 310     155.451 154.805 202.877  0.00  0.00            
ATOM   4889  O   ILE X 310     155.845 155.926 202.824  0.00  0.00            
ATOM   4890  N   VAL X 311     156.239 153.714 202.897  0.00  0.00            
ATOM   4891  H   VAL X 311     155.746 152.864 202.661  0.00  0.00            
ATOM   4892  CA  VAL X 311     157.643 153.833 202.956  0.00  0.00            
ATOM   4893  HA  VAL X 311     158.020 154.571 203.665  0.00  0.00            
ATOM   4894  CB  VAL X 311     158.273 152.531 203.419  0.00  0.00            
ATOM   4895  HB  VAL X 311     157.602 152.108 204.166  0.00  0.00            
ATOM   4896  CG1 VAL X 311     158.653 151.445 202.391  0.00  0.00            
ATOM   4897 HG11 VAL X 311     157.785 151.285 201.752  0.00  0.00            
ATOM   4898 HG12 VAL X 311     159.465 151.587 201.678  0.00  0.00            
ATOM   4899 HG13 VAL X 311     158.888 150.523 202.922  0.00  0.00            
ATOM   4900  CG2 VAL X 311     159.641 152.913 204.074  0.00  0.00            
ATOM   4901 HG21 VAL X 311     160.160 151.971 204.249  0.00  0.00            
ATOM   4902 HG22 VAL X 311     159.345 153.417 204.994  0.00  0.00            
ATOM   4903 HG23 VAL X 311     160.209 153.564 203.410  0.00  0.00            
ATOM   4904  C   VAL X 311     158.224 154.361 201.584  0.00  0.00            
ATOM   4905  O   VAL X 311     159.320 154.908 201.586  0.00  0.00            
ATOM   4906  N   LEU X 312     157.480 154.240 200.519  0.00  0.00            
ATOM   4907  H   LEU X 312     156.606 153.737 200.566  0.00  0.00            
ATOM   4908  CA  LEU X 312     157.735 154.825 199.230  0.00  0.00            
ATOM   4909  HA  LEU X 312     158.791 154.955 198.994  0.00  0.00            
ATOM   4910  CB  LEU X 312     157.252 153.962 198.126  0.00  0.00            
ATOM   4911  HB2 LEU X 312     156.184 154.130 197.992  0.00  0.00            
ATOM   4912  HB3 LEU X 312     157.704 154.484 197.283  0.00  0.00            
ATOM   4913  CG  LEU X 312     157.518 152.432 198.190  0.00  0.00            
ATOM   4914  HG  LEU X 312     157.086 152.087 199.130  0.00  0.00            
ATOM   4915  CD1 LEU X 312     156.709 151.772 197.047  0.00  0.00            
ATOM   4916 HD11 LEU X 312     156.969 150.713 197.033  0.00  0.00            
ATOM   4917 HD12 LEU X 312     156.944 152.229 196.086  0.00  0.00            
ATOM   4918 HD13 LEU X 312     155.651 151.908 197.267  0.00  0.00            
ATOM   4919  CD2 LEU X 312     159.009 152.333 198.124  0.00  0.00            
ATOM   4920 HD21 LEU X 312     159.233 151.293 198.362  0.00  0.00            
ATOM   4921 HD22 LEU X 312     159.379 152.449 197.105  0.00  0.00            
ATOM   4922 HD23 LEU X 312     159.566 152.970 198.811  0.00  0.00            
ATOM   4923  C   LEU X 312     157.204 156.266 199.025  0.00  0.00            
ATOM   4924  O   LEU X 312     157.665 157.094 198.265  0.00  0.00            
ATOM   4925  N   ASP X 313     156.153 156.668 199.744  0.00  0.00            
ATOM   4926  H   ASP X 313     155.720 155.968 200.329  0.00  0.00            
ATOM   4927  CA  ASP X 313     155.537 158.079 199.854  0.00  0.00            
ATOM   4928  HA  ASP X 313     155.573 158.477 198.839  0.00  0.00            
ATOM   4929  CB  ASP X 313     154.174 157.906 200.461  0.00  0.00            
ATOM   4930  HB2 ASP X 313     154.247 157.313 201.373  0.00  0.00            
ATOM   4931  HB3 ASP X 313     153.783 158.881 200.753  0.00  0.00            
ATOM   4932  CG  ASP X 313     153.087 157.298 199.496  0.00  0.00            
ATOM   4933  OD1 ASP X 313     153.154 157.551 198.239  0.00  0.00            
ATOM   4934  OD2 ASP X 313     152.163 156.700 199.960  0.00  0.00            
ATOM   4935  C   ASP X 313     156.485 158.913 200.743  0.00  0.00            
ATOM   4936  O   ASP X 313     156.647 160.168 200.502  0.00  0.00            
ATOM   4937  N   LEU X 314     157.254 158.359 201.637  0.00  0.00            
ATOM   4938  H   LEU X 314     157.013 157.416 201.909  0.00  0.00            
ATOM   4939  CA  LEU X 314     158.346 158.895 202.403  0.00  0.00            
ATOM   4940  HA  LEU X 314     158.021 159.812 202.894  0.00  0.00            
ATOM   4941  CB  LEU X 314     158.680 157.962 203.572  0.00  0.00            
ATOM   4942  HB2 LEU X 314     158.763 156.945 203.188  0.00  0.00            
ATOM   4943  HB3 LEU X 314     159.653 158.064 204.053  0.00  0.00            
ATOM   4944  CG  LEU X 314     157.718 157.861 204.754  0.00  0.00            
ATOM   4945  HG  LEU X 314     156.767 157.356 204.587  0.00  0.00            
ATOM   4946  CD1 LEU X 314     158.375 156.951 205.861  0.00  0.00            
ATOM   4947 HD11 LEU X 314     158.701 156.087 205.282  0.00  0.00            
ATOM   4948 HD12 LEU X 314     157.640 156.581 206.575  0.00  0.00            
ATOM   4949 HD13 LEU X 314     159.192 157.438 206.394  0.00  0.00            
ATOM   4950  CD2 LEU X 314     157.465 159.276 205.331  0.00  0.00            
ATOM   4951 HD21 LEU X 314     156.804 159.847 204.679  0.00  0.00            
ATOM   4952 HD22 LEU X 314     156.866 159.132 206.231  0.00  0.00            
ATOM   4953 HD23 LEU X 314     158.302 159.927 205.583  0.00  0.00            
ATOM   4954  C   LEU X 314     159.594 159.195 201.506  0.00  0.00            
ATOM   4955  O   LEU X 314     160.425 160.122 201.777  0.00  0.00            
ATOM   4956  N   PHE X 315     159.807 158.479 200.352  0.00  0.00            
ATOM   4957  H   PHE X 315     159.058 157.847 200.107  0.00  0.00            
ATOM   4958  CA  PHE X 315     160.900 158.645 199.421  0.00  0.00            
ATOM   4959  HA  PHE X 315     161.811 158.871 199.975  0.00  0.00            
ATOM   4960  CB  PHE X 315     161.213 157.300 198.777  0.00  0.00            
ATOM   4961  HB2 PHE X 315     161.071 156.505 199.509  0.00  0.00            
ATOM   4962  HB3 PHE X 315     160.448 157.071 198.035  0.00  0.00            
ATOM   4963  CG  PHE X 315     162.692 157.189 198.162  0.00  0.00            
ATOM   4964  CD1 PHE X 315     163.789 157.129 199.033  0.00  0.00            
ATOM   4965  HD1 PHE X 315     163.687 156.867 200.076  0.00  0.00            
ATOM   4966  CE1 PHE X 315     165.118 157.052 198.486  0.00  0.00            
ATOM   4967  HE1 PHE X 315     165.977 157.019 199.139  0.00  0.00            
ATOM   4968  CZ  PHE X 315     165.358 157.094 197.100  0.00  0.00            
ATOM   4969  HZ  PHE X 315     166.359 157.107 196.695  0.00  0.00            
ATOM   4970  CE2 PHE X 315     164.245 157.242 196.267  0.00  0.00            
ATOM   4971  HE2 PHE X 315     164.462 157.356 195.215  0.00  0.00            
ATOM   4972  CD2 PHE X 315     162.939 157.224 196.803  0.00  0.00            
ATOM   4973  HD2 PHE X 315     162.058 157.189 196.180  0.00  0.00            
ATOM   4974  C   PHE X 315     160.528 159.758 198.383  0.00  0.00            
ATOM   4975  O   PHE X 315     161.308 160.735 198.182  0.00  0.00            
ATOM   4976  N   GLY X 316     159.318 159.600 197.803  0.00  0.00            
ATOM   4977  H   GLY X 316     158.722 158.813 198.016  0.00  0.00            
ATOM   4978  CA  GLY X 316     158.687 160.493 196.870  0.00  0.00            
ATOM   4979  HA2 GLY X 316     158.093 159.895 196.180  0.00  0.00            
ATOM   4980  HA3 GLY X 316     157.961 161.091 197.421  0.00  0.00            
ATOM   4981  C   GLY X 316     159.654 161.344 196.019  0.00  0.00            
ATOM   4982  O   GLY X 316     160.520 160.779 195.281  0.00  0.00            
ATOM   4983  N   ALA X 317     159.520 162.625 195.993  0.00  0.00            
ATOM   4984  H   ALA X 317     158.662 162.990 196.382  0.00  0.00            
ATOM   4985  CA  ALA X 317     160.493 163.611 195.556  0.00  0.00            
ATOM   4986  HA  ALA X 317     160.997 163.342 194.628  0.00  0.00            
ATOM   4987  CB  ALA X 317     159.716 164.753 195.042  0.00  0.00            
ATOM   4988  HB1 ALA X 317     159.252 165.327 195.845  0.00  0.00            
ATOM   4989  HB2 ALA X 317     158.878 164.359 194.468  0.00  0.00            
ATOM   4990  HB3 ALA X 317     160.263 165.426 194.382  0.00  0.00            
ATOM   4991  C   ALA X 317     161.477 164.189 196.624  0.00  0.00            
ATOM   4992  O   ALA X 317     162.204 165.184 196.324  0.00  0.00            
ATOM   4993  N   GLY X 318     161.531 163.712 197.858  0.00  0.00            
ATOM   4994  H   GLY X 318     160.931 162.976 198.203  0.00  0.00            
ATOM   4995  CA  GLY X 318     162.505 164.127 198.911  0.00  0.00            
ATOM   4996  HA2 GLY X 318     162.185 165.033 199.425  0.00  0.00            
ATOM   4997  HA3 GLY X 318     162.501 163.398 199.721  0.00  0.00            
ATOM   4998  C   GLY X 318     163.978 164.362 198.463  0.00  0.00            
ATOM   4999  O   GLY X 318     164.529 165.433 198.757  0.00  0.00            
ATOM   5000  N   PHE X 319     164.661 163.420 197.689  0.00  0.00            
ATOM   5001  H   PHE X 319     164.132 162.579 197.506  0.00  0.00            
ATOM   5002  CA  PHE X 319     166.108 163.431 197.478  0.00  0.00            
ATOM   5003  HA  PHE X 319     166.566 163.747 198.415  0.00  0.00            
ATOM   5004  CB  PHE X 319     166.668 162.087 197.087  0.00  0.00            
ATOM   5005  HB2 PHE X 319     167.733 162.236 196.905  0.00  0.00            
ATOM   5006  HB3 PHE X 319     166.458 161.388 197.897  0.00  0.00            
ATOM   5007  CG  PHE X 319     165.976 161.524 195.839  0.00  0.00            
ATOM   5008  CD1 PHE X 319     166.661 161.603 194.618  0.00  0.00            
ATOM   5009  HD1 PHE X 319     167.651 162.028 194.543  0.00  0.00            
ATOM   5010  CE1 PHE X 319     165.921 161.238 193.437  0.00  0.00            
ATOM   5011  HE1 PHE X 319     166.482 161.261 192.515  0.00  0.00            
ATOM   5012  CZ  PHE X 319     164.608 160.727 193.573  0.00  0.00            
ATOM   5013  HZ  PHE X 319     164.147 160.391 192.656  0.00  0.00            
ATOM   5014  CE2 PHE X 319     163.989 160.588 194.833  0.00  0.00            
ATOM   5015  HE2 PHE X 319     163.017 160.135 194.956  0.00  0.00            
ATOM   5016  CD2 PHE X 319     164.688 160.955 195.951  0.00  0.00            
ATOM   5017  HD2 PHE X 319     164.242 160.835 196.927  0.00  0.00            
ATOM   5018  C   PHE X 319     166.471 164.541 196.410  0.00  0.00            
ATOM   5019  O   PHE X 319     167.384 165.356 196.652  0.00  0.00            
ATOM   5020  N   ASP X 320     165.726 164.618 195.344  0.00  0.00            
ATOM   5021  H   ASP X 320     165.288 163.782 194.985  0.00  0.00            
ATOM   5022  CA  ASP X 320     165.747 165.679 194.358  0.00  0.00            
ATOM   5023  HA  ASP X 320     166.765 165.724 193.973  0.00  0.00            
ATOM   5024  CB  ASP X 320     164.731 165.327 193.220  0.00  0.00            
ATOM   5025  HB2 ASP X 320     165.023 164.352 192.830  0.00  0.00            
ATOM   5026  HB3 ASP X 320     163.752 165.298 193.698  0.00  0.00            
ATOM   5027  CG  ASP X 320     164.540 166.295 192.115  0.00  0.00            
ATOM   5028  OD1 ASP X 320     163.752 165.973 191.174  0.00  0.00            
ATOM   5029  OD2 ASP X 320     165.071 167.438 192.213  0.00  0.00            
ATOM   5030  C   ASP X 320     165.448 167.004 195.060  0.00  0.00            
ATOM   5031  O   ASP X 320     166.228 167.914 194.972  0.00  0.00            
ATOM   5032  N   THR X 321     164.357 167.125 195.839  0.00  0.00            
ATOM   5033  H   THR X 321     163.734 166.335 195.926  0.00  0.00            
ATOM   5034  CA  THR X 321     163.906 168.328 196.573  0.00  0.00            
ATOM   5035  HA  THR X 321     163.682 169.030 195.769  0.00  0.00            
ATOM   5036  CB  THR X 321     162.684 168.199 197.432  0.00  0.00            
ATOM   5037  HB  THR X 321     162.966 167.324 198.019  0.00  0.00            
ATOM   5038  CG2 THR X 321     162.244 169.491 198.071  0.00  0.00            
ATOM   5039 HG21 THR X 321     162.203 170.287 197.327  0.00  0.00            
ATOM   5040 HG22 THR X 321     162.814 169.830 198.936  0.00  0.00            
ATOM   5041 HG23 THR X 321     161.236 169.371 198.466  0.00  0.00            
ATOM   5042  OG1 THR X 321     161.625 167.814 196.603  0.00  0.00            
ATOM   5043  HG1 THR X 321     161.791 166.933 196.261  0.00  0.00            
ATOM   5044  C   THR X 321     165.052 168.901 197.438  0.00  0.00            
ATOM   5045  O   THR X 321     165.466 170.004 197.176  0.00  0.00            
ATOM   5046  N   VAL X 322     165.665 168.095 198.336  0.00  0.00            
ATOM   5047  H   VAL X 322     165.340 167.163 198.552  0.00  0.00            
ATOM   5048  CA  VAL X 322     166.574 168.662 199.319  0.00  0.00            
ATOM   5049  HA  VAL X 322     166.167 169.635 199.596  0.00  0.00            
ATOM   5050  CB  VAL X 322     166.611 167.800 200.623  0.00  0.00            
ATOM   5051  HB  VAL X 322     166.801 166.754 200.383  0.00  0.00            
ATOM   5052  CG1 VAL X 322     167.602 168.395 201.575  0.00  0.00            
ATOM   5053 HG11 VAL X 322     168.567 167.933 201.367  0.00  0.00            
ATOM   5054 HG12 VAL X 322     167.671 169.477 201.456  0.00  0.00            
ATOM   5055 HG13 VAL X 322     167.480 168.052 202.602  0.00  0.00            
ATOM   5056  CG2 VAL X 322     165.228 167.734 201.404  0.00  0.00            
ATOM   5057 HG21 VAL X 322     164.396 167.455 200.757  0.00  0.00            
ATOM   5058 HG22 VAL X 322     165.039 168.719 201.831  0.00  0.00            
ATOM   5059 HG23 VAL X 322     165.400 166.984 202.177  0.00  0.00            
ATOM   5060  C   VAL X 322     167.987 168.942 198.659  0.00  0.00            
ATOM   5061  O   VAL X 322     168.482 170.021 198.972  0.00  0.00            
ATOM   5062  N   THR X 323     168.468 168.166 197.657  0.00  0.00
[truncated: 6,542,390 more chars]
