# Supplementary material for: The Effect of Force-Field Parameters on Cytochrome P450-Membrane Interactions: Structure and Dynamics
Source: Sci Rep. 2020 Apr 29;10:7284. doi: 10.1038/s41598-020-64129-7 (PMC7190701; doi:10.1038/s41598-020-64129-7)
Supplement: Supplementary file 2 — Supplementary Data. [file 41598_2020_64129_MOESM2_ESM.zip › Last_frames_PDBs/CYP2C19_GAFF-LIPID_136.7ns_frame_911.pdb]

CRYST1  150.202  143.056  148.702  90.00  90.00  90.00 P 1           1
ATOM      1  N   MET X   1      63.129  78.181  19.448  0.00  0.00            
ATOM      2  H1  MET X   1      62.287  78.725  19.572  0.00  0.00            
ATOM      3  H2  MET X   1      63.095  77.875  18.486  0.00  0.00            
ATOM      4  H3  MET X   1      63.969  78.738  19.505  0.00  0.00            
ATOM      5  CA  MET X   1      63.278  77.115  20.433  0.00  0.00            
ATOM      6  HA  MET X   1      64.174  76.579  20.119  0.00  0.00            
ATOM      7  CB  MET X   1      63.414  77.602  21.842  0.00  0.00            
ATOM      8  HB2 MET X   1      64.066  78.476  21.850  0.00  0.00            
ATOM      9  HB3 MET X   1      62.411  77.866  22.177  0.00  0.00            
ATOM     10  CG  MET X   1      63.792  76.573  22.852  0.00  0.00            
ATOM     11  HG2 MET X   1      63.170  75.685  22.736  0.00  0.00            
ATOM     12  HG3 MET X   1      64.822  76.328  22.593  0.00  0.00            
ATOM     13  SD  MET X   1      63.709  77.271  24.529  0.00  0.00            
ATOM     14  CE  MET X   1      64.538  75.946  25.529  0.00  0.00            
ATOM     15  HE1 MET X   1      65.549  75.837  25.136  0.00  0.00            
ATOM     16  HE2 MET X   1      64.708  76.102  26.595  0.00  0.00            
ATOM     17  HE3 MET X   1      63.960  75.030  25.408  0.00  0.00            
ATOM     18  C   MET X   1      62.121  76.082  20.254  0.00  0.00            
ATOM     19  O   MET X   1      60.994  76.564  20.225  0.00  0.00            
ATOM     20  N   ASP X   2      62.410  74.827  20.124  0.00  0.00            
ATOM     21  H   ASP X   2      63.365  74.503  20.059  0.00  0.00            
ATOM     22  CA  ASP X   2      61.475  73.878  19.599  0.00  0.00            
ATOM     23  HA  ASP X   2      61.163  74.060  18.571  0.00  0.00            
ATOM     24  CB  ASP X   2      62.149  72.466  19.440  0.00  0.00            
ATOM     25  HB2 ASP X   2      63.217  72.544  19.234  0.00  0.00            
ATOM     26  HB3 ASP X   2      62.220  72.004  20.424  0.00  0.00            
ATOM     27  CG  ASP X   2      61.385  71.619  18.472  0.00  0.00            
ATOM     28  OD1 ASP X   2      60.379  70.995  18.863  0.00  0.00            
ATOM     29  OD2 ASP X   2      61.815  71.569  17.320  0.00  0.00            
ATOM     30  C   ASP X   2      60.133  73.727  20.395  0.00  0.00            
ATOM     31  O   ASP X   2      60.155  73.765  21.665  0.00  0.00            
ATOM     32  N   PRO X   3      58.959  73.768  19.687  0.00  0.00            
ATOM     33  CD  PRO X   3      58.916  74.027  18.270  0.00  0.00            
ATOM     34  HD2 PRO X   3      59.191  73.156  17.675  0.00  0.00            
ATOM     35  HD3 PRO X   3      59.494  74.923  18.043  0.00  0.00            
ATOM     36  CG  PRO X   3      57.450  74.291  18.026  0.00  0.00            
ATOM     37  HG2 PRO X   3      57.135  73.962  17.036  0.00  0.00            
ATOM     38  HG3 PRO X   3      57.319  75.373  18.052  0.00  0.00            
ATOM     39  CB  PRO X   3      56.663  73.708  19.271  0.00  0.00            
ATOM     40  HB2 PRO X   3      56.441  72.647  19.158  0.00  0.00            
ATOM     41  HB3 PRO X   3      55.659  74.100  19.430  0.00  0.00            
ATOM     42  CA  PRO X   3      57.637  73.805  20.382  0.00  0.00            
ATOM     43  HA  PRO X   3      57.544  74.767  20.886  0.00  0.00            
ATOM     44  C   PRO X   3      57.496  72.682  21.500  0.00  0.00            
ATOM     45  O   PRO X   3      56.765  72.851  22.428  0.00  0.00            
ATOM     46  N   PHE X   4      57.960  71.528  21.023  0.00  0.00            
ATOM     47  H   PHE X   4      58.393  71.506  20.111  0.00  0.00            
ATOM     48  CA  PHE X   4      57.790  70.334  21.849  0.00  0.00            
ATOM     49  HA  PHE X   4      56.745  70.327  22.158  0.00  0.00            
ATOM     50  CB  PHE X   4      58.082  69.077  21.037  0.00  0.00            
ATOM     51  HB2 PHE X   4      57.429  68.994  20.169  0.00  0.00            
ATOM     52  HB3 PHE X   4      59.064  69.206  20.582  0.00  0.00            
ATOM     53  CG  PHE X   4      57.980  67.850  21.882  0.00  0.00            
ATOM     54  CD1 PHE X   4      56.744  67.278  22.122  0.00  0.00            
ATOM     55  HD1 PHE X   4      55.845  67.780  21.797  0.00  0.00            
ATOM     56  CE1 PHE X   4      56.702  66.007  22.767  0.00  0.00            
ATOM     57  HE1 PHE X   4      55.793  65.504  23.061  0.00  0.00            
ATOM     58  CZ  PHE X   4      57.850  65.416  23.125  0.00  0.00            
ATOM     59  HZ  PHE X   4      57.756  64.439  23.575  0.00  0.00            
ATOM     60  CE2 PHE X   4      59.113  65.981  22.935  0.00  0.00            
ATOM     61  HE2 PHE X   4      60.032  65.544  23.297  0.00  0.00            
ATOM     62  CD2 PHE X   4      59.149  67.250  22.345  0.00  0.00            
ATOM     63  HD2 PHE X   4      60.131  67.616  22.083  0.00  0.00            
ATOM     64  C   PHE X   4      58.798  70.463  22.998  0.00  0.00            
ATOM     65  O   PHE X   4      58.457  70.133  24.133  0.00  0.00            
ATOM     66  N   VAL X   5      60.004  71.002  22.769  0.00  0.00            
ATOM     67  H   VAL X   5      60.272  71.395  21.878  0.00  0.00            
ATOM     68  CA  VAL X   5      60.959  71.130  23.835  0.00  0.00            
ATOM     69  HA  VAL X   5      61.093  70.122  24.225  0.00  0.00            
ATOM     70  CB  VAL X   5      62.418  71.402  23.390  0.00  0.00            
ATOM     71  HB  VAL X   5      62.329  72.308  22.790  0.00  0.00            
ATOM     72  CG1 VAL X   5      63.393  71.598  24.535  0.00  0.00            
ATOM     73 HG11 VAL X   5      63.477  70.627  25.023  0.00  0.00            
ATOM     74 HG12 VAL X   5      64.371  71.836  24.116  0.00  0.00            
ATOM     75 HG13 VAL X   5      63.095  72.288  25.325  0.00  0.00            
ATOM     76  CG2 VAL X   5      62.937  70.226  22.478  0.00  0.00            
ATOM     77 HG21 VAL X   5      63.714  70.637  21.833  0.00  0.00            
ATOM     78 HG22 VAL X   5      62.158  69.985  21.755  0.00  0.00            
ATOM     79 HG23 VAL X   5      63.319  69.357  23.015  0.00  0.00            
ATOM     80  C   VAL X   5      60.460  72.129  24.930  0.00  0.00            
ATOM     81  O   VAL X   5      60.466  71.871  26.151  0.00  0.00            
ATOM     82  N   VAL X   6      59.874  73.240  24.557  0.00  0.00            
ATOM     83  H   VAL X   6      60.053  73.579  23.622  0.00  0.00            
ATOM     84  CA  VAL X   6      59.202  74.187  25.424  0.00  0.00            
ATOM     85  HA  VAL X   6      59.882  74.476  26.225  0.00  0.00            
ATOM     86  CB  VAL X   6      58.743  75.466  24.629  0.00  0.00            
ATOM     87  HB  VAL X   6      57.992  75.193  23.888  0.00  0.00            
ATOM     88  CG1 VAL X   6      58.090  76.414  25.658  0.00  0.00            
ATOM     89 HG11 VAL X   6      57.160  76.034  26.082  0.00  0.00            
ATOM     90 HG12 VAL X   6      58.681  76.514  26.568  0.00  0.00            
ATOM     91 HG13 VAL X   6      58.031  77.323  25.060  0.00  0.00            
ATOM     92  CG2 VAL X   6      59.900  76.172  23.938  0.00  0.00            
ATOM     93 HG21 VAL X   6      59.554  76.817  23.131  0.00  0.00            
ATOM     94 HG22 VAL X   6      60.659  75.468  23.598  0.00  0.00            
ATOM     95 HG23 VAL X   6      60.357  76.895  24.614  0.00  0.00            
ATOM     96  C   VAL X   6      58.105  73.573  26.227  0.00  0.00            
ATOM     97  O   VAL X   6      58.108  73.728  27.455  0.00  0.00            
ATOM     98  N   LEU X   7      57.198  72.740  25.767  0.00  0.00            
ATOM     99  H   LEU X   7      57.375  72.372  24.843  0.00  0.00            
ATOM    100  CA  LEU X   7      56.142  72.088  26.613  0.00  0.00            
ATOM    101  HA  LEU X   7      55.509  72.815  27.123  0.00  0.00            
ATOM    102  CB  LEU X   7      55.122  71.287  25.726  0.00  0.00            
ATOM    103  HB2 LEU X   7      54.620  72.016  25.089  0.00  0.00            
ATOM    104  HB3 LEU X   7      55.742  70.679  25.067  0.00  0.00            
ATOM    105  CG  LEU X   7      54.128  70.371  26.415  0.00  0.00            
ATOM    106  HG  LEU X   7      54.758  69.565  26.792  0.00  0.00            
ATOM    107  CD1 LEU X   7      53.160  70.973  27.427  0.00  0.00            
ATOM    108 HD11 LEU X   7      52.385  70.272  27.738  0.00  0.00            
ATOM    109 HD12 LEU X   7      52.578  71.778  26.977  0.00  0.00            
ATOM    110 HD13 LEU X   7      53.740  71.179  28.327  0.00  0.00            
ATOM    111  CD2 LEU X   7      53.341  69.771  25.200  0.00  0.00            
ATOM    112 HD21 LEU X   7      52.452  70.387  25.067  0.00  0.00            
ATOM    113 HD22 LEU X   7      53.908  69.519  24.303  0.00  0.00            
ATOM    114 HD23 LEU X   7      52.909  68.859  25.612  0.00  0.00            
ATOM    115  C   LEU X   7      56.790  71.173  27.698  0.00  0.00            
ATOM    116  O   LEU X   7      56.610  71.259  28.917  0.00  0.00            
ATOM    117  N   VAL X   8      57.766  70.364  27.214  0.00  0.00            
ATOM    118  H   VAL X   8      58.091  70.325  26.258  0.00  0.00            
ATOM    119  CA  VAL X   8      58.561  69.520  28.155  0.00  0.00            
ATOM    120  HA  VAL X   8      57.875  68.803  28.606  0.00  0.00            
ATOM    121  CB  VAL X   8      59.629  68.649  27.351  0.00  0.00            
ATOM    122  HB  VAL X   8      60.002  69.322  26.579  0.00  0.00            
ATOM    123  CG1 VAL X   8      60.890  68.148  28.088  0.00  0.00            
ATOM    124 HG11 VAL X   8      61.561  68.923  28.459  0.00  0.00            
ATOM    125 HG12 VAL X   8      60.628  67.439  28.873  0.00  0.00            
ATOM    126 HG13 VAL X   8      61.536  67.645  27.369  0.00  0.00            
ATOM    127  CG2 VAL X   8      59.026  67.473  26.566  0.00  0.00            
ATOM    128 HG21 VAL X   8      58.652  66.683  27.218  0.00  0.00            
ATOM    129 HG22 VAL X   8      59.694  67.052  25.815  0.00  0.00            
ATOM    130 HG23 VAL X   8      58.145  67.771  25.997  0.00  0.00            
ATOM    131  C   VAL X   8      59.244  70.372  29.262  0.00  0.00            
ATOM    132  O   VAL X   8      59.280  69.855  30.429  0.00  0.00            
ATOM    133  N   LEU X   9      59.772  71.532  29.001  0.00  0.00            
ATOM    134  H   LEU X   9      59.790  71.781  28.023  0.00  0.00            
ATOM    135  CA  LEU X   9      60.486  72.368  29.950  0.00  0.00            
ATOM    136  HA  LEU X   9      61.185  71.646  30.372  0.00  0.00            
ATOM    137  CB  LEU X   9      61.341  73.479  29.227  0.00  0.00            
ATOM    138  HB2 LEU X   9      61.631  73.206  28.212  0.00  0.00            
ATOM    139  HB3 LEU X   9      60.717  74.369  29.150  0.00  0.00            
ATOM    140  CG  LEU X   9      62.620  73.797  30.019  0.00  0.00            
ATOM    141  HG  LEU X   9      62.413  73.922  31.082  0.00  0.00            
ATOM    142  CD1 LEU X   9      63.690  72.748  29.791  0.00  0.00            
ATOM    143 HD11 LEU X   9      64.538  72.874  30.463  0.00  0.00            
ATOM    144 HD12 LEU X   9      64.032  72.709  28.757  0.00  0.00            
ATOM    145 HD13 LEU X   9      63.244  71.783  30.031  0.00  0.00            
ATOM    146  CD2 LEU X   9      63.213  75.097  29.511  0.00  0.00            
ATOM    147 HD21 LEU X   9      62.442  75.867  29.491  0.00  0.00            
ATOM    148 HD22 LEU X   9      64.089  75.341  30.112  0.00  0.00            
ATOM    149 HD23 LEU X   9      63.543  75.009  28.475  0.00  0.00            
ATOM    150  C   LEU X   9      59.605  73.003  31.023  0.00  0.00            
ATOM    151  O   LEU X   9      60.035  73.083  32.186  0.00  0.00            
ATOM    152  N   CYS X  10      58.331  73.312  30.630  0.00  0.00            
ATOM    153  H   CYS X  10      57.922  73.079  29.736  0.00  0.00            
ATOM    154  CA  CYS X  10      57.338  73.653  31.614  0.00  0.00            
ATOM    155  HA  CYS X  10      57.695  74.585  32.052  0.00  0.00            
ATOM    156  CB  CYS X  10      55.957  73.911  30.933  0.00  0.00            
ATOM    157  HB2 CYS X  10      55.699  73.050  30.317  0.00  0.00            
ATOM    158  HB3 CYS X  10      55.219  74.208  31.679  0.00  0.00            
ATOM    159  SG  CYS X  10      55.965  75.260  29.840  0.00  0.00            
ATOM    160  HG  CYS X  10      57.097  75.028  29.169  0.00  0.00            
ATOM    161  C   CYS X  10      57.244  72.527  32.673  0.00  0.00            
ATOM    162  O   CYS X  10      57.102  72.728  33.822  0.00  0.00            
ATOM    163  N   LEU X  11      57.036  71.350  32.275  0.00  0.00            
ATOM    164  H   LEU X  11      57.090  71.265  31.270  0.00  0.00            
ATOM    165  CA  LEU X  11      56.533  70.226  33.094  0.00  0.00            
ATOM    166  HA  LEU X  11      55.750  70.617  33.743  0.00  0.00            
ATOM    167  CB  LEU X  11      56.103  69.087  32.161  0.00  0.00            
ATOM    168  HB2 LEU X  11      56.899  68.805  31.473  0.00  0.00            
ATOM    169  HB3 LEU X  11      55.926  68.164  32.713  0.00  0.00            
ATOM    170  CG  LEU X  11      54.888  69.496  31.359  0.00  0.00            
ATOM    171  HG  LEU X  11      54.997  70.455  30.851  0.00  0.00            
ATOM    172  CD1 LEU X  11      54.599  68.320  30.366  0.00  0.00            
ATOM    173 HD11 LEU X  11      53.659  68.522  29.854  0.00  0.00            
ATOM    174 HD12 LEU X  11      54.465  67.363  30.870  0.00  0.00            
ATOM    175 HD13 LEU X  11      55.329  68.226  29.561  0.00  0.00            
ATOM    176  CD2 LEU X  11      53.626  69.713  32.239  0.00  0.00            
ATOM    177 HD21 LEU X  11      53.265  68.794  32.700  0.00  0.00            
ATOM    178 HD22 LEU X  11      53.828  70.474  32.993  0.00  0.00            
ATOM    179 HD23 LEU X  11      52.828  70.141  31.633  0.00  0.00            
ATOM    180  C   LEU X  11      57.644  69.748  33.952  0.00  0.00            
ATOM    181  O   LEU X  11      57.447  69.312  35.093  0.00  0.00            
ATOM    182  N   SER X  12      58.853  69.766  33.449  0.00  0.00            
ATOM    183  H   SER X  12      58.963  70.111  32.506  0.00  0.00            
ATOM    184  CA  SER X  12      60.055  69.473  34.289  0.00  0.00            
ATOM    185  HA  SER X  12      59.912  68.533  34.822  0.00  0.00            
ATOM    186  CB  SER X  12      61.329  69.305  33.451  0.00  0.00            
ATOM    187  HB2 SER X  12      61.502  70.230  32.902  0.00  0.00            
ATOM    188  HB3 SER X  12      62.097  69.197  34.217  0.00  0.00            
ATOM    189  OG  SER X  12      61.354  68.225  32.564  0.00  0.00            
ATOM    190  HG  SER X  12      60.737  68.398  31.849  0.00  0.00            
ATOM    191  C   SER X  12      60.338  70.491  35.355  0.00  0.00            
ATOM    192  O   SER X  12      61.013  70.234  36.346  0.00  0.00            
ATOM    193  N   CYS X  13      60.001  71.762  35.163  0.00  0.00            
ATOM    194  H   CYS X  13      59.552  72.001  34.291  0.00  0.00            
ATOM    195  CA  CYS X  13      59.986  72.908  36.052  0.00  0.00            
ATOM    196  HA  CYS X  13      60.909  72.910  36.633  0.00  0.00            
ATOM    197  CB  CYS X  13      60.012  74.289  35.282  0.00  0.00            
ATOM    198  HB2 CYS X  13      59.183  74.210  34.577  0.00  0.00            
ATOM    199  HB3 CYS X  13      59.751  75.104  35.957  0.00  0.00            
ATOM    200  SG  CYS X  13      61.598  74.512  34.365  0.00  0.00            
ATOM    201  HG  CYS X  13      61.427  73.601  33.402  0.00  0.00            
ATOM    202  C   CYS X  13      58.866  72.810  37.096  0.00  0.00            
ATOM    203  O   CYS X  13      59.137  72.933  38.299  0.00  0.00            
ATOM    204  N   LEU X  14      57.666  72.398  36.696  0.00  0.00            
ATOM    205  H   LEU X  14      57.356  72.408  35.734  0.00  0.00            
ATOM    206  CA  LEU X  14      56.597  72.069  37.642  0.00  0.00            
ATOM    207  HA  LEU X  14      56.436  72.893  38.336  0.00  0.00            
ATOM    208  CB  LEU X  14      55.353  71.870  36.774  0.00  0.00            
ATOM    209  HB2 LEU X  14      55.053  72.747  36.201  0.00  0.00            
ATOM    210  HB3 LEU X  14      55.579  71.062  36.077  0.00  0.00            
ATOM    211  CG  LEU X  14      54.120  71.318  37.540  0.00  0.00            
ATOM    212  HG  LEU X  14      54.362  70.416  38.102  0.00  0.00            
ATOM    213  CD1 LEU X  14      53.599  72.284  38.635  0.00  0.00            
ATOM    214 HD11 LEU X  14      52.722  71.776  39.036  0.00  0.00            
ATOM    215 HD12 LEU X  14      53.210  73.226  38.249  0.00  0.00            
ATOM    216 HD13 LEU X  14      54.286  72.421  39.470  0.00  0.00            
ATOM    217  CD2 LEU X  14      52.913  71.047  36.673  0.00  0.00            
ATOM    218 HD21 LEU X  14      52.011  70.809  37.237  0.00  0.00            
ATOM    219 HD22 LEU X  14      52.738  71.886  36.000  0.00  0.00            
ATOM    220 HD23 LEU X  14      53.064  70.123  36.115  0.00  0.00            
ATOM    221  C   LEU X  14      57.005  70.817  38.564  0.00  0.00            
ATOM    222  O   LEU X  14      56.622  70.868  39.719  0.00  0.00            
ATOM    223  N   LEU X  15      57.554  69.730  38.014  0.00  0.00            
ATOM    224  H   LEU X  15      57.587  69.747  37.004  0.00  0.00            
ATOM    225  CA  LEU X  15      57.986  68.590  38.810  0.00  0.00            
ATOM    226  HA  LEU X  15      57.150  68.241  39.417  0.00  0.00            
ATOM    227  CB  LEU X  15      58.396  67.507  37.773  0.00  0.00            
ATOM    228  HB2 LEU X  15      57.545  67.370  37.106  0.00  0.00            
ATOM    229  HB3 LEU X  15      59.281  67.969  37.337  0.00  0.00            
ATOM    230  CG  LEU X  15      58.812  66.084  38.282  0.00  0.00            
ATOM    231  HG  LEU X  15      59.600  66.153  39.031  0.00  0.00            
ATOM    232  CD1 LEU X  15      57.587  65.350  38.933  0.00  0.00            
ATOM    233 HD11 LEU X  15      56.692  65.226  38.324  0.00  0.00            
ATOM    234 HD12 LEU X  15      57.184  65.885  39.793  0.00  0.00            
ATOM    235 HD13 LEU X  15      57.906  64.359  39.259  0.00  0.00            
ATOM    236  CD2 LEU X  15      59.315  65.218  37.137  0.00  0.00            
ATOM    237 HD21 LEU X  15      59.936  65.836  36.490  0.00  0.00            
ATOM    238 HD22 LEU X  15      59.710  64.277  37.521  0.00  0.00            
ATOM    239 HD23 LEU X  15      58.465  64.935  36.516  0.00  0.00            
ATOM    240  C   LEU X  15      59.063  68.995  39.821  0.00  0.00            
ATOM    241  O   LEU X  15      58.835  68.800  41.002  0.00  0.00            
ATOM    242  N   LEU X  16      60.136  69.757  39.455  0.00  0.00            
ATOM    243  H   LEU X  16      60.476  69.846  38.508  0.00  0.00            
ATOM    244  CA  LEU X  16      61.127  70.217  40.365  0.00  0.00            
ATOM    245  HA  LEU X  16      61.553  69.340  40.852  0.00  0.00            
ATOM    246  CB  LEU X  16      62.303  70.790  39.468  0.00  0.00            
ATOM    247  HB2 LEU X  16      62.887  70.042  38.932  0.00  0.00            
ATOM    248  HB3 LEU X  16      61.769  71.372  38.717  0.00  0.00            
ATOM    249  CG  LEU X  16      63.218  71.792  40.214  0.00  0.00            
ATOM    250  HG  LEU X  16      62.629  72.520  40.772  0.00  0.00            
ATOM    251  CD1 LEU X  16      64.078  71.070  41.218  0.00  0.00            
ATOM    252 HD11 LEU X  16      64.654  70.318  40.679  0.00  0.00            
ATOM    253 HD12 LEU X  16      63.557  70.554  42.025  0.00  0.00            
ATOM    254 HD13 LEU X  16      64.654  71.838  41.734  0.00  0.00            
ATOM    255  CD2 LEU X  16      64.107  72.423  39.216  0.00  0.00            
ATOM    256 HD21 LEU X  16      63.566  73.262  38.779  0.00  0.00            
ATOM    257 HD22 LEU X  16      65.023  72.876  39.596  0.00  0.00            
ATOM    258 HD23 LEU X  16      64.438  71.723  38.449  0.00  0.00            
ATOM    259  C   LEU X  16      60.661  71.194  41.454  0.00  0.00            
ATOM    260  O   LEU X  16      60.914  71.076  42.620  0.00  0.00            
ATOM    261  N   LEU X  17      59.754  72.112  41.084  0.00  0.00            
ATOM    262  H   LEU X  17      59.442  72.042  40.125  0.00  0.00            
ATOM    263  CA  LEU X  17      59.041  72.997  41.993  0.00  0.00            
ATOM    264  HA  LEU X  17      59.752  73.621  42.535  0.00  0.00            
ATOM    265  CB  LEU X  17      58.108  73.922  41.158  0.00  0.00            
ATOM    266  HB2 LEU X  17      58.748  74.478  40.473  0.00  0.00            
ATOM    267  HB3 LEU X  17      57.409  73.254  40.654  0.00  0.00            
ATOM    268  CG  LEU X  17      57.267  74.951  41.925  0.00  0.00            
ATOM    269  HG  LEU X  17      56.673  74.440  42.683  0.00  0.00            
ATOM    270  CD1 LEU X  17      58.085  76.114  42.533  0.00  0.00            
ATOM    271 HD11 LEU X  17      58.948  75.734  43.080  0.00  0.00            
ATOM    272 HD12 LEU X  17      57.384  76.704  43.124  0.00  0.00            
ATOM    273 HD13 LEU X  17      58.390  76.750  41.702  0.00  0.00            
ATOM    274  CD2 LEU X  17      56.169  75.569  40.951  0.00  0.00            
ATOM    275 HD21 LEU X  17      55.508  74.769  40.618  0.00  0.00            
ATOM    276 HD22 LEU X  17      55.582  76.400  41.342  0.00  0.00            
ATOM    277 HD23 LEU X  17      56.568  75.842  39.973  0.00  0.00            
ATOM    278  C   LEU X  17      58.260  72.118  43.071  0.00  0.00            
ATOM    279  O   LEU X  17      58.312  72.435  44.255  0.00  0.00            
ATOM    280  N   SER X  18      57.628  70.996  42.737  0.00  0.00            
ATOM    281  H   SER X  18      57.813  70.706  41.787  0.00  0.00            
ATOM    282  CA  SER X  18      56.767  70.127  43.588  0.00  0.00            
ATOM    283  HA  SER X  18      56.170  70.785  44.220  0.00  0.00            
ATOM    284  CB  SER X  18      55.841  69.271  42.671  0.00  0.00            
ATOM    285  HB2 SER X  18      56.505  68.701  42.022  0.00  0.00            
ATOM    286  HB3 SER X  18      55.190  68.755  43.377  0.00  0.00            
ATOM    287  OG  SER X  18      55.001  70.225  41.945  0.00  0.00            
ATOM    288  HG  SER X  18      55.359  70.397  41.072  0.00  0.00            
ATOM    289  C   SER X  18      57.457  69.295  44.598  0.00  0.00            
ATOM    290  O   SER X  18      56.757  68.604  45.381  0.00  0.00            
ATOM    291  N   ILE X  19      58.781  69.237  44.538  0.00  0.00            
ATOM    292  H   ILE X  19      59.259  69.552  43.706  0.00  0.00            
ATOM    293  CA  ILE X  19      59.736  68.566  45.464  0.00  0.00            
ATOM    294  HA  ILE X  19      59.132  68.038  46.201  0.00  0.00            
ATOM    295  CB  ILE X  19      60.478  67.380  44.705  0.00  0.00            
ATOM    296  HB  ILE X  19      61.104  66.881  45.445  0.00  0.00            
ATOM    297  CG2 ILE X  19      59.418  66.356  44.167  0.00  0.00            
ATOM    298 HG21 ILE X  19      59.998  65.647  43.575  0.00  0.00            
ATOM    299 HG22 ILE X  19      58.597  66.811  43.613  0.00  0.00            
ATOM    300 HG23 ILE X  19      58.889  65.876  44.990  0.00  0.00            
ATOM    301  CG1 ILE X  19      61.454  67.929  43.608  0.00  0.00            
ATOM    302 HG12 ILE X  19      60.910  68.408  42.794  0.00  0.00            
ATOM    303 HG13 ILE X  19      62.073  68.739  43.994  0.00  0.00            
ATOM    304  CD1 ILE X  19      62.326  66.846  43.022  0.00  0.00            
ATOM    305 HD11 ILE X  19      61.939  66.320  42.150  0.00  0.00            
ATOM    306 HD12 ILE X  19      62.440  66.004  43.705  0.00  0.00            
ATOM    307 HD13 ILE X  19      63.309  67.230  42.747  0.00  0.00            
ATOM    308  C   ILE X  19      60.757  69.534  46.075  0.00  0.00            
ATOM    309  O   ILE X  19      61.637  69.173  46.852  0.00  0.00            
ATOM    310  N   TRP X  20      60.582  70.780  45.791  0.00  0.00            
ATOM    311  H   TRP X  20      59.907  70.981  45.067  0.00  0.00            
ATOM    312  CA  TRP X  20      61.359  71.842  46.284  0.00  0.00            
ATOM    313  HA  TRP X  20      62.128  71.436  46.942  0.00  0.00            
ATOM    314  CB  TRP X  20      62.105  72.561  45.242  0.00  0.00            
ATOM    315  HB2 TRP X  20      62.616  71.855  44.587  0.00  0.00            
ATOM    316  HB3 TRP X  20      61.373  73.026  44.581  0.00  0.00            
ATOM    317  CG  TRP X  20      63.170  73.523  45.706  0.00  0.00            
ATOM    318  CD1 TRP X  20      63.781  73.550  46.922  0.00  0.00            
ATOM    319  HD1 TRP X  20      63.730  72.954  47.821  0.00  0.00            
ATOM    320  NE1 TRP X  20      64.746  74.641  46.926  0.00  0.00            
ATOM    321  HE1 TRP X  20      65.399  74.793  47.682  0.00  0.00            
ATOM    322  CE2 TRP X  20      64.649  75.361  45.742  0.00  0.00            
ATOM    323  CZ2 TRP X  20      65.227  76.591  45.342  0.00  0.00            
ATOM    324  HZ2 TRP X  20      65.999  77.072  45.925  0.00  0.00            
ATOM    325  CH2 TRP X  20      64.943  77.076  44.053  0.00  0.00            
ATOM    326  HH2 TRP X  20      65.302  77.999  43.622  0.00  0.00            
ATOM    327  CZ3 TRP X  20      64.058  76.356  43.203  0.00  0.00            
ATOM    328  HZ3 TRP X  20      63.813  76.735  42.222  0.00  0.00            
ATOM    329  CE3 TRP X  20      63.447  75.176  43.667  0.00  0.00            
ATOM    330  HE3 TRP X  20      62.845  74.611  42.971  0.00  0.00            
ATOM    331  CD2 TRP X  20      63.761  74.662  44.966  0.00  0.00            
ATOM    332  C   TRP X  20      60.574  72.805  47.175  0.00  0.00            
ATOM    333  O   TRP X  20      61.138  73.260  48.162  0.00  0.00            
ATOM    334  N   ARG X  21      59.335  73.199  46.829  0.00  0.00            
ATOM    335  H   ARG X  21      58.910  72.767  46.020  0.00  0.00            
ATOM    336  CA  ARG X  21      58.611  74.317  47.463  0.00  0.00            
ATOM    337  HA  ARG X  21      58.942  74.509  48.484  0.00  0.00            
ATOM    338  CB  ARG X  21      58.790  75.513  46.528  0.00  0.00            
ATOM    339  HB2 ARG X  21      58.347  75.183  45.588  0.00  0.00            
ATOM    340  HB3 ARG X  21      58.199  76.285  47.021  0.00  0.00            
ATOM    341  CG  ARG X  21      60.182  75.954  46.265  0.00  0.00            
ATOM    342  HG2 ARG X  21      60.855  75.136  46.008  0.00  0.00            
ATOM    343  HG3 ARG X  21      60.235  76.463  45.302  0.00  0.00            
ATOM    344  CD  ARG X  21      60.860  76.807  47.405  0.00  0.00            
ATOM    345  HD2 ARG X  21      61.938  76.905  47.283  0.00  0.00            
ATOM    346  HD3 ARG X  21      60.346  77.764  47.324  0.00  0.00            
ATOM    347  NE  ARG X  21      60.540  76.346  48.792  0.00  0.00            
ATOM    348  HE  ARG X  21      59.782  76.788  49.292  0.00  0.00            
ATOM    349  CZ  ARG X  21      61.472  75.942  49.635  0.00  0.00            
ATOM    350  NH1 ARG X  21      61.237  75.822  50.875  0.00  0.00            
ATOM    351 HH11 ARG X  21      60.387  76.235  51.233  0.00  0.00            
ATOM    352 HH12 ARG X  21      61.926  75.431  51.501  0.00  0.00            
ATOM    353  NH2 ARG X  21      62.613  75.452  49.302  0.00  0.00            
ATOM    354 HH21 ARG X  21      62.936  75.312  48.355  0.00  0.00            
ATOM    355 HH22 ARG X  21      63.164  74.942  49.977  0.00  0.00            
ATOM    356  C   ARG X  21      57.044  74.070  47.703  0.00  0.00            
ATOM    357  O   ARG X  21      56.248  74.946  47.882  0.00  0.00            
ATOM    358  N   GLN X  22      56.636  72.803  47.797  0.00  0.00            
ATOM    359  H   GLN X  22      57.293  72.043  47.697  0.00  0.00            
ATOM    360  CA  GLN X  22      55.293  72.399  48.090  0.00  0.00            
ATOM    361  HA  GLN X  22      54.598  73.233  48.198  0.00  0.00            
ATOM    362  CB  GLN X  22      54.935  71.556  46.905  0.00  0.00            
ATOM    363  HB2 GLN X  22      54.879  72.284  46.095  0.00  0.00            
ATOM    364  HB3 GLN X  22      55.722  70.821  46.737  0.00  0.00            
ATOM    365  CG  GLN X  22      53.586  70.812  46.834  0.00  0.00            
ATOM    366  HG2 GLN X  22      53.410  70.368  45.854  0.00  0.00            
ATOM    367  HG3 GLN X  22      53.727  69.921  47.446  0.00  0.00            
ATOM    368  CD  GLN X  22      52.319  71.538  47.251  0.00  0.00            
ATOM    369  OE1 GLN X  22      52.296  72.743  47.501  0.00  0.00            
ATOM    370  NE2 GLN X  22      51.253  70.804  47.416  0.00  0.00            
ATOM    371 HE21 GLN X  22      50.404  71.328  47.574  0.00  0.00            
ATOM    372 HE22 GLN X  22      51.308  69.833  47.144  0.00  0.00            
ATOM    373  C   GLN X  22      55.132  71.586  49.391  0.00  0.00            
ATOM    374  O   GLN X  22      53.962  71.369  49.754  0.00  0.00            
ATOM    375  N   SER X  23      56.147  71.200  50.228  0.00  0.00            
ATOM    376  H   SER X  23      57.068  71.408  49.869  0.00  0.00            
ATOM    377  CA  SER X  23      56.028  70.646  51.556  0.00  0.00            
ATOM    378  HA  SER X  23      55.126  70.034  51.550  0.00  0.00            
ATOM    379  CB  SER X  23      57.249  69.857  51.939  0.00  0.00            
ATOM    380  HB2 SER X  23      58.131  70.489  51.835  0.00  0.00            
ATOM    381  HB3 SER X  23      57.142  69.483  52.957  0.00  0.00            
ATOM    382  OG  SER X  23      57.282  68.717  51.082  0.00  0.00            
ATOM    383  HG  SER X  23      57.754  68.967  50.284  0.00  0.00            
ATOM    384  C   SER X  23      55.610  71.701  52.675  0.00  0.00            
ATOM    385  O   SER X  23      56.331  72.018  53.632  0.00  0.00            
ATOM    386  N   SER X  24      54.434  72.357  52.455  0.00  0.00            
ATOM    387  H   SER X  24      53.825  72.003  51.731  0.00  0.00            
ATOM    388  CA  SER X  24      53.883  73.408  53.366  0.00  0.00            
ATOM    389  HA  SER X  24      54.713  74.079  53.590  0.00  0.00            
ATOM    390  CB  SER X  24      52.773  74.185  52.608  0.00  0.00            
ATOM    391  HB2 SER X  24      51.739  73.872  52.748  0.00  0.00            
ATOM    392  HB3 SER X  24      52.912  75.217  52.932  0.00  0.00            
ATOM    393  OG  SER X  24      52.933  74.164  51.173  0.00  0.00            
ATOM    394  HG  SER X  24      53.743  74.611  50.918  0.00  0.00            
ATOM    395  C   SER X  24      53.335  72.786  54.634  0.00  0.00            
ATOM    396  O   SER X  24      52.483  71.894  54.559  0.00  0.00            
ATOM    397  N   GLY X  25      53.738  73.136  55.835  0.00  0.00            
ATOM    398  H   GLY X  25      54.177  74.040  55.940  0.00  0.00            
ATOM    399  CA  GLY X  25      53.473  72.485  57.144  0.00  0.00            
ATOM    400  HA2 GLY X  25      53.915  73.093  57.933  0.00  0.00            
ATOM    401  HA3 GLY X  25      52.396  72.554  57.295  0.00  0.00            
ATOM    402  C   GLY X  25      54.058  71.033  57.214  0.00  0.00            
ATOM    403  O   GLY X  25      54.561  70.669  58.257  0.00  0.00            
ATOM    404  N   ARG X  26      53.970  70.264  56.107  0.00  0.00            
ATOM    405  H   ARG X  26      53.596  70.664  55.259  0.00  0.00            
ATOM    406  CA  ARG X  26      54.276  68.821  56.094  0.00  0.00            
ATOM    407  HA  ARG X  26      55.067  68.621  56.816  0.00  0.00            
ATOM    408  CB  ARG X  26      53.087  67.981  56.599  0.00  0.00            
ATOM    409  HB2 ARG X  26      53.130  66.962  56.213  0.00  0.00            
ATOM    410  HB3 ARG X  26      53.112  68.007  57.688  0.00  0.00            
ATOM    411  CG  ARG X  26      51.721  68.439  56.102  0.00  0.00            
ATOM    412  HG2 ARG X  26      51.483  69.391  56.575  0.00  0.00            
ATOM    413  HG3 ARG X  26      51.753  68.435  55.012  0.00  0.00            
ATOM    414  CD  ARG X  26      50.661  67.463  56.500  0.00  0.00            
ATOM    415  HD2 ARG X  26      50.774  66.425  56.187  0.00  0.00            
ATOM    416  HD3 ARG X  26      50.708  67.453  57.589  0.00  0.00            
ATOM    417  NE  ARG X  26      49.329  67.818  55.951  0.00  0.00            
ATOM    418  HE  ARG X  26      49.353  68.473  55.184  0.00  0.00            
ATOM    419  CZ  ARG X  26      48.226  67.410  56.414  0.00  0.00            
ATOM    420  NH1 ARG X  26      48.066  66.781  57.507  0.00  0.00            
ATOM    421 HH11 ARG X  26      48.881  66.610  58.078  0.00  0.00            
ATOM    422 HH12 ARG X  26      47.153  66.371  57.644  0.00  0.00            
ATOM    423  NH2 ARG X  26      47.188  67.716  55.686  0.00  0.00            
ATOM    424 HH21 ARG X  26      47.223  68.304  54.866  0.00  0.00            
ATOM    425 HH22 ARG X  26      46.351  67.518  56.215  0.00  0.00            
ATOM    426  C   ARG X  26      54.642  68.312  54.751  0.00  0.00            
ATOM    427  O   ARG X  26      54.333  68.876  53.732  0.00  0.00            
ATOM    428  N   GLY X  27      55.312  67.149  54.729  0.00  0.00            
ATOM    429  H   GLY X  27      55.884  66.931  55.533  0.00  0.00            
ATOM    430  CA  GLY X  27      55.648  66.428  53.485  0.00  0.00            
ATOM    431  HA2 GLY X  27      56.300  67.002  52.827  0.00  0.00            
ATOM    432  HA3 GLY X  27      56.182  65.520  53.766  0.00  0.00            
ATOM    433  C   GLY X  27      54.382  66.004  52.743  0.00  0.00            
ATOM    434  O   GLY X  27      53.576  65.152  53.211  0.00  0.00            
ATOM    435  N   LYS X  28      54.200  66.504  51.541  0.00  0.00            
ATOM    436  H   LYS X  28      54.935  67.136  51.256  0.00  0.00            
ATOM    437  CA  LYS X  28      53.102  66.270  50.574  0.00  0.00            
ATOM    438  HA  LYS X  28      52.852  65.213  50.676  0.00  0.00            
ATOM    439  CB  LYS X  28      51.900  67.029  51.095  0.00  0.00            
ATOM    440  HB2 LYS X  28      51.029  66.677  50.541  0.00  0.00            
ATOM    441  HB3 LYS X  28      51.739  66.833  52.156  0.00  0.00            
ATOM    442  CG  LYS X  28      52.061  68.529  50.906  0.00  0.00            
ATOM    443  HG2 LYS X  28      52.958  68.820  51.453  0.00  0.00            
ATOM    444  HG3 LYS X  28      52.198  68.782  49.855  0.00  0.00            
ATOM    445  CD  LYS X  28      50.980  69.284  51.545  0.00  0.00            
ATOM    446  HD2 LYS X  28      50.130  69.228  50.865  0.00  0.00            
ATOM    447  HD3 LYS X  28      50.714  68.771  52.470  0.00  0.00            
ATOM    448  CE  LYS X  28      51.228  70.755  51.869  0.00  0.00            
ATOM    449  HE2 LYS X  28      50.353  71.100  52.420  0.00  0.00            
ATOM    450  HE3 LYS X  28      52.163  70.686  52.426  0.00  0.00            
ATOM    451  NZ  LYS X  28      51.380  71.549  50.624  0.00  0.00            
ATOM    452  HZ1 LYS X  28      51.281  72.536  50.814  0.00  0.00            
ATOM    453  HZ2 LYS X  28      50.711  71.314  49.904  0.00  0.00            
ATOM    454  HZ3 LYS X  28      52.269  71.483  50.149  0.00  0.00            
ATOM    455  C   LYS X  28      53.596  66.581  49.175  0.00  0.00            
ATOM    456  O   LYS X  28      54.319  67.545  48.938  0.00  0.00            
ATOM    457  N   LEU X  29      52.959  65.956  48.122  0.00  0.00            
ATOM    458  H   LEU X  29      52.378  65.150  48.306  0.00  0.00            
ATOM    459  CA  LEU X  29      53.061  66.542  46.751  0.00  0.00            
ATOM    460  HA  LEU X  29      53.648  67.459  46.808  0.00  0.00            
ATOM    461  CB  LEU X  29      53.898  65.605  45.792  0.00  0.00            
ATOM    462  HB2 LEU X  29      54.847  65.344  46.260  0.00  0.00            
ATOM    463  HB3 LEU X  29      53.340  64.669  45.789  0.00  0.00            
ATOM    464  CG  LEU X  29      54.204  66.004  44.320  0.00  0.00            
ATOM    465  HG  LEU X  29      54.372  67.081  44.345  0.00  0.00            
ATOM    466  CD1 LEU X  29      55.557  65.520  43.886  0.00  0.00            
ATOM    467 HD11 LEU X  29      56.251  65.836  44.664  0.00  0.00            
ATOM    468 HD12 LEU X  29      55.968  65.993  42.994  0.00  0.00            
ATOM    469 HD13 LEU X  29      55.535  64.432  43.830  0.00  0.00            
ATOM    470  CD2 LEU X  29      53.207  65.640  43.250  0.00  0.00            
ATOM    471 HD21 LEU X  29      52.258  66.149  43.420  0.00  0.00            
ATOM    472 HD22 LEU X  29      53.570  65.917  42.260  0.00  0.00            
ATOM    473 HD23 LEU X  29      53.065  64.560  43.224  0.00  0.00            
ATOM    474  C   LEU X  29      51.716  67.032  46.224  0.00  0.00            
ATOM    475  O   LEU X  29      51.650  68.259  46.139  0.00  0.00            
ATOM    476  N   PRO X  30      50.609  66.248  46.115  0.00  0.00            
ATOM    477  CD  PRO X  30      49.256  66.859  46.048  0.00  0.00            
ATOM    478  HD2 PRO X  30      49.109  67.460  45.151  0.00  0.00            
ATOM    479  HD3 PRO X  30      48.992  67.468  46.913  0.00  0.00            
ATOM    480  CG  PRO X  30      48.306  65.622  45.888  0.00  0.00            
ATOM    481  HG2 PRO X  30      47.377  65.756  45.334  0.00  0.00            
ATOM    482  HG3 PRO X  30      47.999  65.375  46.905  0.00  0.00            
ATOM    483  CB  PRO X  30      49.087  64.483  45.429  0.00  0.00            
ATOM    484  HB2 PRO X  30      49.066  64.583  44.344  0.00  0.00            
ATOM    485  HB3 PRO X  30      48.651  63.541  45.762  0.00  0.00            
ATOM    486  CA  PRO X  30      50.552  64.773  45.852  0.00  0.00            
ATOM    487  HA  PRO X  30      51.105  64.568  44.936  0.00  0.00            
ATOM    488  C   PRO X  30      50.943  63.704  46.999  0.00  0.00            
ATOM    489  O   PRO X  30      50.607  64.084  48.084  0.00  0.00            
ATOM    490  N   PRO X  31      51.572  62.532  46.652  0.00  0.00            
ATOM    491  CD  PRO X  31      51.678  62.017  45.315  0.00  0.00            
ATOM    492  HD2 PRO X  31      52.439  62.480  44.687  0.00  0.00            
ATOM    493  HD3 PRO X  31      50.758  62.029  44.730  0.00  0.00            
ATOM    494  CG  PRO X  31      52.112  60.544  45.577  0.00  0.00            
ATOM    495  HG2 PRO X  31      52.729  60.185  44.753  0.00  0.00            
ATOM    496  HG3 PRO X  31      51.264  59.865  45.661  0.00  0.00            
ATOM    497  CB  PRO X  31      52.862  60.444  46.874  0.00  0.00            
ATOM    498  HB2 PRO X  31      53.916  60.633  46.670  0.00  0.00            
ATOM    499  HB3 PRO X  31      52.736  59.496  47.397  0.00  0.00            
ATOM    500  CA  PRO X  31      52.235  61.574  47.692  0.00  0.00            
ATOM    501  HA  PRO X  31      51.489  61.246  48.416  0.00  0.00            
ATOM    502  C   PRO X  31      53.383  62.263  48.520  0.00  0.00            
ATOM    503  O   PRO X  31      53.849  63.231  48.010  0.00  0.00            
ATOM    504  N   GLY X  32      53.859  61.744  49.624  0.00  0.00            
ATOM    505  H   GLY X  32      53.497  60.863  49.959  0.00  0.00            
ATOM    506  CA  GLY X  32      54.759  62.532  50.546  0.00  0.00            
ATOM    507  HA2 GLY X  32      54.629  63.609  50.439  0.00  0.00            
ATOM    508  HA3 GLY X  32      54.463  62.351  51.579  0.00  0.00            
ATOM    509  C   GLY X  32      56.203  62.239  50.251  0.00  0.00            
ATOM    510  O   GLY X  32      56.682  61.090  50.405  0.00  0.00            
ATOM    511  N   PRO X  33      56.981  63.160  49.643  0.00  0.00            
ATOM    512  CD  PRO X  33      56.677  64.523  49.294  0.00  0.00            
ATOM    513  HD2 PRO X  33      56.555  65.148  50.178  0.00  0.00            
ATOM    514  HD3 PRO X  33      55.783  64.490  48.671  0.00  0.00            
ATOM    515  CG  PRO X  33      57.824  65.017  48.395  0.00  0.00            
ATOM    516  HG2 PRO X  33      58.581  65.636  48.877  0.00  0.00            
ATOM    517  HG3 PRO X  33      57.430  65.520  47.512  0.00  0.00            
ATOM    518  CB  PRO X  33      58.360  63.706  47.895  0.00  0.00            
ATOM    519  HB2 PRO X  33      59.407  63.843  47.625  0.00  0.00            
ATOM    520  HB3 PRO X  33      57.698  63.321  47.120  0.00  0.00            
ATOM    521  CA  PRO X  33      58.310  62.806  49.088  0.00  0.00            
ATOM    522  HA  PRO X  33      58.223  61.789  48.703  0.00  0.00            
ATOM    523  C   PRO X  33      59.410  62.912  50.142  0.00  0.00            
ATOM    524  O   PRO X  33      60.287  63.734  49.981  0.00  0.00            
ATOM    525  N   THR X  34      59.204  62.168  51.253  0.00  0.00            
ATOM    526  H   THR X  34      58.426  61.524  51.239  0.00  0.00            
ATOM    527  CA  THR X  34      60.070  62.430  52.417  0.00  0.00            
ATOM    528  HA  THR X  34      60.390  63.464  52.288  0.00  0.00            
ATOM    529  CB  THR X  34      59.225  62.064  53.705  0.00  0.00            
ATOM    530  HB  THR X  34      59.831  62.192  54.602  0.00  0.00            
ATOM    531  CG2 THR X  34      57.950  62.901  53.952  0.00  0.00            
ATOM    532 HG21 THR X  34      57.426  62.808  54.903  0.00  0.00            
ATOM    533 HG22 THR X  34      57.269  62.695  53.127  0.00  0.00            
ATOM    534 HG23 THR X  34      58.238  63.943  53.810  0.00  0.00            
ATOM    535  OG1 THR X  34      58.862  60.710  53.659  0.00  0.00            
ATOM    536  HG1 THR X  34      59.521  60.191  54.125  0.00  0.00            
ATOM    537  C   THR X  34      61.403  61.704  52.544  0.00  0.00            
ATOM    538  O   THR X  34      62.168  62.259  53.335  0.00  0.00            
ATOM    539  N   PRO X  35      61.759  60.553  51.966  0.00  0.00            
ATOM    540  CD  PRO X  35      62.939  59.766  52.407  0.00  0.00            
ATOM    541  HD2 PRO X  35      62.920  59.608  53.485  0.00  0.00            
ATOM    542  HD3 PRO X  35      63.822  60.346  52.137  0.00  0.00            
ATOM    543  CG  PRO X  35      62.935  58.438  51.683  0.00  0.00            
ATOM    544  HG2 PRO X  35      63.418  57.698  52.320  0.00  0.00            
ATOM    545  HG3 PRO X  35      63.454  58.457  50.725  0.00  0.00            
ATOM    546  CB  PRO X  35      61.422  58.274  51.419  0.00  0.00            
ATOM    547  HB2 PRO X  35      60.826  57.877  52.241  0.00  0.00            
ATOM    548  HB3 PRO X  35      61.239  57.757  50.477  0.00  0.00            
ATOM    549  CA  PRO X  35      60.872  59.668  51.158  0.00  0.00            
ATOM    550  HA  PRO X  35      59.821  59.739  51.437  0.00  0.00            
ATOM    551  C   PRO X  35      60.929  59.963  49.656  0.00  0.00            
ATOM    552  O   PRO X  35      60.024  59.484  48.957  0.00  0.00            
ATOM    553  N   LEU X  36      61.910  60.762  49.074  0.00  0.00            
ATOM    554  H   LEU X  36      62.564  61.182  49.719  0.00  0.00            
ATOM    555  CA  LEU X  36      62.102  61.016  47.653  0.00  0.00            
ATOM    556  HA  LEU X  36      61.216  60.831  47.047  0.00  0.00            
ATOM    557  CB  LEU X  36      62.436  62.578  47.560  0.00  0.00            
ATOM    558  HB2 LEU X  36      61.634  63.176  47.992  0.00  0.00            
ATOM    559  HB3 LEU X  36      63.274  62.722  48.241  0.00  0.00            
ATOM    560  CG  LEU X  36      62.842  63.200  46.119  0.00  0.00            
ATOM    561  HG  LEU X  36      63.451  62.458  45.604  0.00  0.00            
ATOM    562  CD1 LEU X  36      61.575  63.436  45.348  0.00  0.00            
ATOM    563 HD11 LEU X  36      61.731  63.920  44.384  0.00  0.00            
ATOM    564 HD12 LEU X  36      60.941  64.021  46.014  0.00  0.00            
ATOM    565 HD13 LEU X  36      61.101  62.460  45.247  0.00  0.00            
ATOM    566  CD2 LEU X  36      63.727  64.420  46.192  0.00  0.00            
ATOM    567 HD21 LEU X  36      63.535  65.030  45.310  0.00  0.00            
ATOM    568 HD22 LEU X  36      63.586  64.938  47.141  0.00  0.00            
ATOM    569 HD23 LEU X  36      64.781  64.156  46.289  0.00  0.00            
ATOM    570  C   LEU X  36      63.240  60.049  47.311  0.00  0.00            
ATOM    571  O   LEU X  36      64.336  60.287  47.810  0.00  0.00            
ATOM    572  N   PRO X  37      63.101  59.044  46.430  0.00  0.00            
ATOM    573  CD  PRO X  37      61.822  58.683  45.828  0.00  0.00            
ATOM    574  HD2 PRO X  37      61.394  59.556  45.334  0.00  0.00            
ATOM    575  HD3 PRO X  37      61.200  58.378  46.669  0.00  0.00            
ATOM    576  CG  PRO X  37      62.244  57.564  44.831  0.00  0.00            
ATOM    577  HG2 PRO X  37      62.677  58.103  43.989  0.00  0.00            
ATOM    578  HG3 PRO X  37      61.398  56.951  44.522  0.00  0.00            
ATOM    579  CB  PRO X  37      63.336  56.814  45.587  0.00  0.00            
ATOM    580  HB2 PRO X  37      63.894  56.132  44.946  0.00  0.00            
ATOM    581  HB3 PRO X  37      62.847  56.224  46.363  0.00  0.00            
ATOM    582  CA  PRO X  37      64.145  57.953  46.139  0.00  0.00            
ATOM    583  HA  PRO X  37      64.631  57.674  47.074  0.00  0.00            
ATOM    584  C   PRO X  37      65.315  58.443  45.234  0.00  0.00            
ATOM    585  O   PRO X  37      65.999  57.557  44.706  0.00  0.00            
ATOM    586  N   VAL X  38      65.513  59.741  44.999  0.00  0.00            
ATOM    587  H   VAL X  38      65.107  60.369  45.678  0.00  0.00            
ATOM    588  CA  VAL X  38      66.525  60.283  44.128  0.00  0.00            
ATOM    589  HA  VAL X  38      67.280  59.520  43.939  0.00  0.00            
ATOM    590  CB  VAL X  38      65.953  60.756  42.798  0.00  0.00            
ATOM    591  HB  VAL X  38      66.594  61.419  42.216  0.00  0.00            
ATOM    592  CG1 VAL X  38      65.667  59.701  41.817  0.00  0.00            
ATOM    593 HG11 VAL X  38      65.333  60.114  40.865  0.00  0.00            
ATOM    594 HG12 VAL X  38      66.594  59.196  41.543  0.00  0.00            
ATOM    595 HG13 VAL X  38      65.065  58.916  42.273  0.00  0.00            
ATOM    596  CG2 VAL X  38      64.676  61.568  42.853  0.00  0.00            
ATOM    597 HG21 VAL X  38      64.367  61.861  41.850  0.00  0.00            
ATOM    598 HG22 VAL X  38      64.671  62.475  43.459  0.00  0.00            
ATOM    599 HG23 VAL X  38      63.862  60.939  43.212  0.00  0.00            
ATOM    600  C   VAL X  38      67.259  61.305  44.817  0.00  0.00            
ATOM    601  O   VAL X  38      66.759  62.005  45.730  0.00  0.00            
ATOM    602  N   ILE X  39      68.507  61.540  44.425  0.00  0.00            
ATOM    603  H   ILE X  39      68.794  60.991  43.627  0.00  0.00            
ATOM    604  CA  ILE X  39      69.530  62.457  44.924  0.00  0.00            
ATOM    605  HA  ILE X  39      70.361  61.947  44.438  0.00  0.00            
ATOM    606  CB  ILE X  39      69.218  63.833  44.300  0.00  0.00            
ATOM    607  HB  ILE X  39      68.905  63.734  43.260  0.00  0.00            
ATOM    608  CG2 ILE X  39      68.051  64.579  45.047  0.00  0.00            
ATOM    609 HG21 ILE X  39      67.956  65.583  44.631  0.00  0.00            
ATOM    610 HG22 ILE X  39      68.327  64.587  46.101  0.00  0.00            
ATOM    611 HG23 ILE X  39      67.065  64.147  44.876  0.00  0.00            
ATOM    612  CG1 ILE X  39      70.491  64.710  44.143  0.00  0.00            
ATOM    613 HG12 ILE X  39      70.752  65.227  45.067  0.00  0.00            
ATOM    614 HG13 ILE X  39      71.231  63.950  43.893  0.00  0.00            
ATOM    615  CD1 ILE X  39      70.432  65.640  42.978  0.00  0.00            
ATOM    616 HD11 ILE X  39      69.882  66.561  43.173  0.00  0.00            
ATOM    617 HD12 ILE X  39      70.094  65.164  42.057  0.00  0.00            
ATOM    618 HD13 ILE X  39      71.472  65.900  42.782  0.00  0.00            
ATOM    619  C   ILE X  39      69.765  62.390  46.440  0.00  0.00            
ATOM    620  O   ILE X  39      70.489  63.267  46.964  0.00  0.00            
ATOM    621  N   GLY X  40      69.324  61.387  47.194  0.00  0.00            
ATOM    622  H   GLY X  40      68.698  60.754  46.718  0.00  0.00            
ATOM    623  CA  GLY X  40      69.228  61.357  48.677  0.00  0.00            
ATOM    624  HA2 GLY X  40      68.664  60.498  49.040  0.00  0.00            
ATOM    625  HA3 GLY X  40      70.262  61.195  48.982  0.00  0.00            
ATOM    626  C   GLY X  40      68.597  62.667  49.278  0.00  0.00            
ATOM    627  O   GLY X  40      69.202  63.394  50.050  0.00  0.00            
ATOM    628  N   ASN X  41      67.441  62.934  48.791  0.00  0.00            
ATOM    629  H   ASN X  41      67.077  62.344  48.057  0.00  0.00            
ATOM    630  CA  ASN X  41      66.496  64.011  49.210  0.00  0.00            
ATOM    631  HA  ASN X  41      65.892  64.273  48.341  0.00  0.00            
ATOM    632  CB  ASN X  41      65.428  63.466  50.265  0.00  0.00            
ATOM    633  HB2 ASN X  41      65.064  62.580  49.747  0.00  0.00            
ATOM    634  HB3 ASN X  41      65.915  63.337  51.232  0.00  0.00            
ATOM    635  CG  ASN X  41      64.145  64.276  50.379  0.00  0.00            
ATOM    636  OD1 ASN X  41      63.950  65.109  49.551  0.00  0.00            
ATOM    637  ND2 ASN X  41      63.261  64.019  51.266  0.00  0.00            
ATOM    638 HD21 ASN X  41      63.506  63.392  52.019  0.00  0.00            
ATOM    639 HD22 ASN X  41      62.378  64.501  51.177  0.00  0.00            
ATOM    640  C   ASN X  41      67.108  65.364  49.622  0.00  0.00            
ATOM    641  O   ASN X  41      66.603  66.024  50.528  0.00  0.00            
ATOM    642  N   ILE X  42      68.164  65.841  48.974  0.00  0.00            
ATOM    643  H   ILE X  42      68.545  65.266  48.236  0.00  0.00            
ATOM    644  CA  ILE X  42      68.924  66.981  49.459  0.00  0.00            
ATOM    645  HA  ILE X  42      69.168  66.658  50.471  0.00  0.00            
ATOM    646  CB  ILE X  42      70.270  67.040  48.745  0.00  0.00            
ATOM    647  HB  ILE X  42      70.570  65.993  48.775  0.00  0.00            
ATOM    648  CG2 ILE X  42      70.075  67.558  47.334  0.00  0.00            
ATOM    649 HG21 ILE X  42      70.146  68.644  47.270  0.00  0.00            
ATOM    650 HG22 ILE X  42      69.096  67.354  46.901  0.00  0.00            
ATOM    651 HG23 ILE X  42      70.904  67.226  46.708  0.00  0.00            
ATOM    652  CG1 ILE X  42      71.359  67.795  49.485  0.00  0.00            
ATOM    653 HG12 ILE X  42      71.179  68.857  49.319  0.00  0.00            
ATOM    654 HG13 ILE X  42      71.387  67.598  50.557  0.00  0.00            
ATOM    655  CD1 ILE X  42      72.771  67.527  48.962  0.00  0.00            
ATOM    656 HD11 ILE X  42      73.474  68.318  49.220  0.00  0.00            
ATOM    657 HD12 ILE X  42      72.883  67.413  47.884  0.00  0.00            
ATOM    658 HD13 ILE X  42      73.140  66.653  49.500  0.00  0.00            
ATOM    659  C   ILE X  42      68.238  68.365  49.509  0.00  0.00            
ATOM    660  O   ILE X  42      68.492  69.231  50.344  0.00  0.00            
ATOM    661  N   LEU X  43      67.238  68.639  48.575  0.00  0.00            
ATOM    662  H   LEU X  43      66.881  67.954  47.925  0.00  0.00            
ATOM    663  CA  LEU X  43      66.582  69.959  48.423  0.00  0.00            
ATOM    664  HA  LEU X  43      67.395  70.621  48.721  0.00  0.00            
ATOM    665  CB  LEU X  43      66.305  70.303  47.003  0.00  0.00            
ATOM    666  HB2 LEU X  43      66.094  71.372  46.953  0.00  0.00            
ATOM    667  HB3 LEU X  43      67.198  70.279  46.378  0.00  0.00            
ATOM    668  CG  LEU X  43      65.088  69.805  46.283  0.00  0.00            
ATOM    669  HG  LEU X  43      64.252  70.044  46.940  0.00  0.00            
ATOM    670  CD1 LEU X  43      65.075  70.416  44.876  0.00  0.00            
ATOM    671 HD11 LEU X  43      64.109  70.158  44.441  0.00  0.00            
ATOM    672 HD12 LEU X  43      65.909  70.123  44.239  0.00  0.00            
ATOM    673 HD13 LEU X  43      65.082  71.498  45.008  0.00  0.00            
ATOM    674  CD2 LEU X  43      65.120  68.313  46.146  0.00  0.00            
ATOM    675 HD21 LEU X  43      64.968  67.638  46.988  0.00  0.00            
ATOM    676 HD22 LEU X  43      64.379  68.027  45.400  0.00  0.00            
ATOM    677 HD23 LEU X  43      66.073  68.049  45.686  0.00  0.00            
ATOM    678  C   LEU X  43      65.504  70.287  49.497  0.00  0.00            
ATOM    679  O   LEU X  43      64.840  71.331  49.393  0.00  0.00            
ATOM    680  N   GLN X  44      65.170  69.389  50.459  0.00  0.00            
ATOM    681  H   GLN X  44      65.734  68.557  50.371  0.00  0.00            
ATOM    682  CA  GLN X  44      64.040  69.609  51.485  0.00  0.00            
ATOM    683  HA  GLN X  44      63.667  70.632  51.443  0.00  0.00            
ATOM    684  CB  GLN X  44      62.877  68.640  51.184  0.00  0.00            
ATOM    685  HB2 GLN X  44      63.181  67.614  51.390  0.00  0.00            
ATOM    686  HB3 GLN X  44      61.989  68.878  51.771  0.00  0.00            
ATOM    687  CG  GLN X  44      62.429  68.669  49.670  0.00  0.00            
ATOM    688  HG2 GLN X  44      62.285  69.691  49.318  0.00  0.00            
ATOM    689  HG3 GLN X  44      63.244  68.232  49.093  0.00  0.00            
ATOM    690  CD  GLN X  44      61.180  67.842  49.460  0.00  0.00            
ATOM    691  OE1 GLN X  44      60.106  68.367  49.628  0.00  0.00            
ATOM    692  NE2 GLN X  44      61.328  66.573  49.251  0.00  0.00            
ATOM    693 HE21 GLN X  44      60.445  66.087  49.184  0.00  0.00            
ATOM    694 HE22 GLN X  44      62.195  66.088  49.432  0.00  0.00            
ATOM    695  C   GLN X  44      64.441  69.370  52.996  0.00  0.00            
ATOM    696  O   GLN X  44      63.693  68.996  53.900  0.00  0.00            
ATOM    697  N   ILE X  45      65.772  69.604  53.228  0.00  0.00            
ATOM    698  H   ILE X  45      66.211  70.275  52.613  0.00  0.00            
ATOM    699  CA  ILE X  45      66.355  69.536  54.599  0.00  0.00            
ATOM    700  HA  ILE X  45      65.488  69.480  55.256  0.00  0.00            
ATOM    701  CB  ILE X  45      67.090  68.193  54.835  0.00  0.00            
ATOM    702  HB  ILE X  45      66.310  67.443  54.704  0.00  0.00            
ATOM    703  CG2 ILE X  45      68.153  67.951  53.848  0.00  0.00            
ATOM    704 HG21 ILE X  45      69.012  68.548  54.156  0.00  0.00            
ATOM    705 HG22 ILE X  45      67.896  68.277  52.840  0.00  0.00            
ATOM    706 HG23 ILE X  45      68.429  66.899  53.919  0.00  0.00            
ATOM    707  CG1 ILE X  45      67.780  67.982  56.236  0.00  0.00            
ATOM    708 HG12 ILE X  45      68.319  67.040  56.341  0.00  0.00            
ATOM    709 HG13 ILE X  45      68.572  68.716  56.379  0.00  0.00            
ATOM    710  CD1 ILE X  45      66.755  68.103  57.399  0.00  0.00            
ATOM    711 HD11 ILE X  45      66.538  67.104  57.779  0.00  0.00            
ATOM    712 HD12 ILE X  45      65.876  68.664  57.082  0.00  0.00            
ATOM    713 HD13 ILE X  45      67.199  68.718  58.181  0.00  0.00            
ATOM    714  C   ILE X  45      67.224  70.729  54.979  0.00  0.00            
ATOM    715  O   ILE X  45      68.081  71.206  54.216  0.00  0.00            
ATOM    716  N   ASP X  46      67.027  71.228  56.163  0.00  0.00            
ATOM    717  H   ASP X  46      66.463  70.658  56.777  0.00  0.00            
ATOM    718  CA  ASP X  46      67.875  72.322  56.713  0.00  0.00            
ATOM    719  HA  ASP X  46      68.398  72.843  55.910  0.00  0.00            
ATOM    720  CB  ASP X  46      66.925  73.433  57.121  0.00  0.00            
ATOM    721  HB2 ASP X  46      66.323  73.639  56.236  0.00  0.00            
ATOM    722  HB3 ASP X  46      66.325  73.119  57.975  0.00  0.00            
ATOM    723  CG  ASP X  46      67.637  74.763  57.445  0.00  0.00            
ATOM    724  OD1 ASP X  46      68.836  74.773  57.814  0.00  0.00            
ATOM    725  OD2 ASP X  46      67.092  75.839  57.030  0.00  0.00            
ATOM    726  C   ASP X  46      68.908  71.906  57.751  0.00  0.00            
ATOM    727  O   ASP X  46      68.537  71.507  58.865  0.00  0.00            
ATOM    728  N   ILE X  47      70.179  71.957  57.361  0.00  0.00            
ATOM    729  H   ILE X  47      70.373  72.178  56.395  0.00  0.00            
ATOM    730  CA  ILE X  47      71.164  71.047  58.035  0.00  0.00            
ATOM    731  HA  ILE X  47      70.628  70.136  58.302  0.00  0.00            
ATOM    732  CB  ILE X  47      72.205  70.740  56.998  0.00  0.00            
ATOM    733  HB  ILE X  47      71.772  70.836  56.002  0.00  0.00            
ATOM    734  CG2 ILE X  47      73.515  71.664  56.953  0.00  0.00            
ATOM    735 HG21 ILE X  47      73.945  71.646  57.954  0.00  0.00            
ATOM    736 HG22 ILE X  47      73.290  72.704  56.718  0.00  0.00            
ATOM    737 HG23 ILE X  47      74.205  71.166  56.271  0.00  0.00            
ATOM    738  CG1 ILE X  47      72.817  69.289  57.087  0.00  0.00            
ATOM    739 HG12 ILE X  47      73.474  69.168  56.225  0.00  0.00            
ATOM    740 HG13 ILE X  47      73.507  69.176  57.923  0.00  0.00            
ATOM    741  CD1 ILE X  47      71.817  68.169  56.872  0.00  0.00            
ATOM    742 HD11 ILE X  47      71.147  68.404  56.045  0.00  0.00            
ATOM    743 HD12 ILE X  47      71.146  67.886  57.684  0.00  0.00            
ATOM    744 HD13 ILE X  47      72.269  67.234  56.540  0.00  0.00            
ATOM    745  C   ILE X  47      71.729  71.703  59.281  0.00  0.00            
ATOM    746  O   ILE X  47      72.147  71.023  60.207  0.00  0.00            
ATOM    747  N   LYS X  48      71.661  73.005  59.401  0.00  0.00            
ATOM    748  H   LYS X  48      71.595  73.565  58.564  0.00  0.00            
ATOM    749  CA  LYS X  48      71.889  73.740  60.681  0.00  0.00            
ATOM    750  HA  LYS X  48      72.669  73.199  61.217  0.00  0.00            
ATOM    751  CB  LYS X  48      72.309  75.211  60.415  0.00  0.00            
ATOM    752  HB2 LYS X  48      71.636  75.592  59.647  0.00  0.00            
ATOM    753  HB3 LYS X  48      72.182  75.773  61.341  0.00  0.00            
ATOM    754  CG  LYS X  48      73.754  75.381  59.964  0.00  0.00            
ATOM    755  HG2 LYS X  48      74.359  75.140  60.839  0.00  0.00            
ATOM    756  HG3 LYS X  48      73.995  74.656  59.187  0.00  0.00            
ATOM    757  CD  LYS X  48      73.978  76.768  59.372  0.00  0.00            
ATOM    758  HD2 LYS X  48      74.972  76.880  58.941  0.00  0.00            
ATOM    759  HD3 LYS X  48      73.348  76.834  58.485  0.00  0.00            
ATOM    760  CE  LYS X  48      73.664  77.880  60.347  0.00  0.00            
ATOM    761  HE2 LYS X  48      72.724  78.319  60.012  0.00  0.00            
ATOM    762  HE3 LYS X  48      73.324  77.522  61.319  0.00  0.00            
ATOM    763  NZ  LYS X  48      74.716  78.904  60.462  0.00  0.00            
ATOM    764  HZ1 LYS X  48      74.842  79.484  59.645  0.00  0.00            
ATOM    765  HZ2 LYS X  48      75.591  78.444  60.669  0.00  0.00            
ATOM    766  HZ3 LYS X  48      74.571  79.542  61.232  0.00  0.00            
ATOM    767  C   LYS X  48      70.744  73.605  61.628  0.00  0.00            
ATOM    768  O   LYS X  48      70.902  73.563  62.813  0.00  0.00            
ATOM    769  N   ASP X  49      69.548  73.487  61.107  0.00  0.00            
ATOM    770  H   ASP X  49      69.471  73.460  60.100  0.00  0.00            
ATOM    771  CA  ASP X  49      68.322  73.445  61.921  0.00  0.00            
ATOM    772  HA  ASP X  49      68.479  74.188  62.702  0.00  0.00            
ATOM    773  CB  ASP X  49      67.080  74.053  61.102  0.00  0.00            
ATOM    774  HB2 ASP X  49      67.504  75.032  60.875  0.00  0.00            
ATOM    775  HB3 ASP X  49      66.949  73.691  60.082  0.00  0.00            
ATOM    776  CG  ASP X  49      65.800  74.032  61.950  0.00  0.00            
ATOM    777  OD1 ASP X  49      65.110  73.021  61.944  0.00  0.00            
ATOM    778  OD2 ASP X  49      65.505  75.005  62.670  0.00  0.00            
ATOM    779  C   ASP X  49      67.997  72.097  62.515  0.00  0.00            
ATOM    780  O   ASP X  49      67.913  72.090  63.769  0.00  0.00            
ATOM    781  N   VAL X  50      67.799  71.105  61.672  0.00  0.00            
ATOM    782  H   VAL X  50      68.050  71.310  60.716  0.00  0.00            
ATOM    783  CA  VAL X  50      67.597  69.650  61.957  0.00  0.00            
ATOM    784  HA  VAL X  50      67.081  69.273  61.074  0.00  0.00            
ATOM    785  CB  VAL X  50      68.886  68.855  62.131  0.00  0.00            
ATOM    786  HB  VAL X  50      68.571  67.825  62.299  0.00  0.00            
ATOM    787  CG1 VAL X  50      69.724  68.941  60.893  0.00  0.00            
ATOM    788 HG11 VAL X  50      70.668  68.410  61.018  0.00  0.00            
ATOM    789 HG12 VAL X  50      69.095  68.541  60.097  0.00  0.00            
ATOM    790 HG13 VAL X  50      69.914  70.003  60.733  0.00  0.00            
ATOM    791  CG2 VAL X  50      69.721  69.397  63.320  0.00  0.00            
ATOM    792 HG21 VAL X  50      70.556  68.731  63.536  0.00  0.00            
ATOM    793 HG22 VAL X  50      69.150  69.495  64.244  0.00  0.00            
ATOM    794 HG23 VAL X  50      70.122  70.340  62.949  0.00  0.00            
ATOM    795  C   VAL X  50      66.543  69.344  63.044  0.00  0.00            
ATOM    796  O   VAL X  50      66.343  68.204  63.401  0.00  0.00            
ATOM    797  N   SER X  51      65.742  70.351  63.383  0.00  0.00            
ATOM    798  H   SER X  51      65.817  71.251  62.931  0.00  0.00            
ATOM    799  CA  SER X  51      64.840  70.371  64.506  0.00  0.00            
ATOM    800  HA  SER X  51      64.727  69.380  64.948  0.00  0.00            
ATOM    801  CB  SER X  51      65.389  71.338  65.582  0.00  0.00            
ATOM    802  HB2 SER X  51      64.600  71.409  66.331  0.00  0.00            
ATOM    803  HB3 SER X  51      66.253  70.870  66.055  0.00  0.00            
ATOM    804  OG  SER X  51      65.516  72.578  65.006  0.00  0.00            
ATOM    805  HG  SER X  51      66.265  72.536  64.407  0.00  0.00            
ATOM    806  C   SER X  51      63.414  70.674  63.958  0.00  0.00            
ATOM    807  O   SER X  51      62.747  69.759  63.480  0.00  0.00            
ATOM    808  N   LYS X  52      63.013  71.959  63.918  0.00  0.00            
ATOM    809  H   LYS X  52      63.666  72.596  64.350  0.00  0.00            
ATOM    810  CA  LYS X  52      61.747  72.518  63.397  0.00  0.00            
ATOM    811  HA  LYS X  52      60.911  72.177  64.008  0.00  0.00            
ATOM    812  CB  LYS X  52      61.628  73.991  63.650  0.00  0.00            
ATOM    813  HB2 LYS X  52      62.336  74.607  63.096  0.00  0.00            
ATOM    814  HB3 LYS X  52      60.593  74.208  63.387  0.00  0.00            
ATOM    815  CG  LYS X  52      61.729  74.261  65.151  0.00  0.00            
ATOM    816  HG2 LYS X  52      61.180  73.492  65.695  0.00  0.00            
ATOM    817  HG3 LYS X  52      62.789  74.206  65.401  0.00  0.00            
ATOM    818  CD  LYS X  52      61.223  75.730  65.523  0.00  0.00            
ATOM    819  HD2 LYS X  52      61.822  76.450  64.965  0.00  0.00            
ATOM    820  HD3 LYS X  52      60.264  76.011  65.087  0.00  0.00            
ATOM    821  CE  LYS X  52      61.365  75.944  67.033  0.00  0.00            
ATOM    822  HE2 LYS X  52      60.669  76.729  67.327  0.00  0.00            
ATOM    823  HE3 LYS X  52      60.957  75.014  67.430  0.00  0.00            
ATOM    824  NZ  LYS X  52      62.686  76.250  67.437  0.00  0.00            
ATOM    825  HZ1 LYS X  52      62.935  77.220  67.313  0.00  0.00            
ATOM    826  HZ2 LYS X  52      63.383  75.754  66.900  0.00  0.00            
ATOM    827  HZ3 LYS X  52      62.839  75.966  68.395  0.00  0.00            
ATOM    828  C   LYS X  52      61.455  72.127  61.963  0.00  0.00            
ATOM    829  O   LYS X  52      60.299  71.943  61.592  0.00  0.00            
ATOM    830  N   SER X  53      62.479  72.004  61.118  0.00  0.00            
ATOM    831  H   SER X  53      63.388  72.289  61.452  0.00  0.00            
ATOM    832  CA  SER X  53      62.440  71.616  59.766  0.00  0.00            
ATOM    833  HA  SER X  53      61.617  72.060  59.206  0.00  0.00            
ATOM    834  CB  SER X  53      63.726  72.144  59.052  0.00  0.00            
ATOM    835  HB2 SER X  53      63.658  71.760  58.034  0.00  0.00            
ATOM    836  HB3 SER X  53      63.778  73.232  59.074  0.00  0.00            
ATOM    837  OG  SER X  53      64.868  71.593  59.643  0.00  0.00            
ATOM    838  HG  SER X  53      65.002  72.024  60.490  0.00  0.00            
ATOM    839  C   SER X  53      62.357  70.146  59.677  0.00  0.00            
ATOM    840  O   SER X  53      61.703  69.713  58.753  0.00  0.00            
ATOM    841  N   LEU X  54      62.808  69.292  60.645  0.00  0.00            
ATOM    842  H   LEU X  54      63.317  69.638  61.446  0.00  0.00            
ATOM    843  CA  LEU X  54      62.542  67.833  60.614  0.00  0.00            
ATOM    844  HA  LEU X  54      62.625  67.356  59.638  0.00  0.00            
ATOM    845  CB  LEU X  54      63.706  67.261  61.482  0.00  0.00            
ATOM    846  HB2 LEU X  54      64.602  67.879  61.420  0.00  0.00            
ATOM    847  HB3 LEU X  54      63.265  67.496  62.451  0.00  0.00            
ATOM    848  CG  LEU X  54      64.052  65.705  61.447  0.00  0.00            
ATOM    849  HG  LEU X  54      63.296  64.959  61.691  0.00  0.00            
ATOM    850  CD1 LEU X  54      64.539  65.421  60.032  0.00  0.00            
ATOM    851 HD11 LEU X  54      64.827  64.370  60.046  0.00  0.00            
ATOM    852 HD12 LEU X  54      65.354  66.084  59.741  0.00  0.00            
ATOM    853 HD13 LEU X  54      63.836  65.416  59.199  0.00  0.00            
ATOM    854  CD2 LEU X  54      65.176  65.516  62.464  0.00  0.00            
ATOM    855 HD21 LEU X  54      64.877  65.983  63.402  0.00  0.00            
ATOM    856 HD22 LEU X  54      65.423  64.461  62.579  0.00  0.00            
ATOM    857 HD23 LEU X  54      66.040  66.059  62.080  0.00  0.00            
ATOM    858  C   LEU X  54      61.140  67.487  61.078  0.00  0.00            
ATOM    859  O   LEU X  54      60.579  66.511  60.533  0.00  0.00            
ATOM    860  N   THR X  55      60.460  68.362  61.842  0.00  0.00            
ATOM    861  H   THR X  55      61.009  69.055  62.331  0.00  0.00            
ATOM    862  CA  THR X  55      59.113  68.077  62.302  0.00  0.00            
ATOM    863  HA  THR X  55      59.146  67.068  62.711  0.00  0.00            
ATOM    864  CB  THR X  55      58.716  68.936  63.521  0.00  0.00            
ATOM    865  HB  THR X  55      58.769  69.943  63.109  0.00  0.00            
ATOM    866  CG2 THR X  55      57.376  68.626  64.171  0.00  0.00            
ATOM    867 HG21 THR X  55      57.210  67.550  64.206  0.00  0.00            
ATOM    868 HG22 THR X  55      56.610  69.018  63.501  0.00  0.00            
ATOM    869 HG23 THR X  55      57.301  69.107  65.146  0.00  0.00            
ATOM    870  OG1 THR X  55      59.668  68.700  64.572  0.00  0.00            
ATOM    871  HG1 THR X  55      59.388  69.301  65.266  0.00  0.00            
ATOM    872  C   THR X  55      58.035  68.108  61.204  0.00  0.00            
ATOM    873  O   THR X  55      57.079  67.358  61.348  0.00  0.00            
ATOM    874  N   ASN X  56      58.293  68.898  60.155  0.00  0.00            
ATOM    875  H   ASN X  56      59.178  69.380  60.219  0.00  0.00            
ATOM    876  CA  ASN X  56      57.570  68.857  58.884  0.00  0.00            
ATOM    877  HA  ASN X  56      56.545  69.173  59.082  0.00  0.00            
ATOM    878  CB  ASN X  56      58.222  69.781  57.903  0.00  0.00            
ATOM    879  HB2 ASN X  56      58.323  70.700  58.480  0.00  0.00            
ATOM    880  HB3 ASN X  56      59.240  69.462  57.676  0.00  0.00            
ATOM    881  CG  ASN X  56      57.597  70.112  56.577  0.00  0.00            
ATOM    882  OD1 ASN X  56      57.554  69.232  55.736  0.00  0.00            
ATOM    883  ND2 ASN X  56      57.157  71.290  56.381  0.00  0.00            
ATOM    884 HD21 ASN X  56      57.444  71.958  57.082  0.00  0.00            
ATOM    885 HD22 ASN X  56      56.658  71.382  55.508  0.00  0.00            
ATOM    886  C   ASN X  56      57.482  67.408  58.283  0.00  0.00            
ATOM    887  O   ASN X  56      56.501  67.112  57.577  0.00  0.00            
ATOM    888  N   LEU X  57      58.487  66.542  58.449  0.00  0.00            
ATOM    889  H   LEU X  57      59.267  66.976  58.922  0.00  0.00            
ATOM    890  CA  LEU X  57      58.431  65.056  58.250  0.00  0.00            
ATOM    891  HA  LEU X  57      57.944  64.985  57.278  0.00  0.00            
ATOM    892  CB  LEU X  57      59.903  64.556  58.117  0.00  0.00            
ATOM    893  HB2 LEU X  57      60.605  64.899  58.878  0.00  0.00            
ATOM    894  HB3 LEU X  57      59.871  63.467  58.143  0.00  0.00            
ATOM    895  CG  LEU X  57      60.627  64.873  56.730  0.00  0.00            
ATOM    896  HG  LEU X  57      59.889  64.669  55.953  0.00  0.00            
ATOM    897  CD1 LEU X  57      60.991  66.387  56.541  0.00  0.00            
ATOM    898 HD11 LEU X  57      61.473  66.771  57.440  0.00  0.00            
ATOM    899 HD12 LEU X  57      60.133  67.019  56.308  0.00  0.00            
ATOM    900 HD13 LEU X  57      61.657  66.379  55.678  0.00  0.00            
ATOM    901  CD2 LEU X  57      61.875  64.012  56.596  0.00  0.00            
ATOM    902 HD21 LEU X  57      61.544  62.975  56.652  0.00  0.00            
ATOM    903 HD22 LEU X  57      62.202  64.043  55.557  0.00  0.00            
ATOM    904 HD23 LEU X  57      62.729  64.291  57.213  0.00  0.00            
ATOM    905  C   LEU X  57      57.537  64.235  59.194  0.00  0.00            
ATOM    906  O   LEU X  57      56.730  63.392  58.883  0.00  0.00            
ATOM    907  N   SER X  58      57.797  64.481  60.486  0.00  0.00            
ATOM    908  H   SER X  58      58.468  65.210  60.684  0.00  0.00            
ATOM    909  CA  SER X  58      57.029  63.943  61.665  0.00  0.00            
ATOM    910  HA  SER X  58      57.110  62.859  61.740  0.00  0.00            
ATOM    911  CB  SER X  58      57.503  64.560  62.957  0.00  0.00            
ATOM    912  HB2 SER X  58      58.592  64.506  62.966  0.00  0.00            
ATOM    913  HB3 SER X  58      57.271  65.620  63.058  0.00  0.00            
ATOM    914  OG  SER X  58      56.979  63.901  64.123  0.00  0.00            
ATOM    915  HG  SER X  58      57.211  62.975  64.018  0.00  0.00            
ATOM    916  C   SER X  58      55.551  64.269  61.539  0.00  0.00            
ATOM    917  O   SER X  58      54.731  63.340  61.776  0.00  0.00            
ATOM    918  N   LYS X  59      55.163  65.511  61.098  0.00  0.00            
ATOM    919  H   LYS X  59      55.924  66.155  60.934  0.00  0.00            
ATOM    920  CA  LYS X  59      53.824  65.860  60.746  0.00  0.00            
ATOM    921  HA  LYS X  59      53.227  65.599  61.620  0.00  0.00            
ATOM    922  CB  LYS X  59      53.710  67.387  60.698  0.00  0.00            
ATOM    923  HB2 LYS X  59      54.332  67.820  61.481  0.00  0.00            
ATOM    924  HB3 LYS X  59      54.081  67.882  59.800  0.00  0.00            
ATOM    925  CG  LYS X  59      52.229  67.955  60.746  0.00  0.00            
ATOM    926  HG2 LYS X  59      51.594  67.618  59.926  0.00  0.00            
ATOM    927  HG3 LYS X  59      51.810  67.784  61.737  0.00  0.00            
ATOM    928  CD  LYS X  59      52.307  69.516  60.657  0.00  0.00            
ATOM    929  HD2 LYS X  59      53.238  69.821  61.136  0.00  0.00            
ATOM    930  HD3 LYS X  59      52.552  69.864  59.653  0.00  0.00            
ATOM    931  CE  LYS X  59      51.032  70.197  61.094  0.00  0.00            
ATOM    932  HE2 LYS X  59      51.020  71.127  60.525  0.00  0.00            
ATOM    933  HE3 LYS X  59      50.150  69.631  60.791  0.00  0.00            
ATOM    934  NZ  LYS X  59      50.962  70.386  62.567  0.00  0.00            
ATOM    935  HZ1 LYS X  59      51.816  70.203  63.076  0.00  0.00            
ATOM    936  HZ2 LYS X  59      50.411  69.617  62.921  0.00  0.00            
ATOM    937  HZ3 LYS X  59      50.415  71.222  62.714  0.00  0.00            
ATOM    938  C   LYS X  59      53.279  65.102  59.495  0.00  0.00            
ATOM    939  O   LYS X  59      52.181  65.422  59.174  0.00  0.00            
ATOM    940  N   ILE X  60      53.913  64.108  58.890  0.00  0.00            
ATOM    941  H   ILE X  60      54.863  63.826  59.088  0.00  0.00            
ATOM    942  CA  ILE X  60      53.262  63.069  57.964  0.00  0.00            
ATOM    943  HA  ILE X  60      52.186  63.189  58.086  0.00  0.00            
ATOM    944  CB  ILE X  60      53.642  63.407  56.509  0.00  0.00            
ATOM    945  HB  ILE X  60      53.265  64.415  56.334  0.00  0.00            
ATOM    946  CG2 ILE X  60      55.122  63.494  56.203  0.00  0.00            
ATOM    947 HG21 ILE X  60      55.322  63.526  55.132  0.00  0.00            
ATOM    948 HG22 ILE X  60      55.489  62.527  56.546  0.00  0.00            
ATOM    949 HG23 ILE X  60      55.502  64.342  56.772  0.00  0.00            
ATOM    950  CG1 ILE X  60      52.985  62.456  55.503  0.00  0.00            
ATOM    951 HG12 ILE X  60      53.222  62.750  54.480  0.00  0.00            
ATOM    952 HG13 ILE X  60      53.359  61.449  55.689  0.00  0.00            
ATOM    953  CD1 ILE X  60      51.463  62.491  55.514  0.00  0.00            
ATOM    954 HD11 ILE X  60      51.201  63.535  55.341  0.00  0.00            
ATOM    955 HD12 ILE X  60      51.044  62.203  56.478  0.00  0.00            
ATOM    956 HD13 ILE X  60      51.086  61.888  54.687  0.00  0.00            
ATOM    957  C   ILE X  60      53.577  61.634  58.396  0.00  0.00            
ATOM    958  O   ILE X  60      52.676  60.749  58.371  0.00  0.00            
ATOM    959  N   TYR X  61      54.814  61.379  58.793  0.00  0.00            
ATOM    960  H   TYR X  61      55.514  62.103  58.707  0.00  0.00            
ATOM    961  CA  TYR X  61      55.372  60.024  59.010  0.00  0.00            
ATOM    962  HA  TYR X  61      54.547  59.315  58.952  0.00  0.00            
ATOM    963  CB  TYR X  61      56.395  59.555  57.929  0.00  0.00            
ATOM    964  HB2 TYR X  61      57.232  60.254  57.940  0.00  0.00            
ATOM    965  HB3 TYR X  61      56.745  58.556  58.188  0.00  0.00            
ATOM    966  CG  TYR X  61      55.783  59.412  56.540  0.00  0.00            
ATOM    967  CD1 TYR X  61      56.327  60.120  55.438  0.00  0.00            
ATOM    968  HD1 TYR X  61      57.147  60.812  55.560  0.00  0.00            
ATOM    969  CE1 TYR X  61      55.756  60.058  54.143  0.00  0.00            
ATOM    970  HE1 TYR X  61      56.112  60.637  53.303  0.00  0.00            
ATOM    971  CZ  TYR X  61      54.719  59.208  53.873  0.00  0.00            
ATOM    972  OH  TYR X  61      54.235  59.147  52.596  0.00  0.00            
ATOM    973  HH  TYR X  61      53.548  58.491  52.463  0.00  0.00            
ATOM    974  CE2 TYR X  61      54.178  58.482  54.924  0.00  0.00            
ATOM    975  HE2 TYR X  61      53.300  57.874  54.765  0.00  0.00            
ATOM    976  CD2 TYR X  61      54.683  58.629  56.234  0.00  0.00            
ATOM    977  HD2 TYR X  61      54.215  58.095  57.047  0.00  0.00            
ATOM    978  C   TYR X  61      55.748  59.834  60.476  0.00  0.00            
ATOM    979  O   TYR X  61      56.354  58.841  60.811  0.00  0.00            
ATOM    980  N   GLY X  62      55.315  60.670  61.412  0.00  0.00            
ATOM    981  H   GLY X  62      54.738  61.462  61.170  0.00  0.00            
ATOM    982  CA  GLY X  62      55.144  60.295  62.809  0.00  0.00            
ATOM    983  HA2 GLY X  62      54.419  60.945  63.298  0.00  0.00            
ATOM    984  HA3 GLY X  62      54.587  59.359  62.830  0.00  0.00            
ATOM    985  C   GLY X  62      56.391  60.209  63.705  0.00  0.00            
ATOM    986  O   GLY X  62      57.274  61.108  63.573  0.00  0.00            
ATOM    987  N   PRO X  63      56.487  59.312  64.723  0.00  0.00            
ATOM    988  CD  PRO X  63      55.406  58.520  65.298  0.00  0.00            
ATOM    989  HD2 PRO X  63      55.543  57.548  64.824  0.00  0.00            
ATOM    990  HD3 PRO X  63      54.470  59.016  65.041  0.00  0.00            
ATOM    991  CG  PRO X  63      55.633  58.574  66.837  0.00  0.00            
ATOM    992  HG2 PRO X  63      55.428  57.589  67.256  0.00  0.00            
ATOM    993  HG3 PRO X  63      55.160  59.467  67.245  0.00  0.00            
ATOM    994  CB  PRO X  63      57.183  58.683  66.883  0.00  0.00            
ATOM    995  HB2 PRO X  63      57.686  57.717  66.931  0.00  0.00            
ATOM    996  HB3 PRO X  63      57.573  59.216  67.750  0.00  0.00            
ATOM    997  CA  PRO X  63      57.667  59.328  65.604  0.00  0.00            
ATOM    998  HA  PRO X  63      57.941  60.352  65.854  0.00  0.00            
ATOM    999  C   PRO X  63      58.913  58.734  65.020  0.00  0.00            
ATOM   1000  O   PRO X  63      59.994  59.024  65.544  0.00  0.00            
ATOM   1001  N   VAL X  64      58.882  57.909  63.969  0.00  0.00            
ATOM   1002  H   VAL X  64      58.029  57.847  63.433  0.00  0.00            
ATOM   1003  CA  VAL X  64      60.108  57.313  63.397  0.00  0.00            
ATOM   1004  HA  VAL X  64      60.910  58.033  63.564  0.00  0.00            
ATOM   1005  CB  VAL X  64      60.482  56.060  64.128  0.00  0.00            
ATOM   1006  HB  VAL X  64      60.728  56.388  65.138  0.00  0.00            
ATOM   1007  CG1 VAL X  64      59.332  54.990  64.334  0.00  0.00            
ATOM   1008 HG11 VAL X  64      59.714  54.190  64.968  0.00  0.00            
ATOM   1009 HG12 VAL X  64      58.381  55.353  64.724  0.00  0.00            
ATOM   1010 HG13 VAL X  64      59.194  54.539  63.351  0.00  0.00            
ATOM   1011  CG2 VAL X  64      61.755  55.345  63.652  0.00  0.00            
ATOM   1012 HG21 VAL X  64      61.795  55.353  62.563  0.00  0.00            
ATOM   1013 HG22 VAL X  64      61.820  54.362  64.119  0.00  0.00            
ATOM   1014 HG23 VAL X  64      62.619  55.945  63.937  0.00  0.00            
ATOM   1015  C   VAL X  64      60.024  57.139  61.894  0.00  0.00            
ATOM   1016  O   VAL X  64      59.085  56.559  61.313  0.00  0.00            
ATOM   1017  N   PHE X  65      61.053  57.661  61.293  0.00  0.00            
ATOM   1018  H   PHE X  65      61.674  58.202  61.878  0.00  0.00            
ATOM   1019  CA  PHE X  65      61.233  57.770  59.854  0.00  0.00            
ATOM   1020  HA  PHE X  65      60.855  56.851  59.406  0.00  0.00            
ATOM   1021  CB  PHE X  65      60.385  58.881  59.228  0.00  0.00            
ATOM   1022  HB2 PHE X  65      60.734  58.935  58.197  0.00  0.00            
ATOM   1023  HB3 PHE X  65      59.349  58.555  59.322  0.00  0.00            
ATOM   1024  CG  PHE X  65      60.562  60.228  59.909  0.00  0.00            
ATOM   1025  CD1 PHE X  65      61.498  61.102  59.345  0.00  0.00            
ATOM   1026  HD1 PHE X  65      62.018  60.765  58.460  0.00  0.00            
ATOM   1027  CE1 PHE X  65      61.638  62.445  59.832  0.00  0.00            
ATOM   1028  HE1 PHE X  65      62.408  63.082  59.422  0.00  0.00            
ATOM   1029  CZ  PHE X  65      60.916  62.746  61.046  0.00  0.00            
ATOM   1030  HZ  PHE X  65      61.073  63.710  61.508  0.00  0.00            
ATOM   1031  CE2 PHE X  65      59.959  61.846  61.537  0.00  0.00            
ATOM   1032  HE2 PHE X  65      59.368  62.223  62.358  0.00  0.00            
ATOM   1033  CD2 PHE X  65      59.813  60.557  61.013  0.00  0.00            
ATOM   1034  HD2 PHE X  65      59.123  59.791  61.333  0.00  0.00            
ATOM   1035  C   PHE X  65      62.786  57.885  59.593  0.00  0.00            
ATOM   1036  O   PHE X  65      63.555  58.225  60.428  0.00  0.00            
ATOM   1037  N   THR X  66      63.197  57.539  58.416  0.00  0.00            
ATOM   1038  H   THR X  66      62.471  57.502  57.714  0.00  0.00            
ATOM   1039  CA  THR X  66      64.608  57.681  57.929  0.00  0.00            
ATOM   1040  HA  THR X  66      65.265  57.872  58.778  0.00  0.00            
ATOM   1041  CB  THR X  66      65.115  56.444  57.181  0.00  0.00            
ATOM   1042  HB  THR X  66      64.646  56.438  56.196  0.00  0.00            
ATOM   1043  CG2 THR X  66      66.633  56.346  57.036  0.00  0.00            
ATOM   1044 HG21 THR X  66      66.832  55.431  56.477  0.00  0.00            
ATOM   1045 HG22 THR X  66      67.058  56.094  58.008  0.00  0.00            
ATOM   1046 HG23 THR X  66      67.050  57.231  56.556  0.00  0.00            
ATOM   1047  OG1 THR X  66      64.745  55.277  57.955  0.00  0.00            
ATOM   1048  HG1 THR X  66      63.806  55.187  57.777  0.00  0.00            
ATOM   1049  C   THR X  66      64.896  58.895  57.096  0.00  0.00            
ATOM   1050  O   THR X  66      64.057  59.386  56.329  0.00  0.00            
ATOM   1051  N   LEU X  67      66.069  59.453  57.259  0.00  0.00            
ATOM   1052  H   LEU X  67      66.726  58.947  57.836  0.00  0.00            
ATOM   1053  CA  LEU X  67      66.488  60.773  56.794  0.00  0.00            
ATOM   1054  HA  LEU X  67      65.695  61.134  56.138  0.00  0.00            
ATOM   1055  CB  LEU X  67      66.580  61.735  57.980  0.00  0.00            
ATOM   1056  HB2 LEU X  67      65.577  61.871  58.385  0.00  0.00            
ATOM   1057  HB3 LEU X  67      67.199  61.244  58.732  0.00  0.00            
ATOM   1058  CG  LEU X  67      67.097  63.112  57.660  0.00  0.00            
ATOM   1059  HG  LEU X  67      67.985  63.015  57.035  0.00  0.00            
ATOM   1060  CD1 LEU X  67      66.067  63.988  57.048  0.00  0.00            
ATOM   1061 HD11 LEU X  67      65.619  63.457  56.207  0.00  0.00            
ATOM   1062 HD12 LEU X  67      66.549  64.864  56.616  0.00  0.00            
ATOM   1063 HD13 LEU X  67      65.342  64.442  57.723  0.00  0.00            
ATOM   1064  CD2 LEU X  67      67.467  63.743  58.941  0.00  0.00            
ATOM   1065 HD21 LEU X  67      68.305  63.258  59.442  0.00  0.00            
ATOM   1066 HD22 LEU X  67      67.766  64.782  58.803  0.00  0.00            
ATOM   1067 HD23 LEU X  67      66.679  63.764  59.694  0.00  0.00            
ATOM   1068  C   LEU X  67      67.800  60.658  55.975  0.00  0.00            
ATOM   1069  O   LEU X  67      68.730  59.905  56.294  0.00  0.00            
ATOM   1070  N   TYR X  68      67.755  61.379  54.874  0.00  0.00            
ATOM   1071  H   TYR X  68      66.927  61.886  54.595  0.00  0.00            
ATOM   1072  CA  TYR X  68      68.821  61.255  53.868  0.00  0.00            
ATOM   1073  HA  TYR X  68      69.659  60.673  54.251  0.00  0.00            
ATOM   1074  CB  TYR X  68      68.201  60.580  52.621  0.00  0.00            
ATOM   1075  HB2 TYR X  68      67.403  61.248  52.295  0.00  0.00            
ATOM   1076  HB3 TYR X  68      68.990  60.510  51.873  0.00  0.00            
ATOM   1077  CG  TYR X  68      67.712  59.172  52.866  0.00  0.00            
ATOM   1078  CD1 TYR X  68      68.527  58.034  52.552  0.00  0.00            
ATOM   1079  HD1 TYR X  68      69.465  58.186  52.038  0.00  0.00            
ATOM   1080  CE1 TYR X  68      68.022  56.776  52.723  0.00  0.00            
ATOM   1081  HE1 TYR X  68      68.601  55.887  52.524  0.00  0.00            
ATOM   1082  CZ  TYR X  68      66.740  56.549  53.255  0.00  0.00            
ATOM   1083  OH  TYR X  68      66.222  55.343  53.617  0.00  0.00            
ATOM   1084  HH  TYR X  68      66.724  54.589  53.298  0.00  0.00            
ATOM   1085  CE2 TYR X  68      65.907  57.715  53.567  0.00  0.00            
ATOM   1086  HE2 TYR X  68      64.934  57.532  53.998  0.00  0.00            
ATOM   1087  CD2 TYR X  68      66.464  58.996  53.375  0.00  0.00            
ATOM   1088  HD2 TYR X  68      65.917  59.868  53.701  0.00  0.00            
ATOM   1089  C   TYR X  68      69.348  62.645  53.544  0.00  0.00            
ATOM   1090  O   TYR X  68      68.576  63.581  53.651  0.00  0.00            
ATOM   1091  N   PHE X  69      70.614  62.873  53.214  0.00  0.00            
ATOM   1092  H   PHE X  69      71.186  62.081  52.958  0.00  0.00            
ATOM   1093  CA  PHE X  69      71.178  64.187  52.790  0.00  0.00            
ATOM   1094  HA  PHE X  69      70.364  64.696  52.273  0.00  0.00            
ATOM   1095  CB  PHE X  69      71.486  64.948  54.059  0.00  0.00            
ATOM   1096  HB2 PHE X  69      70.623  65.097  54.707  0.00  0.00            
ATOM   1097  HB3 PHE X  69      72.215  64.414  54.668  0.00  0.00            
ATOM   1098  CG  PHE X  69      72.048  66.335  53.861  0.00  0.00            
ATOM   1099  CD1 PHE X  69      71.294  67.378  53.274  0.00  0.00            
ATOM   1100  HD1 PHE X  69      70.289  67.198  52.921  0.00  0.00            
ATOM   1101  CE1 PHE X  69      71.793  68.678  53.170  0.00  0.00            
ATOM   1102  HE1 PHE X  69      71.083  69.424  52.844  0.00  0.00            
ATOM   1103  CZ  PHE X  69      73.153  68.923  53.512  0.00  0.00            
ATOM   1104  HZ  PHE X  69      73.603  69.904  53.487  0.00  0.00            
ATOM   1105  CE2 PHE X  69      73.937  67.902  54.001  0.00  0.00            
ATOM   1106  HE2 PHE X  69      74.990  68.045  54.188  0.00  0.00            
ATOM   1107  CD2 PHE X  69      73.343  66.607  54.157  0.00  0.00            
ATOM   1108  HD2 PHE X  69      74.031  65.872  54.549  0.00  0.00            
ATOM   1109  C   PHE X  69      72.412  64.040  51.880  0.00  0.00            
ATOM   1110  O   PHE X  69      73.504  63.898  52.397  0.00  0.00            
ATOM   1111  N   GLY X  70      72.223  63.963  50.519  0.00  0.00            
ATOM   1112  H   GLY X  70      71.301  63.939  50.106  0.00  0.00            
ATOM   1113  CA  GLY X  70      73.361  63.543  49.695  0.00  0.00            
ATOM   1114  HA2 GLY X  70      73.046  63.456  48.655  0.00  0.00            
ATOM   1115  HA3 GLY X  70      74.157  64.274  49.831  0.00  0.00            
ATOM   1116  C   GLY X  70      73.815  62.152  50.031  0.00  0.00            
ATOM   1117  O   GLY X  70      72.895  61.382  50.324  0.00  0.00            
ATOM   1118  N   LEU X  71      75.103  61.927  50.096  0.00  0.00            
ATOM   1119  H   LEU X  71      75.704  62.716  49.905  0.00  0.00            
ATOM   1120  CA  LEU X  71      75.594  60.543  50.259  0.00  0.00            
ATOM   1121  HA  LEU X  71      74.926  59.883  49.706  0.00  0.00            
ATOM   1122  CB  LEU X  71      76.947  60.552  49.621  0.00  0.00            
ATOM   1123  HB2 LEU X  71      76.874  60.870  48.581  0.00  0.00            
ATOM   1124  HB3 LEU X  71      77.555  61.275  50.165  0.00  0.00            
ATOM   1125  CG  LEU X  71      77.876  59.233  49.656  0.00  0.00            
ATOM   1126  HG  LEU X  71      78.055  59.032  50.712  0.00  0.00            
ATOM   1127  CD1 LEU X  71      77.251  57.983  49.011  0.00  0.00            
ATOM   1128 HD11 LEU X  71      77.682  57.043  49.354  0.00  0.00            
ATOM   1129 HD12 LEU X  71      77.378  58.143  47.941  0.00  0.00            
ATOM   1130 HD13 LEU X  71      76.186  57.966  49.243  0.00  0.00            
ATOM   1131  CD2 LEU X  71      79.293  59.428  49.093  0.00  0.00            
ATOM   1132 HD21 LEU X  71      79.778  58.452  49.072  0.00  0.00            
ATOM   1133 HD22 LEU X  71      79.174  59.815  48.081  0.00  0.00            
ATOM   1134 HD23 LEU X  71      79.667  60.134  49.835  0.00  0.00            
ATOM   1135  C   LEU X  71      75.595  60.127  51.768  0.00  0.00            
ATOM   1136  O   LEU X  71      76.617  59.718  52.354  0.00  0.00            
ATOM   1137  N   GLU X  72      74.410  60.142  52.346  0.00  0.00            
ATOM   1138  H   GLU X  72      73.624  60.471  51.804  0.00  0.00            
ATOM   1139  CA  GLU X  72      74.255  59.930  53.797  0.00  0.00            
ATOM   1140  HA  GLU X  72      74.956  59.138  54.059  0.00  0.00            
ATOM   1141  CB  GLU X  72      74.672  61.239  54.510  0.00  0.00            
ATOM   1142  HB2 GLU X  72      75.751  61.370  54.434  0.00  0.00            
ATOM   1143  HB3 GLU X  72      74.233  62.075  53.965  0.00  0.00            
ATOM   1144  CG  GLU X  72      74.369  61.273  56.014  0.00  0.00            
ATOM   1145  HG2 GLU X  72      74.251  62.302  56.354  0.00  0.00            
ATOM   1146  HG3 GLU X  72      73.339  60.987  56.227  0.00  0.00            
ATOM   1147  CD  GLU X  72      75.143  60.382  56.941  0.00  0.00            
ATOM   1148  OE1 GLU X  72      75.508  59.337  56.419  0.00  0.00            
ATOM   1149  OE2 GLU X  72      75.504  60.709  58.087  0.00  0.00            
ATOM   1150  C   GLU X  72      72.813  59.424  54.224  0.00  0.00            
ATOM   1151  O   GLU X  72      71.881  59.683  53.497  0.00  0.00            
ATOM   1152  N   ARG X  73      72.790  58.594  55.327  0.00  0.00            
ATOM   1153  H   ARG X  73      73.655  58.521  55.842  0.00  0.00            
ATOM   1154  CA  ARG X  73      71.487  58.108  55.779  0.00  0.00            
ATOM   1155  HA  ARG X  73      70.797  58.923  55.558  0.00  0.00            
ATOM   1156  CB  ARG X  73      71.189  56.823  54.934  0.00  0.00            
ATOM   1157  HB2 ARG X  73      71.165  57.153  53.895  0.00  0.00            
ATOM   1158  HB3 ARG X  73      72.027  56.137  55.056  0.00  0.00            
ATOM   1159  CG  ARG X  73      69.927  56.077  55.360  0.00  0.00            
ATOM   1160  HG2 ARG X  73      69.863  55.929  56.438  0.00  0.00            
ATOM   1161  HG3 ARG X  73      69.065  56.666  55.048  0.00  0.00            
ATOM   1162  CD  ARG X  73      69.807  54.633  54.679  0.00  0.00            
ATOM   1163  HD2 ARG X  73      68.812  54.273  54.940  0.00  0.00            
ATOM   1164  HD3 ARG X  73      69.937  54.786  53.608  0.00  0.00            
ATOM   1165  NE  ARG X  73      70.855  53.673  55.131  0.00  0.00            
ATOM   1166  HE  ARG X  73      70.790  53.406  56.103  0.00  0.00            
ATOM   1167  CZ  ARG X  73      71.762  53.055  54.450  0.00  0.00            
ATOM   1168  NH1 ARG X  73      71.979  53.284  53.173  0.00  0.00            
ATOM   1169 HH11 ARG X  73      71.461  54.052  52.772  0.00  0.00            
ATOM   1170 HH12 ARG X  73      72.835  53.005  52.715  0.00  0.00            
ATOM   1171  NH2 ARG X  73      72.440  52.130  55.052  0.00  0.00            
ATOM   1172 HH21 ARG X  73      72.458  52.032  56.057  0.00  0.00            
ATOM   1173 HH22 ARG X  73      73.162  51.649  54.535  0.00  0.00            
ATOM   1174  C   ARG X  73      71.474  57.896  57.332  0.00  0.00            
ATOM   1175  O   ARG X  73      72.388  57.209  57.878  0.00  0.00            
ATOM   1176  N   MET X  74      70.432  58.368  58.075  0.00  0.00            
ATOM   1177  H   MET X  74      69.764  58.880  57.517  0.00  0.00            
ATOM   1178  CA  MET X  74      70.216  58.119  59.515  0.00  0.00            
ATOM   1179  HA  MET X  74      70.620  57.137  59.762  0.00  0.00            
ATOM   1180  CB  MET X  74      70.967  59.230  60.352  0.00  0.00            
ATOM   1181  HB2 MET X  74      70.770  59.048  61.409  0.00  0.00            
ATOM   1182  HB3 MET X  74      71.966  59.100  59.937  0.00  0.00            
ATOM   1183  CG  MET X  74      70.678  60.687  60.028  0.00  0.00            
ATOM   1184  HG2 MET X  74      70.872  60.867  58.970  0.00  0.00            
ATOM   1185  HG3 MET X  74      69.630  60.880  60.256  0.00  0.00            
ATOM   1186  SD  MET X  74      71.708  61.868  60.960  0.00  0.00            
ATOM   1187  CE  MET X  74      73.295  61.921  60.022  0.00  0.00            
ATOM   1188  HE1 MET X  74      73.794  60.955  59.948  0.00  0.00            
ATOM   1189  HE2 MET X  74      72.994  62.339  59.061  0.00  0.00            
ATOM   1190  HE3 MET X  74      74.018  62.551  60.541  0.00  0.00            
ATOM   1191  C   MET X  74      68.743  58.067  59.932  0.00  0.00            
ATOM   1192  O   MET X  74      67.896  58.734  59.359  0.00  0.00            
ATOM   1193  N   VAL X  75      68.364  57.386  60.971  0.00  0.00            
ATOM   1194  H   VAL X  75      69.110  56.978  61.517  0.00  0.00            
ATOM   1195  CA  VAL X  75      67.003  57.395  61.554  0.00  0.00            
ATOM   1196  HA  VAL X  75      66.274  57.455  60.746  0.00  0.00            
ATOM   1197  CB  VAL X  75      66.771  55.980  62.260  0.00  0.00            
ATOM   1198  HB  VAL X  75      67.692  55.599  62.701  0.00  0.00            
ATOM   1199  CG1 VAL X  75      65.731  55.959  63.451  0.00  0.00            
ATOM   1200 HG11 VAL X  75      65.688  54.941  63.838  0.00  0.00            
ATOM   1201 HG12 VAL X  75      66.178  56.512  64.277  0.00  0.00            
ATOM   1202 HG13 VAL X  75      64.730  56.178  63.079  0.00  0.00            
ATOM   1203  CG2 VAL X  75      66.337  54.911  61.315  0.00  0.00            
ATOM   1204 HG21 VAL X  75      65.409  55.148  60.794  0.00  0.00            
ATOM   1205 HG22 VAL X  75      66.100  53.990  61.848  0.00  0.00            
ATOM   1206 HG23 VAL X  75      67.109  54.798  60.554  0.00  0.00            
ATOM   1207  C   VAL X  75      66.699  58.405  62.597  0.00  0.00            
ATOM   1208  O   VAL X  75      67.489  58.641  63.530  0.00  0.00            
ATOM   1209  N   VAL X  76      65.497  59.036  62.434  0.00  0.00            
ATOM   1210  H   VAL X  76      64.913  58.867  61.628  0.00  0.00            
ATOM   1211  CA  VAL X  76      65.078  60.045  63.391  0.00  0.00            
ATOM   1212  HA  VAL X  76      65.988  60.507  63.776  0.00  0.00            
ATOM   1213  CB  VAL X  76      64.263  61.242  62.688  0.00  0.00            
ATOM   1214  HB  VAL X  76      63.284  60.910  62.342  0.00  0.00            
ATOM   1215  CG1 VAL X  76      64.012  62.319  63.666  0.00  0.00            
ATOM   1216 HG11 VAL X  76      63.691  61.864  64.603  0.00  0.00            
ATOM   1217 HG12 VAL X  76      64.912  62.890  63.895  0.00  0.00            
ATOM   1218 HG13 VAL X  76      63.236  63.034  63.394  0.00  0.00            
ATOM   1219  CG2 VAL X  76      64.937  61.804  61.503  0.00  0.00            
ATOM   1220 HG21 VAL X  76      64.199  62.450  61.027  0.00  0.00            
ATOM   1221 HG22 VAL X  76      65.170  60.955  60.861  0.00  0.00            
ATOM   1222 HG23 VAL X  76      65.875  62.301  61.748  0.00  0.00            
ATOM   1223  C   VAL X  76      64.201  59.385  64.406  0.00  0.00            
ATOM   1224  O   VAL X  76      63.246  58.720  64.059  0.00  0.00            
ATOM   1225  N   LEU X  77      64.562  59.579  65.668  0.00  0.00            
ATOM   1226  H   LEU X  77      65.314  60.235  65.823  0.00  0.00            
ATOM   1227  CA  LEU X  77      63.642  59.256  66.783  0.00  0.00            
ATOM   1228  HA  LEU X  77      62.880  58.510  66.557  0.00  0.00            
ATOM   1229  CB  LEU X  77      64.561  58.713  67.924  0.00  0.00            
ATOM   1230  HB2 LEU X  77      65.233  59.498  68.268  0.00  0.00            
ATOM   1231  HB3 LEU X  77      63.967  58.553  68.824  0.00  0.00            
ATOM   1232  CG  LEU X  77      65.405  57.409  67.623  0.00  0.00            
ATOM   1233  HG  LEU X  77      66.057  57.489  66.753  0.00  0.00            
ATOM   1234  CD1 LEU X  77      66.270  57.188  68.819  0.00  0.00            
ATOM   1235 HD11 LEU X  77      65.794  57.491  69.752  0.00  0.00            
ATOM   1236 HD12 LEU X  77      67.095  57.900  68.805  0.00  0.00            
ATOM   1237 HD13 LEU X  77      66.615  56.154  68.817  0.00  0.00            
ATOM   1238  CD2 LEU X  77      64.407  56.277  67.368  0.00  0.00            
ATOM   1239 HD21 LEU X  77      63.786  56.073  68.240  0.00  0.00            
ATOM   1240 HD22 LEU X  77      63.885  56.469  66.431  0.00  0.00            
ATOM   1241 HD23 LEU X  77      65.077  55.442  67.162  0.00  0.00            
ATOM   1242  C   LEU X  77      62.960  60.537  67.280  0.00  0.00            
ATOM   1243  O   LEU X  77      63.421  61.515  67.905  0.00  0.00            
ATOM   1244  N   HIE X  78      61.694  60.647  67.074  0.00  0.00            
ATOM   1245  H   HIE X  78      61.262  59.761  66.854  0.00  0.00            
ATOM   1246  CA  HIE X  78      60.811  61.872  67.253  0.00  0.00            
ATOM   1247  HA  HIE X  78      61.289  62.601  67.907  0.00  0.00            
ATOM   1248  CB  HIE X  78      60.511  62.457  65.830  0.00  0.00            
ATOM   1249  HB2 HIE X  78      61.278  62.086  65.150  0.00  0.00            
ATOM   1250  HB3 HIE X  78      59.579  62.073  65.414  0.00  0.00            
ATOM   1251  CG  HIE X  78      60.384  63.907  65.720  0.00  0.00            
ATOM   1252  ND1 HIE X  78      61.363  64.596  65.064  0.00  0.00            
ATOM   1253  CE1 HIE X  78      61.051  65.848  65.211  0.00  0.00            
ATOM   1254  HE1 HIE X  78      61.633  66.666  64.813  0.00  0.00            
ATOM   1255  NE2 HIE X  78      59.916  66.019  65.985  0.00  0.00            
ATOM   1256  HE2 HIE X  78      59.495  66.898  66.251  0.00  0.00            
ATOM   1257  CD2 HIE X  78      59.493  64.774  66.258  0.00  0.00            
ATOM   1258  HD2 HIE X  78      58.667  64.471  66.884  0.00  0.00            
ATOM   1259  C   HIE X  78      59.498  61.553  68.086  0.00  0.00            
ATOM   1260  O   HIE X  78      58.393  61.941  67.741  0.00  0.00            
ATOM   1261  N   GLY X  79      59.591  60.944  69.277  0.00  0.00            
ATOM   1262  H   GLY X  79      60.461  60.461  69.454  0.00  0.00            
ATOM   1263  CA  GLY X  79      58.532  60.743  70.269  0.00  0.00            
ATOM   1264  HA2 GLY X  79      58.262  61.736  70.630  0.00  0.00            
ATOM   1265  HA3 GLY X  79      57.661  60.301  69.786  0.00  0.00            
ATOM   1266  C   GLY X  79      59.004  59.860  71.429  0.00  0.00            
ATOM   1267  O   GLY X  79      59.868  59.047  71.276  0.00  0.00            
ATOM   1268  N   TYR X  80      58.394  60.042  72.607  0.00  0.00            
ATOM   1269  H   TYR X  80      57.646  60.703  72.755  0.00  0.00            
ATOM   1270  CA  TYR X  80      58.691  59.223  73.853  0.00  0.00            
ATOM   1271  HA  TYR X  80      59.743  59.387  74.088  0.00  0.00            
ATOM   1272  CB  TYR X  80      57.957  59.799  75.046  0.00  0.00            
ATOM   1273  HB2 TYR X  80      58.066  60.880  75.128  0.00  0.00            
ATOM   1274  HB3 TYR X  80      56.878  59.663  74.974  0.00  0.00            
ATOM   1275  CG  TYR X  80      58.612  59.225  76.357  0.00  0.00            
ATOM   1276  CD1 TYR X  80      59.896  59.609  76.736  0.00  0.00            
ATOM   1277  HD1 TYR X  80      60.498  60.396  76.307  0.00  0.00            
ATOM   1278  CE1 TYR X  80      60.468  59.135  77.928  0.00  0.00            
ATOM   1279  HE1 TYR X  80      61.453  59.468  78.222  0.00  0.00            
ATOM   1280  CZ  TYR X  80      59.736  58.190  78.736  0.00  0.00            
ATOM   1281  OH  TYR X  80      60.287  57.576  79.782  0.00  0.00            
ATOM   1282  HH  TYR X  80      61.122  57.956  80.063  0.00  0.00            
ATOM   1283  CE2 TYR X  80      58.437  57.798  78.355  0.00  0.00            
ATOM   1284  HE2 TYR X  80      57.816  57.190  78.995  0.00  0.00            
ATOM   1285  CD2 TYR X  80      57.943  58.264  77.136  0.00  0.00            
ATOM   1286  HD2 TYR X  80      56.911  57.973  77.006  0.00  0.00            
ATOM   1287  C   TYR X  80      58.467  57.692  73.494  0.00  0.00            
ATOM   1288  O   TYR X  80      59.201  56.851  73.995  0.00  0.00            
ATOM   1289  N   GLU X  81      57.568  57.335  72.570  0.00  0.00            
ATOM   1290  H   GLU X  81      56.987  58.107  72.278  0.00  0.00            
ATOM   1291  CA  GLU X  81      57.096  55.936  72.439  0.00  0.00            
ATOM   1292  HA  GLU X  81      56.831  55.474  73.389  0.00  0.00            
ATOM   1293  CB  GLU X  81      55.757  55.962  71.699  0.00  0.00            
ATOM   1294  HB2 GLU X  81      55.294  55.021  71.996  0.00  0.00            
ATOM   1295  HB3 GLU X  81      55.116  56.720  72.146  0.00  0.00            
ATOM   1296  CG  GLU X  81      55.714  56.100  70.183  0.00  0.00            
ATOM   1297  HG2 GLU X  81      56.136  57.051  69.855  0.00  0.00            
ATOM   1298  HG3 GLU X  81      56.344  55.340  69.722  0.00  0.00            
ATOM   1299  CD  GLU X  81      54.335  55.796  69.569  0.00  0.00            
ATOM   1300  OE1 GLU X  81      54.004  54.602  69.287  0.00  0.00            
ATOM   1301  OE2 GLU X  81      53.518  56.684  69.385  0.00  0.00            
ATOM   1302  C   GLU X  81      58.102  55.064  71.643  0.00  0.00            
ATOM   1303  O   GLU X  81      57.892  53.896  71.375  0.00  0.00            
ATOM   1304  N   VAL X  82      59.223  55.621  71.293  0.00  0.00            
ATOM   1305  H   VAL X  82      59.302  56.569  71.632  0.00  0.00            
ATOM   1306  CA  VAL X  82      60.348  55.017  70.616  0.00  0.00            
ATOM   1307  HA  VAL X  82      60.241  53.939  70.739  0.00  0.00            
ATOM   1308  CB  VAL X  82      60.393  55.289  69.130  0.00  0.00            
ATOM   1309  HB  VAL X  82      61.329  54.941  68.694  0.00  0.00            
ATOM   1310  CG1 VAL X  82      59.199  54.578  68.425  0.00  0.00            
ATOM   1311 HG11 VAL X  82      59.326  54.742  67.354  0.00  0.00            
ATOM   1312 HG12 VAL X  82      59.303  53.517  68.648  0.00  0.00            
ATOM   1313 HG13 VAL X  82      58.233  55.004  68.698  0.00  0.00            
ATOM   1314  CG2 VAL X  82      60.390  56.834  68.841  0.00  0.00            
ATOM   1315 HG21 VAL X  82      59.446  57.301  69.120  0.00  0.00            
ATOM   1316 HG22 VAL X  82      60.456  57.029  67.771  0.00  0.00            
ATOM   1317 HG23 VAL X  82      61.242  57.356  69.275  0.00  0.00            
ATOM   1318  C   VAL X  82      61.640  55.422  71.328  0.00  0.00            
ATOM   1319  O   VAL X  82      62.544  54.618  71.608  0.00  0.00            
ATOM   1320  N   VAL X  83      61.861  56.753  71.639  0.00  0.00            
ATOM   1321  H   VAL X  83      61.146  57.391  71.320  0.00  0.00            
ATOM   1322  CA  VAL X  83      62.957  57.218  72.505  0.00  0.00            
ATOM   1323  HA  VAL X  83      63.839  57.046  71.888  0.00  0.00            
ATOM   1324  CB  VAL X  83      62.863  58.772  72.759  0.00  0.00            
ATOM   1325  HB  VAL X  83      61.825  58.715  73.085  0.00  0.00            
ATOM   1326  CG1 VAL X  83      63.720  59.267  73.854  0.00  0.00            
ATOM   1327 HG11 VAL X  83      63.726  60.352  73.956  0.00  0.00            
ATOM   1328 HG12 VAL X  83      63.314  58.882  74.789  0.00  0.00            
ATOM   1329 HG13 VAL X  83      64.726  58.909  73.632  0.00  0.00            
ATOM   1330  CG2 VAL X  83      62.976  59.591  71.475  0.00  0.00            
ATOM   1331 HG21 VAL X  83      62.713  60.613  71.746  0.00  0.00            
ATOM   1332 HG22 VAL X  83      62.324  59.225  70.681  0.00  0.00            
ATOM   1333 HG23 VAL X  83      64.001  59.613  71.106  0.00  0.00            
ATOM   1334  C   VAL X  83      63.108  56.334  73.812  0.00  0.00            
ATOM   1335  O   VAL X  83      64.220  55.920  74.046  0.00  0.00            
ATOM   1336  N   LYS X  84      62.017  56.067  74.554  0.00  0.00            
ATOM   1337  H   LYS X  84      61.121  56.461  74.304  0.00  0.00            
ATOM   1338  CA  LYS X  84      62.002  55.181  75.791  0.00  0.00            
ATOM   1339  HA  LYS X  84      62.788  55.527  76.463  0.00  0.00            
ATOM   1340  CB  LYS X  84      60.697  55.317  76.546  0.00  0.00            
ATOM   1341  HB2 LYS X  84      60.542  56.358  76.828  0.00  0.00            
ATOM   1342  HB3 LYS X  84      59.890  54.999  75.886  0.00  0.00            
ATOM   1343  CG  LYS X  84      60.774  54.299  77.755  0.00  0.00            
ATOM   1344  HG2 LYS X  84      60.880  53.309  77.312  0.00  0.00            
ATOM   1345  HG3 LYS X  84      61.686  54.509  78.313  0.00  0.00            
ATOM   1346  CD  LYS X  84      59.628  54.368  78.669  0.00  0.00            
ATOM   1347  HD2 LYS X  84      59.943  55.089  79.423  0.00  0.00            
ATOM   1348  HD3 LYS X  84      58.716  54.658  78.148  0.00  0.00            
ATOM   1349  CE  LYS X  84      59.382  53.026  79.465  0.00  0.00            
ATOM   1350  HE2 LYS X  84      60.348  52.672  79.825  0.00  0.00            
ATOM   1351  HE3 LYS X  84      58.769  53.273  80.332  0.00  0.00            
ATOM   1352  NZ  LYS X  84      58.705  52.082  78.623  0.00  0.00            
ATOM   1353  HZ1 LYS X  84      59.228  51.675  77.860  0.00  0.00            
ATOM   1354  HZ2 LYS X  84      57.900  52.550  78.233  0.00  0.00            
ATOM   1355  HZ3 LYS X  84      58.426  51.257  79.135  0.00  0.00            
ATOM   1356  C   LYS X  84      62.401  53.744  75.351  0.00  0.00            
ATOM   1357  O   LYS X  84      63.146  53.108  76.080  0.00  0.00            
ATOM   1358  N   GLU X  85      61.907  53.207  74.218  0.00  0.00            
ATOM   1359  H   GLU X  85      61.316  53.821  73.675  0.00  0.00            
ATOM   1360  CA  GLU X  85      62.136  51.818  73.726  0.00  0.00            
ATOM   1361  HA  GLU X  85      61.996  51.188  74.605  0.00  0.00            
ATOM   1362  CB  GLU X  85      61.003  51.544  72.681  0.00  0.00            
ATOM   1363  HB2 GLU X  85      61.189  52.340  71.960  0.00  0.00            
ATOM   1364  HB3 GLU X  85      61.108  50.527  72.302  0.00  0.00            
ATOM   1365  CG  GLU X  85      59.626  51.705  73.302  0.00  0.00            
ATOM   1366  HG2 GLU X  85      59.396  52.742  73.548  0.00  0.00            
ATOM   1367  HG3 GLU X  85      58.888  51.382  72.568  0.00  0.00            
ATOM   1368  CD  GLU X  85      59.536  50.943  74.631  0.00  0.00            
ATOM   1369  OE1 GLU X  85      59.776  49.710  74.642  0.00  0.00            
ATOM   1370  OE2 GLU X  85      59.393  51.575  75.706  0.00  0.00            
ATOM   1371  C   GLU X  85      63.489  51.629  73.061  0.00  0.00            
ATOM   1372  O   GLU X  85      63.913  50.491  72.741  0.00  0.00            
ATOM   1373  N   ALA X  86      64.259  52.733  72.931  0.00  0.00            
ATOM   1374  H   ALA X  86      63.729  53.590  72.992  0.00  0.00            
ATOM   1375  CA  ALA X  86      65.628  52.791  72.387  0.00  0.00            
ATOM   1376  HA  ALA X  86      65.925  51.830  71.967  0.00  0.00            
ATOM   1377  CB  ALA X  86      65.605  53.662  71.177  0.00  0.00            
ATOM   1378  HB1 ALA X  86      64.862  53.219  70.513  0.00  0.00            
ATOM   1379  HB2 ALA X  86      66.522  53.761  70.597  0.00  0.00            
ATOM   1380  HB3 ALA X  86      65.299  54.666  71.469  0.00  0.00            
ATOM   1381  C   ALA X  86      66.753  53.165  73.314  0.00  0.00            
ATOM   1382  O   ALA X  86      67.718  52.423  73.455  0.00  0.00            
ATOM   1383  N   LEU X  87      66.602  54.410  73.901  0.00  0.00            
ATOM   1384  H   LEU X  87      65.750  54.907  73.686  0.00  0.00            
ATOM   1385  CA  LEU X  87      67.564  55.159  74.710  0.00  0.00            
ATOM   1386  HA  LEU X  87      68.548  54.830  74.375  0.00  0.00            
ATOM   1387  CB  LEU X  87      67.465  56.592  74.343  0.00  0.00            
ATOM   1388  HB2 LEU X  87      66.483  56.988  74.602  0.00  0.00            
ATOM   1389  HB3 LEU X  87      68.359  57.043  74.774  0.00  0.00            
ATOM   1390  CG  LEU X  87      67.551  56.956  72.899  0.00  0.00            
ATOM   1391  HG  LEU X  87      66.597  56.624  72.488  0.00  0.00            
ATOM   1392  CD1 LEU X  87      67.592  58.473  72.630  0.00  0.00            
ATOM   1393 HD11 LEU X  87      66.857  58.817  73.359  0.00  0.00            
ATOM   1394 HD12 LEU X  87      67.222  58.771  71.649  0.00  0.00            
ATOM   1395 HD13 LEU X  87      68.592  58.867  72.808  0.00  0.00            
ATOM   1396  CD2 LEU X  87      68.651  56.339  72.090  0.00  0.00            
ATOM   1397 HD21 LEU X  87      69.619  56.752  72.371  0.00  0.00            
ATOM   1398 HD22 LEU X  87      68.558  55.253  72.075  0.00  0.00            
ATOM   1399 HD23 LEU X  87      68.450  56.686  71.076  0.00  0.00            
ATOM   1400  C   LEU X  87      67.470  54.978  76.247  0.00  0.00            
ATOM   1401  O   LEU X  87      68.348  55.424  76.983  0.00  0.00            
ATOM   1402  N   ILE X  88      66.356  54.402  76.801  0.00  0.00            
ATOM   1403  H   ILE X  88      65.725  54.022  76.109  0.00  0.00            
ATOM   1404  CA  ILE X  88      66.174  54.037  78.179  0.00  0.00            
ATOM   1405  HA  ILE X  88      67.063  54.257  78.770  0.00  0.00            
ATOM   1406  CB  ILE X  88      64.997  54.817  78.801  0.00  0.00            
ATOM   1407  HB  ILE X  88      64.066  54.529  78.312  0.00  0.00            
ATOM   1408  CG2 ILE X  88      64.903  54.436  80.291  0.00  0.00            
ATOM   1409 HG21 ILE X  88      64.214  55.090  80.825  0.00  0.00            
ATOM   1410 HG22 ILE X  88      65.902  54.512  80.721  0.00  0.00            
ATOM   1411 HG23 ILE X  88      64.442  53.456  80.408  0.00  0.00            
ATOM   1412  CG1 ILE X  88      65.069  56.283  78.648  0.00  0.00            
ATOM   1413 HG12 ILE X  88      65.985  56.711  79.056  0.00  0.00            
ATOM   1414 HG13 ILE X  88      65.070  56.485  77.577  0.00  0.00            
ATOM   1415  CD1 ILE X  88      63.863  57.059  79.128  0.00  0.00            
ATOM   1416 HD11 ILE X  88      62.942  56.513  78.926  0.00  0.00            
ATOM   1417 HD12 ILE X  88      63.816  58.022  78.618  0.00  0.00            
ATOM   1418 HD13 ILE X  88      64.040  57.149  80.200  0.00  0.00            
ATOM   1419  C   ILE X  88      66.053  52.503  78.305  0.00  0.00            
ATOM   1420  O   ILE X  88      66.760  51.878  79.049  0.00  0.00            
ATOM   1421  N   ASP X  89      65.159  51.803  77.562  0.00  0.00            
ATOM   1422  H   ASP X  89      64.649  52.337  76.872  0.00  0.00            
ATOM   1423  CA  ASP X  89      65.003  50.335  77.501  0.00  0.00            
ATOM   1424  HA  ASP X  89      64.725  49.929  78.474  0.00  0.00            
ATOM   1425  CB  ASP X  89      63.723  49.903  76.629  0.00  0.00            
ATOM   1426  HB2 ASP X  89      62.925  50.536  77.018  0.00  0.00            
ATOM   1427  HB3 ASP X  89      63.780  50.301  75.616  0.00  0.00            
ATOM   1428  CG  ASP X  89      63.449  48.383  76.744  0.00  0.00            
ATOM   1429  OD1 ASP X  89      62.600  47.938  77.509  0.00  0.00            
ATOM   1430  OD2 ASP X  89      64.080  47.642  75.902  0.00  0.00            
ATOM   1431  C   ASP X  89      66.286  49.695  77.033  0.00  0.00            
ATOM   1432  O   ASP X  89      66.903  48.968  77.783  0.00  0.00            
ATOM   1433  N   LEU X  90      66.720  49.935  75.746  0.00  0.00            
ATOM   1434  H   LEU X  90      66.219  50.569  75.139  0.00  0.00            
ATOM   1435  CA  LEU X  90      67.894  49.333  75.187  0.00  0.00            
ATOM   1436  HA  LEU X  90      68.157  48.466  75.793  0.00  0.00            
ATOM   1437  CB  LEU X  90      67.542  48.938  73.751  0.00  0.00            
ATOM   1438  HB2 LEU X  90      66.534  48.523  73.753  0.00  0.00            
ATOM   1439  HB3 LEU X  90      67.422  49.827  73.131  0.00  0.00            
ATOM   1440  CG  LEU X  90      68.488  47.949  73.062  0.00  0.00            
ATOM   1441  HG  LEU X  90      69.422  48.469  72.848  0.00  0.00            
ATOM   1442  CD1 LEU X  90      68.832  46.725  73.956  0.00  0.00            
ATOM   1443 HD11 LEU X  90      68.896  45.830  73.337  0.00  0.00            
ATOM   1444 HD12 LEU X  90      68.073  46.509  74.708  0.00  0.00            
ATOM   1445 HD13 LEU X  90      69.759  46.968  74.474  0.00  0.00            
ATOM   1446  CD2 LEU X  90      67.922  47.604  71.650  0.00  0.00            
ATOM   1447 HD21 LEU X  90      68.583  46.942  71.090  0.00  0.00            
ATOM   1448 HD22 LEU X  90      66.961  47.115  71.811  0.00  0.00            
ATOM   1449 HD23 LEU X  90      67.814  48.569  71.156  0.00  0.00            
ATOM   1450  C   LEU X  90      69.094  50.243  75.266  0.00  0.00            
ATOM   1451  O   LEU X  90      70.174  49.949  74.684  0.00  0.00            
ATOM   1452  N   GLY X  91      69.035  51.339  76.093  0.00  0.00            
ATOM   1453  H   GLY X  91      68.276  51.477  76.744  0.00  0.00            
ATOM   1454  CA  GLY X  91      70.014  52.475  76.021  0.00  0.00            
ATOM   1455  HA2 GLY X  91      70.008  52.897  75.016  0.00  0.00            
ATOM   1456  HA3 GLY X  91      69.695  53.176  76.793  0.00  0.00            
ATOM   1457  C   GLY X  91      71.457  52.051  76.294  0.00  0.00            
ATOM   1458  O   GLY X  91      72.380  52.741  75.906  0.00  0.00            
ATOM   1459  N   GLU X  92      71.681  50.926  77.007  0.00  0.00            
ATOM   1460  H   GLU X  92      70.914  50.453  77.464  0.00  0.00            
ATOM   1461  CA  GLU X  92      73.043  50.321  77.192  0.00  0.00            
ATOM   1462  HA  GLU X  92      73.717  51.025  77.679  0.00  0.00            
ATOM   1463  CB  GLU X  92      72.856  49.098  78.068  0.00  0.00            
ATOM   1464  HB2 GLU X  92      72.184  48.347  77.652  0.00  0.00            
ATOM   1465  HB3 GLU X  92      73.801  48.558  78.130  0.00  0.00            
ATOM   1466  CG  GLU X  92      72.513  49.464  79.535  0.00  0.00            
ATOM   1467  HG2 GLU X  92      73.201  50.285  79.739  0.00  0.00            
ATOM   1468  HG3 GLU X  92      71.466  49.767  79.548  0.00  0.00            
ATOM   1469  CD  GLU X  92      72.797  48.270  80.397  0.00  0.00            
ATOM   1470  OE1 GLU X  92      72.070  47.218  80.340  0.00  0.00            
ATOM   1471  OE2 GLU X  92      73.806  48.200  81.158  0.00  0.00            
ATOM   1472  C   GLU X  92      73.825  49.920  75.922  0.00  0.00            
ATOM   1473  O   GLU X  92      75.028  49.798  75.976  0.00  0.00            
ATOM   1474  N   GLU X  93      73.191  49.855  74.704  0.00  0.00            
ATOM   1475  H   GLU X  93      72.191  49.989  74.744  0.00  0.00            
ATOM   1476  CA  GLU X  93      73.765  49.413  73.434  0.00  0.00            
ATOM   1477  HA  GLU X  93      74.629  48.798  73.685  0.00  0.00            
ATOM   1478  CB  GLU X  93      72.750  48.575  72.626  0.00  0.00            
ATOM   1479  HB2 GLU X  93      71.864  49.151  72.361  0.00  0.00            
ATOM   1480  HB3 GLU X  93      73.197  48.454  71.639  0.00  0.00            
ATOM   1481  CG  GLU X  93      72.334  47.276  73.318  0.00  0.00            
ATOM   1482  HG2 GLU X  93      72.109  47.517  74.356  0.00  0.00            
ATOM   1483  HG3 GLU X  93      71.383  46.873  72.971  0.00  0.00            
ATOM   1484  CD  GLU X  93      73.431  46.351  73.127  0.00  0.00            
ATOM   1485  OE1 GLU X  93      73.455  45.552  72.183  0.00  0.00            
ATOM   1486  OE2 GLU X  93      74.404  46.420  73.913  0.00  0.00            
ATOM   1487  C   GLU X  93      74.138  50.604  72.533  0.00  0.00            
ATOM   1488  O   GLU X  93      74.610  50.376  71.396  0.00  0.00            
ATOM   1489  N   PHE X  94      73.891  51.835  72.949  0.00  0.00            
ATOM   1490  H   PHE X  94      73.506  51.872  73.882  0.00  0.00            
ATOM   1491  CA  PHE X  94      74.016  53.142  72.282  0.00  0.00            
ATOM   1492  HA  PHE X  94      73.999  52.974  71.205  0.00  0.00            
ATOM   1493  CB  PHE X  94      72.739  53.937  72.538  0.00  0.00            
ATOM   1494  HB2 PHE X  94      72.517  53.904  73.605  0.00  0.00            
ATOM   1495  HB3 PHE X  94      72.795  55.023  72.453  0.00  0.00            
ATOM   1496  CG  PHE X  94      71.473  53.528  71.835  0.00  0.00            
ATOM   1497  CD1 PHE X  94      70.928  54.310  70.846  0.00  0.00            
ATOM   1498  HD1 PHE X  94      71.332  55.287  70.623  0.00  0.00            
ATOM   1499  CE1 PHE X  94      69.839  53.827  70.043  0.00  0.00            
ATOM   1500  HE1 PHE X  94      69.363  54.480  69.326  0.00  0.00            
ATOM   1501  CZ  PHE X  94      69.324  52.517  70.318  0.00  0.00            
ATOM   1502  HZ  PHE X  94      68.400  52.184  69.869  0.00  0.00            
ATOM   1503  CE2 PHE X  94      69.867  51.716  71.330  0.00  0.00            
ATOM   1504  HE2 PHE X  94      69.451  50.744  71.549  0.00  0.00            
ATOM   1505  CD2 PHE X  94      70.917  52.257  72.156  0.00  0.00            
ATOM   1506  HD2 PHE X  94      71.368  51.738  72.989  0.00  0.00            
ATOM   1507  C   PHE X  94      75.325  53.857  72.655  0.00  0.00            
ATOM   1508  O   PHE X  94      75.146  54.868  73.377  0.00  0.00            
ATOM   1509  N   SER X  95      76.561  53.409  72.381  0.00  0.00            
ATOM   1510  H   SER X  95      76.601  52.488  71.968  0.00  0.00            
ATOM   1511  CA  SER X  95      77.834  53.953  73.067  0.00  0.00            
ATOM   1512  HA  SER X  95      77.736  54.793  73.755  0.00  0.00            
ATOM   1513  CB  SER X  95      78.585  52.880  73.880  0.00  0.00            
ATOM   1514  HB2 SER X  95      79.280  52.356  73.225  0.00  0.00            
ATOM   1515  HB3 SER X  95      79.160  53.321  74.695  0.00  0.00            
ATOM   1516  OG  SER X  95      77.678  51.924  74.356  0.00  0.00            
ATOM   1517  HG  SER X  95      78.039  51.059  74.565  0.00  0.00            
ATOM   1518  C   SER X  95      78.806  54.511  72.014  0.00  0.00            
ATOM   1519  O   SER X  95      79.898  54.935  72.359  0.00  0.00            
ATOM   1520  N   GLY X  96      78.474  54.451  70.712  0.00  0.00            
ATOM   1521  H   GLY X  96      77.639  53.923  70.504  0.00  0.00            
ATOM   1522  CA  GLY X  96      79.084  55.209  69.615  0.00  0.00            
ATOM   1523  HA2 GLY X  96      79.989  55.743  69.905  0.00  0.00            
ATOM   1524  HA3 GLY X  96      79.385  54.453  68.890  0.00  0.00            
ATOM   1525  C   GLY X  96      78.145  56.182  68.920  0.00  0.00            
ATOM   1526  O   GLY X  96      76.976  56.411  69.281  0.00  0.00            
ATOM   1527  N   ARG X  97      78.690  56.762  67.827  0.00  0.00            
ATOM   1528  H   ARG X  97      79.456  56.301  67.358  0.00  0.00            
ATOM   1529  CA  ARG X  97      78.041  57.737  66.869  0.00  0.00            
ATOM   1530  HA  ARG X  97      76.969  57.842  67.032  0.00  0.00            
ATOM   1531  CB  ARG X  97      78.585  59.120  67.015  0.00  0.00            
ATOM   1532  HB2 ARG X  97      79.637  59.231  66.754  0.00  0.00            
ATOM   1533  HB3 ARG X  97      78.066  59.862  66.409  0.00  0.00            
ATOM   1534  CG  ARG X  97      78.436  59.641  68.502  0.00  0.00            
ATOM   1535  HG2 ARG X  97      77.404  59.550  68.841  0.00  0.00            
ATOM   1536  HG3 ARG X  97      79.139  59.108  69.143  0.00  0.00            
ATOM   1537  CD  ARG X  97      78.883  61.123  68.601  0.00  0.00            
ATOM   1538  HD2 ARG X  97      79.919  61.262  68.294  0.00  0.00            
ATOM   1539  HD3 ARG X  97      78.277  61.725  67.923  0.00  0.00            
ATOM   1540  NE  ARG X  97      78.616  61.706  69.960  0.00  0.00            
ATOM   1541  HE  ARG X  97      79.429  61.953  70.505  0.00  0.00            
ATOM   1542  CZ  ARG X  97      77.455  61.914  70.589  0.00  0.00            
ATOM   1543  NH1 ARG X  97      76.269  61.668  70.143  0.00  0.00            
ATOM   1544 HH11 ARG X  97      76.190  61.142  69.284  0.00  0.00            
ATOM   1545 HH12 ARG X  97      75.461  62.127  70.539  0.00  0.00            
ATOM   1546  NH2 ARG X  97      77.377  62.420  71.815  0.00  0.00            
ATOM   1547 HH21 ARG X  97      78.253  62.631  72.271  0.00  0.00            
ATOM   1548 HH22 ARG X  97      76.566  62.218  72.383  0.00  0.00            
ATOM   1549  C   ARG X  97      78.048  57.359  65.420  0.00  0.00            
ATOM   1550  O   ARG X  97      78.785  56.460  65.046  0.00  0.00            
ATOM   1551  N   GLY X  98      77.277  58.140  64.584  0.00  0.00            
ATOM   1552  H   GLY X  98      76.647  58.846  64.936  0.00  0.00            
ATOM   1553  CA  GLY X  98      77.170  58.046  63.159  0.00  0.00            
ATOM   1554  HA2 GLY X  98      76.984  57.038  62.789  0.00  0.00            
ATOM   1555  HA3 GLY X  98      76.418  58.743  62.793  0.00  0.00            
ATOM   1556  C   GLY X  98      78.455  58.473  62.434  0.00  0.00            
ATOM   1557  O   GLY X  98      79.459  58.665  63.118  0.00  0.00            
ATOM   1558  N   HIE X  99      78.404  58.674  61.114  0.00  0.00            
ATOM   1559  H   HIE X  99      77.515  58.442  60.694  0.00  0.00            
ATOM   1560  CA  HIE X  99      79.641  58.854  60.310  0.00  0.00            
ATOM   1561  HA  HIE X  99      80.416  58.179  60.674  0.00  0.00            
ATOM   1562  CB  HIE X  99      79.243  58.312  58.924  0.00  0.00            
ATOM   1563  HB2 HIE X  99      78.701  57.373  59.031  0.00  0.00            
ATOM   1564  HB3 HIE X  99      78.494  58.910  58.405  0.00  0.00            
ATOM   1565  CG  HIE X  99      80.423  57.981  58.023  0.00  0.00            
ATOM   1566  ND1 HIE X  99      81.738  58.171  58.355  0.00  0.00            
ATOM   1567  CE1 HIE X  99      82.498  57.862  57.311  0.00  0.00            
ATOM   1568  HE1 HIE X  99      83.573  57.946  57.248  0.00  0.00            
ATOM   1569  NE2 HIE X  99      81.721  57.448  56.329  0.00  0.00            
ATOM   1570  HE2 HIE X  99      82.020  57.197  55.398  0.00  0.00            
ATOM   1571  CD2 HIE X  99      80.409  57.548  56.757  0.00  0.00            
ATOM   1572  HD2 HIE X  99      79.557  57.418  56.106  0.00  0.00            
ATOM   1573  C   HIE X  99      80.202  60.324  60.271  0.00  0.00            
ATOM   1574  O   HIE X  99      79.572  61.311  59.839  0.00  0.00            
ATOM   1575  N   PHE X 100      81.461  60.411  60.590  0.00  0.00            
ATOM   1576  H   PHE X 100      81.899  59.527  60.807  0.00  0.00            
ATOM   1577  CA  PHE X 100      82.340  61.628  60.469  0.00  0.00            
ATOM   1578  HA  PHE X 100      81.890  62.446  59.906  0.00  0.00            
ATOM   1579  CB  PHE X 100      82.582  62.147  61.984  0.00  0.00            
ATOM   1580  HB2 PHE X 100      83.246  61.520  62.580  0.00  0.00            
ATOM   1581  HB3 PHE X 100      83.064  63.124  61.954  0.00  0.00            
ATOM   1582  CG  PHE X 100      81.265  62.386  62.653  0.00  0.00            
ATOM   1583  CD1 PHE X 100      80.750  61.549  63.638  0.00  0.00            
ATOM   1584  HD1 PHE X 100      81.298  60.650  63.881  0.00  0.00            
ATOM   1585  CE1 PHE X 100      79.455  61.918  64.105  0.00  0.00            
ATOM   1586  HE1 PHE X 100      78.947  61.267  64.802  0.00  0.00            
ATOM   1587  CZ  PHE X 100      78.692  62.986  63.591  0.00  0.00            
ATOM   1588  HZ  PHE X 100      77.698  63.059  64.007  0.00  0.00            
ATOM   1589  CE2 PHE X 100      79.257  63.809  62.603  0.00  0.00            
ATOM   1590  HE2 PHE X 100      78.707  64.701  62.343  0.00  0.00            
ATOM   1591  CD2 PHE X 100      80.498  63.446  62.112  0.00  0.00            
ATOM   1592  HD2 PHE X 100      80.856  64.019  61.270  0.00  0.00            
ATOM   1593  C   PHE X 100      83.663  61.372  59.751  0.00  0.00            
ATOM   1594  O   PHE X 100      84.641  61.161  60.458  0.00  0.00            
ATOM   1595  N   PRO X 101      83.698  61.473  58.433  0.00  0.00            
ATOM   1596  CD  PRO X 101      82.540  61.834  57.547  0.00  0.00            
ATOM   1597  HD2 PRO X 101      82.136  62.800  57.851  0.00  0.00            
ATOM   1598  HD3 PRO X 101      81.977  60.906  57.651  0.00  0.00            
ATOM   1599  CG  PRO X 101      83.179  61.849  56.177  0.00  0.00            
ATOM   1600  HG2 PRO X 101      83.436  62.836  55.791  0.00  0.00            
ATOM   1601  HG3 PRO X 101      82.603  61.506  55.317  0.00  0.00            
ATOM   1602  CB  PRO X 101      84.491  61.109  56.267  0.00  0.00            
ATOM   1603  HB2 PRO X 101      85.176  61.449  55.490  0.00  0.00            
ATOM   1604  HB3 PRO X 101      84.318  60.036  56.183  0.00  0.00            
ATOM   1605  CA  PRO X 101      84.924  61.326  57.719  0.00  0.00            
ATOM   1606  HA  PRO X 101      85.341  60.363  58.013  0.00  0.00            
ATOM   1607  C   PRO X 101      85.988  62.461  57.937  0.00  0.00            
ATOM   1608  O   PRO X 101      87.147  62.131  57.603  0.00  0.00            
ATOM   1609  N   LEU X 102      85.667  63.636  58.560  0.00  0.00            
ATOM   1610  H   LEU X 102      84.719  63.658  58.909  0.00  0.00            
ATOM   1611  CA  LEU X 102      86.553  64.790  58.804  0.00  0.00            
ATOM   1612  HA  LEU X 102      87.545  64.569  58.410  0.00  0.00            
ATOM   1613  CB  LEU X 102      86.041  66.023  57.920  0.00  0.00            
ATOM   1614  HB2 LEU X 102      85.211  66.516  58.426  0.00  0.00            
ATOM   1615  HB3 LEU X 102      86.862  66.739  57.884  0.00  0.00            
ATOM   1616  CG  LEU X 102      85.698  65.720  56.407  0.00  0.00            
ATOM   1617  HG  LEU X 102      84.843  65.068  56.224  0.00  0.00            
ATOM   1618  CD1 LEU X 102      85.533  67.093  55.708  0.00  0.00            
ATOM   1619 HD11 LEU X 102      84.680  67.641  56.106  0.00  0.00            
ATOM   1620 HD12 LEU X 102      85.231  66.924  54.674  0.00  0.00            
ATOM   1621 HD13 LEU X 102      86.384  67.774  55.703  0.00  0.00            
ATOM   1622  CD2 LEU X 102      86.907  65.090  55.618  0.00  0.00            
ATOM   1623 HD21 LEU X 102      86.825  65.097  54.531  0.00  0.00            
ATOM   1624 HD22 LEU X 102      87.798  65.663  55.876  0.00  0.00            
ATOM   1625 HD23 LEU X 102      87.097  64.100  56.032  0.00  0.00            
ATOM   1626  C   LEU X 102      86.629  65.123  60.350  0.00  0.00            
ATOM   1627  O   LEU X 102      87.617  65.569  60.857  0.00  0.00            
ATOM   1628  N   ALA X 103      85.615  64.943  61.168  0.00  0.00            
ATOM   1629  H   ALA X 103      84.829  64.515  60.699  0.00  0.00            
ATOM   1630  CA  ALA X 103      85.516  65.522  62.500  0.00  0.00            
ATOM   1631  HA  ALA X 103      85.867  66.546  62.373  0.00  0.00            
ATOM   1632  CB  ALA X 103      84.065  65.687  62.906  0.00  0.00            
ATOM   1633  HB1 ALA X 103      83.738  64.781  63.415  0.00  0.00            
ATOM   1634  HB2 ALA X 103      83.368  65.826  62.081  0.00  0.00            
ATOM   1635  HB3 ALA X 103      83.958  66.471  63.656  0.00  0.00            
ATOM   1636  C   ALA X 103      86.412  64.984  63.558  0.00  0.00            
ATOM   1637  O   ALA X 103      86.613  65.726  64.515  0.00  0.00            
ATOM   1638  N   GLU X 104      86.936  63.783  63.476  0.00  0.00            
ATOM   1639  H   GLU X 104      86.817  63.139  62.707  0.00  0.00            
ATOM   1640  CA  GLU X 104      88.065  63.345  64.344  0.00  0.00            
ATOM   1641  HA  GLU X 104      87.971  63.911  65.270  0.00  0.00            
ATOM   1642  CB  GLU X 104      87.942  61.861  64.653  0.00  0.00            
ATOM   1643  HB2 GLU X 104      86.891  61.644  64.846  0.00  0.00            
ATOM   1644  HB3 GLU X 104      88.388  61.279  63.847  0.00  0.00            
ATOM   1645  CG  GLU X 104      88.753  61.446  65.912  0.00  0.00            
ATOM   1646  HG2 GLU X 104      89.813  61.698  65.869  0.00  0.00            
ATOM   1647  HG3 GLU X 104      88.335  61.947  66.786  0.00  0.00            
ATOM   1648  CD  GLU X 104      88.749  59.872  66.139  0.00  0.00            
ATOM   1649  OE1 GLU X 104      88.831  59.422  67.299  0.00  0.00            
ATOM   1650  OE2 GLU X 104      88.831  59.151  65.097  0.00  0.00            
ATOM   1651  C   GLU X 104      89.385  63.607  63.626  0.00  0.00            
ATOM   1652  O   GLU X 104      90.338  64.045  64.291  0.00  0.00            
ATOM   1653  N   ARG X 105      89.417  63.466  62.328  0.00  0.00            
ATOM   1654  H   ARG X 105      88.596  63.091  61.874  0.00  0.00            
ATOM   1655  CA  ARG X 105      90.640  63.808  61.585  0.00  0.00            
ATOM   1656  HA  ARG X 105      91.422  63.280  62.130  0.00  0.00            
ATOM   1657  CB  ARG X 105      90.583  63.322  60.055  0.00  0.00            
ATOM   1658  HB2 ARG X 105      89.731  63.793  59.564  0.00  0.00            
ATOM   1659  HB3 ARG X 105      91.503  63.495  59.496  0.00  0.00            
ATOM   1660  CG  ARG X 105      90.332  61.785  60.059  0.00  0.00            
ATOM   1661  HG2 ARG X 105      91.076  61.290  60.684  0.00  0.00            
ATOM   1662  HG3 ARG X 105      89.268  61.639  60.251  0.00  0.00            
ATOM   1663  CD  ARG X 105      90.503  61.214  58.661  0.00  0.00            
ATOM   1664  HD2 ARG X 105      89.817  61.691  57.961  0.00  0.00            
ATOM   1665  HD3 ARG X 105      91.498  61.480  58.306  0.00  0.00            
ATOM   1666  NE  ARG X 105      90.342  59.783  58.571  0.00  0.00            
ATOM   1667  HE  ARG X 105      91.120  59.234  58.909  0.00  0.00            
ATOM   1668  CZ  ARG X 105      89.306  59.047  58.239  0.00  0.00            
ATOM   1669  NH1 ARG X 105      88.242  59.572  57.701  0.00  0.00            
ATOM   1670 HH11 ARG X 105      88.060  60.564  57.755  0.00  0.00            
ATOM   1671 HH12 ARG X 105      87.442  58.964  57.600  0.00  0.00            
ATOM   1672  NH2 ARG X 105      89.421  57.759  58.259  0.00  0.00            
ATOM   1673 HH21 ARG X 105      90.161  57.246  58.716  0.00  0.00            
ATOM   1674 HH22 ARG X 105      88.700  57.180  57.854  0.00  0.00            
ATOM   1675  C   ARG X 105      91.112  65.250  61.744  0.00  0.00            
ATOM   1676  O   ARG X 105      92.298  65.508  61.952  0.00  0.00            
ATOM   1677  N   ALA X 106      90.212  66.170  61.786  0.00  0.00            
ATOM   1678  H   ALA X 106      89.254  65.890  61.637  0.00  0.00            
ATOM   1679  CA  ALA X 106      90.431  67.636  61.827  0.00  0.00            
ATOM   1680  HA  ALA X 106      91.292  67.889  61.207  0.00  0.00            
ATOM   1681  CB  ALA X 106      89.204  68.418  61.276  0.00  0.00            
ATOM   1682  HB1 ALA X 106      89.117  68.022  60.264  0.00  0.00            
ATOM   1683  HB2 ALA X 106      89.278  69.503  61.351  0.00  0.00            
ATOM   1684  HB3 ALA X 106      88.267  68.127  61.750  0.00  0.00            
ATOM   1685  C   ALA X 106      90.763  68.092  63.325  0.00  0.00            
ATOM   1686  O   ALA X 106      90.792  69.273  63.646  0.00  0.00            
ATOM   1687  N   ASN X 107      90.786  67.147  64.187  0.00  0.00            
ATOM   1688  H   ASN X 107      90.558  66.221  63.853  0.00  0.00            
ATOM   1689  CA  ASN X 107      90.875  67.229  65.635  0.00  0.00            
ATOM   1690  HA  ASN X 107      91.144  68.262  65.854  0.00  0.00            
ATOM   1691  CB  ASN X 107      89.510  66.894  66.243  0.00  0.00            
ATOM   1692  HB2 ASN X 107      88.758  67.357  65.604  0.00  0.00            
ATOM   1693  HB3 ASN X 107      89.435  65.807  66.286  0.00  0.00            
ATOM   1694  CG  ASN X 107      89.286  67.585  67.590  0.00  0.00            
ATOM   1695  OD1 ASN X 107      88.788  68.707  67.654  0.00  0.00            
ATOM   1696  ND2 ASN X 107      89.615  66.937  68.653  0.00  0.00            
ATOM   1697 HD21 ASN X 107      90.037  66.032  68.501  0.00  0.00            
ATOM   1698 HD22 ASN X 107      89.508  67.413  69.537  0.00  0.00            
ATOM   1699  C   ASN X 107      92.066  66.322  65.964  0.00  0.00            
ATOM   1700  O   ASN X 107      92.011  65.736  66.996  0.00  0.00            
ATOM   1701  N   ARG X 108      93.020  66.131  65.014  0.00  0.00            
ATOM   1702  H   ARG X 108      92.954  66.771  64.235  0.00  0.00            
ATOM   1703  CA  ARG X 108      94.303  65.378  65.164  0.00  0.00            
ATOM   1704  HA  ARG X 108      94.704  65.376  64.150  0.00  0.00            
ATOM   1705  CB  ARG X 108      95.197  66.192  66.016  0.00  0.00            
ATOM   1706  HB2 ARG X 108      95.125  67.233  65.702  0.00  0.00            
ATOM   1707  HB3 ARG X 108      94.855  66.162  67.051  0.00  0.00            
ATOM   1708  CG  ARG X 108      96.684  65.759  65.797  0.00  0.00            
ATOM   1709  HG2 ARG X 108      96.888  64.801  66.275  0.00  0.00            
ATOM   1710  HG3 ARG X 108      96.732  65.565  64.725  0.00  0.00            
ATOM   1711  CD  ARG X 108      97.726  66.753  66.239  0.00  0.00            
ATOM   1712  HD2 ARG X 108      98.748  66.449  66.013  0.00  0.00            
ATOM   1713  HD3 ARG X 108      97.702  67.657  65.632  0.00  0.00            
ATOM   1714  NE  ARG X 108      97.483  67.045  67.682  0.00  0.00            
ATOM   1715  HE  ARG X 108      97.006  66.320  68.198  0.00  0.00            
ATOM   1716  CZ  ARG X 108      98.007  68.049  68.407  0.00  0.00            
ATOM   1717  NH1 ARG X 108      98.734  69.024  67.949  0.00  0.00            
ATOM   1718 HH11 ARG X 108      98.961  68.929  66.969  0.00  0.00            
ATOM   1719 HH12 ARG X 108      99.174  69.718  68.537  0.00  0.00            
ATOM   1720  NH2 ARG X 108      97.787  67.974  69.694  0.00  0.00            
ATOM   1721 HH21 ARG X 108      97.171  67.217  69.951  0.00  0.00            
ATOM   1722 HH22 ARG X 108      98.122  68.744  70.255  0.00  0.00            
ATOM   1723  C   ARG X 108      94.235  63.837  65.308  0.00  0.00            
ATOM   1724  O   ARG X 108      95.114  63.124  65.723  0.00  0.00            
ATOM   1725  N   GLY X 109      93.084  63.364  64.828  0.00  0.00            
ATOM   1726  H   GLY X 109      92.381  64.057  64.616  0.00  0.00            
ATOM   1727  CA  GLY X 109      92.694  61.986  65.114  0.00  0.00            
ATOM   1728  HA2 GLY X 109      91.773  61.810  64.559  0.00  0.00            
ATOM   1729  HA3 GLY X 109      93.436  61.245  64.815  0.00  0.00            
ATOM   1730  C   GLY X 109      92.282  61.646  66.543  0.00  0.00            
ATOM   1731  O   GLY X 109      92.285  60.418  66.832  0.00  0.00            
ATOM   1732  N   PHE X 110      91.989  62.653  67.346  0.00  0.00            
ATOM   1733  H   PHE X 110      91.912  63.589  66.975  0.00  0.00            
ATOM   1734  CA  PHE X 110      91.500  62.554  68.747  0.00  0.00            
ATOM   1735  HA  PHE X 110      91.165  61.532  68.927  0.00  0.00            
ATOM   1736  CB  PHE X 110      92.668  62.878  69.640  0.00  0.00            
ATOM   1737  HB2 PHE X 110      92.932  63.934  69.580  0.00  0.00            
ATOM   1738  HB3 PHE X 110      92.406  62.737  70.689  0.00  0.00            
ATOM   1739  CG  PHE X 110      93.994  62.160  69.431  0.00  0.00            
ATOM   1740  CD1 PHE X 110      94.961  62.740  68.577  0.00  0.00            
ATOM   1741  HD1 PHE X 110      94.802  63.752  68.235  0.00  0.00            
ATOM   1742  CE1 PHE X 110      96.200  62.056  68.380  0.00  0.00            
ATOM   1743  HE1 PHE X 110      96.968  62.588  67.838  0.00  0.00            
ATOM   1744  CZ  PHE X 110      96.434  60.774  68.936  0.00  0.00            
ATOM   1745  HZ  PHE X 110      97.354  60.257  68.708  0.00  0.00            
ATOM   1746  CE2 PHE X 110      95.501  60.278  69.852  0.00  0.00            
ATOM   1747  HE2 PHE X 110      95.682  59.337  70.352  0.00  0.00            
ATOM   1748  CD2 PHE X 110      94.268  60.949  70.059  0.00  0.00            
ATOM   1749  HD2 PHE X 110      93.524  60.604  70.762  0.00  0.00            
ATOM   1750  C   PHE X 110      90.223  63.304  69.049  0.00  0.00            
ATOM   1751  O   PHE X 110      89.522  63.921  68.192  0.00  0.00            
ATOM   1752  N   GLY X 111      89.839  63.258  70.369  0.00  0.00            
ATOM   1753  H   GLY X 111      90.345  62.656  71.004  0.00  0.00            
ATOM   1754  CA  GLY X 111      88.670  64.054  70.900  0.00  0.00            
ATOM   1755  HA2 GLY X 111      88.985  64.891  71.524  0.00  0.00            
ATOM   1756  HA3 GLY X 111      88.058  64.522  70.130  0.00  0.00            
ATOM   1757  C   GLY X 111      87.642  63.169  71.707  0.00  0.00            
ATOM   1758  O   GLY X 111      87.930  62.088  72.255  0.00  0.00            
ATOM   1759  N   ILE X 112      86.455  63.813  71.903  0.00  0.00            
ATOM   1760  H   ILE X 112      86.189  64.680  71.457  0.00  0.00            
ATOM   1761  CA  ILE X 112      85.333  63.149  72.670  0.00  0.00            
ATOM   1762  HA  ILE X 112      85.544  62.079  72.688  0.00  0.00            
ATOM   1763  CB  ILE X 112      85.286  63.631  74.190  0.00  0.00            
ATOM   1764  HB  ILE X 112      86.317  63.714  74.534  0.00  0.00            
ATOM   1765  CG2 ILE X 112      84.750  65.058  74.266  0.00  0.00            
ATOM   1766 HG21 ILE X 112      85.068  65.692  73.439  0.00  0.00            
ATOM   1767 HG22 ILE X 112      84.914  65.506  75.246  0.00  0.00            
ATOM   1768 HG23 ILE X 112      83.681  64.958  74.081  0.00  0.00            
ATOM   1769  CG1 ILE X 112      84.494  62.633  75.131  0.00  0.00            
ATOM   1770 HG12 ILE X 112      83.433  62.652  74.881  0.00  0.00            
ATOM   1771 HG13 ILE X 112      84.897  61.646  74.902  0.00  0.00            
ATOM   1772  CD1 ILE X 112      84.547  63.058  76.615  0.00  0.00            
ATOM   1773 HD11 ILE X 112      83.900  62.463  77.259  0.00  0.00            
ATOM   1774 HD12 ILE X 112      84.153  64.050  76.838  0.00  0.00            
ATOM   1775 HD13 ILE X 112      85.590  63.022  76.929  0.00  0.00            
ATOM   1776  C   ILE X 112      83.944  63.269  72.046  0.00  0.00            
ATOM   1777  O   ILE X 112      83.181  62.293  72.174  0.00  0.00            
ATOM   1778  N   VAL X 113      83.571  64.429  71.417  0.00  0.00            
ATOM   1779  H   VAL X 113      84.204  65.214  71.348  0.00  0.00            
ATOM   1780  CA  VAL X 113      82.298  64.721  70.811  0.00  0.00            
ATOM   1781  HA  VAL X 113      81.577  64.393  71.560  0.00  0.00            
ATOM   1782  CB  VAL X 113      82.154  66.250  70.512  0.00  0.00            
ATOM   1783  HB  VAL X 113      82.931  66.380  69.758  0.00  0.00            
ATOM   1784  CG1 VAL X 113      80.737  66.769  69.992  0.00  0.00            
ATOM   1785 HG11 VAL X 113      80.922  67.692  69.443  0.00  0.00            
ATOM   1786 HG12 VAL X 113      80.304  66.102  69.247  0.00  0.00            
ATOM   1787 HG13 VAL X 113      79.990  66.861  70.780  0.00  0.00            
ATOM   1788  CG2 VAL X 113      82.560  67.106  71.783  0.00  0.00            
ATOM   1789 HG21 VAL X 113      82.163  68.104  71.596  0.00  0.00            
ATOM   1790 HG22 VAL X 113      83.643  67.112  71.904  0.00  0.00            
ATOM   1791 HG23 VAL X 113      82.062  66.734  72.678  0.00  0.00            
ATOM   1792  C   VAL X 113      82.012  63.943  69.542  0.00  0.00            
ATOM   1793  O   VAL X 113      80.935  63.456  69.412  0.00  0.00            
ATOM   1794  N   PHE X 114      82.961  63.602  68.652  0.00  0.00            
ATOM   1795  H   PHE X 114      83.880  63.993  68.801  0.00  0.00            
ATOM   1796  CA  PHE X 114      82.809  62.719  67.503  0.00  0.00            
ATOM   1797  HA  PHE X 114      81.881  62.179  67.688  0.00  0.00            
ATOM   1798  CB  PHE X 114      82.651  63.475  66.249  0.00  0.00            
ATOM   1799  HB2 PHE X 114      83.635  63.767  65.880  0.00  0.00            
ATOM   1800  HB3 PHE X 114      82.217  62.772  65.538  0.00  0.00            
ATOM   1801  CG  PHE X 114      81.757  64.707  66.242  0.00  0.00            
ATOM   1802  CD1 PHE X 114      80.366  64.486  66.198  0.00  0.00            
ATOM   1803  HD1 PHE X 114      79.925  63.501  66.203  0.00  0.00            
ATOM   1804  CE1 PHE X 114      79.463  65.534  66.242  0.00  0.00            
ATOM   1805  HE1 PHE X 114      78.398  65.383  66.345  0.00  0.00            
ATOM   1806  CZ  PHE X 114      79.988  66.827  66.274  0.00  0.00            
ATOM   1807  HZ  PHE X 114      79.277  67.632  66.157  0.00  0.00            
ATOM   1808  CE2 PHE X 114      81.429  67.104  66.173  0.00  0.00            
ATOM   1809  HE2 PHE X 114      81.813  68.111  66.113  0.00  0.00            
ATOM   1810  CD2 PHE X 114      82.323  65.992  66.254  0.00  0.00            
ATOM   1811  HD2 PHE X 114      83.395  66.118  66.293  0.00  0.00            
ATOM   1812  C   PHE X 114      83.839  61.584  67.493  0.00  0.00            
ATOM   1813  O   PHE X 114      83.605  60.735  66.694  0.00  0.00            
ATOM   1814  N   SER X 115      84.867  61.460  68.378  0.00  0.00            
ATOM   1815  H   SER X 115      84.940  62.205  69.056  0.00  0.00            
ATOM   1816  CA  SER X 115      85.676  60.216  68.470  0.00  0.00            
ATOM   1817  HA  SER X 115      86.186  59.980  67.535  0.00  0.00            
ATOM   1818  CB  SER X 115      86.738  60.317  69.626  0.00  0.00            
ATOM   1819  HB2 SER X 115      87.419  61.144  69.424  0.00  0.00            
ATOM   1820  HB3 SER X 115      86.347  60.408  70.639  0.00  0.00            
ATOM   1821  OG  SER X 115      87.455  59.070  69.509  0.00  0.00            
ATOM   1822  HG  SER X 115      88.115  59.250  68.836  0.00  0.00            
ATOM   1823  C   SER X 115      84.706  59.052  68.816  0.00  0.00            
ATOM   1824  O   SER X 115      83.803  59.261  69.670  0.00  0.00            
ATOM   1825  N   ASN X 116      84.915  57.844  68.337  0.00  0.00            
ATOM   1826  H   ASN X 116      85.837  57.569  68.029  0.00  0.00            
ATOM   1827  CA  ASN X 116      83.867  56.831  68.157  0.00  0.00            
ATOM   1828  HA  ASN X 116      83.103  56.877  68.933  0.00  0.00            
ATOM   1829  CB  ASN X 116      83.109  56.956  66.818  0.00  0.00            
ATOM   1830  HB2 ASN X 116      82.569  57.902  66.789  0.00  0.00            
ATOM   1831  HB3 ASN X 116      83.820  56.793  66.008  0.00  0.00            
ATOM   1832  CG  ASN X 116      82.019  55.893  66.507  0.00  0.00            
ATOM   1833  OD1 ASN X 116      81.405  55.311  67.434  0.00  0.00            
ATOM   1834  ND2 ASN X 116      81.606  55.666  65.322  0.00  0.00            
ATOM   1835 HD21 ASN X 116      81.955  56.198  64.536  0.00  0.00            
ATOM   1836 HD22 ASN X 116      80.850  55.006  65.214  0.00  0.00            
ATOM   1837  C   ASN X 116      84.524  55.411  68.328  0.00  0.00            
ATOM   1838  O   ASN X 116      84.734  54.769  67.344  0.00  0.00            
ATOM   1839  N   GLY X 117      85.003  55.079  69.516  0.00  0.00            
ATOM   1840  H   GLY X 117      84.668  55.612  70.306  0.00  0.00            
ATOM   1841  CA  GLY X 117      85.831  53.892  69.750  0.00  0.00            
ATOM   1842  HA2 GLY X 117      85.197  53.015  69.886  0.00  0.00            
ATOM   1843  HA3 GLY X 117      86.480  53.660  68.906  0.00  0.00            
ATOM   1844  C   GLY X 117      86.535  53.930  71.055  0.00  0.00            
ATOM   1845  O   GLY X 117      85.994  54.445  71.977  0.00  0.00            
ATOM   1846  N   LYS X 118      87.725  53.446  71.180  0.00  0.00            
ATOM   1847  H   LYS X 118      88.106  52.995  70.360  0.00  0.00            
ATOM   1848  CA  LYS X 118      88.457  53.400  72.409  0.00  0.00            
ATOM   1849  HA  LYS X 118      87.792  53.135  73.231  0.00  0.00            
ATOM   1850  CB  LYS X 118      89.568  52.315  72.355  0.00  0.00            
ATOM   1851  HB2 LYS X 118      89.136  51.421  71.905  0.00  0.00            
ATOM   1852  HB3 LYS X 118      90.333  52.598  71.632  0.00  0.00            
ATOM   1853  CG  LYS X 118      90.201  52.083  73.703  0.00  0.00            
ATOM   1854  HG2 LYS X 118      90.702  53.028  73.913  0.00  0.00            
ATOM   1855  HG3 LYS X 118      89.513  51.760  74.485  0.00  0.00            
ATOM   1856  CD  LYS X 118      91.308  50.992  73.570  0.00  0.00            
ATOM   1857  HD2 LYS X 118      90.847  50.030  73.345  0.00  0.00            
ATOM   1858  HD3 LYS X 118      92.094  51.224  72.852  0.00  0.00            
ATOM   1859  CE  LYS X 118      91.873  51.008  74.996  0.00  0.00            
ATOM   1860  HE2 LYS X 118      92.613  51.808  74.977  0.00  0.00            
ATOM   1861  HE3 LYS X 118      91.113  51.096  75.772  0.00  0.00            
ATOM   1862  NZ  LYS X 118      92.615  49.710  75.242  0.00  0.00            
ATOM   1863  HZ1 LYS X 118      91.996  48.938  75.445  0.00  0.00            
ATOM   1864  HZ2 LYS X 118      93.345  49.783  75.937  0.00  0.00            
ATOM   1865  HZ3 LYS X 118      93.184  49.443  74.451  0.00  0.00            
ATOM   1866  C   LYS X 118      89.090  54.735  72.780  0.00  0.00            
ATOM   1867  O   LYS X 118      89.053  55.048  73.890  0.00  0.00            
ATOM   1868  N   ARG X 119      89.489  55.568  71.811  0.00  0.00            
ATOM   1869  H   ARG X 119      89.508  55.086  70.924  0.00  0.00            
ATOM   1870  CA  ARG X 119      89.776  56.937  72.090  0.00  0.00            
ATOM   1871  HA  ARG X 119      90.534  56.885  72.872  0.00  0.00            
ATOM   1872  CB  ARG X 119      90.238  57.688  70.860  0.00  0.00            
ATOM   1873  HB2 ARG X 119      89.462  57.712  70.096  0.00  0.00            
ATOM   1874  HB3 ARG X 119      90.298  58.759  71.053  0.00  0.00            
ATOM   1875  CG  ARG X 119      91.574  57.201  70.252  0.00  0.00            
ATOM   1876  HG2 ARG X 119      92.365  57.184  71.001  0.00  0.00            
ATOM   1877  HG3 ARG X 119      91.504  56.183  69.868  0.00  0.00            
ATOM   1878  CD  ARG X 119      92.101  58.078  69.079  0.00  0.00            
ATOM   1879  HD2 ARG X 119      92.150  59.137  69.332  0.00  0.00            
ATOM   1880  HD3 ARG X 119      93.161  57.902  68.896  0.00  0.00            
ATOM   1881  NE  ARG X 119      91.223  57.821  67.919  0.00  0.00            
ATOM   1882  HE  ARG X 119      90.620  58.572  67.614  0.00  0.00            
ATOM   1883  CZ  ARG X 119      91.313  56.801  67.090  0.00  0.00            
ATOM   1884  NH1 ARG X 119      90.586  56.642  65.981  0.00  0.00            
ATOM   1885 HH11 ARG X 119      89.899  57.359  65.797  0.00  0.00            
ATOM   1886 HH12 ARG X 119      90.451  55.747  65.532  0.00  0.00            
ATOM   1887  NH2 ARG X 119      92.128  55.856  67.347  0.00  0.00            
ATOM   1888 HH21 ARG X 119      92.669  55.944  68.195  0.00  0.00            
ATOM   1889 HH22 ARG X 119      92.003  54.960  66.898  0.00  0.00            
ATOM   1890  C   ARG X 119      88.652  57.690  72.826  0.00  0.00            
ATOM   1891  O   ARG X 119      89.015  58.396  73.787  0.00  0.00            
ATOM   1892  N   TRP X 120      87.397  57.475  72.551  0.00  0.00            
ATOM   1893  H   TRP X 120      87.116  57.053  71.677  0.00  0.00            
ATOM   1894  CA  TRP X 120      86.289  58.033  73.373  0.00  0.00            
ATOM   1895  HA  TRP X 120      86.353  59.113  73.501  0.00  0.00            
ATOM   1896  CB  TRP X 120      84.958  57.981  72.686  0.00  0.00            
ATOM   1897  HB2 TRP X 120      85.004  58.835  72.011  0.00  0.00            
ATOM   1898  HB3 TRP X 120      84.780  57.069  72.116  0.00  0.00            
ATOM   1899  CG  TRP X 120      83.638  58.243  73.462  0.00  0.00            
ATOM   1900  CD1 TRP X 120      83.185  59.471  73.802  0.00  0.00            
ATOM   1901  HD1 TRP X 120      83.700  60.385  73.546  0.00  0.00            
ATOM   1902  NE1 TRP X 120      82.106  59.340  74.579  0.00  0.00            
ATOM   1903  HE1 TRP X 120      81.551  60.084  74.976  0.00  0.00            
ATOM   1904  CE2 TRP X 120      81.745  58.049  74.750  0.00  0.00            
ATOM   1905  CZ2 TRP X 120      80.576  57.462  75.308  0.00  0.00            
ATOM   1906  HZ2 TRP X 120      79.732  58.068  75.603  0.00  0.00            
ATOM   1907  CH2 TRP X 120      80.544  56.048  75.436  0.00  0.00            
ATOM   1908  HH2 TRP X 120      79.697  55.612  75.945  0.00  0.00            
ATOM   1909  CZ3 TRP X 120      81.580  55.240  74.943  0.00  0.00            
ATOM   1910  HZ3 TRP X 120      81.561  54.160  74.963  0.00  0.00            
ATOM   1911  CE3 TRP X 120      82.599  55.884  74.227  0.00  0.00            
ATOM   1912  HE3 TRP X 120      83.360  55.276  73.760  0.00  0.00            
ATOM   1913  CD2 TRP X 120      82.760  57.292  74.140  0.00  0.00            
ATOM   1914  C   TRP X 120      86.063  57.357  74.715  0.00  0.00            
ATOM   1915  O   TRP X 120      85.725  57.907  75.717  0.00  0.00            
ATOM   1916  N   LYS X 121      86.161  56.011  74.758  0.00  0.00            
ATOM   1917  H   LYS X 121      86.340  55.506  73.902  0.00  0.00            
ATOM   1918  CA  LYS X 121      85.853  55.170  75.937  0.00  0.00            
ATOM   1919  HA  LYS X 121      84.882  55.452  76.344  0.00  0.00            
ATOM   1920  CB  LYS X 121      85.775  53.719  75.499  0.00  0.00            
ATOM   1921  HB2 LYS X 121      85.066  53.588  74.681  0.00  0.00            
ATOM   1922  HB3 LYS X 121      86.673  53.253  75.093  0.00  0.00            
ATOM   1923  CG  LYS X 121      85.256  52.942  76.741  0.00  0.00            
ATOM   1924  HG2 LYS X 121      86.095  52.805  77.424  0.00  0.00            
ATOM   1925  HG3 LYS X 121      84.665  53.661  77.309  0.00  0.00            
ATOM   1926  CD  LYS X 121      84.455  51.612  76.381  0.00  0.00            
ATOM   1927  HD2 LYS X 121      84.257  51.048  77.292  0.00  0.00            
ATOM   1928  HD3 LYS X 121      83.465  51.909  76.035  0.00  0.00            
ATOM   1929  CE  LYS X 121      84.985  50.717  75.193  0.00  0.00            
ATOM   1930  HE2 LYS X 121      84.211  50.038  74.837  0.00  0.00            
ATOM   1931  HE3 LYS X 121      85.229  51.252  74.275  0.00  0.00            
ATOM   1932  NZ  LYS X 121      86.276  50.000  75.486  0.00  0.00            
ATOM   1933  HZ1 LYS X 121      85.985  49.082  75.793  0.00  0.00            
ATOM   1934  HZ2 LYS X 121      86.811  50.482  76.193  0.00  0.00            
ATOM   1935  HZ3 LYS X 121      86.765  49.789  74.628  0.00  0.00            
ATOM   1936  C   LYS X 121      86.875  55.427  77.056  0.00  0.00            
ATOM   1937  O   LYS X 121      86.472  55.744  78.138  0.00  0.00            
ATOM   1938  N   GLU X 122      88.168  55.519  76.736  0.00  0.00            
ATOM   1939  H   GLU X 122      88.459  55.102  75.864  0.00  0.00            
ATOM   1940  CA  GLU X 122      89.153  55.799  77.782  0.00  0.00            
ATOM   1941  HA  GLU X 122      88.865  55.255  78.682  0.00  0.00            
ATOM   1942  CB  GLU X 122      90.527  55.332  77.330  0.00  0.00            
ATOM   1943  HB2 GLU X 122      90.805  55.847  76.411  0.00  0.00            
ATOM   1944  HB3 GLU X 122      91.216  55.611  78.128  0.00  0.00            
ATOM   1945  CG  GLU X 122      90.676  53.858  76.988  0.00  0.00            
ATOM   1946  HG2 GLU X 122      90.034  53.672  76.127  0.00  0.00            
ATOM   1947  HG3 GLU X 122      91.670  53.682  76.577  0.00  0.00            
ATOM   1948  CD  GLU X 122      90.469  52.892  78.082  0.00  0.00            
ATOM   1949  OE1 GLU X 122      91.455  52.315  78.590  0.00  0.00            
ATOM   1950  OE2 GLU X 122      89.317  52.614  78.524  0.00  0.00            
ATOM   1951  C   GLU X 122      89.185  57.278  78.262  0.00  0.00            
ATOM   1952  O   GLU X 122      89.579  57.578  79.376  0.00  0.00            
ATOM   1953  N   ILE X 123      88.588  58.225  77.516  0.00  0.00            
ATOM   1954  H   ILE X 123      88.232  58.054  76.586  0.00  0.00            
ATOM   1955  CA  ILE X 123      88.441  59.625  77.915  0.00  0.00            
ATOM   1956  HA  ILE X 123      89.279  59.726  78.605  0.00  0.00            
ATOM   1957  CB  ILE X 123      88.699  60.573  76.747  0.00  0.00            
ATOM   1958  HB  ILE X 123      89.559  60.257  76.156  0.00  0.00            
ATOM   1959  CG2 ILE X 123      87.642  60.485  75.717  0.00  0.00            
ATOM   1960 HG21 ILE X 123      86.682  60.827  76.103  0.00  0.00            
ATOM   1961 HG22 ILE X 123      87.408  59.458  75.436  0.00  0.00            
ATOM   1962 HG23 ILE X 123      87.849  60.943  74.749  0.00  0.00            
ATOM   1963  CG1 ILE X 123      88.859  62.066  77.256  0.00  0.00            
ATOM   1964 HG12 ILE X 123      88.847  62.587  76.299  0.00  0.00            
ATOM   1965 HG13 ILE X 123      88.096  62.453  77.932  0.00  0.00            
ATOM   1966  CD1 ILE X 123      90.300  62.356  77.801  0.00  0.00            
ATOM   1967 HD11 ILE X 123      91.010  61.939  77.087  0.00  0.00            
ATOM   1968 HD12 ILE X 123      90.392  61.856  78.765  0.00  0.00            
ATOM   1969 HD13 ILE X 123      90.445  63.429  77.927  0.00  0.00            
ATOM   1970  C   ILE X 123      87.148  59.948  78.615  0.00  0.00            
ATOM   1971  O   ILE X 123      87.072  60.735  79.607  0.00  0.00            
ATOM   1972  N   ARG X 124      86.084  59.202  78.266  0.00  0.00            
ATOM   1973  H   ARG X 124      86.267  58.565  77.503  0.00  0.00            
ATOM   1974  CA  ARG X 124      84.701  59.142  78.838  0.00  0.00            
ATOM   1975  HA  ARG X 124      84.343  60.161  78.985  0.00  0.00            
ATOM   1976  CB  ARG X 124      83.714  58.258  78.063  0.00  0.00            
ATOM   1977  HB2 ARG X 124      83.684  58.783  77.107  0.00  0.00            
ATOM   1978  HB3 ARG X 124      84.170  57.276  77.939  0.00  0.00            
ATOM   1979  CG  ARG X 124      82.266  58.013  78.552  0.00  0.00            
ATOM   1980  HG2 ARG X 124      81.924  57.101  78.062  0.00  0.00            
ATOM   1981  HG3 ARG X 124      82.253  57.810  79.622  0.00  0.00            
ATOM   1982  CD  ARG X 124      81.435  59.244  78.294  0.00  0.00            
ATOM   1983  HD2 ARG X 124      82.028  60.121  78.556  0.00  0.00            
ATOM   1984  HD3 ARG X 124      81.152  59.417  77.256  0.00  0.00            
ATOM   1985  NE  ARG X 124      80.208  59.227  79.130  0.00  0.00            
ATOM   1986  HE  ARG X 124      80.290  58.796  80.040  0.00  0.00            
ATOM   1987  CZ  ARG X 124      79.178  59.916  78.821  0.00  0.00            
ATOM   1988  NH1 ARG X 124      78.945  60.574  77.699  0.00  0.00            
ATOM   1989 HH11 ARG X 124      79.630  60.633  76.959  0.00  0.00            
ATOM   1990 HH12 ARG X 124      78.147  61.160  77.499  0.00  0.00            
ATOM   1991  NH2 ARG X 124      78.154  60.047  79.625  0.00  0.00            
ATOM   1992 HH21 ARG X 124      78.067  59.382  80.380  0.00  0.00            
ATOM   1993 HH22 ARG X 124      77.330  60.488  79.241  0.00  0.00            
ATOM   1994  C   ARG X 124      84.796  58.604  80.285  0.00  0.00            
ATOM   1995  O   ARG X 124      84.282  59.222  81.221  0.00  0.00            
ATOM   1996  N   ARG X 125      85.580  57.497  80.484  0.00  0.00            
ATOM   1997  H   ARG X 125      85.891  57.012  79.654  0.00  0.00            
ATOM   1998  CA  ARG X 125      85.828  56.979  81.842  0.00  0.00            
ATOM   1999  HA  ARG X 125      84.926  56.742  82.407  0.00  0.00            
ATOM   2000  CB  ARG X 125      86.539  55.605  81.770  0.00  0.00            
ATOM   2001  HB2 ARG X 125      87.448  55.662  81.171  0.00  0.00            
ATOM   2002  HB3 ARG X 125      86.877  55.418  82.790  0.00  0.00            
ATOM   2003  CG  ARG X 125      85.618  54.479  81.252  0.00  0.00            
ATOM   2004  HG2 ARG X 125      84.738  54.544  81.893  0.00  0.00            
ATOM   2005  HG3 ARG X 125      85.189  54.612  80.259  0.00  0.00            
ATOM   2006  CD  ARG X 125      86.229  53.103  81.301  0.00  0.00            
ATOM   2007  HD2 ARG X 125      87.191  53.209  80.799  0.00  0.00            
ATOM   2008  HD3 ARG X 125      86.488  52.804  82.317  0.00  0.00            
ATOM   2009  NE  ARG X 125      85.297  52.130  80.661  0.00  0.00            
ATOM   2010  HE  ARG X 125      84.397  52.477  80.362  0.00  0.00            
ATOM   2011  CZ  ARG X 125      85.408  50.832  80.570  0.00  0.00            
ATOM   2012  NH1 ARG X 125      86.302  50.099  81.194  0.00  0.00            
ATOM   2013 HH11 ARG X 125      87.119  50.465  81.661  0.00  0.00            
ATOM   2014 HH12 ARG X 125      86.190  49.102  81.078  0.00  0.00            
ATOM   2015  NH2 ARG X 125      84.486  50.219  79.960  0.00  0.00            
ATOM   2016 HH21 ARG X 125      83.707  50.638  79.474  0.00  0.00            
ATOM   2017 HH22 ARG X 125      84.398  49.220  80.084  0.00  0.00            
ATOM   2018  C   ARG X 125      86.676  57.914  82.688  0.00  0.00            
ATOM   2019  O   ARG X 125      86.276  58.214  83.833  0.00  0.00            
ATOM   2020  N   PHE X 126      87.713  58.470  82.147  0.00  0.00            
ATOM   2021  H   PHE X 126      87.861  58.351  81.155  0.00  0.00            
ATOM   2022  CA  PHE X 126      88.574  59.513  82.836  0.00  0.00            
ATOM   2023  HA  PHE X 126      88.972  58.934  83.669  0.00  0.00            
ATOM   2024  CB  PHE X 126      89.600  59.999  81.784  0.00  0.00            
ATOM   2025  HB2 PHE X 126      90.269  59.162  81.581  0.00  0.00            
ATOM   2026  HB3 PHE X 126      89.090  60.187  80.840  0.00  0.00            
ATOM   2027  CG  PHE X 126      90.420  61.239  82.307  0.00  0.00            
ATOM   2028  CD1 PHE X 126      89.976  62.548  82.180  0.00  0.00            
ATOM   2029  HD1 PHE X 126      88.983  62.742  81.802  0.00  0.00            
ATOM   2030  CE1 PHE X 126      90.824  63.572  82.569  0.00  0.00            
ATOM   2031  HE1 PHE X 126      90.428  64.573  82.484  0.00  0.00            
ATOM   2032  CZ  PHE X 126      92.091  63.344  83.124  0.00  0.00            
ATOM   2033  HZ  PHE X 126      92.679  64.186  83.459  0.00  0.00            
ATOM   2034  CE2 PHE X 126      92.561  62.043  83.187  0.00  0.00            
ATOM   2035  HE2 PHE X 126      93.608  61.878  83.393  0.00  0.00            
ATOM   2036  CD2 PHE X 126      91.764  60.977  82.806  0.00  0.00            
ATOM   2037  HD2 PHE X 126      92.107  59.962  82.943  0.00  0.00            
ATOM   2038  C   PHE X 126      87.743  60.659  83.329  0.00  0.00            
ATOM   2039  O   PHE X 126      87.852  60.997  84.477  0.00  0.00            
ATOM   2040  N   SER X 127      86.868  61.207  82.531  0.00  0.00            
ATOM   2041  H   SER X 127      86.894  60.932  81.559  0.00  0.00            
ATOM   2042  CA  SER X 127      85.997  62.314  82.884  0.00  0.00            
ATOM   2043  HA  SER X 127      86.713  63.109  83.093  0.00  0.00            
ATOM   2044  CB  SER X 127      85.162  62.670  81.629  0.00  0.00            
ATOM   2045  HB2 SER X 127      84.889  61.711  81.188  0.00  0.00            
ATOM   2046  HB3 SER X 127      84.411  63.428  81.850  0.00  0.00            
ATOM   2047  OG  SER X 127      86.065  63.345  80.679  0.00  0.00            
ATOM   2048  HG  SER X 127      86.679  62.673  80.371  0.00  0.00            
ATOM   2049  C   SER X 127      85.029  61.998  84.008  0.00  0.00            
ATOM   2050  O   SER X 127      84.886  62.826  84.880  0.00  0.00            
ATOM   2051  N   LEU X 128      84.460  60.817  83.974  0.00  0.00            
ATOM   2052  H   LEU X 128      84.886  60.181  83.315  0.00  0.00            
ATOM   2053  CA  LEU X 128      83.499  60.246  84.916  0.00  0.00            
ATOM   2054  HA  LEU X 128      82.657  60.934  84.837  0.00  0.00            
ATOM   2055  CB  LEU X 128      82.996  58.904  84.426  0.00  0.00            
ATOM   2056  HB2 LEU X 128      82.442  59.032  83.496  0.00  0.00            
ATOM   2057  HB3 LEU X 128      83.782  58.187  84.189  0.00  0.00            
ATOM   2058  CG  LEU X 128      82.079  58.178  85.474  0.00  0.00            
ATOM   2059  HG  LEU X 128      82.625  58.098  86.414  0.00  0.00            
ATOM   2060  CD1 LEU X 128      80.841  58.958  85.858  0.00  0.00            
ATOM   2061 HD11 LEU X 128      80.118  59.004  85.044  0.00  0.00            
ATOM   2062 HD12 LEU X 128      80.998  59.951  86.279  0.00  0.00            
ATOM   2063 HD13 LEU X 128      80.359  58.342  86.616  0.00  0.00            
ATOM   2064  CD2 LEU X 128      81.721  56.754  85.031  0.00  0.00            
ATOM   2065 HD21 LEU X 128      80.978  56.754  84.233  0.00  0.00            
ATOM   2066 HD22 LEU X 128      82.621  56.202  84.760  0.00  0.00            
ATOM   2067 HD23 LEU X 128      81.344  56.177  85.875  0.00  0.00            
ATOM   2068  C   LEU X 128      84.118  60.204  86.360  0.00  0.00            
ATOM   2069  O   LEU X 128      83.459  60.467  87.346  0.00  0.00            
ATOM   2070  N   MET X 129      85.457  60.132  86.457  0.00  0.00            
ATOM   2071  H   MET X 129      85.943  59.799  85.637  0.00  0.00            
ATOM   2072  CA  MET X 129      86.189  60.084  87.751  0.00  0.00            
ATOM   2073  HA  MET X 129      85.478  59.812  88.530  0.00  0.00            
ATOM   2074  CB  MET X 129      87.189  58.918  87.612  0.00  0.00            
ATOM   2075  HB2 MET X 129      87.571  58.982  86.593  0.00  0.00            
ATOM   2076  HB3 MET X 129      87.826  59.015  88.491  0.00  0.00            
ATOM   2077  CG  MET X 129      86.571  57.513  87.844  0.00  0.00            
ATOM   2078  HG2 MET X 129      87.447  56.864  87.864  0.00  0.00            
ATOM   2079  HG3 MET X 129      86.088  57.446  88.819  0.00  0.00            
ATOM   2080  SD  MET X 129      85.660  56.762  86.488  0.00  0.00            
ATOM   2081  CE  MET X 129      86.838  55.455  85.974  0.00  0.00            
ATOM   2082  HE1 MET X 129      86.432  54.908  85.123  0.00  0.00            
ATOM   2083  HE2 MET X 129      87.742  55.998  85.700  0.00  0.00            
ATOM   2084  HE3 MET X 129      87.015  54.707  86.747  0.00  0.00            
ATOM   2085  C   MET X 129      86.875  61.352  88.203  0.00  0.00            
ATOM   2086  O   MET X 129      87.025  61.626  89.402  0.00  0.00            
ATOM   2087  N   THR X 130      87.328  62.140  87.246  0.00  0.00            
ATOM   2088  H   THR X 130      87.282  61.850  86.280  0.00  0.00            
ATOM   2089  CA  THR X 130      87.958  63.440  87.549  0.00  0.00            
ATOM   2090  HA  THR X 130      88.561  63.371  88.455  0.00  0.00            
ATOM   2091  CB  THR X 130      88.936  63.829  86.481  0.00  0.00            
ATOM   2092  HB  THR X 130      89.138  64.900  86.497  0.00  0.00            
ATOM   2093  CG2 THR X 130      90.261  63.020  86.533  0.00  0.00            
ATOM   2094 HG21 THR X 130      90.783  63.157  87.481  0.00  0.00            
ATOM   2095 HG22 THR X 130      90.943  63.410  85.778  0.00  0.00            
ATOM   2096 HG23 THR X 130      90.150  61.937  86.571  0.00  0.00            
ATOM   2097  OG1 THR X 130      88.301  63.566  85.268  0.00  0.00            
ATOM   2098  HG1 THR X 130      88.524  62.732  84.849  0.00  0.00            
ATOM   2099  C   THR X 130      86.995  64.632  87.839  0.00  0.00            
ATOM   2100  O   THR X 130      87.198  65.362  88.813  0.00  0.00            
ATOM   2101  N   LEU X 131      85.924  64.789  87.045  0.00  0.00            
ATOM   2102  H   LEU X 131      85.961  64.136  86.275  0.00  0.00            
ATOM   2103  CA  LEU X 131      84.992  65.910  87.081  0.00  0.00            
ATOM   2104  HA  LEU X 131      85.685  66.742  87.200  0.00  0.00            
ATOM   2105  CB  LEU X 131      84.379  65.935  85.709  0.00  0.00            
ATOM   2106  HB2 LEU X 131      83.927  64.969  85.484  0.00  0.00            
ATOM   2107  HB3 LEU X 131      83.599  66.697  85.728  0.00  0.00            
ATOM   2108  CG  LEU X 131      85.395  66.217  84.584  0.00  0.00            
ATOM   2109  HG  LEU X 131      86.048  65.348  84.501  0.00  0.00            
ATOM   2110  CD1 LEU X 131      84.666  66.443  83.177  0.00  0.00            
ATOM   2111 HD11 LEU X 131      84.045  65.582  82.930  0.00  0.00            
ATOM   2112 HD12 LEU X 131      85.541  66.472  82.528  0.00  0.00            
ATOM   2113 HD13 LEU X 131      84.185  67.417  83.078  0.00  0.00            
ATOM   2114  CD2 LEU X 131      86.217  67.459  84.793  0.00  0.00            
ATOM   2115 HD21 LEU X 131      86.939  67.704  84.014  0.00  0.00            
ATOM   2116 HD22 LEU X 131      85.584  68.303  85.068  0.00  0.00            
ATOM   2117 HD23 LEU X 131      86.918  67.300  85.611  0.00  0.00            
ATOM   2118  C   LEU X 131      84.033  65.924  88.292  0.00  0.00            
ATOM   2119  O   LEU X 131      83.027  66.689  88.209  0.00  0.00            
ATOM   2120  N   ARG X 132      84.224  65.167  89.402  0.00  0.00            
ATOM   2121  H   ARG X 132      84.994  64.520  89.309  0.00  0.00            
ATOM   2122  CA  ARG X 132      83.442  65.130  90.633  0.00  0.00            
ATOM   2123  HA  ARG X 132      82.393  65.213  90.351  0.00  0.00            
ATOM   2124  CB  ARG X 132      83.606  63.824  91.425  0.00  0.00            
ATOM   2125  HB2 ARG X 132      84.604  63.929  91.852  0.00  0.00            
ATOM   2126  HB3 ARG X 132      82.846  63.849  92.206  0.00  0.00            
ATOM   2127  CG  ARG X 132      83.469  62.518  90.682  0.00  0.00            
ATOM   2128  HG2 ARG X 132      82.416  62.406  90.426  0.00  0.00            
ATOM   2129  HG3 ARG X 132      84.159  62.426  89.843  0.00  0.00            
ATOM   2130  CD  ARG X 132      83.763  61.314  91.598  0.00  0.00            
ATOM   2131  HD2 ARG X 132      84.835  61.219  91.772  0.00  0.00            
ATOM   2132  HD3 ARG X 132      83.180  61.520  92.496  0.00  0.00            
ATOM   2133  NE  ARG X 132      83.068  60.117  90.986  0.00  0.00            
ATOM   2134  HE  ARG X 132      82.092  60.267  90.776  0.00  0.00            
ATOM   2135  CZ  ARG X 132      83.644  58.995  90.464  0.00  0.00            
ATOM   2136  NH1 ARG X 132      84.757  58.415  90.800  0.00  0.00            
ATOM   2137 HH11 ARG X 132      85.475  58.804  91.394  0.00  0.00            
ATOM   2138 HH12 ARG X 132      84.913  57.432  90.633  0.00  0.00            
ATOM   2139  NH2 ARG X 132      82.761  58.408  89.680  0.00  0.00            
ATOM   2140 HH21 ARG X 132      81.916  58.875  89.383  0.00  0.00            
ATOM   2141 HH22 ARG X 132      82.920  57.489  89.293  0.00  0.00            
ATOM   2142  C   ARG X 132      83.799  66.320  91.460  0.00  0.00            
ATOM   2143  O   ARG X 132      84.884  66.870  91.366  0.00  0.00            
ATOM   2144  N   ASN X 133      82.881  66.684  92.334  0.00  0.00            
ATOM   2145  H   ASN X 133      81.986  66.216  92.328  0.00  0.00            
ATOM   2146  CA  ASN X 133      82.941  67.955  93.069  0.00  0.00            
ATOM   2147  HA  ASN X 133      82.977  68.757  92.332  0.00  0.00            
ATOM   2148  CB  ASN X 133      81.636  68.146  93.784  0.00  0.00            
ATOM   2149  HB2 ASN X 133      80.839  67.903  93.081  0.00  0.00            
ATOM   2150  HB3 ASN X 133      81.516  67.665  94.755  0.00  0.00            
ATOM   2151  CG  ASN X 133      81.448  69.623  94.003  0.00  0.00            
ATOM   2152  OD1 ASN X 133      82.300  70.401  94.321  0.00  0.00            
ATOM   2153  ND2 ASN X 133      80.252  70.115  93.847  0.00  0.00            
ATOM   2154 HD21 ASN X 133      79.497  69.588  93.431  0.00  0.00            
ATOM   2155 HD22 ASN X 133      80.042  71.020  94.242  0.00  0.00            
ATOM   2156  C   ASN X 133      84.203  68.103  93.902  0.00  0.00            
ATOM   2157  O   ASN X 133      84.789  69.199  93.989  0.00  0.00            
ATOM   2158  N   PHE X 134      84.770  66.972  94.423  0.00  0.00            
ATOM   2159  H   PHE X 134      84.184  66.151  94.473  0.00  0.00            
ATOM   2160  CA  PHE X 134      86.005  66.839  95.120  0.00  0.00            
ATOM   2161  HA  PHE X 134      86.509  67.801  95.031  0.00  0.00            
ATOM   2162  CB  PHE X 134      85.698  66.434  96.647  0.00  0.00            
ATOM   2163  HB2 PHE X 134      85.045  65.566  96.748  0.00  0.00            
ATOM   2164  HB3 PHE X 134      86.643  66.107  97.081  0.00  0.00            
ATOM   2165  CG  PHE X 134      85.174  67.519  97.627  0.00  0.00            
ATOM   2166  CD1 PHE X 134      83.953  68.138  97.476  0.00  0.00            
ATOM   2167  HD1 PHE X 134      83.336  67.915  96.618  0.00  0.00            
ATOM   2168  CE1 PHE X 134      83.530  69.045  98.428  0.00  0.00            
ATOM   2169  HE1 PHE X 134      82.488  69.328  98.399  0.00  0.00            
ATOM   2170  CZ  PHE X 134      84.245  69.402  99.557  0.00  0.00            
ATOM   2171  HZ  PHE X 134      83.821  70.029 100.327  0.00  0.00            
ATOM   2172  CE2 PHE X 134      85.511  68.881  99.676  0.00  0.00            
ATOM   2173  HE2 PHE X 134      86.110  69.209 100.513  0.00  0.00            
ATOM   2174  CD2 PHE X 134      86.001  67.963  98.735  0.00  0.00            
ATOM   2175  HD2 PHE X 134      86.952  67.488  98.921  0.00  0.00            
ATOM   2176  C   PHE X 134      86.978  65.866  94.412  0.00  0.00            
ATOM   2177  O   PHE X 134      87.954  65.349  95.023  0.00  0.00            
ATOM   2178  N   GLY X 135      86.797  65.698  93.108  0.00  0.00            
ATOM   2179  H   GLY X 135      86.074  66.220  92.632  0.00  0.00            
ATOM   2180  CA  GLY X 135      87.589  64.821  92.232  0.00  0.00            
ATOM   2181  HA2 GLY X 135      87.441  63.823  92.644  0.00  0.00            
ATOM   2182  HA3 GLY X 135      87.126  64.820  91.245  0.00  0.00            
ATOM   2183  C   GLY X 135      89.102  65.287  92.024  0.00  0.00            
ATOM   2184  O   GLY X 135      89.854  64.421  91.588  0.00  0.00            
ATOM   2185  N   MET X 136      89.489  66.556  92.144  0.00  0.00            
ATOM   2186  H   MET X 136      88.860  67.299  92.410  0.00  0.00            
ATOM   2187  CA  MET X 136      90.825  67.056  91.723  0.00  0.00            
ATOM   2188  HA  MET X 136      91.542  66.291  92.022  0.00  0.00            
ATOM   2189  CB  MET X 136      91.022  67.456  90.268  0.00  0.00            
ATOM   2190  HB2 MET X 136      90.196  68.133  90.052  0.00  0.00            
ATOM   2191  HB3 MET X 136      91.969  67.991  90.199  0.00  0.00            
ATOM   2192  CG  MET X 136      90.946  66.210  89.271  0.00  0.00            
ATOM   2193  HG2 MET X 136      91.582  65.440  89.706  0.00  0.00            
ATOM   2194  HG3 MET X 136      89.923  65.834  89.292  0.00  0.00            
ATOM   2195  SD  MET X 136      91.356  66.649  87.607  0.00  0.00            
ATOM   2196  CE  MET X 136      89.852  67.405  87.123  0.00  0.00            
ATOM   2197  HE1 MET X 136      89.880  68.415  87.531  0.00  0.00            
ATOM   2198  HE2 MET X 136      89.867  67.510  86.038  0.00  0.00            
ATOM   2199  HE3 MET X 136      88.908  66.942  87.410  0.00  0.00            
ATOM   2200  C   MET X 136      91.311  68.267  92.626  0.00  0.00            
ATOM   2201  O   MET X 136      90.522  69.174  92.970  0.00  0.00            
ATOM   2202  N   GLY X 137      92.599  68.248  93.006  0.00  0.00            
ATOM   2203  H   GLY X 137      93.213  67.519  92.671  0.00  0.00            
ATOM   2204  CA  GLY X 137      93.222  69.374  93.750  0.00  0.00            
ATOM   2205  HA2 GLY X 137      94.299  69.212  93.715  0.00  0.00            
ATOM   2206  HA3 GLY X 137      92.986  70.292  93.211  0.00  0.00            
ATOM   2207  C   GLY X 137      92.864  69.451  95.233  0.00  0.00            
ATOM   2208  O   GLY X 137      92.364  68.444  95.763  0.00  0.00            
ATOM   2209  N   LYS X 138      93.080  70.552  95.883  0.00  0.00            
ATOM   2210  H   LYS X 138      93.402  71.300  95.286  0.00  0.00            
ATOM   2211  CA  LYS X 138      92.848  70.803  97.375  0.00  0.00            
ATOM   2212  HA  LYS X 138      93.013  69.845  97.868  0.00  0.00            
ATOM   2213  CB  LYS X 138      94.020  71.643  97.927  0.00  0.00            
ATOM   2214  HB2 LYS X 138      94.260  72.591  97.446  0.00  0.00            
ATOM   2215  HB3 LYS X 138      93.725  71.754  98.971  0.00  0.00            
ATOM   2216  CG  LYS X 138      95.361  70.928  97.864  0.00  0.00            
ATOM   2217  HG2 LYS X 138      95.198  70.128  98.586  0.00  0.00            
ATOM   2218  HG3 LYS X 138      95.538  70.406  96.924  0.00  0.00            
ATOM   2219  CD  LYS X 138      96.524  71.779  98.376  0.00  0.00            
ATOM   2220  HD2 LYS X 138      96.871  72.340  97.508  0.00  0.00            
ATOM   2221  HD3 LYS X 138      96.211  72.404  99.212  0.00  0.00            
ATOM   2222  CE  LYS X 138      97.660  70.853  98.906  0.00  0.00            
ATOM   2223  HE2 LYS X 138      97.299  70.161  99.667  0.00  0.00            
ATOM   2224  HE3 LYS X 138      98.179  70.396  98.064  0.00  0.00            
ATOM   2225  NZ  LYS X 138      98.682  71.630  99.637  0.00  0.00            
ATOM   2226  HZ1 LYS X 138      98.296  72.244 100.341  0.00  0.00            
ATOM   2227  HZ2 LYS X 138      99.143  72.232  98.969  0.00  0.00            
ATOM   2228  HZ3 LYS X 138      99.253  70.992 100.173  0.00  0.00            
ATOM   2229  C   LYS X 138      91.546  71.462  97.740  0.00  0.00            
ATOM   2230  O   LYS X 138      91.251  71.722  98.921  0.00  0.00            
ATOM   2231  N   ARG X 139      90.815  71.815  96.676  0.00  0.00            
ATOM   2232  H   ARG X 139      91.325  71.884  95.807  0.00  0.00            
ATOM   2233  CA  ARG X 139      89.491  72.502  96.791  0.00  0.00            
ATOM   2234  HA  ARG X 139      89.321  72.590  97.864  0.00  0.00            
ATOM   2235  CB  ARG X 139      89.626  73.934  96.174  0.00  0.00            
ATOM   2236  HB2 ARG X 139      89.861  73.941  95.110  0.00  0.00            
ATOM   2237  HB3 ARG X 139      88.689  74.485  96.250  0.00  0.00            
ATOM   2238  CG  ARG X 139      90.542  74.910  96.936  0.00  0.00            
ATOM   2239  HG2 ARG X 139      90.057  75.125  97.888  0.00  0.00            
ATOM   2240  HG3 ARG X 139      91.493  74.414  97.127  0.00  0.00            
ATOM   2241  CD  ARG X 139      90.867  76.146  96.164  0.00  0.00            
ATOM   2242  HD2 ARG X 139      91.632  76.704  96.705  0.00  0.00            
ATOM   2243  HD3 ARG X 139      91.218  75.752  95.210  0.00  0.00            
ATOM   2244  NE  ARG X 139      89.659  76.955  96.225  0.00  0.00            
ATOM   2245  HE  ARG X 139      88.866  76.762  96.819  0.00  0.00            
ATOM   2246  CZ  ARG X 139      89.386  77.988  95.489  0.00  0.00            
ATOM   2247  NH1 ARG X 139      90.252  78.424  94.612  0.00  0.00            
ATOM   2248 HH11 ARG X 139      91.061  77.888  94.333  0.00  0.00            
ATOM   2249 HH12 ARG X 139      90.152  79.319  94.155  0.00  0.00            
ATOM   2250  NH2 ARG X 139      88.255  78.644  95.604  0.00  0.00            
ATOM   2251 HH21 ARG X 139      87.531  78.533  96.299  0.00  0.00            
ATOM   2252 HH22 ARG X 139      88.106  79.436  94.995  0.00  0.00            
ATOM   2253  C   ARG X 139      88.435  71.846  95.922  0.00  0.00            
ATOM   2254  O   ARG X 139      88.676  71.315  94.858  0.00  0.00            
ATOM   2255  N   SER X 140      87.221  71.870  96.458  0.00  0.00            
ATOM   2256  H   SER X 140      87.029  72.446  97.265  0.00  0.00            
ATOM   2257  CA  SER X 140      86.042  71.400  95.676  0.00  0.00            
ATOM   2258  HA  SER X 140      86.207  70.388  95.307  0.00  0.00            
ATOM   2259  CB  SER X 140      84.868  71.250  96.670  0.00  0.00            
ATOM   2260  HB2 SER X 140      83.940  70.930  96.196  0.00  0.00            
ATOM   2261  HB3 SER X 140      85.313  70.597  97.420  0.00  0.00            
ATOM   2262  OG  SER X 140      84.662  72.412  97.370  0.00  0.00            
ATOM   2263  HG  SER X 140      85.338  72.420  98.051  0.00  0.00            
ATOM   2264  C   SER X 140      85.691  72.332  94.558  0.00  0.00            
ATOM   2265  O   SER X 140      86.100  73.514  94.587  0.00  0.00            
ATOM   2266  N   ILE X 141      84.878  71.901  93.612  0.00  0.00            
ATOM   2267  H   ILE X 141      84.767  70.897  93.655  0.00  0.00            
ATOM   2268  CA  ILE X 141      84.301  72.695  92.491  0.00  0.00            
ATOM   2269  HA  ILE X 141      85.062  73.330  92.038  0.00  0.00            
ATOM   2270  CB  ILE X 141      83.763  71.848  91.391  0.00  0.00            
ATOM   2271  HB  ILE X 141      82.969  71.213  91.784  0.00  0.00            
ATOM   2272  CG2 ILE X 141      83.168  72.771  90.230  0.00  0.00            
ATOM   2273 HG21 ILE X 141      83.912  73.170  89.542  0.00  0.00            
ATOM   2274 HG22 ILE X 141      82.466  73.462  90.697  0.00  0.00            
ATOM   2275 HG23 ILE X 141      82.558  72.187  89.540  0.00  0.00            
ATOM   2276  CG1 ILE X 141      84.714  70.858  90.679  0.00  0.00            
ATOM   2277 HG12 ILE X 141      85.481  71.443  90.173  0.00  0.00            
ATOM   2278 HG13 ILE X 141      85.191  70.221  91.424  0.00  0.00            
ATOM   2279  CD1 ILE X 141      83.883  69.951  89.693  0.00  0.00            
ATOM   2280 HD11 ILE X 141      83.660  70.515  88.788  0.00  0.00            
ATOM   2281 HD12 ILE X 141      82.983  69.541  90.152  0.00  0.00            
ATOM   2282 HD13 ILE X 141      84.548  69.138  89.402  0.00  0.00            
ATOM   2283  C   ILE X 141      83.226  73.684  93.020  0.00  0.00            
ATOM   2284  O   ILE X 141      83.179  74.893  92.682  0.00  0.00            
ATOM   2285  N   GLU X 142      82.357  73.216  93.955  0.00  0.00            
ATOM   2286  H   GLU X 142      82.378  72.234  94.188  0.00  0.00            
ATOM   2287  CA  GLU X 142      81.456  74.097  94.737  0.00  0.00            
ATOM   2288  HA  GLU X 142      80.853  74.657  94.022  0.00  0.00            
ATOM   2289  CB  GLU X 142      80.604  73.273  95.693  0.00  0.00            
ATOM   2290  HB2 GLU X 142      80.152  72.418  95.191  0.00  0.00            
ATOM   2291  HB3 GLU X 142      81.217  72.927  96.525  0.00  0.00            
ATOM   2292  CG  GLU X 142      79.403  74.056  96.191  0.00  0.00            
ATOM   2293  HG2 GLU X 142      79.686  74.937  96.767  0.00  0.00            
ATOM   2294  HG3 GLU X 142      78.752  74.332  95.361  0.00  0.00            
ATOM   2295  CD  GLU X 142      78.571  73.360  97.215  0.00  0.00            
ATOM   2296  OE1 GLU X 142      77.798  74.096  97.892  0.00  0.00            
ATOM   2297  OE2 GLU X 142      78.683  72.128  97.552  0.00  0.00            
ATOM   2298  C   GLU X 142      82.254  75.227  95.466  0.00  0.00            
ATOM   2299  O   GLU X 142      81.907  76.417  95.380  0.00  0.00            
ATOM   2300  N   ASP X 143      83.485  74.973  96.019  0.00  0.00            
ATOM   2301  H   ASP X 143      83.855  74.035  95.961  0.00  0.00            
ATOM   2302  CA  ASP X 143      84.300  76.058  96.600  0.00  0.00            
ATOM   2303  HA  ASP X 143      83.634  76.612  97.262  0.00  0.00            
ATOM   2304  CB  ASP X 143      85.463  75.603  97.454  0.00  0.00            
ATOM   2305  HB2 ASP X 143      85.017  74.870  98.126  0.00  0.00            
ATOM   2306  HB3 ASP X 143      86.223  75.031  96.921  0.00  0.00            
ATOM   2307  CG  ASP X 143      86.215  76.681  98.267  0.00  0.00            
ATOM   2308  OD1 ASP X 143      85.646  77.323  99.166  0.00  0.00            
ATOM   2309  OD2 ASP X 143      87.455  76.744  97.995  0.00  0.00            
ATOM   2310  C   ASP X 143      84.739  77.151  95.640  0.00  0.00            
ATOM   2311  O   ASP X 143      85.157  78.261  95.924  0.00  0.00            
ATOM   2312  N   ARG X 144      84.742  76.863  94.328  0.00  0.00            
ATOM   2313  H   ARG X 144      84.409  75.947  94.062  0.00  0.00            
ATOM   2314  CA  ARG X 144      85.133  77.722  93.235  0.00  0.00            
ATOM   2315  HA  ARG X 144      85.540  78.656  93.623  0.00  0.00            
ATOM   2316  CB  ARG X 144      86.105  76.956  92.297  0.00  0.00            
ATOM   2317  HB2 ARG X 144      85.625  76.021  92.010  0.00  0.00            
ATOM   2318  HB3 ARG X 144      86.348  77.515  91.393  0.00  0.00            
ATOM   2319  CG  ARG X 144      87.494  76.671  93.007  0.00  0.00            
ATOM   2320  HG2 ARG X 144      87.982  77.643  93.077  0.00  0.00            
ATOM   2321  HG3 ARG X 144      87.316  76.175  93.961  0.00  0.00            
ATOM   2322  CD  ARG X 144      88.417  75.909  92.061  0.00  0.00            
ATOM   2323  HD2 ARG X 144      88.063  76.124  91.053  0.00  0.00            
ATOM   2324  HD3 ARG X 144      89.402  76.368  92.148  0.00  0.00            
ATOM   2325  NE  ARG X 144      88.481  74.477  92.415  0.00  0.00            
ATOM   2326  HE  ARG X 144      88.531  74.291  93.407  0.00  0.00            
ATOM   2327  CZ  ARG X 144      88.356  73.391  91.697  0.00  0.00            
ATOM   2328  NH1 ARG X 144      88.313  73.474  90.443  0.00  0.00            
ATOM   2329 HH11 ARG X 144      88.284  74.373  89.983  0.00  0.00            
ATOM   2330 HH12 ARG X 144      88.161  72.644  89.889  0.00  0.00            
ATOM   2331  NH2 ARG X 144      88.350  72.246  92.329  0.00  0.00            
ATOM   2332 HH21 ARG X 144      88.298  72.219  93.337  0.00  0.00            
ATOM   2333 HH22 ARG X 144      88.372  71.430  91.735  0.00  0.00            
ATOM   2334  C   ARG X 144      83.895  78.268  92.536  0.00  0.00            
ATOM   2335  O   ARG X 144      84.094  79.291  91.880  0.00  0.00            
ATOM   2336  N   VAL X 145      82.711  77.688  92.610  0.00  0.00            
ATOM   2337  H   VAL X 145      82.636  76.696  92.786  0.00  0.00            
ATOM   2338  CA  VAL X 145      81.477  78.464  92.377  0.00  0.00            
ATOM   2339  HA  VAL X 145      81.672  78.977  91.435  0.00  0.00            
ATOM   2340  CB  VAL X 145      80.339  77.386  92.185  0.00  0.00            
ATOM   2341  HB  VAL X 145      80.259  76.720  93.044  0.00  0.00            
ATOM   2342  CG1 VAL X 145      78.968  78.052  91.916  0.00  0.00            
ATOM   2343 HG11 VAL X 145      78.244  77.304  91.591  0.00  0.00            
ATOM   2344 HG12 VAL X 145      78.710  78.592  92.827  0.00  0.00            
ATOM   2345 HG13 VAL X 145      79.199  78.845  91.204  0.00  0.00            
ATOM   2346  CG2 VAL X 145      80.774  76.469  90.946  0.00  0.00            
ATOM   2347 HG21 VAL X 145      81.805  76.154  91.106  0.00  0.00            
ATOM   2348 HG22 VAL X 145      80.767  77.128  90.078  0.00  0.00            
ATOM   2349 HG23 VAL X 145      80.074  75.639  90.849  0.00  0.00            
ATOM   2350  C   VAL X 145      81.075  79.411  93.501  0.00  0.00            
ATOM   2351  O   VAL X 145      80.597  80.472  93.191  0.00  0.00            
ATOM   2352  N   GLN X 146      81.446  79.056  94.726  0.00  0.00            
ATOM   2353  H   GLN X 146      81.925  78.178  94.863  0.00  0.00            
ATOM   2354  CA  GLN X 146      81.430  79.977  95.883  0.00  0.00            
ATOM   2355  HA  GLN X 146      80.455  80.456  95.970  0.00  0.00            
ATOM   2356  CB  GLN X 146      81.780  79.431  97.266  0.00  0.00            
ATOM   2357  HB2 GLN X 146      82.724  78.887  97.222  0.00  0.00            
ATOM   2358  HB3 GLN X 146      82.032  80.272  97.912  0.00  0.00            
ATOM   2359  CG  GLN X 146      80.722  78.418  97.890  0.00  0.00            
ATOM   2360  HG2 GLN X 146      80.507  77.618  97.182  0.00  0.00            
ATOM   2361  HG3 GLN X 146      81.090  77.868  98.756  0.00  0.00            
ATOM   2362  CD  GLN X 146      79.469  79.085  98.318  0.00  0.00            
ATOM   2363  OE1 GLN X 146      79.456  80.297  98.460  0.00  0.00            
ATOM   2364  NE2 GLN X 146      78.416  78.412  98.638  0.00  0.00            
ATOM   2365 HE21 GLN X 146      77.573  78.787  99.050  0.00  0.00            
ATOM   2366 HE22 GLN X 146      78.511  77.409  98.697  0.00  0.00            
ATOM   2367  C   GLN X 146      82.320  81.241  95.555  0.00  0.00            
ATOM   2368  O   GLN X 146      81.982  82.325  96.011  0.00  0.00            
ATOM   2369  N   GLU X 147      83.472  81.058  94.891  0.00  0.00            
ATOM   2370  H   GLU X 147      83.624  80.120  94.549  0.00  0.00            
ATOM   2371  CA  GLU X 147      84.413  82.119  94.465  0.00  0.00            
ATOM   2372  HA  GLU X 147      84.579  82.840  95.266  0.00  0.00            
ATOM   2373  CB  GLU X 147      85.800  81.398  94.152  0.00  0.00            
ATOM   2374  HB2 GLU X 147      86.107  80.827  95.028  0.00  0.00            
ATOM   2375  HB3 GLU X 147      85.669  80.747  93.287  0.00  0.00            
ATOM   2376  CG  GLU X 147      86.801  82.392  93.643  0.00  0.00            
ATOM   2377  HG2 GLU X 147      86.607  82.748  92.631  0.00  0.00            
ATOM   2378  HG3 GLU X 147      86.759  83.257  94.306  0.00  0.00            
ATOM   2379  CD  GLU X 147      88.269  81.950  93.778  0.00  0.00            
ATOM   2380  OE1 GLU X 147      88.535  80.727  93.729  0.00  0.00            
ATOM   2381  OE2 GLU X 147      89.191  82.798  93.791  0.00  0.00            
ATOM   2382  C   GLU X 147      83.829  82.850  93.264  0.00  0.00            
ATOM   2383  O   GLU X 147      83.777  84.082  93.300  0.00  0.00            
ATOM   2384  N   GLU X 148      83.340  82.075  92.271  0.00  0.00            
ATOM   2385  H   GLU X 148      83.117  81.128  92.543  0.00  0.00            
ATOM   2386  CA  GLU X 148      82.904  82.735  91.035  0.00  0.00            
ATOM   2387  HA  GLU X 148      83.781  83.349  90.830  0.00  0.00            
ATOM   2388  CB  GLU X 148      82.576  81.659  89.917  0.00  0.00            
ATOM   2389  HB2 GLU X 148      83.206  80.798  90.136  0.00  0.00            
ATOM   2390  HB3 GLU X 148      81.604  81.191  90.073  0.00  0.00            
ATOM   2391  CG  GLU X 148      82.664  82.192  88.505  0.00  0.00            
ATOM   2392  HG2 GLU X 148      82.320  81.449  87.784  0.00  0.00            
ATOM   2393  HG3 GLU X 148      81.947  83.009  88.429  0.00  0.00            
ATOM   2394  CD  GLU X 148      84.127  82.705  88.246  0.00  0.00            
ATOM   2395  OE1 GLU X 148      84.378  83.625  87.504  0.00  0.00            
ATOM   2396  OE2 GLU X 148      85.056  82.062  88.639  0.00  0.00            
ATOM   2397  C   GLU X 148      81.739  83.697  91.185  0.00  0.00            
ATOM   2398  O   GLU X 148      81.703  84.757  90.559  0.00  0.00            
ATOM   2399  N   ALA X 149      80.860  83.324  92.138  0.00  0.00            
ATOM   2400  H   ALA X 149      81.037  82.509  92.707  0.00  0.00            
ATOM   2401  CA  ALA X 149      79.638  84.078  92.416  0.00  0.00            
ATOM   2402  HA  ALA X 149      79.335  84.395  91.418  0.00  0.00            
ATOM   2403  CB  ALA X 149      78.564  83.051  92.853  0.00  0.00            
ATOM   2404  HB1 ALA X 149      77.609  83.577  92.878  0.00  0.00            
ATOM   2405  HB2 ALA X 149      78.801  82.643  93.835  0.00  0.00            
ATOM   2406  HB3 ALA X 149      78.455  82.351  92.025  0.00  0.00            
ATOM   2407  C   ALA X 149      79.844  85.285  93.321  0.00  0.00            
ATOM   2408  O   ALA X 149      79.341  86.362  93.030  0.00  0.00            
ATOM   2409  N   ARG X 150      80.837  85.269  94.218  0.00  0.00            
ATOM   2410  H   ARG X 150      81.365  84.416  94.333  0.00  0.00            
ATOM   2411  CA  ARG X 150      81.269  86.516  94.889  0.00  0.00            
ATOM   2412  HA  ARG X 150      80.450  87.152  95.225  0.00  0.00            
ATOM   2413  CB  ARG X 150      82.129  86.054  96.017  0.00  0.00            
ATOM   2414  HB2 ARG X 150      82.846  85.289  95.717  0.00  0.00            
ATOM   2415  HB3 ARG X 150      82.624  86.926  96.443  0.00  0.00            
ATOM   2416  CG  ARG X 150      81.284  85.535  97.134  0.00  0.00            
ATOM   2417  HG2 ARG X 150      80.524  86.298  97.303  0.00  0.00            
ATOM   2418  HG3 ARG X 150      80.725  84.675  96.763  0.00  0.00            
ATOM   2419  CD  ARG X 150      82.196  85.282  98.368  0.00  0.00            
ATOM   2420  HD2 ARG X 150      83.048  84.699  98.018  0.00  0.00            
ATOM   2421  HD3 ARG X 150      82.535  86.296  98.582  0.00  0.00            
ATOM   2422  NE  ARG X 150      81.587  84.641  99.547  0.00  0.00            
ATOM   2423  HE  ARG X 150      81.396  85.226 100.348  0.00  0.00            
ATOM   2424  CZ  ARG X 150      81.234  83.400  99.706  0.00  0.00            
ATOM   2425  NH1 ARG X 150      81.251  82.522  98.814  0.00  0.00            
ATOM   2426 HH11 ARG X 150      81.713  82.666  97.928  0.00  0.00            
ATOM   2427 HH12 ARG X 150      80.780  81.636  98.933  0.00  0.00            
ATOM   2428  NH2 ARG X 150      80.809  83.012 100.854  0.00  0.00            
ATOM   2429 HH21 ARG X 150      81.023  83.571 101.667  0.00  0.00            
ATOM   2430 HH22 ARG X 150      80.497  82.056 100.951  0.00  0.00            
ATOM   2431  C   ARG X 150      81.983  87.556  93.947  0.00  0.00            
ATOM   2432  O   ARG X 150      81.755  88.797  94.047  0.00  0.00            
ATOM   2433  N   CYS X 151      82.823  87.108  93.019  0.00  0.00            
ATOM   2434  H   CYS X 151      82.842  86.100  92.954  0.00  0.00            
ATOM   2435  CA  CYS X 151      83.260  87.832  91.779  0.00  0.00            
ATOM   2436  HA  CYS X 151      83.736  88.729  92.175  0.00  0.00            
ATOM   2437  CB  CYS X 151      84.198  87.067  90.817  0.00  0.00            
ATOM   2438  HB2 CYS X 151      83.667  86.426  90.114  0.00  0.00            
ATOM   2439  HB3 CYS X 151      84.622  87.845  90.182  0.00  0.00            
ATOM   2440  SG  CYS X 151      85.488  86.141  91.662  0.00  0.00            
ATOM   2441  HG  CYS X 151      84.652  85.102  91.754  0.00  0.00            
ATOM   2442  C   CYS X 151      82.162  88.343  90.929  0.00  0.00            
ATOM   2443  O   CYS X 151      82.255  89.450  90.451  0.00  0.00            
ATOM   2444  N   LEU X 152      81.064  87.626  90.660  0.00  0.00            
ATOM   2445  H   LEU X 152      81.089  86.645  90.901  0.00  0.00            
ATOM   2446  CA  LEU X 152      80.030  88.012  89.714  0.00  0.00            
ATOM   2447  HA  LEU X 152      80.412  88.601  88.880  0.00  0.00            
ATOM   2448  CB  LEU X 152      79.474  86.701  89.017  0.00  0.00            
ATOM   2449  HB2 LEU X 152      80.222  86.149  88.447  0.00  0.00            
ATOM   2450  HB3 LEU X 152      79.109  85.966  89.735  0.00  0.00            
ATOM   2451  CG  LEU X 152      78.305  87.105  88.065  0.00  0.00            
ATOM   2452  HG  LEU X 152      77.496  87.604  88.599  0.00  0.00            
ATOM   2453  CD1 LEU X 152      78.546  87.966  86.861  0.00  0.00            
ATOM   2454 HD11 LEU X 152      79.185  87.638  86.041  0.00  0.00            
ATOM   2455 HD12 LEU X 152      78.897  88.905  87.287  0.00  0.00            
ATOM   2456 HD13 LEU X 152      77.557  88.136  86.436  0.00  0.00            
ATOM   2457  CD2 LEU X 152      77.656  85.799  87.550  0.00  0.00            
ATOM   2458 HD21 LEU X 152      78.479  85.087  87.491  0.00  0.00            
ATOM   2459 HD22 LEU X 152      77.008  85.310  88.277  0.00  0.00            
ATOM   2460 HD23 LEU X 152      77.038  85.991  86.673  0.00  0.00            
ATOM   2461  C   LEU X 152      78.961  88.874  90.402  0.00  0.00            
ATOM   2462  O   LEU X 152      78.643  89.868  89.744  0.00  0.00            
ATOM   2463  N   VAL X 153      78.597  88.745  91.661  0.00  0.00            
ATOM   2464  H   VAL X 153      78.998  88.032  92.254  0.00  0.00            
ATOM   2465  CA  VAL X 153      77.763  89.798  92.270  0.00  0.00            
ATOM   2466  HA  VAL X 153      76.935  89.893  91.567  0.00  0.00            
ATOM   2467  CB  VAL X 153      77.038  89.333  93.544  0.00  0.00            
ATOM   2468  HB  VAL X 153      76.208  90.017  93.724  0.00  0.00            
ATOM   2469  CG1 VAL X 153      76.388  87.921  93.383  0.00  0.00            
ATOM   2470 HG11 VAL X 153      75.663  87.766  94.182  0.00  0.00            
ATOM   2471 HG12 VAL X 153      75.922  87.823  92.403  0.00  0.00            
ATOM   2472 HG13 VAL X 153      77.140  87.144  93.522  0.00  0.00            
ATOM   2473  CG2 VAL X 153      77.910  89.323  94.832  0.00  0.00            
ATOM   2474 HG21 VAL X 153      77.474  88.706  95.617  0.00  0.00            
ATOM   2475 HG22 VAL X 153      78.032  90.363  95.134  0.00  0.00            
ATOM   2476 HG23 VAL X 153      78.907  88.933  94.628  0.00  0.00            
ATOM   2477  C   VAL X 153      78.399  91.245  92.498  0.00  0.00            
ATOM   2478  O   VAL X 153      77.727  92.296  92.503  0.00  0.00            
ATOM   2479  N   GLU X 154      79.757  91.310  92.597  0.00  0.00            
ATOM   2480  H   GLU X 154      80.244  90.448  92.393  0.00  0.00            
ATOM   2481  CA  GLU X 154      80.494  92.549  92.653  0.00  0.00            
ATOM   2482  HA  GLU X 154      80.020  93.297  93.288  0.00  0.00            
ATOM   2483  CB  GLU X 154      81.803  92.397  93.371  0.00  0.00            
ATOM   2484  HB2 GLU X 154      81.605  92.038  94.382  0.00  0.00            
ATOM   2485  HB3 GLU X 154      82.373  91.624  92.856  0.00  0.00            
ATOM   2486  CG  GLU X 154      82.668  93.665  93.552  0.00  0.00            
ATOM   2487  HG2 GLU X 154      83.679  93.389  93.852  0.00  0.00            
ATOM   2488  HG3 GLU X 154      82.741  94.128  92.568  0.00  0.00            
ATOM   2489  CD  GLU X 154      82.216  94.715  94.570  0.00  0.00            
ATOM   2490  OE1 GLU X 154      81.468  94.522  95.507  0.00  0.00            
ATOM   2491  OE2 GLU X 154      82.924  95.754  94.518  0.00  0.00            
ATOM   2492  C   GLU X 154      80.756  93.137  91.284  0.00  0.00            
ATOM   2493  O   GLU X 154      80.580  94.354  91.146  0.00  0.00            
ATOM   2494  N   GLU X 155      80.948  92.282  90.239  0.00  0.00            
ATOM   2495  H   GLU X 155      80.816  91.282  90.292  0.00  0.00            
ATOM   2496  CA  GLU X 155      80.746  92.745  88.852  0.00  0.00            
ATOM   2497  HA  GLU X 155      81.593  93.384  88.599  0.00  0.00            
ATOM   2498  CB  GLU X 155      80.759  91.535  87.976  0.00  0.00            
ATOM   2499  HB2 GLU X 155      81.653  90.968  88.239  0.00  0.00            
ATOM   2500  HB3 GLU X 155      79.875  90.920  88.142  0.00  0.00            
ATOM   2501  CG  GLU X 155      80.835  91.955  86.498  0.00  0.00            
ATOM   2502  HG2 GLU X 155      80.893  91.060  85.878  0.00  0.00            
ATOM   2503  HG3 GLU X 155      79.895  92.443  86.242  0.00  0.00            
ATOM   2504  CD  GLU X 155      82.012  92.907  86.172  0.00  0.00            
ATOM   2505  OE1 GLU X 155      83.146  92.818  86.757  0.00  0.00            
ATOM   2506  OE2 GLU X 155      81.728  93.837  85.420  0.00  0.00            
ATOM   2507  C   GLU X 155      79.392  93.444  88.639  0.00  0.00            
ATOM   2508  O   GLU X 155      79.374  94.487  87.940  0.00  0.00            
ATOM   2509  N   LEU X 156      78.317  93.050  89.293  0.00  0.00            
ATOM   2510  H   LEU X 156      78.471  92.152  89.730  0.00  0.00            
ATOM   2511  CA  LEU X 156      76.906  93.570  89.213  0.00  0.00            
ATOM   2512  HA  LEU X 156      76.827  94.046  88.235  0.00  0.00            
ATOM   2513  CB  LEU X 156      76.003  92.376  89.145  0.00  0.00            
ATOM   2514  HB2 LEU X 156      76.096  91.880  90.111  0.00  0.00            
ATOM   2515  HB3 LEU X 156      74.970  92.699  89.013  0.00  0.00            
ATOM   2516  CG  LEU X 156      76.279  91.331  88.038  0.00  0.00            
ATOM   2517  HG  LEU X 156      77.299  90.958  87.951  0.00  0.00            
ATOM   2518  CD1 LEU X 156      75.355  90.149  88.211  0.00  0.00            
ATOM   2519 HD11 LEU X 156      74.319  90.450  88.061  0.00  0.00            
ATOM   2520 HD12 LEU X 156      75.460  89.782  89.232  0.00  0.00            
ATOM   2521 HD13 LEU X 156      75.471  89.242  87.618  0.00  0.00            
ATOM   2522  CD2 LEU X 156      76.005  91.848  86.624  0.00  0.00            
ATOM   2523 HD21 LEU X 156      75.145  92.518  86.618  0.00  0.00            
ATOM   2524 HD22 LEU X 156      76.797  92.527  86.307  0.00  0.00            
ATOM   2525 HD23 LEU X 156      75.773  91.025  85.948  0.00  0.00            
ATOM   2526  C   LEU X 156      76.627  94.653  90.239  0.00  0.00            
ATOM   2527  O   LEU X 156      75.775  95.460  89.957  0.00  0.00            
ATOM   2528  N   ARG X 157      77.493  94.776  91.270  0.00  0.00            
ATOM   2529  H   ARG X 157      78.108  94.081  91.668  0.00  0.00            
ATOM   2530  CA  ARG X 157      77.237  95.914  92.185  0.00  0.00            
ATOM   2531  HA  ARG X 157      76.190  95.893  92.487  0.00  0.00            
ATOM   2532  CB  ARG X 157      78.084  95.645  93.472  0.00  0.00            
ATOM   2533  HB2 ARG X 157      78.223  94.567  93.553  0.00  0.00            
ATOM   2534  HB3 ARG X 157      79.095  96.025  93.325  0.00  0.00            
ATOM   2535  CG  ARG X 157      77.333  96.327  94.703  0.00  0.00            
ATOM   2536  HG2 ARG X 157      77.220  97.362  94.383  0.00  0.00            
ATOM   2537  HG3 ARG X 157      76.411  95.814  94.979  0.00  0.00            
ATOM   2538  CD  ARG X 157      78.160  96.354  95.969  0.00  0.00            
ATOM   2539  HD2 ARG X 157      77.611  96.938  96.707  0.00  0.00            
ATOM   2540  HD3 ARG X 157      78.323  95.325  96.289  0.00  0.00            
ATOM   2541  NE  ARG X 157      79.559  96.709  95.903  0.00  0.00            
ATOM   2542  HE  ARG X 157      80.156  95.916  95.715  0.00  0.00            
ATOM   2543  CZ  ARG X 157      80.129  97.867  96.044  0.00  0.00            
ATOM   2544  NH1 ARG X 157      79.447  98.905  96.439  0.00  0.00            
ATOM   2545 HH11 ARG X 157      78.444  98.786  96.448  0.00  0.00            
ATOM   2546 HH12 ARG X 157      79.992  99.714  96.704  0.00  0.00            
ATOM   2547  NH2 ARG X 157      81.380  97.960  95.759  0.00  0.00            
ATOM   2548 HH21 ARG X 157      81.938  97.207  95.382  0.00  0.00            
ATOM   2549 HH22 ARG X 157      81.835  98.853  95.882  0.00  0.00            
ATOM   2550  C   ARG X 157      77.674  97.238  91.551  0.00  0.00            
ATOM   2551  O   ARG X 157      76.871  98.203  91.492  0.00  0.00            
ATOM   2552  N   LYS X 158      78.894  97.245  90.991  0.00  0.00            
ATOM   2553  H   LYS X 158      79.309  96.326  90.944  0.00  0.00            
ATOM   2554  CA  LYS X 158      79.654  98.306  90.366  0.00  0.00            
ATOM   2555  HA  LYS X 158      79.833  99.073  91.120  0.00  0.00            
ATOM   2556  CB  LYS X 158      80.999  97.714  89.927  0.00  0.00            
ATOM   2557  HB2 LYS X 158      80.836  96.744  89.457  0.00  0.00            
ATOM   2558  HB3 LYS X 158      81.465  98.407  89.227  0.00  0.00            
ATOM   2559  CG  LYS X 158      81.935  97.502  91.099  0.00  0.00            
ATOM   2560  HG2 LYS X 158      82.042  98.404  91.700  0.00  0.00            
ATOM   2561  HG3 LYS X 158      81.639  96.766  91.847  0.00  0.00            
ATOM   2562  CD  LYS X 158      83.313  96.911  90.632  0.00  0.00            
ATOM   2563  HD2 LYS X 158      83.975  96.708  91.474  0.00  0.00            
ATOM   2564  HD3 LYS X 158      83.001  95.950  90.225  0.00  0.00            
ATOM   2565  CE  LYS X 158      84.079  97.783  89.652  0.00  0.00            
ATOM   2566  HE2 LYS X 158      83.407  97.864  88.798  0.00  0.00            
ATOM   2567  HE3 LYS X 158      84.284  98.722  90.166  0.00  0.00            
ATOM   2568  NZ  LYS X 158      85.395  97.142  89.319  0.00  0.00            
ATOM   2569  HZ1 LYS X 158      85.407  96.205  88.942  0.00  0.00            
ATOM   2570  HZ2 LYS X 158      86.039  97.162  90.097  0.00  0.00            
ATOM   2571  HZ3 LYS X 158      85.861  97.807  88.717  0.00  0.00            
ATOM   2572  C   LYS X 158      78.893  99.046  89.268  0.00  0.00            
ATOM   2573  O   LYS X 158      79.124 100.189  88.905  0.00  0.00            
ATOM   2574  N   THR X 159      77.850  98.404  88.669  0.00  0.00            
ATOM   2575  H   THR X 159      77.622  97.482  89.012  0.00  0.00            
ATOM   2576  CA  THR X 159      76.887  99.092  87.732  0.00  0.00            
ATOM   2577  HA  THR X 159      77.433  99.651  86.972  0.00  0.00            
ATOM   2578  CB  THR X 159      76.124  97.978  86.975  0.00  0.00            
ATOM   2579  HB  THR X 159      75.637  98.413  86.101  0.00  0.00            
ATOM   2580  CG2 THR X 159      77.006  96.918  86.417  0.00  0.00            
ATOM   2581 HG21 THR X 159      77.743  97.400  85.774  0.00  0.00            
ATOM   2582 HG22 THR X 159      76.402  96.208  85.852  0.00  0.00            
ATOM   2583 HG23 THR X 159      77.470  96.346  87.220  0.00  0.00            
ATOM   2584  OG1 THR X 159      75.097  97.373  87.843  0.00  0.00            
ATOM   2585  HG1 THR X 159      75.567  96.712  88.357  0.00  0.00            
ATOM   2586  C   THR X 159      75.885 100.095  88.417  0.00  0.00            
ATOM   2587  O   THR X 159      75.454 101.041  87.770  0.00  0.00            
ATOM   2588  N   LYS X 160      75.514  99.901  89.702  0.00  0.00            
ATOM   2589  H   LYS X 160      76.013  99.199  90.230  0.00  0.00            
ATOM   2590  CA  LYS X 160      74.540 100.729  90.556  0.00  0.00            
ATOM   2591  HA  LYS X 160      74.315 100.162  91.460  0.00  0.00            
ATOM   2592  CB  LYS X 160      75.306 102.071  90.986  0.00  0.00            
ATOM   2593  HB2 LYS X 160      75.857 102.366  90.093  0.00  0.00            
ATOM   2594  HB3 LYS X 160      74.531 102.823  91.133  0.00  0.00            
ATOM   2595  CG  LYS X 160      76.285 101.980  92.131  0.00  0.00            
ATOM   2596  HG2 LYS X 160      75.846 101.405  92.946  0.00  0.00            
ATOM   2597  HG3 LYS X 160      77.098 101.351  91.771  0.00  0.00            
ATOM   2598  CD  LYS X 160      76.693 103.414  92.542  0.00  0.00            
ATOM   2599  HD2 LYS X 160      77.621 103.316  93.106  0.00  0.00            
ATOM   2600  HD3 LYS X 160      76.850 103.992  91.632  0.00  0.00            
ATOM   2601  CE  LYS X 160      75.662 104.171  93.445  0.00  0.00            
ATOM   2602  HE2 LYS X 160      74.652 103.789  93.291  0.00  0.00            
ATOM   2603  HE3 LYS X 160      75.859 104.075  94.513  0.00  0.00            
ATOM   2604  NZ  LYS X 160      75.617 105.590  93.163  0.00  0.00            
ATOM   2605  HZ1 LYS X 160      75.061 105.832  92.355  0.00  0.00            
ATOM   2606  HZ2 LYS X 160      76.552 105.960  93.078  0.00  0.00            
ATOM   2607  HZ3 LYS X 160      75.194 106.046  93.959  0.00  0.00            
ATOM   2608  C   LYS X 160      73.181 101.115  89.807  0.00  0.00            
ATOM   2609  O   LYS X 160      72.992 102.232  89.475  0.00  0.00            
ATOM   2610  N   ALA X 161      72.440 100.032  89.533  0.00  0.00            
ATOM   2611  H   ALA X 161      72.755  99.139  89.883  0.00  0.00            
ATOM   2612  CA  ALA X 161      71.162  99.963  88.740  0.00  0.00            
ATOM   2613  HA  ALA X 161      71.010  98.901  88.542  0.00  0.00            
ATOM   2614  CB  ALA X 161      70.020 100.466  89.627  0.00  0.00            
ATOM   2615  HB1 ALA X 161      70.251 101.522  89.773  0.00  0.00            
ATOM   2616  HB2 ALA X 161      70.004  99.865  90.536  0.00  0.00            
ATOM   2617  HB3 ALA X 161      69.054 100.448  89.123  0.00  0.00            
ATOM   2618  C   ALA X 161      71.189 100.692  87.337  0.00  0.00            
ATOM   2619  O   ALA X 161      70.162 100.904  86.723  0.00  0.00            
ATOM   2620  N   SER X 162      72.392 100.976  86.843  0.00  0.00            
ATOM   2621  H   SER X 162      73.151 100.901  87.506  0.00  0.00            
ATOM   2622  CA  SER X 162      72.595 101.304  85.413  0.00  0.00            
ATOM   2623  HA  SER X 162      71.904 102.142  85.319  0.00  0.00            
ATOM   2624  CB  SER X 162      74.062 101.717  85.114  0.00  0.00            
ATOM   2625  HB2 SER X 162      74.716 100.867  85.306  0.00  0.00            
ATOM   2626  HB3 SER X 162      74.086 101.891  84.038  0.00  0.00            
ATOM   2627  OG  SER X 162      74.416 102.874  85.850  0.00  0.00            
ATOM   2628  HG  SER X 162      74.586 102.579  86.747  0.00  0.00            
ATOM   2629  C   SER X 162      72.164 100.105  84.480  0.00  0.00            
ATOM   2630  O   SER X 162      72.263  98.947  84.887  0.00  0.00            
ATOM   2631  N   PRO X 163      71.785 100.314  83.187  0.00  0.00            
ATOM   2632  CD  PRO X 163      71.606 101.639  82.659  0.00  0.00            
ATOM   2633  HD2 PRO X 163      72.538 102.112  82.967  0.00  0.00            
ATOM   2634  HD3 PRO X 163      70.859 102.251  83.164  0.00  0.00            
ATOM   2635  CG  PRO X 163      71.425 101.544  81.156  0.00  0.00            
ATOM   2636  HG2 PRO X 163      72.403 101.461  80.682  0.00  0.00            
ATOM   2637  HG3 PRO X 163      70.725 102.281  80.763  0.00  0.00            
ATOM   2638  CB  PRO X 163      70.834 100.073  80.974  0.00  0.00            
ATOM   2639  HB2 PRO X 163      71.085  99.472  80.099  0.00  0.00            
ATOM   2640  HB3 PRO X 163      69.747 100.131  81.036  0.00  0.00            
ATOM   2641  CA  PRO X 163      71.455  99.305  82.147  0.00  0.00            
ATOM   2642  HA  PRO X 163      70.684  98.655  82.559  0.00  0.00            
ATOM   2643  C   PRO X 163      72.709  98.456  81.774  0.00  0.00            
ATOM   2644  O   PRO X 163      73.838  98.973  81.682  0.00  0.00            
ATOM   2645  N   CYS X 164      72.484  97.224  81.219  0.00  0.00            
ATOM   2646  H   CYS X 164      71.544  96.860  81.287  0.00  0.00            
ATOM   2647  CA  CYS X 164      73.490  96.236  80.685  0.00  0.00            
ATOM   2648  HA  CYS X 164      74.426  96.729  80.424  0.00  0.00            
ATOM   2649  CB  CYS X 164      73.693  95.144  81.764  0.00  0.00            
ATOM   2650  HB2 CYS X 164      72.744  94.665  82.004  0.00  0.00            
ATOM   2651  HB3 CYS X 164      74.515  94.464  81.538  0.00  0.00            
ATOM   2652  SG  CYS X 164      74.455  95.877  83.284  0.00  0.00            
ATOM   2653  HG  CYS X 164      74.060  97.140  83.098  0.00  0.00            
ATOM   2654  C   CYS X 164      72.898  95.493  79.456  0.00  0.00            
ATOM   2655  O   CYS X 164      71.698  95.402  79.144  0.00  0.00            
ATOM   2656  N   ASP X 165      73.830  94.966  78.667  0.00  0.00            
ATOM   2657  H   ASP X 165      74.758  95.158  79.015  0.00  0.00            
ATOM   2658  CA  ASP X 165      73.770  93.939  77.610  0.00  0.00            
ATOM   2659  HA  ASP X 165      72.765  93.918  77.189  0.00  0.00            
ATOM   2660  CB  ASP X 165      74.646  94.121  76.379  0.00  0.00            
ATOM   2661  HB2 ASP X 165      74.418  95.100  75.958  0.00  0.00            
ATOM   2662  HB3 ASP X 165      75.693  94.210  76.669  0.00  0.00            
ATOM   2663  CG  ASP X 165      74.436  93.037  75.300  0.00  0.00            
ATOM   2664  OD1 ASP X 165      74.687  91.852  75.597  0.00  0.00            
ATOM   2665  OD2 ASP X 165      73.852  93.402  74.253  0.00  0.00            
ATOM   2666  C   ASP X 165      74.106  92.616  78.386  0.00  0.00            
ATOM   2667  O   ASP X 165      75.034  92.598  79.159  0.00  0.00            
ATOM   2668  N   PRO X 166      73.237  91.552  78.382  0.00  0.00            
ATOM   2669  CD  PRO X 166      72.102  91.434  77.587  0.00  0.00            
ATOM   2670  HD2 PRO X 166      72.192  91.914  76.612  0.00  0.00            
ATOM   2671  HD3 PRO X 166      71.270  91.855  78.152  0.00  0.00            
ATOM   2672  CG  PRO X 166      71.815  89.968  77.467  0.00  0.00            
ATOM   2673  HG2 PRO X 166      72.426  89.466  76.717  0.00  0.00            
ATOM   2674  HG3 PRO X 166      70.775  89.790  77.193  0.00  0.00            
ATOM   2675  CB  PRO X 166      72.239  89.509  78.830  0.00  0.00            
ATOM   2676  HB2 PRO X 166      72.323  88.422  78.838  0.00  0.00            
ATOM   2677  HB3 PRO X 166      71.512  89.943  79.516  0.00  0.00            
ATOM   2678  CA  PRO X 166      73.494  90.334  79.117  0.00  0.00            
ATOM   2679  HA  PRO X 166      73.560  90.697  80.142  0.00  0.00            
ATOM   2680  C   PRO X 166      74.709  89.507  78.711  0.00  0.00            
ATOM   2681  O   PRO X 166      75.221  88.778  79.524  0.00  0.00            
ATOM   2682  N   THR X 167      75.058  89.649  77.410  0.00  0.00            
ATOM   2683  H   THR X 167      74.650  90.366  76.827  0.00  0.00            
ATOM   2684  CA  THR X 167      75.582  88.428  76.742  0.00  0.00            
ATOM   2685  HA  THR X 167      74.782  87.698  76.873  0.00  0.00            
ATOM   2686  CB  THR X 167      75.810  88.750  75.265  0.00  0.00            
ATOM   2687  HB  THR X 167      76.649  89.445  75.279  0.00  0.00            
ATOM   2688  CG2 THR X 167      76.137  87.458  74.439  0.00  0.00            
ATOM   2689 HG21 THR X 167      75.281  86.813  74.236  0.00  0.00            
ATOM   2690 HG22 THR X 167      76.904  86.865  74.937  0.00  0.00            
ATOM   2691 HG23 THR X 167      76.516  87.906  73.521  0.00  0.00            
ATOM   2692  OG1 THR X 167      74.712  89.411  74.697  0.00  0.00            
ATOM   2693  HG1 THR X 167      74.813  90.336  74.933  0.00  0.00            
ATOM   2694  C   THR X 167      76.921  87.881  77.298  0.00  0.00            
ATOM   2695  O   THR X 167      77.092  86.723  77.466  0.00  0.00            
ATOM   2696  N   PHE X 168      77.770  88.824  77.690  0.00  0.00            
ATOM   2697  H   PHE X 168      77.530  89.787  77.503  0.00  0.00            
ATOM   2698  CA  PHE X 168      79.121  88.475  78.224  0.00  0.00            
ATOM   2699  HA  PHE X 168      79.501  87.640  77.634  0.00  0.00            
ATOM   2700  CB  PHE X 168      80.139  89.573  77.822  0.00  0.00            
ATOM   2701  HB2 PHE X 168      80.040  89.817  76.765  0.00  0.00            
ATOM   2702  HB3 PHE X 168      80.034  90.384  78.543  0.00  0.00            
ATOM   2703  CG  PHE X 168      81.497  88.985  78.053  0.00  0.00            
ATOM   2704  CD1 PHE X 168      82.113  88.143  77.113  0.00  0.00            
ATOM   2705  HD1 PHE X 168      81.577  87.915  76.204  0.00  0.00            
ATOM   2706  CE1 PHE X 168      83.393  87.635  77.387  0.00  0.00            
ATOM   2707  HE1 PHE X 168      83.802  86.898  76.711  0.00  0.00            
ATOM   2708  CZ  PHE X 168      84.062  88.062  78.602  0.00  0.00            
ATOM   2709  HZ  PHE X 168      84.999  87.579  78.836  0.00  0.00            
ATOM   2710  CE2 PHE X 168      83.493  88.950  79.515  0.00  0.00            
ATOM   2711  HE2 PHE X 168      83.980  89.215  80.442  0.00  0.00            
ATOM   2712  CD2 PHE X 168      82.163  89.338  79.253  0.00  0.00            
ATOM   2713  HD2 PHE X 168      81.676  90.005  79.948  0.00  0.00            
ATOM   2714  C   PHE X 168      79.153  88.084  79.667  0.00  0.00            
ATOM   2715  O   PHE X 168      79.391  86.912  79.954  0.00  0.00            
ATOM   2716  N   ILE X 169      78.891  88.976  80.595  0.00  0.00            
ATOM   2717  H   ILE X 169      78.775  89.937  80.305  0.00  0.00            
ATOM   2718  CA  ILE X 169      79.077  88.758  82.076  0.00  0.00            
ATOM   2719  HA  ILE X 169      80.050  88.284  82.206  0.00  0.00            
ATOM   2720  CB  ILE X 169      79.113  90.144  82.903  0.00  0.00            
ATOM   2721  HB  ILE X 169      79.391  89.724  83.869  0.00  0.00            
ATOM   2722  CG2 ILE X 169      80.274  91.088  82.510  0.00  0.00            
ATOM   2723 HG21 ILE X 169      80.262  91.818  83.320  0.00  0.00            
ATOM   2724 HG22 ILE X 169      80.147  91.445  81.488  0.00  0.00            
ATOM   2725 HG23 ILE X 169      81.134  90.420  82.560  0.00  0.00            
ATOM   2726  CG1 ILE X 169      77.806  90.954  82.917  0.00  0.00            
ATOM   2727 HG12 ILE X 169      76.938  90.315  83.084  0.00  0.00            
ATOM   2728 HG13 ILE X 169      77.806  91.762  83.648  0.00  0.00            
ATOM   2729  CD1 ILE X 169      77.431  91.686  81.623  0.00  0.00            
ATOM   2730 HD11 ILE X 169      78.066  92.543  81.398  0.00  0.00            
ATOM   2731 HD12 ILE X 169      76.441  92.142  81.661  0.00  0.00            
ATOM   2732 HD13 ILE X 169      77.340  90.976  80.801  0.00  0.00            
ATOM   2733  C   ILE X 169      78.054  87.823  82.580  0.00  0.00            
ATOM   2734  O   ILE X 169      78.308  87.220  83.599  0.00  0.00            
ATOM   2735  N   LEU X 170      77.023  87.429  81.777  0.00  0.00            
ATOM   2736  H   LEU X 170      76.923  87.936  80.910  0.00  0.00            
ATOM   2737  CA  LEU X 170      76.120  86.332  82.053  0.00  0.00            
ATOM   2738  HA  LEU X 170      76.300  86.203  83.121  0.00  0.00            
ATOM   2739  CB  LEU X 170      74.631  86.870  81.997  0.00  0.00            
ATOM   2740  HB2 LEU X 170      74.349  87.182  80.992  0.00  0.00            
ATOM   2741  HB3 LEU X 170      74.030  85.998  82.255  0.00  0.00            
ATOM   2742  CG  LEU X 170      74.211  87.968  83.007  0.00  0.00            
ATOM   2743  HG  LEU X 170      74.883  88.822  82.912  0.00  0.00            
ATOM   2744  CD1 LEU X 170      72.706  88.155  82.763  0.00  0.00            
ATOM   2745 HD11 LEU X 170      72.220  87.279  83.191  0.00  0.00            
ATOM   2746 HD12 LEU X 170      72.416  88.062  81.716  0.00  0.00            
ATOM   2747 HD13 LEU X 170      72.381  89.093  83.212  0.00  0.00            
ATOM   2748  CD2 LEU X 170      74.348  87.474  84.478  0.00  0.00            
ATOM   2749 HD21 LEU X 170      73.829  86.520  84.563  0.00  0.00            
ATOM   2750 HD22 LEU X 170      75.390  87.308  84.751  0.00  0.00            
ATOM   2751 HD23 LEU X 170      73.773  88.190  85.065  0.00  0.00            
ATOM   2752  C   LEU X 170      76.512  85.005  81.312  0.00  0.00            
ATOM   2753  O   LEU X 170      76.153  83.972  81.909  0.00  0.00            
ATOM   2754  N   GLY X 171      77.337  85.048  80.210  0.00  0.00            
ATOM   2755  H   GLY X 171      77.615  85.957  79.866  0.00  0.00            
ATOM   2756  CA  GLY X 171      77.948  83.858  79.573  0.00  0.00            
ATOM   2757  HA2 GLY X 171      77.244  83.027  79.609  0.00  0.00            
ATOM   2758  HA3 GLY X 171      78.360  84.169  78.612  0.00  0.00            
ATOM   2759  C   GLY X 171      79.243  83.348  80.221  0.00  0.00            
ATOM   2760  O   GLY X 171      79.537  82.160  80.435  0.00  0.00            
ATOM   2761  N   CYS X 172      80.227  84.316  80.460  0.00  0.00            
ATOM   2762  H   CYS X 172      80.053  85.287  80.242  0.00  0.00            
ATOM   2763  CA  CYS X 172      81.608  84.174  80.819  0.00  0.00            
ATOM   2764  HA  CYS X 172      82.189  83.541  80.148  0.00  0.00            
ATOM   2765  CB  CYS X 172      82.211  85.576  80.744  0.00  0.00            
ATOM   2766  HB2 CYS X 172      82.130  85.980  79.734  0.00  0.00            
ATOM   2767  HB3 CYS X 172      81.686  86.284  81.385  0.00  0.00            
ATOM   2768  SG  CYS X 172      84.035  85.521  81.037  0.00  0.00            
ATOM   2769  HG  CYS X 172      84.396  85.329  79.765  0.00  0.00            
ATOM   2770  C   CYS X 172      81.796  83.569  82.214  0.00  0.00            
ATOM   2771  O   CYS X 172      82.705  82.788  82.371  0.00  0.00            
ATOM   2772  N   ALA X 173      80.948  83.883  83.181  0.00  0.00            
ATOM   2773  H   ALA X 173      80.176  84.438  82.840  0.00  0.00            
ATOM   2774  CA  ALA X 173      81.059  83.424  84.586  0.00  0.00            
ATOM   2775  HA  ALA X 173      82.129  83.611  84.681  0.00  0.00            
ATOM   2776  CB  ALA X 173      80.251  84.240  85.564  0.00  0.00            
ATOM   2777  HB1 ALA X 173      79.243  84.451  85.208  0.00  0.00            
ATOM   2778  HB2 ALA X 173      80.680  85.221  85.770  0.00  0.00            
ATOM   2779  HB3 ALA X 173      80.116  83.733  86.520  0.00  0.00            
ATOM   2780  C   ALA X 173      80.828  81.850  84.679  0.00  0.00            
ATOM   2781  O   ALA X 173      81.788  81.199  85.051  0.00  0.00            
ATOM   2782  N   PRO X 174      79.660  81.300  84.292  0.00  0.00            
ATOM   2783  CD  PRO X 174      78.523  82.097  83.853  0.00  0.00            
ATOM   2784  HD2 PRO X 174      78.767  82.569  82.901  0.00  0.00            
ATOM   2785  HD3 PRO X 174      78.172  82.839  84.570  0.00  0.00            
ATOM   2786  CG  PRO X 174      77.331  81.101  83.671  0.00  0.00            
ATOM   2787  HG2 PRO X 174      76.678  81.390  82.847  0.00  0.00            
ATOM   2788  HG3 PRO X 174      76.722  81.017  84.571  0.00  0.00            
ATOM   2789  CB  PRO X 174      78.050  79.862  83.179  0.00  0.00            
ATOM   2790  HB2 PRO X 174      78.224  79.993  82.111  0.00  0.00            
ATOM   2791  HB3 PRO X 174      77.406  78.985  83.239  0.00  0.00            
ATOM   2792  CA  PRO X 174      79.419  79.875  83.914  0.00  0.00            
ATOM   2793  HA  PRO X 174      79.324  79.292  84.831  0.00  0.00            
ATOM   2794  C   PRO X 174      80.638  79.294  83.156  0.00  0.00            
ATOM   2795  O   PRO X 174      81.233  78.353  83.594  0.00  0.00            
ATOM   2796  N   CYS X 175      81.097  79.979  82.073  0.00  0.00            
ATOM   2797  H   CYS X 175      80.585  80.828  81.881  0.00  0.00            
ATOM   2798  CA  CYS X 175      82.293  79.558  81.294  0.00  0.00            
ATOM   2799  HA  CYS X 175      82.092  78.516  81.045  0.00  0.00            
ATOM   2800  CB  CYS X 175      82.326  80.504  80.028  0.00  0.00            
ATOM   2801  HB2 CYS X 175      82.223  81.552  80.311  0.00  0.00            
ATOM   2802  HB3 CYS X 175      83.357  80.468  79.677  0.00  0.00            
ATOM   2803  SG  CYS X 175      81.146  80.049  78.648  0.00  0.00            
ATOM   2804  HG  CYS X 175      80.999  78.816  79.141  0.00  0.00            
ATOM   2805  C   CYS X 175      83.536  79.483  82.164  0.00  0.00            
ATOM   2806  O   CYS X 175      84.396  78.609  81.962  0.00  0.00            
ATOM   2807  N   ASN X 176      83.813  80.385  83.106  0.00  0.00            
ATOM   2808  H   ASN X 176      83.125  81.050  83.429  0.00  0.00            
ATOM   2809  CA  ASN X 176      85.073  80.527  83.858  0.00  0.00            
ATOM   2810  HA  ASN X 176      85.927  80.439  83.187  0.00  0.00            
ATOM   2811  CB  ASN X 176      85.049  81.832  84.689  0.00  0.00            
ATOM   2812  HB2 ASN X 176      84.696  82.667  84.084  0.00  0.00            
ATOM   2813  HB3 ASN X 176      84.402  81.811  85.566  0.00  0.00            
ATOM   2814  CG  ASN X 176      86.401  82.343  85.182  0.00  0.00            
ATOM   2815  OD1 ASN X 176      87.420  81.698  85.174  0.00  0.00            
ATOM   2816  ND2 ASN X 176      86.402  83.634  85.548  0.00  0.00            
ATOM   2817 HD21 ASN X 176      85.585  83.917  86.071  0.00  0.00            
ATOM   2818 HD22 ASN X 176      87.294  83.997  85.851  0.00  0.00            
ATOM   2819  C   ASN X 176      85.329  79.275  84.767  0.00  0.00            
ATOM   2820  O   ASN X 176      86.342  78.624  84.635  0.00  0.00            
ATOM   2821  N   VAL X 177      84.326  78.757  85.481  0.00  0.00            
ATOM   2822  H   VAL X 177      83.512  79.318  85.682  0.00  0.00            
ATOM   2823  CA  VAL X 177      84.509  77.581  86.378  0.00  0.00            
ATOM   2824  HA  VAL X 177      85.425  77.652  86.964  0.00  0.00            
ATOM   2825  CB  VAL X 177      83.320  77.465  87.414  0.00  0.00            
ATOM   2826  HB  VAL X 177      83.355  76.468  87.854  0.00  0.00            
ATOM   2827  CG1 VAL X 177      83.538  78.539  88.486  0.00  0.00            
ATOM   2828 HG11 VAL X 177      84.547  78.413  88.878  0.00  0.00            
ATOM   2829 HG12 VAL X 177      83.537  79.570  88.133  0.00  0.00            
ATOM   2830 HG13 VAL X 177      82.796  78.340  89.259  0.00  0.00            
ATOM   2831  CG2 VAL X 177      81.924  77.598  86.832  0.00  0.00            
ATOM   2832 HG21 VAL X 177      82.084  77.337  85.786  0.00  0.00            
ATOM   2833 HG22 VAL X 177      81.613  78.642  86.875  0.00  0.00            
ATOM   2834 HG23 VAL X 177      81.296  76.981  87.474  0.00  0.00            
ATOM   2835  C   VAL X 177      84.669  76.247  85.641  0.00  0.00            
ATOM   2836  O   VAL X 177      85.250  75.309  86.213  0.00  0.00            
ATOM   2837  N   ILE X 178      84.322  76.152  84.326  0.00  0.00            
ATOM   2838  H   ILE X 178      84.075  77.013  83.860  0.00  0.00            
ATOM   2839  CA  ILE X 178      84.762  75.013  83.438  0.00  0.00            
ATOM   2840  HA  ILE X 178      85.023  74.205  84.121  0.00  0.00            
ATOM   2841  CB  ILE X 178      83.651  74.374  82.513  0.00  0.00            
ATOM   2842  HB  ILE X 178      84.076  73.409  82.236  0.00  0.00            
ATOM   2843  CG2 ILE X 178      82.512  73.973  83.373  0.00  0.00            
ATOM   2844 HG21 ILE X 178      82.054  73.153  82.821  0.00  0.00            
ATOM   2845 HG22 ILE X 178      81.745  74.742  83.468  0.00  0.00            
ATOM   2846 HG23 ILE X 178      82.824  73.638  84.362  0.00  0.00            
ATOM   2847  CG1 ILE X 178      83.340  75.225  81.281  0.00  0.00            
ATOM   2848 HG12 ILE X 178      82.919  76.177  81.605  0.00  0.00            
ATOM   2849 HG13 ILE X 178      84.245  75.414  80.704  0.00  0.00            
ATOM   2850  CD1 ILE X 178      82.401  74.677  80.227  0.00  0.00            
ATOM   2851 HD11 ILE X 178      82.693  73.706  79.828  0.00  0.00            
ATOM   2852 HD12 ILE X 178      82.552  75.408  79.433  0.00  0.00            
ATOM   2853 HD13 ILE X 178      81.359  74.691  80.550  0.00  0.00            
ATOM   2854  C   ILE X 178      86.060  75.328  82.650  0.00  0.00            
ATOM   2855  O   ILE X 178      86.901  74.441  82.555  0.00  0.00            
ATOM   2856  N   CYS X 179      86.254  76.586  82.233  0.00  0.00            
ATOM   2857  H   CYS X 179      85.558  77.309  82.350  0.00  0.00            
ATOM   2858  CA  CYS X 179      87.500  76.830  81.417  0.00  0.00            
ATOM   2859  HA  CYS X 179      87.653  76.002  80.725  0.00  0.00            
ATOM   2860  CB  CYS X 179      87.278  78.111  80.564  0.00  0.00            
ATOM   2861  HB2 CYS X 179      87.179  78.956  81.246  0.00  0.00            
ATOM   2862  HB3 CYS X 179      88.163  78.204  79.935  0.00  0.00            
ATOM   2863  SG  CYS X 179      85.855  77.819  79.385  0.00  0.00            
ATOM   2864  HG  CYS X 179      84.953  78.188  80.299  0.00  0.00            
ATOM   2865  C   CYS X 179      88.746  76.900  82.408  0.00  0.00            
ATOM   2866  O   CYS X 179      89.855  76.748  81.948  0.00  0.00            
ATOM   2867  N   SER X 180      88.506  77.050  83.707  0.00  0.00            
ATOM   2868  H   SER X 180      87.545  77.223  83.965  0.00  0.00            
ATOM   2869  CA  SER X 180      89.485  76.843  84.800  0.00  0.00            
ATOM   2870  HA  SER X 180      90.427  77.158  84.351  0.00  0.00            
ATOM   2871  CB  SER X 180      89.204  77.982  85.758  0.00  0.00            
ATOM   2872  HB2 SER X 180      88.228  77.787  86.202  0.00  0.00            
ATOM   2873  HB3 SER X 180      90.001  78.015  86.501  0.00  0.00            
ATOM   2874  OG  SER X 180      89.254  79.220  85.152  0.00  0.00            
ATOM   2875  HG  SER X 180      88.449  79.222  84.628  0.00  0.00            
ATOM   2876  C   SER X 180      89.589  75.424  85.342  0.00  0.00            
ATOM   2877  O   SER X 180      90.404  75.188  86.234  0.00  0.00            
ATOM   2878  N   ILE X 181      88.760  74.434  84.958  0.00  0.00            
ATOM   2879  H   ILE X 181      87.997  74.589  84.316  0.00  0.00            
ATOM   2880  CA  ILE X 181      88.896  73.006  85.369  0.00  0.00            
ATOM   2881  HA  ILE X 181      89.024  73.109  86.447  0.00  0.00            
ATOM   2882  CB  ILE X 181      87.583  72.229  84.962  0.00  0.00            
ATOM   2883  HB  ILE X 181      86.709  72.870  84.850  0.00  0.00            
ATOM   2884  CG2 ILE X 181      87.728  71.645  83.566  0.00  0.00            
ATOM   2885 HG21 ILE X 181      88.171  72.329  82.841  0.00  0.00            
ATOM   2886 HG22 ILE X 181      86.722  71.494  83.175  0.00  0.00            
ATOM   2887 HG23 ILE X 181      88.212  70.670  83.611  0.00  0.00            
ATOM   2888  CG1 ILE X 181      87.348  71.205  85.990  0.00  0.00            
ATOM   2889 HG12 ILE X 181      86.494  70.590  85.702  0.00  0.00            
ATOM   2890 HG13 ILE X 181      88.156  70.514  86.229  0.00  0.00            
ATOM   2891  CD1 ILE X 181      86.854  71.797  87.338  0.00  0.00            
ATOM   2892 HD11 ILE X 181      86.621  70.995  88.038  0.00  0.00            
ATOM   2893 HD12 ILE X 181      85.997  72.458  87.206  0.00  0.00            
ATOM   2894 HD13 ILE X 181      87.629  72.395  87.817  0.00  0.00            
ATOM   2895  C   ILE X 181      90.209  72.374  84.936  0.00  0.00            
ATOM   2896  O   ILE X 181      90.753  71.462  85.595  0.00  0.00            
ATOM   2897  N   ILE X 182      90.792  72.830  83.789  0.00  0.00            
ATOM   2898  H   ILE X 182      90.294  73.615  83.394  0.00  0.00            
ATOM   2899  CA  ILE X 182      92.101  72.597  83.222  0.00  0.00            
ATOM   2900  HA  ILE X 182      92.385  71.551  83.338  0.00  0.00            
ATOM   2901  CB  ILE X 182      92.079  72.809  81.660  0.00  0.00            
ATOM   2902  HB  ILE X 182      93.092  72.545  81.357  0.00  0.00            
ATOM   2903  CG2 ILE X 182      91.172  71.795  80.889  0.00  0.00            
ATOM   2904 HG21 ILE X 182      91.483  71.764  79.845  0.00  0.00            
ATOM   2905 HG22 ILE X 182      90.157  72.192  80.913  0.00  0.00            
ATOM   2906 HG23 ILE X 182      91.059  70.778  81.265  0.00  0.00            
ATOM   2907  CG1 ILE X 182      91.868  74.234  81.313  0.00  0.00            
ATOM   2908 HG12 ILE X 182      90.845  74.524  81.556  0.00  0.00            
ATOM   2909 HG13 ILE X 182      92.606  74.890  81.774  0.00  0.00            
ATOM   2910  CD1 ILE X 182      92.000  74.501  79.770  0.00  0.00            
ATOM   2911 HD11 ILE X 182      91.555  73.660  79.238  0.00  0.00            
ATOM   2912 HD12 ILE X 182      93.073  74.443  79.589  0.00  0.00            
ATOM   2913 HD13 ILE X 182      91.451  75.362  79.387  0.00  0.00            
ATOM   2914  C   ILE X 182      93.330  73.380  83.814  0.00  0.00            
ATOM   2915  O   ILE X 182      94.451  73.114  83.419  0.00  0.00            
ATOM   2916  N   PHE X 183      93.128  74.193  84.868  0.00  0.00            
ATOM   2917  H   PHE X 183      92.179  74.424  85.126  0.00  0.00            
ATOM   2918  CA  PHE X 183      94.181  74.922  85.479  0.00  0.00            
ATOM   2919  HA  PHE X 183      95.197  74.551  85.345  0.00  0.00            
ATOM   2920  CB  PHE X 183      94.121  76.453  85.050  0.00  0.00            
ATOM   2921  HB2 PHE X 183      93.196  76.839  85.478  0.00  0.00            
ATOM   2922  HB3 PHE X 183      94.960  76.908  85.577  0.00  0.00            
ATOM   2923  CG  PHE X 183      94.243  76.739  83.560  0.00  0.00            
ATOM   2924  CD1 PHE X 183      95.533  76.616  82.989  0.00  0.00            
ATOM   2925  HD1 PHE X 183      96.342  76.305  83.632  0.00  0.00            
ATOM   2926  CE1 PHE X 183      95.738  76.869  81.641  0.00  0.00            
ATOM   2927  HE1 PHE X 183      96.737  76.873  81.230  0.00  0.00            
ATOM   2928  CZ  PHE X 183      94.659  77.287  80.820  0.00  0.00            
ATOM   2929  HZ  PHE X 183      94.859  77.531  79.787  0.00  0.00            
ATOM   2930  CE2 PHE X 183      93.385  77.524  81.424  0.00  0.00            
ATOM   2931  HE2 PHE X 183      92.586  78.071  80.947  0.00  0.00            
ATOM   2932  CD2 PHE X 183      93.200  77.306  82.780  0.00  0.00            
ATOM   2933  HD2 PHE X 183      92.233  77.518  83.212  0.00  0.00            
ATOM   2934  C   PHE X 183      94.112  74.834  87.084  0.00  0.00            
ATOM   2935  O   PHE X 183      93.072  74.602  87.712  0.00  0.00            
ATOM   2936  N   GLN X 184      95.223  75.099  87.729  0.00  0.00            
ATOM   2937  H   GLN X 184      96.110  75.201  87.257  0.00  0.00            
ATOM   2938  CA  GLN X 184      95.273  75.284  89.227  0.00  0.00            
ATOM   2939  HA  GLN X 184      94.610  74.577  89.726  0.00  0.00            
ATOM   2940  CB  GLN X 184      96.691  74.862  89.717  0.00  0.00            
ATOM   2941  HB2 GLN X 184      97.371  75.690  89.514  0.00  0.00            
ATOM   2942  HB3 GLN X 184      96.649  74.719  90.797  0.00  0.00            
ATOM   2943  CG  GLN X 184      97.057  73.461  89.151  0.00  0.00            
ATOM   2944  HG2 GLN X 184      96.163  72.848  89.035  0.00  0.00            
ATOM   2945  HG3 GLN X 184      97.250  73.624  88.091  0.00  0.00            
ATOM   2946  CD  GLN X 184      98.250  72.785  89.816  0.00  0.00            
ATOM   2947  OE1 GLN X 184      98.887  73.294  90.729  0.00  0.00            
ATOM   2948  NE2 GLN X 184      98.585  71.589  89.352  0.00  0.00            
ATOM   2949 HE21 GLN X 184      99.559  71.347  89.465  0.00  0.00            
ATOM   2950 HE22 GLN X 184      98.119  71.277  88.512  0.00  0.00            
ATOM   2951  C   GLN X 184      94.909  76.750  89.690  0.00  0.00            
ATOM   2952  O   GLN X 184      95.093  77.105  90.851  0.00  0.00            
ATOM   2953  N   LYS X 185      94.365  77.594  88.828  0.00  0.00            
ATOM   2954  H   LYS X 185      94.127  77.245  87.911  0.00  0.00            
ATOM   2955  CA  LYS X 185      93.918  79.032  89.070  0.00  0.00            
ATOM   2956  HA  LYS X 185      93.698  79.110  90.135  0.00  0.00            
ATOM   2957  CB  LYS X 185      95.033  80.002  88.695  0.00  0.00            
ATOM   2958  HB2 LYS X 185      95.224  79.904  87.626  0.00  0.00            
ATOM   2959  HB3 LYS X 185      94.592  80.978  88.898  0.00  0.00            
ATOM   2960  CG  LYS X 185      96.350  79.839  89.452  0.00  0.00            
ATOM   2961  HG2 LYS X 185      96.137  79.875  90.520  0.00  0.00            
ATOM   2962  HG3 LYS X 185      96.877  78.905  89.256  0.00  0.00            
ATOM   2963  CD  LYS X 185      97.471  80.905  89.150  0.00  0.00            
ATOM   2964  HD2 LYS X 185      98.232  81.037  89.920  0.00  0.00            
ATOM   2965  HD3 LYS X 185      98.066  80.626  88.280  0.00  0.00            
ATOM   2966  CE  LYS X 185      96.825  82.313  88.903  0.00  0.00            
ATOM   2967  HE2 LYS X 185      96.082  82.284  88.106  0.00  0.00            
ATOM   2968  HE3 LYS X 185      96.314  82.713  89.779  0.00  0.00            
ATOM   2969  NZ  LYS X 185      97.912  83.297  88.411  0.00  0.00            
ATOM   2970  HZ1 LYS X 185      98.383  83.646  89.233  0.00  0.00            
ATOM   2971  HZ2 LYS X 185      97.411  84.051  87.963  0.00  0.00            
ATOM   2972  HZ3 LYS X 185      98.658  82.960  87.820  0.00  0.00            
ATOM   2973  C   LYS X 185      92.587  79.269  88.313  0.00  0.00            
ATOM   2974  O   LYS X 185      92.252  78.372  87.560  0.00  0.00            
ATOM   2975  N   ARG X 186      91.899  80.437  88.523  0.00  0.00            
ATOM   2976  H   ARG X 186      92.422  81.037  89.144  0.00  0.00            
ATOM   2977  CA  ARG X 186      90.712  80.898  87.800  0.00  0.00            
ATOM   2978  HA  ARG X 186      90.333  80.092  87.171  0.00  0.00            
ATOM   2979  CB  ARG X 186      89.588  81.408  88.736  0.00  0.00            
ATOM   2980  HB2 ARG X 186      88.845  81.832  88.060  0.00  0.00            
ATOM   2981  HB3 ARG X 186      89.089  80.677  89.373  0.00  0.00            
ATOM   2982  CG  ARG X 186      89.993  82.566  89.671  0.00  0.00            
ATOM   2983  HG2 ARG X 186      90.868  82.278  90.253  0.00  0.00            
ATOM   2984  HG3 ARG X 186      90.376  83.418  89.108  0.00  0.00            
ATOM   2985  CD  ARG X 186      88.758  83.099  90.507  0.00  0.00            
ATOM   2986  HD2 ARG X 186      88.278  82.259  91.007  0.00  0.00            
ATOM   2987  HD3 ARG X 186      89.080  83.653  91.388  0.00  0.00            
ATOM   2988  NE  ARG X 186      87.740  83.670  89.603  0.00  0.00            
ATOM   2989  HE  ARG X 186      86.980  83.044  89.378  0.00  0.00            
ATOM   2990  CZ  ARG X 186      87.633  84.902  89.157  0.00  0.00            
ATOM   2991  NH1 ARG X 186      88.464  85.876  89.391  0.00  0.00            
ATOM   2992 HH11 ARG X 186      89.329  85.646  89.860  0.00  0.00            
ATOM   2993 HH12 ARG X 186      88.274  86.814  89.068  0.00  0.00            
ATOM   2994  NH2 ARG X 186      86.646  85.157  88.348  0.00  0.00            
ATOM   2995 HH21 ARG X 186      85.967  84.445  88.121  0.00  0.00            
ATOM   2996 HH22 ARG X 186      86.625  86.099  87.985  0.00  0.00            
ATOM   2997  C   ARG X 186      91.112  82.046  86.877  0.00  0.00            
ATOM   2998  O   ARG X 186      92.012  82.871  87.083  0.00  0.00            
ATOM   2999  N   PHE X 187      90.416  82.127  85.777  0.00  0.00            
ATOM   3000  H   PHE X 187      89.656  81.472  85.661  0.00  0.00            
ATOM   3001  CA  PHE X 187      90.528  83.328  84.896  0.00  0.00            
ATOM   3002  HA  PHE X 187      91.532  83.748  84.835  0.00  0.00            
ATOM   3003  CB  PHE X 187      89.995  83.016  83.476  0.00  0.00            
ATOM   3004  HB2 PHE X 187      89.030  82.511  83.500  0.00  0.00            
ATOM   3005  HB3 PHE X 187      89.769  83.921  82.912  0.00  0.00            
ATOM   3006  CG  PHE X 187      90.971  82.264  82.615  0.00  0.00            
ATOM   3007  CD1 PHE X 187      90.561  81.080  82.073  0.00  0.00            
ATOM   3008  HD1 PHE X 187      89.596  80.602  82.156  0.00  0.00            
ATOM   3009  CE1 PHE X 187      91.475  80.316  81.297  0.00  0.00            
ATOM   3010  HE1 PHE X 187      91.108  79.459  80.752  0.00  0.00            
ATOM   3011  CZ  PHE X 187      92.799  80.766  81.113  0.00  0.00            
ATOM   3012  HZ  PHE X 187      93.504  80.211  80.512  0.00  0.00            
ATOM   3013  CE2 PHE X 187      93.164  82.058  81.588  0.00  0.00            
ATOM   3014  HE2 PHE X 187      94.167  82.410  81.399  0.00  0.00            
ATOM   3015  CD2 PHE X 187      92.281  82.726  82.405  0.00  0.00            
ATOM   3016  HD2 PHE X 187      92.664  83.625  82.865  0.00  0.00            
ATOM   3017  C   PHE X 187      89.819  84.548  85.496  0.00  0.00            
ATOM   3018  O   PHE X 187      88.924  84.372  86.336  0.00  0.00            
ATOM   3019  N   ASP X 188      90.092  85.738  84.992  0.00  0.00            
ATOM   3020  H   ASP X 188      90.932  85.820  84.438  0.00  0.00            
ATOM   3021  CA  ASP X 188      89.365  86.930  85.159  0.00  0.00            
ATOM   3022  HA  ASP X 188      88.579  86.683  85.873  0.00  0.00            
ATOM   3023  CB  ASP X 188      90.232  88.030  85.782  0.00  0.00            
ATOM   3024  HB2 ASP X 188      90.748  87.585  86.633  0.00  0.00            
ATOM   3025  HB3 ASP X 188      90.921  88.514  85.089  0.00  0.00            
ATOM   3026  CG  ASP X 188      89.329  89.200  86.261  0.00  0.00            
ATOM   3027  OD1 ASP X 188      88.868  89.174  87.425  0.00  0.00            
ATOM   3028  OD2 ASP X 188      89.120  90.134  85.521  0.00  0.00            
ATOM   3029  C   ASP X 188      88.662  87.517  83.930  0.00  0.00            
ATOM   3030  O   ASP X 188      89.066  87.438  82.833  0.00  0.00            
ATOM   3031  N   TYR X 189      87.525  88.192  84.114  0.00  0.00            
ATOM   3032  H   TYR X 189      87.152  88.239  85.051  0.00  0.00            
ATOM   3033  CA  TYR X 189      86.657  88.733  83.079  0.00  0.00            
ATOM   3034  HA  TYR X 189      86.460  88.035  82.266  0.00  0.00            
ATOM   3035  CB  TYR X 189      85.342  89.290  83.686  0.00  0.00            
ATOM   3036  HB2 TYR X 189      85.505  90.336  83.945  0.00  0.00            
ATOM   3037  HB3 TYR X 189      84.579  89.362  82.911  0.00  0.00            
ATOM   3038  CG  TYR X 189      84.780  88.413  84.821  0.00  0.00            
ATOM   3039  CD1 TYR X 189      84.216  89.072  85.918  0.00  0.00            
ATOM   3040  HD1 TYR X 189      84.169  90.143  86.054  0.00  0.00            
ATOM   3041  CE1 TYR X 189      83.643  88.310  86.988  0.00  0.00            
ATOM   3042  HE1 TYR X 189      83.311  88.820  87.880  0.00  0.00            
ATOM   3043  CZ  TYR X 189      83.584  86.882  86.884  0.00  0.00            
ATOM   3044  OH  TYR X 189      83.006  86.106  87.809  0.00  0.00            
ATOM   3045  HH  TYR X 189      83.251  85.182  87.730  0.00  0.00            
ATOM   3046  CE2 TYR X 189      84.165  86.302  85.756  0.00  0.00            
ATOM   3047  HE2 TYR X 189      84.092  85.228  85.679  0.00  0.00            
ATOM   3048  CD2 TYR X 189      84.720  87.014  84.742  0.00  0.00            
ATOM   3049  HD2 TYR X 189      85.210  86.517  83.919  0.00  0.00            
ATOM   3050  C   TYR X 189      87.250  89.932  82.269  0.00  0.00            
ATOM   3051  O   TYR X 189      86.691  90.206  81.221  0.00  0.00            
ATOM   3052  N   LYS X 190      88.307  90.603  82.751  0.00  0.00            
ATOM   3053  H   LYS X 190      88.694  90.373  83.655  0.00  0.00            
ATOM   3054  CA  LYS X 190      89.094  91.564  81.936  0.00  0.00            
ATOM   3055  HA  LYS X 190      88.448  91.683  81.067  0.00  0.00            
ATOM   3056  CB  LYS X 190      89.207  92.942  82.683  0.00  0.00            
ATOM   3057  HB2 LYS X 190      90.035  92.843  83.385  0.00  0.00            
ATOM   3058  HB3 LYS X 190      89.447  93.733  81.972  0.00  0.00            
ATOM   3059  CG  LYS X 190      88.022  93.498  83.548  0.00  0.00            
ATOM   3060  HG2 LYS X 190      87.164  93.652  82.894  0.00  0.00            
ATOM   3061  HG3 LYS X 190      87.771  92.744  84.294  0.00  0.00            
ATOM   3062  CD  LYS X 190      88.387  94.790  84.252  0.00  0.00            
ATOM   3063  HD2 LYS X 190      89.176  94.622  84.986  0.00  0.00            
ATOM   3064  HD3 LYS X 190      88.715  95.523  83.515  0.00  0.00            
ATOM   3065  CE  LYS X 190      87.128  95.386  84.876  0.00  0.00            
ATOM   3066  HE2 LYS X 190      86.608  95.763  83.996  0.00  0.00            
ATOM   3067  HE3 LYS X 190      86.593  94.656  85.484  0.00  0.00            
ATOM   3068  NZ  LYS X 190      87.468  96.598  85.708  0.00  0.00            
ATOM   3069  HZ1 LYS X 190      87.839  97.328  85.117  0.00  0.00            
ATOM   3070  HZ2 LYS X 190      88.159  96.504  86.439  0.00  0.00            
ATOM   3071  HZ3 LYS X 190      86.636  97.010  86.106  0.00  0.00            
ATOM   3072  C   LYS X 190      90.423  91.062  81.345  0.00  0.00            
ATOM   3073  O   LYS X 190      91.179  91.844  80.798  0.00  0.00            
ATOM   3074  N   ASP X 191      90.646  89.764  81.260  0.00  0.00            
ATOM   3075  H   ASP X 191      89.979  89.176  81.738  0.00  0.00            
ATOM   3076  CA  ASP X 191      91.933  89.212  80.679  0.00  0.00            
ATOM   3077  HA  ASP X 191      92.691  89.994  80.640  0.00  0.00            
ATOM   3078  CB  ASP X 191      92.447  88.049  81.521  0.00  0.00            
ATOM   3079  HB2 ASP X 191      92.488  88.388  82.556  0.00  0.00            
ATOM   3080  HB3 ASP X 191      91.692  87.270  81.416  0.00  0.00            
ATOM   3081  CG  ASP X 191      93.873  87.697  81.153  0.00  0.00            
ATOM   3082  OD1 ASP X 191      94.525  87.165  82.067  0.00  0.00            
ATOM   3083  OD2 ASP X 191      94.511  88.191  80.176  0.00  0.00            
ATOM   3084  C   ASP X 191      91.723  88.799  79.126  0.00  0.00            
ATOM   3085  O   ASP X 191      90.988  87.859  78.852  0.00  0.00            
ATOM   3086  N   GLN X 192      92.364  89.454  78.154  0.00  0.00            
ATOM   3087  H   GLN X 192      92.653  90.386  78.417  0.00  0.00            
ATOM   3088  CA  GLN X 192      92.480  89.153  76.751  0.00  0.00            
ATOM   3089  HA  GLN X 192      91.460  89.106  76.369  0.00  0.00            
ATOM   3090  CB  GLN X 192      93.245  90.251  76.121  0.00  0.00            
ATOM   3091  HB2 GLN X 192      94.256  90.311  76.524  0.00  0.00            
ATOM   3092  HB3 GLN X 192      93.496  90.110  75.070  0.00  0.00            
ATOM   3093  CG  GLN X 192      92.489  91.614  76.157  0.00  0.00            
ATOM   3094  HG2 GLN X 192      91.427  91.504  75.939  0.00  0.00            
ATOM   3095  HG3 GLN X 192      92.528  92.040  77.160  0.00  0.00            
ATOM   3096  CD  GLN X 192      93.208  92.594  75.212  0.00  0.00            
ATOM   3097  OE1 GLN X 192      93.983  93.480  75.657  0.00  0.00            
ATOM   3098  NE2 GLN X 192      93.187  92.430  73.896  0.00  0.00            
ATOM   3099 HE21 GLN X 192      93.880  92.886  73.320  0.00  0.00            
ATOM   3100 HE22 GLN X 192      92.585  91.744  73.461  0.00  0.00            
ATOM   3101  C   GLN X 192      93.179  87.770  76.399  0.00  0.00            
ATOM   3102  O   GLN X 192      92.938  87.172  75.325  0.00  0.00            
ATOM   3103  N   GLN X 193      93.768  87.021  77.413  0.00  0.00            
ATOM   3104  H   GLN X 193      94.032  87.420  78.303  0.00  0.00            
ATOM   3105  CA  GLN X 193      94.091  85.591  77.166  0.00  0.00            
ATOM   3106  HA  GLN X 193      94.727  85.533  76.283  0.00  0.00            
ATOM   3107  CB  GLN X 193      94.879  85.174  78.357  0.00  0.00            
ATOM   3108  HB2 GLN X 193      95.822  85.719  78.403  0.00  0.00            
ATOM   3109  HB3 GLN X 193      94.297  85.577  79.185  0.00  0.00            
ATOM   3110  CG  GLN X 193      95.157  83.656  78.368  0.00  0.00            
ATOM   3111  HG2 GLN X 193      94.181  83.199  78.529  0.00  0.00            
ATOM   3112  HG3 GLN X 193      95.537  83.250  77.430  0.00  0.00            
ATOM   3113  CD  GLN X 193      96.016  83.308  79.538  0.00  0.00            
ATOM   3114  OE1 GLN X 193      96.196  84.016  80.519  0.00  0.00            
ATOM   3115  NE2 GLN X 193      96.614  82.191  79.474  0.00  0.00            
ATOM   3116 HE21 GLN X 193      96.953  81.854  80.364  0.00  0.00            
ATOM   3117 HE22 GLN X 193      96.295  81.480  78.831  0.00  0.00            
ATOM   3118  C   GLN X 193      92.821  84.770  77.077  0.00  0.00            
ATOM   3119  O   GLN X 193      92.648  84.087  76.090  0.00  0.00            
ATOM   3120  N   PHE X 194      91.963  84.900  78.063  0.00  0.00            
ATOM   3121  H   PHE X 194      91.994  85.757  78.598  0.00  0.00            
ATOM   3122  CA  PHE X 194      90.722  84.253  78.200  0.00  0.00            
ATOM   3123  HA  PHE X 194      90.938  83.191  78.087  0.00  0.00            
ATOM   3124  CB  PHE X 194      90.170  84.361  79.649  0.00  0.00            
ATOM   3125  HB2 PHE X 194      90.908  83.988  80.359  0.00  0.00            
ATOM   3126  HB3 PHE X 194      90.091  85.412  79.929  0.00  0.00            
ATOM   3127  CG  PHE X 194      88.881  83.615  80.086  0.00  0.00            
ATOM   3128  CD1 PHE X 194      88.587  82.321  79.632  0.00  0.00            
ATOM   3129  HD1 PHE X 194      89.253  81.876  78.908  0.00  0.00            
ATOM   3130  CE1 PHE X 194      87.331  81.723  79.969  0.00  0.00            
ATOM   3131  HE1 PHE X 194      87.028  80.757  79.593  0.00  0.00            
ATOM   3132  CZ  PHE X 194      86.507  82.379  80.889  0.00  0.00            
ATOM   3133  HZ  PHE X 194      85.572  81.947  81.213  0.00  0.00            
ATOM   3134  CE2 PHE X 194      86.936  83.565  81.542  0.00  0.00            
ATOM   3135  HE2 PHE X 194      86.389  84.134  82.279  0.00  0.00            
ATOM   3136  CD2 PHE X 194      88.098  84.261  81.002  0.00  0.00            
ATOM   3137  HD2 PHE X 194      88.343  85.270  81.299  0.00  0.00            
ATOM   3138  C   PHE X 194      89.721  84.684  77.120  0.00  0.00            
ATOM   3139  O   PHE X 194      88.864  83.888  76.761  0.00  0.00            
ATOM   3140  N   LEU X 195      89.713  85.967  76.685  0.00  0.00            
ATOM   3141  H   LEU X 195      90.276  86.694  77.103  0.00  0.00            
ATOM   3142  CA  LEU X 195      88.794  86.432  75.622  0.00  0.00            
ATOM   3143  HA  LEU X 195      87.749  86.274  75.892  0.00  0.00            
ATOM   3144  CB  LEU X 195      88.938  87.960  75.421  0.00  0.00            
ATOM   3145  HB2 LEU X 195      88.922  88.420  76.408  0.00  0.00            
ATOM   3146  HB3 LEU X 195      89.900  88.093  74.926  0.00  0.00            
ATOM   3147  CG  LEU X 195      87.934  88.683  74.612  0.00  0.00            
ATOM   3148  HG  LEU X 195      87.958  88.306  73.590  0.00  0.00            
ATOM   3149  CD1 LEU X 195      86.515  88.340  75.008  0.00  0.00            
ATOM   3150 HD11 LEU X 195      86.358  87.302  74.712  0.00  0.00            
ATOM   3151 HD12 LEU X 195      85.844  88.959  74.413  0.00  0.00            
ATOM   3152 HD13 LEU X 195      86.228  88.590  76.029  0.00  0.00            
ATOM   3153  CD2 LEU X 195      88.112  90.163  74.486  0.00  0.00            
ATOM   3154 HD21 LEU X 195      87.989  90.720  75.415  0.00  0.00            
ATOM   3155 HD22 LEU X 195      89.104  90.495  74.181  0.00  0.00            
ATOM   3156 HD23 LEU X 195      87.307  90.612  73.904  0.00  0.00            
ATOM   3157  C   LEU X 195      88.927  85.798  74.251  0.00  0.00            
ATOM   3158  O   LEU X 195      87.948  85.795  73.466  0.00  0.00            
ATOM   3159  N   ASN X 196      90.133  85.430  73.862  0.00  0.00            
ATOM   3160  H   ASN X 196      90.919  85.744  74.413  0.00  0.00            
ATOM   3161  CA  ASN X 196      90.420  84.715  72.629  0.00  0.00            
ATOM   3162  HA  ASN X 196      89.615  84.964  71.937  0.00  0.00            
ATOM   3163  CB  ASN X 196      91.752  85.160  72.142  0.00  0.00            
ATOM   3164  HB2 ASN X 196      91.870  86.237  72.032  0.00  0.00            
ATOM   3165  HB3 ASN X 196      92.440  84.879  72.939  0.00  0.00            
ATOM   3166  CG  ASN X 196      92.248  84.593  70.821  0.00  0.00            
ATOM   3167  OD1 ASN X 196      91.674  84.676  69.774  0.00  0.00            
ATOM   3168  ND2 ASN X 196      93.468  84.093  70.866  0.00  0.00            
ATOM   3169 HD21 ASN X 196      94.043  84.192  71.690  0.00  0.00            
ATOM   3170 HD22 ASN X 196      93.938  83.619  70.108  0.00  0.00            
ATOM   3171  C   ASN X 196      90.447  83.198  72.826  0.00  0.00            
ATOM   3172  O   ASN X 196      90.143  82.473  71.902  0.00  0.00            
ATOM   3173  N   LEU X 197      90.608  82.657  74.045  0.00  0.00            
ATOM   3174  H   LEU X 197      90.756  83.247  74.852  0.00  0.00            
ATOM   3175  CA  LEU X 197      90.613  81.197  74.357  0.00  0.00            
ATOM   3176  HA  LEU X 197      91.325  80.688  73.707  0.00  0.00            
ATOM   3177  CB  LEU X 197      91.002  80.985  75.826  0.00  0.00            
ATOM   3178  HB2 LEU X 197      91.899  81.530  76.122  0.00  0.00            
ATOM   3179  HB3 LEU X 197      90.128  81.201  76.440  0.00  0.00            
ATOM   3180  CG  LEU X 197      91.319  79.522  76.148  0.00  0.00            
ATOM   3181  HG  LEU X 197      90.462  78.986  75.741  0.00  0.00            
ATOM   3182  CD1 LEU X 197      92.556  79.138  75.386  0.00  0.00            
ATOM   3183 HD11 LEU X 197      92.371  79.145  74.312  0.00  0.00            
ATOM   3184 HD12 LEU X 197      92.850  78.119  75.639  0.00  0.00            
ATOM   3185 HD13 LEU X 197      93.369  79.817  75.641  0.00  0.00            
ATOM   3186  CD2 LEU X 197      91.632  79.177  77.629  0.00  0.00            
ATOM   3187 HD21 LEU X 197      92.022  78.160  77.626  0.00  0.00            
ATOM   3188 HD22 LEU X 197      92.327  79.904  78.050  0.00  0.00            
ATOM   3189 HD23 LEU X 197      90.642  79.188  78.087  0.00  0.00            
ATOM   3190  C   LEU X 197      89.232  80.649  73.948  0.00  0.00            
ATOM   3191  O   LEU X 197      89.119  79.701  73.118  0.00  0.00            
ATOM   3192  N   MET X 198      88.184  81.223  74.466  0.00  0.00            
ATOM   3193  H   MET X 198      88.338  81.906  75.194  0.00  0.00            
ATOM   3194  CA  MET X 198      86.758  81.056  74.121  0.00  0.00            
ATOM   3195  HA  MET X 198      86.558  79.985  74.172  0.00  0.00            
ATOM   3196  CB  MET X 198      85.794  81.851  75.039  0.00  0.00            
ATOM   3197  HB2 MET X 198      85.830  82.911  74.790  0.00  0.00            
ATOM   3198  HB3 MET X 198      84.791  81.563  74.726  0.00  0.00            
ATOM   3199  CG  MET X 198      85.946  81.575  76.449  0.00  0.00            
ATOM   3200  HG2 MET X 198      85.835  80.496  76.555  0.00  0.00            
ATOM   3201  HG3 MET X 198      86.995  81.793  76.651  0.00  0.00            
ATOM   3202  SD  MET X 198      84.832  82.275  77.662  0.00  0.00            
ATOM   3203  CE  MET X 198      85.375  83.981  77.714  0.00  0.00            
ATOM   3204  HE1 MET X 198      86.424  83.916  78.005  0.00  0.00            
ATOM   3205  HE2 MET X 198      85.285  84.466  76.743  0.00  0.00            
ATOM   3206  HE3 MET X 198      84.659  84.443  78.393  0.00  0.00            
ATOM   3207  C   MET X 198      86.442  81.511  72.674  0.00  0.00            
ATOM   3208  O   MET X 198      85.357  81.256  72.236  0.00  0.00            
ATOM   3209  N   GLU X 199      87.307  81.919  71.778  0.00  0.00            
ATOM   3210  H   GLU X 199      88.215  82.093  72.184  0.00  0.00            
ATOM   3211  CA  GLU X 199      87.103  81.980  70.355  0.00  0.00            
ATOM   3212  HA  GLU X 199      86.051  82.187  70.163  0.00  0.00            
ATOM   3213  CB  GLU X 199      87.820  83.215  69.741  0.00  0.00            
ATOM   3214  HB2 GLU X 199      87.629  84.057  70.406  0.00  0.00            
ATOM   3215  HB3 GLU X 199      88.878  82.957  69.784  0.00  0.00            
ATOM   3216  CG  GLU X 199      87.580  83.513  68.261  0.00  0.00            
ATOM   3217  HG2 GLU X 199      86.827  82.816  67.892  0.00  0.00            
ATOM   3218  HG3 GLU X 199      87.062  84.426  67.966  0.00  0.00            
ATOM   3219  CD  GLU X 199      88.906  83.450  67.449  0.00  0.00            
ATOM   3220  OE1 GLU X 199      89.200  82.379  67.026  0.00  0.00            
ATOM   3221  OE2 GLU X 199      89.678  84.428  67.366  0.00  0.00            
ATOM   3222  C   GLU X 199      87.500  80.678  69.729  0.00  0.00            
ATOM   3223  O   GLU X 199      86.759  80.169  68.896  0.00  0.00            
ATOM   3224  N   LYS X 200      88.713  80.196  70.025  0.00  0.00            
ATOM   3225  H   LYS X 200      89.240  80.706  70.719  0.00  0.00            
ATOM   3226  CA  LYS X 200      89.296  78.967  69.589  0.00  0.00            
ATOM   3227  HA  LYS X 200      89.190  78.813  68.516  0.00  0.00            
ATOM   3228  CB  LYS X 200      90.813  79.024  69.973  0.00  0.00            
ATOM   3229  HB2 LYS X 200      90.872  78.976  71.061  0.00  0.00            
ATOM   3230  HB3 LYS X 200      91.176  78.084  69.558  0.00  0.00            
ATOM   3231  CG  LYS X 200      91.750  80.179  69.515  0.00  0.00            
ATOM   3232  HG2 LYS X 200      91.174  81.052  69.822  0.00  0.00            
ATOM   3233  HG3 LYS X 200      92.707  80.074  70.024  0.00  0.00            
ATOM   3234  CD  LYS X 200      92.001  80.282  68.020  0.00  0.00            
ATOM   3235  HD2 LYS X 200      92.772  79.538  67.823  0.00  0.00            
ATOM   3236  HD3 LYS X 200      91.097  80.134  67.430  0.00  0.00            
ATOM   3237  CE  LYS X 200      92.737  81.556  67.568  0.00  0.00            
ATOM   3238  HE2 LYS X 200      93.727  81.632  68.018  0.00  0.00            
ATOM   3239  HE3 LYS X 200      92.938  81.439  66.503  0.00  0.00            
ATOM   3240  NZ  LYS X 200      91.894  82.789  67.707  0.00  0.00            
ATOM   3241  HZ1 LYS X 200      91.681  83.180  68.614  0.00  0.00            
ATOM   3242  HZ2 LYS X 200      91.004  82.662  67.247  0.00  0.00            
ATOM   3243  HZ3 LYS X 200      92.321  83.558  67.211  0.00  0.00            
ATOM   3244  C   LYS X 200      88.666  77.737  70.210  0.00  0.00            
ATOM   3245  O   LYS X 200      88.407  76.716  69.524  0.00  0.00            
ATOM   3246  N   LEU X 201      88.310  77.773  71.477  0.00  0.00            
ATOM   3247  H   LEU X 201      88.467  78.617  72.009  0.00  0.00            
ATOM   3248  CA  LEU X 201      87.659  76.649  72.104  0.00  0.00            
ATOM   3249  HA  LEU X 201      88.263  75.802  71.779  0.00  0.00            
ATOM   3250  CB  LEU X 201      87.562  76.684  73.655  0.00  0.00            
ATOM   3251  HB2 LEU X 201      87.123  77.640  73.940  0.00  0.00            
ATOM   3252  HB3 LEU X 201      87.056  75.766  73.954  0.00  0.00            
ATOM   3253  CG  LEU X 201      88.935  76.604  74.393  0.00  0.00            
ATOM   3254  HG  LEU X 201      89.662  77.365  74.109  0.00  0.00            
ATOM   3255  CD1 LEU X 201      88.670  76.785  75.866  0.00  0.00            
ATOM   3256 HD11 LEU X 201      88.036  76.002  76.282  0.00  0.00            
ATOM   3257 HD12 LEU X 201      88.075  77.696  75.937  0.00  0.00            
ATOM   3258 HD13 LEU X 201      89.545  76.715  76.512  0.00  0.00            
ATOM   3259  CD2 LEU X 201      89.550  75.263  74.246  0.00  0.00            
ATOM   3260 HD21 LEU X 201      88.774  74.529  74.467  0.00  0.00            
ATOM   3261 HD22 LEU X 201      89.749  75.160  73.179  0.00  0.00            
ATOM   3262 HD23 LEU X 201      90.452  75.041  74.814  0.00  0.00            
ATOM   3263  C   LEU X 201      86.238  76.559  71.566  0.00  0.00            
ATOM   3264  O   LEU X 201      85.744  75.472  71.444  0.00  0.00            
ATOM   3265  N   ASN X 202      85.589  77.687  71.262  0.00  0.00            
ATOM   3266  H   ASN X 202      86.073  78.569  71.346  0.00  0.00            
ATOM   3267  CA  ASN X 202      84.242  77.724  70.724  0.00  0.00            
ATOM   3268  HA  ASN X 202      83.620  76.938  71.152  0.00  0.00            
ATOM   3269  CB  ASN X 202      83.616  79.051  71.194  0.00  0.00            
ATOM   3270  HB2 ASN X 202      83.843  79.249  72.242  0.00  0.00            
ATOM   3271  HB3 ASN X 202      83.929  79.901  70.587  0.00  0.00            
ATOM   3272  CG  ASN X 202      82.168  79.104  70.991  0.00  0.00            
ATOM   3273  OD1 ASN X 202      81.635  79.778  70.114  0.00  0.00            
ATOM   3274  ND2 ASN X 202      81.405  78.374  71.739  0.00  0.00            
ATOM   3275 HD21 ASN X 202      81.675  77.723  72.462  0.00  0.00            
ATOM   3276 HD22 ASN X 202      80.415  78.468  71.561  0.00  0.00            
ATOM   3277  C   ASN X 202      84.081  77.488  69.210  0.00  0.00            
ATOM   3278  O   ASN X 202      82.977  77.103  68.826  0.00  0.00            
ATOM   3279  N   GLU X 203      85.143  77.603  68.366  0.00  0.00            
ATOM   3280  H   GLU X 203      86.018  77.932  68.749  0.00  0.00            
ATOM   3281  CA  GLU X 203      85.140  77.025  66.998  0.00  0.00            
ATOM   3282  HA  GLU X 203      84.153  77.151  66.554  0.00  0.00            
ATOM   3283  CB  GLU X 203      86.200  77.714  66.208  0.00  0.00            
ATOM   3284  HB2 GLU X 203      86.163  78.795  66.344  0.00  0.00            
ATOM   3285  HB3 GLU X 203      87.155  77.299  66.530  0.00  0.00            
ATOM   3286  CG  GLU X 203      86.025  77.594  64.652  0.00  0.00            
ATOM   3287  HG2 GLU X 203      86.592  76.731  64.304  0.00  0.00            
ATOM   3288  HG3 GLU X 203      84.957  77.479  64.472  0.00  0.00            
ATOM   3289  CD  GLU X 203      86.383  78.959  64.003  0.00  0.00            
ATOM   3290  OE1 GLU X 203      87.577  79.257  63.962  0.00  0.00            
ATOM   3291  OE2 GLU X 203      85.435  79.654  63.456  0.00  0.00            
ATOM   3292  C   GLU X 203      85.398  75.514  66.950  0.00  0.00            
ATOM   3293  O   GLU X 203      85.018  74.834  65.977  0.00  0.00            
ATOM   3294  N   ASN X 204      85.985  74.993  68.015  0.00  0.00            
ATOM   3295  H   ASN X 204      86.224  75.696  68.700  0.00  0.00            
ATOM   3296  CA  ASN X 204      86.613  73.655  67.964  0.00  0.00            
ATOM   3297  HA  ASN X 204      87.353  73.696  67.166  0.00  0.00            
ATOM   3298  CB  ASN X 204      87.375  73.478  69.233  0.00  0.00            
ATOM   3299  HB2 ASN X 204      88.110  74.282  69.256  0.00  0.00            
ATOM   3300  HB3 ASN X 204      86.777  73.528  70.143  0.00  0.00            
ATOM   3301  CG  ASN X 204      87.994  72.194  69.137  0.00  0.00            
ATOM   3302  OD1 ASN X 204      87.402  71.125  69.058  0.00  0.00            
ATOM   3303  ND2 ASN X 204      89.181  72.118  68.643  0.00  0.00            
ATOM   3304 HD21 ASN X 204      89.830  72.892  68.639  0.00  0.00            
ATOM   3305 HD22 ASN X 204      89.302  71.276  68.099  0.00  0.00            
ATOM   3306  C   ASN X 204      85.571  72.522  67.553  0.00  0.00            
ATOM   3307  O   ASN X 204      85.901  71.641  66.779  0.00  0.00            
ATOM   3308  N   ILE X 205      84.378  72.411  68.092  0.00  0.00            
ATOM   3309  H   ILE X 205      84.121  73.106  68.778  0.00  0.00            
ATOM   3310  CA  ILE X 205      83.314  71.526  67.696  0.00  0.00            
ATOM   3311  HA  ILE X 205      83.690  70.541  67.419  0.00  0.00            
ATOM   3312  CB  ILE X 205      82.311  71.400  68.902  0.00  0.00            
ATOM   3313  HB  ILE X 205      81.446  70.851  68.530  0.00  0.00            
ATOM   3314  CG2 ILE X 205      82.827  70.455  69.928  0.00  0.00            
ATOM   3315 HG21 ILE X 205      83.905  70.582  70.030  0.00  0.00            
ATOM   3316 HG22 ILE X 205      82.809  69.424  69.575  0.00  0.00            
ATOM   3317 HG23 ILE X 205      82.382  70.515  70.921  0.00  0.00            
ATOM   3318  CG1 ILE X 205      81.794  72.668  69.645  0.00  0.00            
ATOM   3319 HG12 ILE X 205      81.030  72.425  70.384  0.00  0.00            
ATOM   3320 HG13 ILE X 205      82.589  73.063  70.278  0.00  0.00            
ATOM   3321  CD1 ILE X 205      81.145  73.771  68.847  0.00  0.00            
ATOM   3322 HD11 ILE X 205      81.958  74.350  68.409  0.00  0.00            
ATOM   3323 HD12 ILE X 205      80.521  74.412  69.468  0.00  0.00            
ATOM   3324 HD13 ILE X 205      80.493  73.430  68.042  0.00  0.00            
ATOM   3325  C   ILE X 205      82.627  71.992  66.408  0.00  0.00            
ATOM   3326  O   ILE X 205      81.652  71.337  66.077  0.00  0.00            
ATOM   3327  N   ARG X 206      83.090  72.994  65.625  0.00  0.00            
ATOM   3328  H   ARG X 206      83.993  73.357  65.896  0.00  0.00            
ATOM   3329  CA  ARG X 206      82.509  73.489  64.414  0.00  0.00            
ATOM   3330  HA  ARG X 206      81.917  72.679  63.987  0.00  0.00            
ATOM   3331  CB  ARG X 206      81.538  74.664  64.643  0.00  0.00            
ATOM   3332  HB2 ARG X 206      81.175  74.910  63.645  0.00  0.00            
ATOM   3333  HB3 ARG X 206      80.679  74.310  65.212  0.00  0.00            
ATOM   3334  CG  ARG X 206      82.138  75.812  65.375  0.00  0.00            
ATOM   3335  HG2 ARG X 206      82.596  75.447  66.295  0.00  0.00            
ATOM   3336  HG3 ARG X 206      82.983  76.216  64.818  0.00  0.00            
ATOM   3337  CD  ARG X 206      81.147  76.947  65.722  0.00  0.00            
ATOM   3338  HD2 ARG X 206      81.680  77.652  66.359  0.00  0.00            
ATOM   3339  HD3 ARG X 206      80.940  77.437  64.771  0.00  0.00            
ATOM   3340  NE  ARG X 206      79.823  76.540  66.292  0.00  0.00            
ATOM   3341  HE  ARG X 206      79.251  76.066  65.608  0.00  0.00            
ATOM   3342  CZ  ARG X 206      79.376  76.746  67.488  0.00  0.00            
ATOM   3343  NH1 ARG X 206      80.017  76.999  68.564  0.00  0.00            
ATOM   3344 HH11 ARG X 206      81.015  77.139  68.491  0.00  0.00            
ATOM   3345 HH12 ARG X 206      79.564  77.182  69.448  0.00  0.00            
ATOM   3346  NH2 ARG X 206      78.137  76.613  67.656  0.00  0.00            
ATOM   3347 HH21 ARG X 206      77.508  76.626  66.866  0.00  0.00            
ATOM   3348 HH22 ARG X 206      77.670  76.929  68.494  0.00  0.00            
ATOM   3349  C   ARG X 206      83.529  73.819  63.319  0.00  0.00            
ATOM   3350  O   ARG X 206      83.534  74.908  62.727  0.00  0.00            
ATOM   3351  N   ILE X 207      84.417  72.872  63.132  0.00  0.00            
ATOM   3352  H   ILE X 207      84.298  72.121  63.797  0.00  0.00            
ATOM   3353  CA  ILE X 207      85.734  72.924  62.515  0.00  0.00            
ATOM   3354  HA  ILE X 207      86.111  73.939  62.391  0.00  0.00            
ATOM   3355  CB  ILE X 207      86.775  72.181  63.345  0.00  0.00            
ATOM   3356  HB  ILE X 207      86.563  72.561  64.344  0.00  0.00            
ATOM   3357  CG2 ILE X 207      86.603  70.677  63.371  0.00  0.00            
ATOM   3358 HG21 ILE X 207      85.585  70.354  63.588  0.00  0.00            
ATOM   3359 HG22 ILE X 207      87.256  70.246  64.130  0.00  0.00            
ATOM   3360 HG23 ILE X 207      86.755  70.284  62.366  0.00  0.00            
ATOM   3361  CG1 ILE X 207      88.218  72.714  63.151  0.00  0.00            
ATOM   3362 HG12 ILE X 207      88.520  72.403  62.151  0.00  0.00            
ATOM   3363 HG13 ILE X 207      88.176  73.797  63.263  0.00  0.00            
ATOM   3364  CD1 ILE X 207      89.187  72.346  64.220  0.00  0.00            
ATOM   3365 HD11 ILE X 207      89.372  71.271  64.219  0.00  0.00            
ATOM   3366 HD12 ILE X 207      88.727  72.631  65.165  0.00  0.00            
ATOM   3367 HD13 ILE X 207      90.054  72.963  63.984  0.00  0.00            
ATOM   3368  C   ILE X 207      85.753  72.557  61.024  0.00  0.00            
ATOM   3369  O   ILE X 207      86.719  72.771  60.349  0.00  0.00            
ATOM   3370  N   VAL X 208      84.583  72.148  60.471  0.00  0.00            
ATOM   3371  H   VAL X 208      83.823  72.050  61.129  0.00  0.00            
ATOM   3372  CA  VAL X 208      84.362  71.940  58.981  0.00  0.00            
ATOM   3373  HA  VAL X 208      85.092  72.495  58.393  0.00  0.00            
ATOM   3374  CB  VAL X 208      84.561  70.376  58.751  0.00  0.00            
ATOM   3375  HB  VAL X 208      84.461  70.121  57.696  0.00  0.00            
ATOM   3376  CG1 VAL X 208      85.962  69.888  59.203  0.00  0.00            
ATOM   3377 HG11 VAL X 208      86.787  70.474  58.798  0.00  0.00            
ATOM   3378 HG12 VAL X 208      85.971  69.922  60.293  0.00  0.00            
ATOM   3379 HG13 VAL X 208      86.005  68.814  59.022  0.00  0.00            
ATOM   3380  CG2 VAL X 208      83.500  69.501  59.473  0.00  0.00            
ATOM   3381 HG21 VAL X 208      83.656  68.486  59.109  0.00  0.00            
ATOM   3382 HG22 VAL X 208      82.541  69.907  59.149  0.00  0.00            
ATOM   3383 HG23 VAL X 208      83.617  69.600  60.552  0.00  0.00            
ATOM   3384  C   VAL X 208      82.973  72.445  58.443  0.00  0.00            
ATOM   3385  O   VAL X 208      82.470  71.974  57.408  0.00  0.00            
ATOM   3386  N   SER X 209      82.295  73.409  59.087  0.00  0.00            
ATOM   3387  H   SER X 209      82.731  73.939  59.828  0.00  0.00            
ATOM   3388  CA  SER X 209      80.981  73.939  58.661  0.00  0.00            
ATOM   3389  HA  SER X 209      80.329  73.112  58.378  0.00  0.00            
ATOM   3390  CB  SER X 209      80.442  74.583  59.926  0.00  0.00            
ATOM   3391  HB2 SER X 209      81.148  75.315  60.318  0.00  0.00            
ATOM   3392  HB3 SER X 209      79.468  75.001  59.672  0.00  0.00            
ATOM   3393  OG  SER X 209      80.298  73.566  60.947  0.00  0.00            
ATOM   3394  HG  SER X 209      79.379  73.599  61.223  0.00  0.00            
ATOM   3395  C   SER X 209      80.984  74.880  57.464  0.00  0.00            
ATOM   3396  O   SER X 209      79.887  75.209  57.000  0.00  0.00            
ATOM   3397  N   THR X 210      82.130  75.196  56.849  0.00  0.00            
ATOM   3398  H   THR X 210      82.986  74.899  57.296  0.00  0.00            
ATOM   3399  CA  THR X 210      82.167  75.998  55.576  0.00  0.00            
ATOM   3400  HA  THR X 210      81.573  76.899  55.727  0.00  0.00            
ATOM   3401  CB  THR X 210      83.608  76.391  55.228  0.00  0.00            
ATOM   3402  HB  THR X 210      84.198  75.475  55.214  0.00  0.00            
ATOM   3403  CG2 THR X 210      83.713  77.193  53.894  0.00  0.00            
ATOM   3404 HG21 THR X 210      84.755  77.494  53.784  0.00  0.00            
ATOM   3405 HG22 THR X 210      83.119  78.074  54.141  0.00  0.00            
ATOM   3406 HG23 THR X 210      83.250  76.729  53.024  0.00  0.00            
ATOM   3407  OG1 THR X 210      84.010  77.286  56.265  0.00  0.00            
ATOM   3408  HG1 THR X 210      83.998  76.837  57.113  0.00  0.00            
ATOM   3409  C   THR X 210      81.635  75.151  54.414  0.00  0.00            
ATOM   3410  O   THR X 210      82.003  73.983  54.431  0.00  0.00            
ATOM   3411  N   PRO X 211      80.868  75.666  53.420  0.00  0.00            
ATOM   3412  CD  PRO X 211      80.352  77.017  53.321  0.00  0.00            
ATOM   3413  HD2 PRO X 211      81.035  77.663  52.771  0.00  0.00            
ATOM   3414  HD3 PRO X 211      80.081  77.403  54.303  0.00  0.00            
ATOM   3415  CG  PRO X 211      79.003  76.888  52.586  0.00  0.00            
ATOM   3416  HG2 PRO X 211      78.658  77.821  52.141  0.00  0.00            
ATOM   3417  HG3 PRO X 211      78.271  76.451  53.264  0.00  0.00            
ATOM   3418  CB  PRO X 211      79.367  75.852  51.548  0.00  0.00            
ATOM   3419  HB2 PRO X 211      79.930  76.389  50.785  0.00  0.00            
ATOM   3420  HB3 PRO X 211      78.491  75.370  51.113  0.00  0.00            
ATOM   3421  CA  PRO X 211      80.177  74.897  52.433  0.00  0.00            
ATOM   3422  HA  PRO X 211      79.467  74.233  52.927  0.00  0.00            
ATOM   3423  C   PRO X 211      81.045  73.914  51.661  0.00  0.00            
ATOM   3424  O   PRO X 211      80.771  72.733  51.559  0.00  0.00            
ATOM   3425  N   TRP X 212      82.159  74.505  51.215  0.00  0.00            
ATOM   3426  H   TRP X 212      82.153  75.509  51.318  0.00  0.00            
ATOM   3427  CA  TRP X 212      83.171  73.695  50.450  0.00  0.00            
ATOM   3428  HA  TRP X 212      82.726  73.179  49.600  0.00  0.00            
ATOM   3429  CB  TRP X 212      84.312  74.474  49.714  0.00  0.00            
ATOM   3430  HB2 TRP X 212      84.842  73.694  49.167  0.00  0.00            
ATOM   3431  HB3 TRP X 212      83.912  75.073  48.895  0.00  0.00            
ATOM   3432  CG  TRP X 212      85.428  75.139  50.501  0.00  0.00            
ATOM   3433  CD1 TRP X 212      85.393  76.437  50.901  0.00  0.00            
ATOM   3434  HD1 TRP X 212      84.633  77.163  50.651  0.00  0.00            
ATOM   3435  NE1 TRP X 212      86.566  76.762  51.579  0.00  0.00            
ATOM   3436  HE1 TRP X 212      86.729  77.674  51.982  0.00  0.00            
ATOM   3437  CE2 TRP X 212      87.412  75.636  51.588  0.00  0.00            
ATOM   3438  CZ2 TRP X 212      88.684  75.349  52.113  0.00  0.00            
ATOM   3439  HZ2 TRP X 212      89.182  76.137  52.659  0.00  0.00            
ATOM   3440  CH2 TRP X 212      89.245  74.046  52.011  0.00  0.00            
ATOM   3441  HH2 TRP X 212      90.235  73.857  52.399  0.00  0.00            
ATOM   3442  CZ3 TRP X 212      88.420  72.983  51.490  0.00  0.00            
ATOM   3443  HZ3 TRP X 212      88.789  71.970  51.556  0.00  0.00            
ATOM   3444  CE3 TRP X 212      87.164  73.277  51.015  0.00  0.00            
ATOM   3445  HE3 TRP X 212      86.581  72.468  50.598  0.00  0.00            
ATOM   3446  CD2 TRP X 212      86.616  74.593  51.019  0.00  0.00            
ATOM   3447  C   TRP X 212      83.749  72.501  51.256  0.00  0.00            
ATOM   3448  O   TRP X 212      83.999  71.416  50.609  0.00  0.00            
ATOM   3449  N   ILE X 213      83.781  72.542  52.590  0.00  0.00            
ATOM   3450  H   ILE X 213      83.447  73.321  53.139  0.00  0.00            
ATOM   3451  CA  ILE X 213      84.318  71.411  53.434  0.00  0.00            
ATOM   3452  HA  ILE X 213      85.049  70.875  52.828  0.00  0.00            
ATOM   3453  CB  ILE X 213      85.003  72.057  54.704  0.00  0.00            
ATOM   3454  HB  ILE X 213      84.285  72.347  55.472  0.00  0.00            
ATOM   3455  CG2 ILE X 213      85.692  70.885  55.370  0.00  0.00            
ATOM   3456 HG21 ILE X 213      86.146  71.301  56.269  0.00  0.00            
ATOM   3457 HG22 ILE X 213      86.415  70.514  54.643  0.00  0.00            
ATOM   3458 HG23 ILE X 213      84.917  70.181  55.672  0.00  0.00            
ATOM   3459  CG1 ILE X 213      86.011  73.199  54.345  0.00  0.00            
ATOM   3460 HG12 ILE X 213      86.553  72.887  53.452  0.00  0.00            
ATOM   3461 HG13 ILE X 213      85.443  74.050  53.967  0.00  0.00            
ATOM   3462  CD1 ILE X 213      87.022  73.610  55.361  0.00  0.00            
ATOM   3463 HD11 ILE X 213      87.888  72.973  55.178  0.00  0.00            
ATOM   3464 HD12 ILE X 213      86.635  73.816  56.359  0.00  0.00            
ATOM   3465 HD13 ILE X 213      87.502  74.535  55.043  0.00  0.00            
ATOM   3466  C   ILE X 213      83.147  70.503  53.759  0.00  0.00            
ATOM   3467  O   ILE X 213      83.347  69.297  53.826  0.00  0.00            
ATOM   3468  N   GLN X 214      81.903  71.054  53.913  0.00  0.00            
ATOM   3469  H   GLN X 214      81.834  72.061  53.946  0.00  0.00            
ATOM   3470  CA  GLN X 214      80.635  70.314  54.016  0.00  0.00            
ATOM   3471  HA  GLN X 214      80.730  69.746  54.942  0.00  0.00            
ATOM   3472  CB  GLN X 214      79.438  71.227  54.249  0.00  0.00            
ATOM   3473  HB2 GLN X 214      79.453  72.054  53.539  0.00  0.00            
ATOM   3474  HB3 GLN X 214      78.483  70.701  54.240  0.00  0.00            
ATOM   3475  CG  GLN X 214      79.433  71.757  55.707  0.00  0.00            
ATOM   3476  HG2 GLN X 214      80.375  72.266  55.908  0.00  0.00            
ATOM   3477  HG3 GLN X 214      78.657  72.522  55.704  0.00  0.00            
ATOM   3478  CD  GLN X 214      79.232  70.703  56.729  0.00  0.00            
ATOM   3479  OE1 GLN X 214      78.232  69.962  56.667  0.00  0.00            
ATOM   3480  NE2 GLN X 214      79.968  70.711  57.803  0.00  0.00            
ATOM   3481 HE21 GLN X 214      79.886  69.910  58.413  0.00  0.00            
ATOM   3482 HE22 GLN X 214      80.821  71.252  57.837  0.00  0.00            
ATOM   3483  C   GLN X 214      80.383  69.364  52.763  0.00  0.00            
ATOM   3484  O   GLN X 214      79.902  68.228  52.908  0.00  0.00            
ATOM   3485  N   ILE X 215      80.817  69.764  51.582  0.00  0.00            
ATOM   3486  H   ILE X 215      81.065  70.741  51.515  0.00  0.00            
ATOM   3487  CA  ILE X 215      80.874  68.908  50.372  0.00  0.00            
ATOM   3488  HA  ILE X 215      79.872  68.487  50.292  0.00  0.00            
ATOM   3489  CB  ILE X 215      81.040  69.930  49.112  0.00  0.00            
ATOM   3490  HB  ILE X 215      81.849  70.628  49.328  0.00  0.00            
ATOM   3491  CG2 ILE X 215      81.447  69.065  47.830  0.00  0.00            
ATOM   3492 HG21 ILE X 215      82.445  68.640  47.935  0.00  0.00            
ATOM   3493 HG22 ILE X 215      81.436  69.685  46.934  0.00  0.00            
ATOM   3494 HG23 ILE X 215      80.698  68.284  47.696  0.00  0.00            
ATOM   3495  CG1 ILE X 215      79.735  70.737  48.717  0.00  0.00            
ATOM   3496 HG12 ILE X 215      79.104  69.976  48.257  0.00  0.00            
ATOM   3497 HG13 ILE X 215      79.250  71.004  49.657  0.00  0.00            
ATOM   3498  CD1 ILE X 215      79.883  71.909  47.775  0.00  0.00            
ATOM   3499 HD11 ILE X 215      80.338  71.718  46.803  0.00  0.00            
ATOM   3500 HD12 ILE X 215      80.466  72.688  48.266  0.00  0.00            
ATOM   3501 HD13 ILE X 215      78.881  72.327  47.673  0.00  0.00            
ATOM   3502  C   ILE X 215      81.886  67.833  50.441  0.00  0.00            
ATOM   3503  O   ILE X 215      81.529  66.727  50.166  0.00  0.00            
ATOM   3504  N   CYS X 216      83.110  68.144  50.953  0.00  0.00            
ATOM   3505  H   CYS X 216      83.359  69.123  50.938  0.00  0.00            
ATOM   3506  CA  CYS X 216      84.121  67.155  51.216  0.00  0.00            
ATOM   3507  HA  CYS X 216      84.361  66.598  50.311  0.00  0.00            
ATOM   3508  CB  CYS X 216      85.471  67.882  51.506  0.00  0.00            
ATOM   3509  HB2 CYS X 216      85.570  68.347  52.487  0.00  0.00            
ATOM   3510  HB3 CYS X 216      86.240  67.110  51.518  0.00  0.00            
ATOM   3511  SG  CYS X 216      85.970  68.923  50.179  0.00  0.00            
ATOM   3512  HG  CYS X 216      85.334  69.971  50.710  0.00  0.00            
ATOM   3513  C   CYS X 216      83.777  66.129  52.361  0.00  0.00            
ATOM   3514  O   CYS X 216      84.383  65.101  52.609  0.00  0.00            
ATOM   3515  N   ASN X 217      82.944  66.619  53.284  0.00  0.00            
ATOM   3516  H   ASN X 217      82.784  67.616  53.305  0.00  0.00            
ATOM   3517  CA  ASN X 217      82.337  65.761  54.298  0.00  0.00            
ATOM   3518  HA  ASN X 217      83.180  65.233  54.743  0.00  0.00            
ATOM   3519  CB  ASN X 217      81.619  66.595  55.297  0.00  0.00            
ATOM   3520  HB2 ASN X 217      82.233  67.385  55.730  0.00  0.00            
ATOM   3521  HB3 ASN X 217      80.684  66.956  54.868  0.00  0.00            
ATOM   3522  CG  ASN X 217      81.236  65.745  56.496  0.00  0.00            
ATOM   3523  OD1 ASN X 217      82.065  65.167  57.113  0.00  0.00            
ATOM   3524  ND2 ASN X 217      80.032  65.871  56.962  0.00  0.00            
ATOM   3525 HD21 ASN X 217      79.231  66.259  56.485  0.00  0.00            
ATOM   3526 HD22 ASN X 217      79.779  65.231  57.701  0.00  0.00            
ATOM   3527  C   ASN X 217      81.327  64.789  53.673  0.00  0.00            
ATOM   3528  O   ASN X 217      81.248  63.642  54.080  0.00  0.00            
ATOM   3529  N   ASN X 218      80.405  65.253  52.826  0.00  0.00            
ATOM   3530  H   ASN X 218      80.392  66.257  52.722  0.00  0.00            
ATOM   3531  CA  ASN X 218      79.486  64.450  52.071  0.00  0.00            
ATOM   3532  HA  ASN X 218      78.983  63.786  52.774  0.00  0.00            
ATOM   3533  CB  ASN X 218      78.377  65.270  51.373  0.00  0.00            
ATOM   3534  HB2 ASN X 218      78.188  66.098  52.056  0.00  0.00            
ATOM   3535  HB3 ASN X 218      78.836  65.720  50.493  0.00  0.00            
ATOM   3536  CG  ASN X 218      77.111  64.600  51.044  0.00  0.00            
ATOM   3537  OD1 ASN X 218      76.573  64.468  49.919  0.00  0.00            
ATOM   3538  ND2 ASN X 218      76.532  64.060  52.088  0.00  0.00            
ATOM   3539 HD21 ASN X 218      76.948  64.343  52.964  0.00  0.00            
ATOM   3540 HD22 ASN X 218      75.598  63.690  51.988  0.00  0.00            
ATOM   3541  C   ASN X 218      80.217  63.497  51.208  0.00  0.00            
ATOM   3542  O   ASN X 218      79.954  62.299  51.310  0.00  0.00            
ATOM   3543  N   PHE X 219      81.150  63.975  50.389  0.00  0.00            
ATOM   3544  H   PHE X 219      81.311  64.970  50.331  0.00  0.00            
ATOM   3545  CA  PHE X 219      81.898  63.208  49.455  0.00  0.00            
ATOM   3546  HA  PHE X 219      81.642  62.148  49.469  0.00  0.00            
ATOM   3547  CB  PHE X 219      81.653  63.576  47.959  0.00  0.00            
ATOM   3548  HB2 PHE X 219      81.670  64.652  47.782  0.00  0.00            
ATOM   3549  HB3 PHE X 219      82.459  63.154  47.359  0.00  0.00            
ATOM   3550  CG  PHE X 219      80.274  63.133  47.509  0.00  0.00            
ATOM   3551  CD1 PHE X 219      79.193  64.055  47.416  0.00  0.00            
ATOM   3552  HD1 PHE X 219      79.313  65.097  47.673  0.00  0.00            
ATOM   3553  CE1 PHE X 219      78.010  63.681  46.761  0.00  0.00            
ATOM   3554  HE1 PHE X 219      77.213  64.407  46.698  0.00  0.00            
ATOM   3555  CZ  PHE X 219      77.848  62.306  46.426  0.00  0.00            
ATOM   3556  HZ  PHE X 219      76.877  61.996  46.070  0.00  0.00            
ATOM   3557  CE2 PHE X 219      78.884  61.392  46.390  0.00  0.00            
ATOM   3558  HE2 PHE X 219      78.814  60.422  45.920  0.00  0.00            
ATOM   3559  CD2 PHE X 219      80.098  61.835  46.950  0.00  0.00            
ATOM   3560  HD2 PHE X 219      80.972  61.205  47.026  0.00  0.00            
ATOM   3561  C   PHE X 219      83.492  63.422  49.803  0.00  0.00            
ATOM   3562  O   PHE X 219      84.093  64.279  49.186  0.00  0.00            
ATOM   3563  N   PRO X 220      84.066  62.515  50.655  0.00  0.00            
ATOM   3564  CD  PRO X 220      83.394  61.484  51.378  0.00  0.00            
ATOM   3565  HD2 PRO X 220      83.004  60.738  50.687  0.00  0.00            
ATOM   3566  HD3 PRO X 220      82.687  61.925  52.081  0.00  0.00            
ATOM   3567  CG  PRO X 220      84.442  60.898  52.275  0.00  0.00            
ATOM   3568  HG2 PRO X 220      84.939  60.180  51.623  0.00  0.00            
ATOM   3569  HG3 PRO X 220      83.977  60.469  53.163  0.00  0.00            
ATOM   3570  CB  PRO X 220      85.468  61.988  52.490  0.00  0.00            
ATOM   3571  HB2 PRO X 220      86.439  61.591  52.788  0.00  0.00            
ATOM   3572  HB3 PRO X 220      85.067  62.644  53.263  0.00  0.00            
ATOM   3573  CA  PRO X 220      85.471  62.662  51.122  0.00  0.00            
ATOM   3574  HA  PRO X 220      85.599  63.742  51.197  0.00  0.00            
ATOM   3575  C   PRO X 220      86.544  62.204  50.079  0.00  0.00            
ATOM   3576  O   PRO X 220      87.597  61.692  50.484  0.00  0.00            
ATOM   3577  N   THR X 221      86.310  62.279  48.764  0.00  0.00            
ATOM   3578  H   THR X 221      85.456  62.753  48.505  0.00  0.00            
ATOM   3579  CA  THR X 221      87.034  61.564  47.750  0.00  0.00            
ATOM   3580  HA  THR X 221      87.249  60.537  48.044  0.00  0.00            
ATOM   3581  CB  THR X 221      86.282  61.509  46.382  0.00  0.00            
ATOM   3582  HB  THR X 221      86.545  62.398  45.808  0.00  0.00            
ATOM   3583  CG2 THR X 221      86.565  60.227  45.556  0.00  0.00            
ATOM   3584 HG21 THR X 221      85.994  60.439  44.652  0.00  0.00            
ATOM   3585 HG22 THR X 221      86.029  59.424  46.060  0.00  0.00            
ATOM   3586 HG23 THR X 221      87.632  60.172  45.340  0.00  0.00            
ATOM   3587  OG1 THR X 221      84.858  61.471  46.591  0.00  0.00            
ATOM   3588  HG1 THR X 221      84.701  60.705  47.147  0.00  0.00            
ATOM   3589  C   THR X 221      88.418  62.208  47.457  0.00  0.00            
ATOM   3590  O   THR X 221      89.252  61.521  46.947  0.00  0.00            
ATOM   3591  N   ILE X 222      88.617  63.443  47.848  0.00  0.00            
ATOM   3592  H   ILE X 222      87.782  63.967  48.069  0.00  0.00            
ATOM   3593  CA  ILE X 222      89.778  64.385  47.740  0.00  0.00            
ATOM   3594  HA  ILE X 222      90.333  64.046  46.865  0.00  0.00            
ATOM   3595  CB  ILE X 222      89.263  65.793  47.443  0.00  0.00            
ATOM   3596  HB  ILE X 222      88.497  65.677  46.676  0.00  0.00            
ATOM   3597  CG2 ILE X 222      88.573  66.355  48.732  0.00  0.00            
ATOM   3598 HG21 ILE X 222      89.339  66.590  49.471  0.00  0.00            
ATOM   3599 HG22 ILE X 222      87.905  65.571  49.086  0.00  0.00            
ATOM   3600 HG23 ILE X 222      87.937  67.208  48.495  0.00  0.00            
ATOM   3601  CG1 ILE X 222      90.230  66.748  46.891  0.00  0.00            
ATOM   3602 HG12 ILE X 222      89.675  67.630  46.574  0.00  0.00            
ATOM   3603 HG13 ILE X 222      90.854  67.067  47.726  0.00  0.00            
ATOM   3604  CD1 ILE X 222      91.099  66.262  45.753  0.00  0.00            
ATOM   3605 HD11 ILE X 222      90.512  65.773  44.976  0.00  0.00            
ATOM   3606 HD12 ILE X 222      91.729  65.444  46.103  0.00  0.00            
ATOM   3607 HD13 ILE X 222      91.525  67.127  45.245  0.00  0.00            
ATOM   3608  C   ILE X 222      90.836  64.393  48.887  0.00  0.00            
ATOM   3609  O   ILE X 222      91.970  64.900  48.802  0.00  0.00            
ATOM   3610  N   ILE X 223      90.432  63.913  50.101  0.00  0.00            
ATOM   3611  H   ILE X 223      89.495  63.540  50.156  0.00  0.00            
ATOM   3612  CA  ILE X 223      91.118  64.252  51.407  0.00  0.00            
ATOM   3613  HA  ILE X 223      91.485  65.277  51.344  0.00  0.00            
ATOM   3614  CB  ILE X 223      90.158  64.267  52.647  0.00  0.00            
ATOM   3615  HB  ILE X 223      90.644  64.861  53.422  0.00  0.00            
ATOM   3616  CG2 ILE X 223      88.780  64.911  52.274  0.00  0.00            
ATOM   3617 HG21 ILE X 223      88.994  65.637  51.490  0.00  0.00            
ATOM   3618 HG22 ILE X 223      88.294  65.331  53.154  0.00  0.00            
ATOM   3619 HG23 ILE X 223      88.108  64.127  51.924  0.00  0.00            
ATOM   3620  CG1 ILE X 223      89.872  62.871  53.241  0.00  0.00            
ATOM   3621 HG12 ILE X 223      89.333  62.362  52.442  0.00  0.00            
ATOM   3622 HG13 ILE X 223      90.808  62.336  53.405  0.00  0.00            
ATOM   3623  CD1 ILE X 223      89.040  62.884  54.493  0.00  0.00            
ATOM   3624 HD11 ILE X 223      89.583  63.397  55.286  0.00  0.00            
ATOM   3625 HD12 ILE X 223      88.899  61.867  54.861  0.00  0.00            
ATOM   3626 HD13 ILE X 223      88.044  63.294  54.322  0.00  0.00            
ATOM   3627  C   ILE X 223      92.372  63.471  51.715  0.00  0.00            
ATOM   3628  O   ILE X 223      93.198  63.909  52.474  0.00  0.00            
ATOM   3629  N   ASP X 224      92.534  62.257  51.117  0.00  0.00            
ATOM   3630  H   ASP X 224      91.819  62.049  50.434  0.00  0.00            
ATOM   3631  CA  ASP X 224      93.818  61.537  51.178  0.00  0.00            
ATOM   3632  HA  ASP X 224      94.161  61.569  52.212  0.00  0.00            
ATOM   3633  CB  ASP X 224      93.603  60.118  50.735  0.00  0.00            
ATOM   3634  HB2 ASP X 224      92.787  59.662  51.296  0.00  0.00            
ATOM   3635  HB3 ASP X 224      93.242  60.057  49.708  0.00  0.00            
ATOM   3636  CG  ASP X 224      94.795  59.221  50.992  0.00  0.00            
ATOM   3637  OD1 ASP X 224      95.225  58.548  50.030  0.00  0.00            
ATOM   3638  OD2 ASP X 224      95.306  59.056  52.092  0.00  0.00            
ATOM   3639  C   ASP X 224      94.838  62.211  50.291  0.00  0.00            
ATOM   3640  O   ASP X 224      96.033  62.220  50.604  0.00  0.00            
ATOM   3641  N   TYR X 225      94.420  62.716  49.115  0.00  0.00            
ATOM   3642  H   TYR X 225      93.434  62.707  48.899  0.00  0.00            
ATOM   3643  CA  TYR X 225      95.360  63.296  48.151  0.00  0.00            
ATOM   3644  HA  TYR X 225      96.260  62.683  48.189  0.00  0.00            
ATOM   3645  CB  TYR X 225      94.752  63.316  46.690  0.00  0.00            
ATOM   3646  HB2 TYR X 225      93.693  63.570  46.701  0.00  0.00            
ATOM   3647  HB3 TYR X 225      95.192  64.166  46.169  0.00  0.00            
ATOM   3648  CG  TYR X 225      95.095  61.994  45.998  0.00  0.00            
ATOM   3649  CD1 TYR X 225      96.259  61.978  45.208  0.00  0.00            
ATOM   3650  HD1 TYR X 225      96.941  62.815  45.174  0.00  0.00            
ATOM   3651  CE1 TYR X 225      96.676  60.751  44.631  0.00  0.00            
ATOM   3652  HE1 TYR X 225      97.599  60.716  44.071  0.00  0.00            
ATOM   3653  CZ  TYR X 225      96.039  59.524  44.951  0.00  0.00            
ATOM   3654  OH  TYR X 225      96.553  58.421  44.368  0.00  0.00            
ATOM   3655  HH  TYR X 225      96.147  57.629  44.727  0.00  0.00            
ATOM   3656  CE2 TYR X 225      94.875  59.527  45.753  0.00  0.00            
ATOM   3657  HE2 TYR X 225      94.279  58.638  45.901  0.00  0.00            
ATOM   3658  CD2 TYR X 225      94.393  60.814  46.202  0.00  0.00            
ATOM   3659  HD2 TYR X 225      93.425  60.753  46.676  0.00  0.00            
ATOM   3660  C   TYR X 225      95.850  64.682  48.622  0.00  0.00            
ATOM   3661  O   TYR X 225      96.961  65.119  48.479  0.00  0.00            
ATOM   3662  N   PHE X 226      94.956  65.473  49.163  0.00  0.00            
ATOM   3663  H   PHE X 226      94.030  65.074  49.221  0.00  0.00            
ATOM   3664  CA  PHE X 226      95.195  66.746  49.695  0.00  0.00            
ATOM   3665  HA  PHE X 226      96.269  66.926  49.743  0.00  0.00            
ATOM   3666  CB  PHE X 226      94.600  67.677  48.673  0.00  0.00            
ATOM   3667  HB2 PHE X 226      93.602  67.328  48.410  0.00  0.00            
ATOM   3668  HB3 PHE X 226      94.553  68.683  49.088  0.00  0.00            
ATOM   3669  CG  PHE X 226      95.322  67.744  47.286  0.00  0.00            
ATOM   3670  CD1 PHE X 226      94.660  67.362  46.074  0.00  0.00            
ATOM   3671  HD1 PHE X 226      93.640  67.018  46.151  0.00  0.00            
ATOM   3672  CE1 PHE X 226      95.390  67.380  44.897  0.00  0.00            
ATOM   3673  HE1 PHE X 226      94.870  67.051  44.010  0.00  0.00            
ATOM   3674  CZ  PHE X 226      96.711  67.763  44.798  0.00  0.00            
ATOM   3675  HZ  PHE X 226      97.300  67.708  43.894  0.00  0.00            
ATOM   3676  CE2 PHE X 226      97.401  68.070  45.931  0.00  0.00            
ATOM   3677  HE2 PHE X 226      98.404  68.452  45.812  0.00  0.00            
ATOM   3678  CD2 PHE X 226      96.723  68.004  47.206  0.00  0.00            
ATOM   3679  HD2 PHE X 226      97.264  68.221  48.115  0.00  0.00            
ATOM   3680  C   PHE X 226      94.518  67.012  51.098  0.00  0.00            
ATOM   3681  O   PHE X 226      93.415  67.552  51.200  0.00  0.00            
ATOM   3682  N   PRO X 227      95.250  66.750  52.210  0.00  0.00            
ATOM   3683  CD  PRO X 227      96.327  65.775  52.254  0.00  0.00            
ATOM   3684  HD2 PRO X 227      97.226  66.390  52.213  0.00  0.00            
ATOM   3685  HD3 PRO X 227      96.363  65.114  51.388  0.00  0.00            
ATOM   3686  CG  PRO X 227      96.195  65.147  53.618  0.00  0.00            
ATOM   3687  HG2 PRO X 227      97.217  64.972  53.954  0.00  0.00            
ATOM   3688  HG3 PRO X 227      95.593  64.253  53.459  0.00  0.00            
ATOM   3689  CB  PRO X 227      95.555  66.179  54.570  0.00  0.00            
ATOM   3690  HB2 PRO X 227      96.276  66.939  54.872  0.00  0.00            
ATOM   3691  HB3 PRO X 227      95.006  65.835  55.446  0.00  0.00            
ATOM   3692  CA  PRO X 227      94.587  66.886  53.568  0.00  0.00            
ATOM   3693  HA  PRO X 227      93.635  66.363  53.653  0.00  0.00            
ATOM   3694  C   PRO X 227      94.366  68.395  53.981  0.00  0.00            
ATOM   3695  O   PRO X 227      93.470  68.629  54.776  0.00  0.00            
ATOM   3696  N   GLY X 228      94.938  69.338  53.210  0.00  0.00            
ATOM   3697  H   GLY X 228      95.694  69.075  52.595  0.00  0.00            
ATOM   3698  CA  GLY X 228      94.561  70.787  53.216  0.00  0.00            
ATOM   3699  HA2 GLY X 228      94.809  71.227  54.182  0.00  0.00            
ATOM   3700  HA3 GLY X 228      95.094  71.336  52.440  0.00  0.00            
ATOM   3701  C   GLY X 228      93.075  71.088  53.016  0.00  0.00            
ATOM   3702  O   GLY X 228      92.648  72.204  53.159  0.00  0.00            
ATOM   3703  N   THR X 229      92.304  70.037  52.611  0.00  0.00            
ATOM   3704  H   THR X 229      92.792  69.162  52.484  0.00  0.00            
ATOM   3705  CA  THR X 229      90.922  70.145  52.382  0.00  0.00            
ATOM   3706  HA  THR X 229      90.820  71.107  51.880  0.00  0.00            
ATOM   3707  CB  THR X 229      90.251  69.053  51.462  0.00  0.00            
ATOM   3708  HB  THR X 229      89.165  69.081  51.556  0.00  0.00            
ATOM   3709  CG2 THR X 229      90.663  69.327  49.990  0.00  0.00            
ATOM   3710 HG21 THR X 229      91.738  69.448  50.128  0.00  0.00            
ATOM   3711 HG22 THR X 229      90.289  70.266  49.581  0.00  0.00            
ATOM   3712 HG23 THR X 229      90.525  68.449  49.360  0.00  0.00            
ATOM   3713  OG1 THR X 229      90.740  67.798  51.808  0.00  0.00            
ATOM   3714  HG1 THR X 229      91.616  67.730  51.423  0.00  0.00            
ATOM   3715  C   THR X 229      90.134  70.199  53.715  0.00  0.00            
ATOM   3716  O   THR X 229      89.049  70.728  53.774  0.00  0.00            
ATOM   3717  N   HIE X 230      90.739  69.653  54.840  0.00  0.00            
ATOM   3718  H   HIE X 230      91.703  69.380  54.712  0.00  0.00            
ATOM   3719  CA  HIE X 230      90.136  69.649  56.170  0.00  0.00            
ATOM   3720  HA  HIE X 230      89.347  70.392  56.287  0.00  0.00            
ATOM   3721  CB  HIE X 230      89.554  68.250  56.512  0.00  0.00            
ATOM   3722  HB2 HIE X 230      88.958  68.322  57.422  0.00  0.00            
ATOM   3723  HB3 HIE X 230      88.887  67.919  55.715  0.00  0.00            
ATOM   3724  CG  HIE X 230      90.541  67.137  56.701  0.00  0.00            
ATOM   3725  ND1 HIE X 230      90.995  66.667  57.987  0.00  0.00            
ATOM   3726  CE1 HIE X 230      92.018  65.847  57.690  0.00  0.00            
ATOM   3727  HE1 HIE X 230      92.613  65.429  58.489  0.00  0.00            
ATOM   3728  NE2 HIE X 230      92.111  65.652  56.364  0.00  0.00            
ATOM   3729  HE2 HIE X 230      92.749  65.007  55.919  0.00  0.00            
ATOM   3730  CD2 HIE X 230      91.221  66.526  55.742  0.00  0.00            
ATOM   3731  HD2 HIE X 230      91.099  66.663  54.677  0.00  0.00            
ATOM   3732  C   HIE X 230      91.065  70.085  57.247  0.00  0.00            
ATOM   3733  O   HIE X 230      90.655  70.800  58.124  0.00  0.00            
ATOM   3734  N   ASN X 231      92.324  69.696  57.213  0.00  0.00            
ATOM   3735  H   ASN X 231      92.543  68.940  56.581  0.00  0.00            
ATOM   3736  CA  ASN X 231      93.223  69.852  58.355  0.00  0.00            
ATOM   3737  HA  ASN X 231      92.817  69.661  59.349  0.00  0.00            
ATOM   3738  CB  ASN X 231      94.376  68.917  58.201  0.00  0.00            
ATOM   3739  HB2 ASN X 231      94.093  67.869  58.104  0.00  0.00            
ATOM   3740  HB3 ASN X 231      94.831  69.235  57.263  0.00  0.00            
ATOM   3741  CG  ASN X 231      95.344  69.076  59.313  0.00  0.00            
ATOM   3742  OD1 ASN X 231      95.164  69.642  60.347  0.00  0.00            
ATOM   3743  ND2 ASN X 231      96.560  68.566  59.094  0.00  0.00            
ATOM   3744 HD21 ASN X 231      96.789  68.203  58.180  0.00  0.00            
ATOM   3745 HD22 ASN X 231      97.175  68.577  59.895  0.00  0.00            
ATOM   3746  C   ASN X 231      93.703  71.344  58.249  0.00  0.00            
ATOM   3747  O   ASN X 231      94.489  71.782  57.373  0.00  0.00            
ATOM   3748  N   LYS X 232      93.221  72.165  59.165  0.00  0.00            
ATOM   3749  H   LYS X 232      92.671  71.699  59.872  0.00  0.00            
ATOM   3750  CA  LYS X 232      93.760  73.499  59.459  0.00  0.00            
ATOM   3751  HA  LYS X 232      94.736  73.533  58.974  0.00  0.00            
ATOM   3752  CB  LYS X 232      93.041  74.642  58.707  0.00  0.00            
ATOM   3753  HB2 LYS X 232      91.978  74.546  58.928  0.00  0.00            
ATOM   3754  HB3 LYS X 232      93.333  75.603  59.133  0.00  0.00            
ATOM   3755  CG  LYS X 232      93.235  74.628  57.134  0.00  0.00            
ATOM   3756  HG2 LYS X 232      94.297  74.756  56.924  0.00  0.00            
ATOM   3757  HG3 LYS X 232      93.010  73.640  56.731  0.00  0.00            
ATOM   3758  CD  LYS X 232      92.426  75.639  56.376  0.00  0.00            
ATOM   3759  HD2 LYS X 232      91.385  75.448  56.633  0.00  0.00            
ATOM   3760  HD3 LYS X 232      92.780  76.597  56.755  0.00  0.00            
ATOM   3761  CE  LYS X 232      92.644  75.385  54.858  0.00  0.00            
ATOM   3762  HE2 LYS X 232      93.718  75.476  54.692  0.00  0.00            
ATOM   3763  HE3 LYS X 232      92.404  74.336  54.682  0.00  0.00            
ATOM   3764  NZ  LYS X 232      91.771  76.181  53.840  0.00  0.00            
ATOM   3765  HZ1 LYS X 232      91.992  77.163  53.926  0.00  0.00            
ATOM   3766  HZ2 LYS X 232      90.773  76.093  53.963  0.00  0.00            
ATOM   3767  HZ3 LYS X 232      92.012  75.871  52.909  0.00  0.00            
ATOM   3768  C   LYS X 232      93.892  73.708  60.962  0.00  0.00            
ATOM   3769  O   LYS X 232      93.339  74.633  61.447  0.00  0.00            
ATOM   3770  N   LEU X 233      94.498  72.759  61.704  0.00  0.00            
ATOM   3771  H   LEU X 233      94.865  71.960  61.206  0.00  0.00            
ATOM   3772  CA  LEU X 233      94.590  72.760  63.176  0.00  0.00            
ATOM   3773  HA  LEU X 233      93.575  72.722  63.570  0.00  0.00            
ATOM   3774  CB  LEU X 233      95.255  71.480  63.561  0.00  0.00            
ATOM   3775  HB2 LEU X 233      94.814  70.673  62.976  0.00  0.00            
ATOM   3776  HB3 LEU X 233      96.291  71.603  63.245  0.00  0.00            
ATOM   3777  CG  LEU X 233      95.270  71.336  65.082  0.00  0.00            
ATOM   3778  HG  LEU X 233      95.679  72.279  65.444  0.00  0.00            
ATOM   3779  CD1 LEU X 233      93.869  70.868  65.459  0.00  0.00            
ATOM   3780 HD11 LEU X 233      93.505  70.230  64.653  0.00  0.00            
ATOM   3781 HD12 LEU X 233      93.145  71.680  65.532  0.00  0.00            
ATOM   3782 HD13 LEU X 233      93.929  70.370  66.426  0.00  0.00            
ATOM   3783  CD2 LEU X 233      96.199  70.192  65.380  0.00  0.00            
ATOM   3784 HD21 LEU X 233      95.900  69.365  64.736  0.00  0.00            
ATOM   3785 HD22 LEU X 233      97.166  70.362  64.907  0.00  0.00            
ATOM   3786 HD23 LEU X 233      96.389  69.878  66.406  0.00  0.00            
ATOM   3787  C   LEU X 233      95.358  74.014  63.706  0.00  0.00            
ATOM   3788  O   LEU X 233      94.899  74.607  64.684  0.00  0.00            
ATOM   3789  N   LEU X 234      96.315  74.516  62.924  0.00  0.00            
ATOM   3790  H   LEU X 234      96.675  73.875  62.232  0.00  0.00            
ATOM   3791  CA  LEU X 234      97.004  75.775  63.221  0.00  0.00            
ATOM   3792  HA  LEU X 234      97.472  75.719  64.204  0.00  0.00            
ATOM   3793  CB  LEU X 234      98.155  75.943  62.205  0.00  0.00            
ATOM   3794  HB2 LEU X 234      98.758  76.759  62.605  0.00  0.00            
ATOM   3795  HB3 LEU X 234      98.734  75.031  62.059  0.00  0.00            
ATOM   3796  CG  LEU X 234      97.840  76.469  60.761  0.00  0.00            
ATOM   3797  HG  LEU X 234      97.414  77.472  60.787  0.00  0.00            
ATOM   3798  CD1 LEU X 234      99.244  76.654  60.084  0.00  0.00            
ATOM   3799 HD11 LEU X 234      99.839  77.380  60.638  0.00  0.00            
ATOM   3800 HD12 LEU X 234      99.177  77.025  59.061  0.00  0.00            
ATOM   3801 HD13 LEU X 234      99.763  75.698  60.147  0.00  0.00            
ATOM   3802  CD2 LEU X 234      97.112  75.452  59.876  0.00  0.00            
ATOM   3803 HD21 LEU X 234      96.033  75.584  59.954  0.00  0.00            
ATOM   3804 HD22 LEU X 234      97.410  75.571  58.834  0.00  0.00            
ATOM   3805 HD23 LEU X 234      97.422  74.434  60.113  0.00  0.00            
ATOM   3806  C   LEU X 234      96.123  77.038  63.339  0.00  0.00            
ATOM   3807  O   LEU X 234      96.516  77.986  64.059  0.00  0.00            
ATOM   3808  N   LYS X 235      94.927  77.046  62.726  0.00  0.00            
ATOM   3809  H   LYS X 235      94.696  76.318  62.066  0.00  0.00            
ATOM   3810  CA  LYS X 235      93.877  78.158  62.929  0.00  0.00            
ATOM   3811  HA  LYS X 235      94.325  79.114  63.198  0.00  0.00            
ATOM   3812  CB  LYS X 235      93.189  78.491  61.561  0.00  0.00            
ATOM   3813  HB2 LYS X 235      92.404  77.743  61.449  0.00  0.00            
ATOM   3814  HB3 LYS X 235      92.618  79.415  61.656  0.00  0.00            
ATOM   3815  CG  LYS X 235      94.113  78.866  60.345  0.00  0.00            
ATOM   3816  HG2 LYS X 235      94.981  79.448  60.653  0.00  0.00            
ATOM   3817  HG3 LYS X 235      94.570  77.928  60.031  0.00  0.00            
ATOM   3818  CD  LYS X 235      93.362  79.502  59.194  0.00  0.00            
ATOM   3819  HD2 LYS X 235      92.990  78.708  58.545  0.00  0.00            
ATOM   3820  HD3 LYS X 235      92.614  80.192  59.582  0.00  0.00            
ATOM   3821  CE  LYS X 235      94.346  80.333  58.344  0.00  0.00            
ATOM   3822  HE2 LYS X 235      95.197  79.720  58.047  0.00  0.00            
ATOM   3823  HE3 LYS X 235      93.775  80.629  57.464  0.00  0.00            
ATOM   3824  NZ  LYS X 235      94.895  81.528  59.002  0.00  0.00            
ATOM   3825  HZ1 LYS X 235      95.591  81.369  59.717  0.00  0.00            
ATOM   3826  HZ2 LYS X 235      94.091  82.008  59.380  0.00  0.00            
ATOM   3827  HZ3 LYS X 235      95.462  82.038  58.339  0.00  0.00            
ATOM   3828  C   LYS X 235      93.014  77.971  64.250  0.00  0.00            
ATOM   3829  O   LYS X 235      92.325  78.923  64.683  0.00  0.00            
ATOM   3830  N   ASN X 236      93.220  76.841  64.968  0.00  0.00            
ATOM   3831  H   ASN X 236      93.870  76.159  64.603  0.00  0.00            
ATOM   3832  CA  ASN X 236      92.416  76.470  66.195  0.00  0.00            
ATOM   3833  HA  ASN X 236      91.776  77.321  66.429  0.00  0.00            
ATOM   3834  CB  ASN X 236      91.542  75.239  65.977  0.00  0.00            
ATOM   3835  HB2 ASN X 236      90.978  75.224  65.044  0.00  0.00            
ATOM   3836  HB3 ASN X 236      92.280  74.444  66.076  0.00  0.00            
ATOM   3837  CG  ASN X 236      90.519  75.128  67.063  0.00  0.00            
ATOM   3838  OD1 ASN X 236      90.675  74.315  67.932  0.00  0.00            
ATOM   3839  ND2 ASN X 236      89.422  75.869  66.946  0.00  0.00            
ATOM   3840 HD21 ASN X 236      89.419  76.607  66.257  0.00  0.00            
ATOM   3841 HD22 ASN X 236      88.781  75.836  67.726  0.00  0.00            
ATOM   3842  C   ASN X 236      93.297  76.302  67.427  0.00  0.00            
ATOM   3843  O   ASN X 236      92.909  76.827  68.480  0.00  0.00            
ATOM   3844  N   LEU X 237      94.390  75.476  67.371  0.00  0.00            
ATOM   3845  H   LEU X 237      94.585  75.075  66.464  0.00  0.00            
ATOM   3846  CA  LEU X 237      95.077  74.894  68.511  0.00  0.00            
ATOM   3847  HA  LEU X 237      94.410  74.943  69.371  0.00  0.00            
ATOM   3848  CB  LEU X 237      95.261  73.445  68.239  0.00  0.00            
ATOM   3849  HB2 LEU X 237      94.241  73.186  67.956  0.00  0.00            
ATOM   3850  HB3 LEU X 237      95.969  73.293  67.424  0.00  0.00            
ATOM   3851  CG  LEU X 237      95.802  72.583  69.480  0.00  0.00            
ATOM   3852  HG  LEU X 237      96.775  72.998  69.740  0.00  0.00            
ATOM   3853  CD1 LEU X 237      94.776  72.697  70.598  0.00  0.00            
ATOM   3854 HD11 LEU X 237      93.762  72.887  70.248  0.00  0.00            
ATOM   3855 HD12 LEU X 237      95.049  73.370  71.411  0.00  0.00            
ATOM   3856 HD13 LEU X 237      94.636  71.716  71.054  0.00  0.00            
ATOM   3857  CD2 LEU X 237      96.049  71.110  69.033  0.00  0.00            
ATOM   3858 HD21 LEU X 237      96.255  70.484  69.901  0.00  0.00            
ATOM   3859 HD22 LEU X 237      95.185  70.746  68.476  0.00  0.00            
ATOM   3860 HD23 LEU X 237      96.855  71.091  68.300  0.00  0.00            
ATOM   3861  C   LEU X 237      96.388  75.615  68.952  0.00  0.00            
ATOM   3862  O   LEU X 237      96.638  75.522  70.165  0.00  0.00            
ATOM   3863  N   ALA X 238      97.028  76.361  68.062  0.00  0.00            
ATOM   3864  H   ALA X 238      96.587  76.429  67.156  0.00  0.00            
ATOM   3865  CA  ALA X 238      98.358  76.843  68.274  0.00  0.00            
ATOM   3866  HA  ALA X 238      99.082  76.044  68.432  0.00  0.00            
ATOM   3867  CB  ALA X 238      98.825  77.433  66.919  0.00  0.00            
ATOM   3868  HB1 ALA X 238      99.635  78.145  67.082  0.00  0.00            
ATOM   3869  HB2 ALA X 238      98.070  77.897  66.283  0.00  0.00            
ATOM   3870  HB3 ALA X 238      99.271  76.679  66.271  0.00  0.00            
ATOM   3871  C   ALA X 238      98.480  77.777  69.485  0.00  0.00            
ATOM   3872  O   ALA X 238      99.453  77.694  70.265  0.00  0.00            
ATOM   3873  N   PHE X 239      97.433  78.603  69.734  0.00  0.00            
ATOM   3874  H   PHE X 239      96.753  78.675  68.991  0.00  0.00            
ATOM   3875  CA  PHE X 239      97.415  79.652  70.799  0.00  0.00            
ATOM   3876  HA  PHE X 239      98.372  80.172  70.757  0.00  0.00            
ATOM   3877  CB  PHE X 239      96.222  80.528  70.477  0.00  0.00            
ATOM   3878  HB2 PHE X 239      96.645  81.258  69.787  0.00  0.00            
ATOM   3879  HB3 PHE X 239      95.394  80.011  69.993  0.00  0.00            
ATOM   3880  CG  PHE X 239      95.736  81.305  71.683  0.00  0.00            
ATOM   3881  CD1 PHE X 239      94.687  80.856  72.501  0.00  0.00            
ATOM   3882  HD1 PHE X 239      94.231  79.905  72.264  0.00  0.00            
ATOM   3883  CE1 PHE X 239      94.173  81.602  73.536  0.00  0.00            
ATOM   3884  HE1 PHE X 239      93.352  81.278  74.158  0.00  0.00            
ATOM   3885  CZ  PHE X 239      94.769  82.886  73.823  0.00  0.00            
ATOM   3886  HZ  PHE X 239      94.343  83.577  74.536  0.00  0.00            
ATOM   3887  CE2 PHE X 239      95.935  83.275  73.095  0.00  0.00            
ATOM   3888  HE2 PHE X 239      96.441  84.192  73.356  0.00  0.00            
ATOM   3889  CD2 PHE X 239      96.496  82.499  72.057  0.00  0.00            
ATOM   3890  HD2 PHE X 239      97.354  82.810  71.480  0.00  0.00            
ATOM   3891  C   PHE X 239      97.281  79.014  72.232  0.00  0.00            
ATOM   3892  O   PHE X 239      97.848  79.576  73.196  0.00  0.00            
ATOM   3893  N   MET X 240      96.763  77.786  72.306  0.00  0.00            
ATOM   3894  H   MET X 240      96.586  77.313  71.432  0.00  0.00            
ATOM   3895  CA  MET X 240      96.626  77.054  73.522  0.00  0.00            
ATOM   3896  HA  MET X 240      96.755  77.830  74.276  0.00  0.00            
ATOM   3897  CB  MET X 240      95.231  76.438  73.545  0.00  0.00            
ATOM   3898  HB2 MET X 240      94.497  77.116  73.111  0.00  0.00            
ATOM   3899  HB3 MET X 240      95.268  75.559  72.900  0.00  0.00            
ATOM   3900  CG  MET X 240      94.710  75.879  74.889  0.00  0.00            
ATOM   3901  HG2 MET X 240      95.464  75.179  75.248  0.00  0.00            
ATOM   3902  HG3 MET X 240      94.575  76.671  75.626  0.00  0.00            
ATOM   3903  SD  MET X 240      93.198  74.814  74.697  0.00  0.00            
ATOM   3904  CE  MET X 240      92.702  74.719  76.432  0.00  0.00            
ATOM   3905  HE1 MET X 240      92.347  75.719  76.680  0.00  0.00            
ATOM   3906  HE2 MET X 240      91.905  73.976  76.477  0.00  0.00            
ATOM   3907  HE3 MET X 240      93.537  74.388  77.050  0.00  0.00            
ATOM   3908  C   MET X 240      97.654  75.938  73.769  0.00  0.00            
ATOM   3909  O   MET X 240      98.299  75.884  74.816  0.00  0.00            
ATOM   3910  N   GLU X 241      98.017  75.177  72.770  0.00  0.00            
ATOM   3911  H   GLU X 241      97.552  75.270  71.878  0.00  0.00            
ATOM   3912  CA  GLU X 241      99.066  74.124  72.841  0.00  0.00            
ATOM   3913  HA  GLU X 241      98.749  73.578  73.729  0.00  0.00            
ATOM   3914  CB  GLU X 241      98.979  73.154  71.576  0.00  0.00            
ATOM   3915  HB2 GLU X 241      97.961  72.773  71.494  0.00  0.00            
ATOM   3916  HB3 GLU X 241      99.177  73.811  70.728  0.00  0.00            
ATOM   3917  CG  GLU X 241      99.913  71.997  71.794  0.00  0.00            
ATOM   3918  HG2 GLU X 241     100.935  72.345  71.645  0.00  0.00            
ATOM   3919  HG3 GLU X 241      99.722  71.731  72.833  0.00  0.00            
ATOM   3920  CD  GLU X 241      99.582  70.866  70.805  0.00  0.00            
ATOM   3921  OE1 GLU X 241      99.865  70.928  69.585  0.00  0.00            
ATOM   3922  OE2 GLU X 241      99.089  69.833  71.283  0.00  0.00            
ATOM   3923  C   GLU X 241     100.485  74.723  73.047  0.00  0.00            
ATOM   3924  O   GLU X 241     101.333  73.984  73.455  0.00  0.00            
ATOM   3925  N   SER X 242     100.745  75.963  72.781  0.00  0.00            
ATOM   3926  H   SER X 242     100.146  76.488  72.160  0.00  0.00            
ATOM   3927  CA  SER X 242     102.046  76.571  73.146  0.00  0.00            
ATOM   3928  HA  SER X 242     102.799  75.784  73.105  0.00  0.00            
ATOM   3929  CB  SER X 242     102.480  77.683  72.135  0.00  0.00            
ATOM   3930  HB2 SER X 242     103.412  78.134  72.475  0.00  0.00            
ATOM   3931  HB3 SER X 242     102.629  77.267  71.139  0.00  0.00            
ATOM   3932  OG  SER X 242     101.428  78.650  71.969  0.00  0.00            
ATOM   3933  HG  SER X 242     100.904  78.395  71.206  0.00  0.00            
ATOM   3934  C   SER X 242     101.968  77.010  74.590  0.00  0.00            
ATOM   3935  O   SER X 242     102.995  76.876  75.338  0.00  0.00            
ATOM   3936  N   ASP X 243     100.828  77.286  75.180  0.00  0.00            
ATOM   3937  H   ASP X 243     100.004  77.278  74.596  0.00  0.00            
ATOM   3938  CA  ASP X 243     100.726  77.721  76.557  0.00  0.00            
ATOM   3939  HA  ASP X 243     101.662  78.193  76.855  0.00  0.00            
ATOM   3940  CB  ASP X 243      99.573  78.698  76.749  0.00  0.00            
ATOM   3941  HB2 ASP X 243      99.627  79.361  75.886  0.00  0.00            
ATOM   3942  HB3 ASP X 243      98.652  78.132  76.892  0.00  0.00            
ATOM   3943  CG  ASP X 243      99.742  79.449  78.138  0.00  0.00            
ATOM   3944  OD1 ASP X 243      98.846  79.295  79.062  0.00  0.00            
ATOM   3945  OD2 ASP X 243     100.697  80.232  78.374  0.00  0.00            
ATOM   3946  C   ASP X 243     100.636  76.551  77.584  0.00  0.00            
ATOM   3947  O   ASP X 243     101.146  76.617  78.746  0.00  0.00            
ATOM   3948  N   ILE X 244      99.836  75.565  77.191  0.00  0.00            
ATOM   3949  H   ILE X 244      99.417  75.651  76.276  0.00  0.00            
ATOM   3950  CA  ILE X 244      99.695  74.317  78.006  0.00  0.00            
ATOM   3951  HA  ILE X 244      99.617  74.558  79.066  0.00  0.00            
ATOM   3952  CB  ILE X 244      98.385  73.630  77.594  0.00  0.00            
ATOM   3953  HB  ILE X 244      98.410  73.547  76.507  0.00  0.00            
ATOM   3954  CG2 ILE X 244      98.167  72.167  78.072  0.00  0.00            
ATOM   3955 HG21 ILE X 244      98.047  72.198  79.155  0.00  0.00            
ATOM   3956 HG22 ILE X 244      98.983  71.527  77.738  0.00  0.00            
ATOM   3957 HG23 ILE X 244      97.210  71.838  77.667  0.00  0.00            
ATOM   3958  CG1 ILE X 244      97.114  74.454  77.799  0.00  0.00            
ATOM   3959 HG12 ILE X 244      97.257  75.351  77.196  0.00  0.00            
ATOM   3960 HG13 ILE X 244      96.300  73.967  77.262  0.00  0.00            
ATOM   3961  CD1 ILE X 244      96.745  74.621  79.301  0.00  0.00            
ATOM   3962 HD11 ILE X 244      96.517  73.727  79.881  0.00  0.00            
ATOM   3963 HD12 ILE X 244      95.776  75.105  79.422  0.00  0.00            
ATOM   3964 HD13 ILE X 244      97.495  75.231  79.804  0.00  0.00            
ATOM   3965  C   ILE X 244     100.961  73.479  77.835  0.00  0.00            
ATOM   3966  O   ILE X 244     101.320  72.715  78.715  0.00  0.00            
ATOM   3967  N   LEU X 245     101.734  73.583  76.715  0.00  0.00            
ATOM   3968  H   LEU X 245     101.351  74.056  75.909  0.00  0.00            
ATOM   3969  CA  LEU X 245     102.995  72.843  76.590  0.00  0.00            
ATOM   3970  HA  LEU X 245     102.828  71.802  76.865  0.00  0.00            
ATOM   3971  CB  LEU X 245     103.566  72.915  75.099  0.00  0.00            
ATOM   3972  HB2 LEU X 245     102.808  72.519  74.423  0.00  0.00            
ATOM   3973  HB3 LEU X 245     103.678  73.976  74.875  0.00  0.00            
ATOM   3974  CG  LEU X 245     104.897  72.119  74.906  0.00  0.00            
ATOM   3975  HG  LEU X 245     105.687  72.583  75.496  0.00  0.00            
ATOM   3976  CD1 LEU X 245     104.849  70.637  75.246  0.00  0.00            
ATOM   3977 HD11 LEU X 245     104.814  70.591  76.335  0.00  0.00            
ATOM   3978 HD12 LEU X 245     105.646  70.015  74.840  0.00  0.00            
ATOM   3979 HD13 LEU X 245     103.892  70.188  74.981  0.00  0.00            
ATOM   3980  CD2 LEU X 245     105.092  72.344  73.426  0.00  0.00            
ATOM   3981 HD21 LEU X 245     105.039  73.349  73.006  0.00  0.00            
ATOM   3982 HD22 LEU X 245     105.971  71.834  73.034  0.00  0.00            
ATOM   3983 HD23 LEU X 245     104.222  71.875  72.966  0.00  0.00            
ATOM   3984  C   LEU X 245     104.005  73.443  77.643  0.00  0.00            
ATOM   3985  O   LEU X 245     104.598  72.690  78.407  0.00  0.00            
ATOM   3986  N   GLU X 246     103.944  74.783  77.832  0.00  0.00            
ATOM   3987  H   GLU X 246     103.241  75.301  77.324  0.00  0.00            
ATOM   3988  CA  GLU X 246     104.617  75.460  78.985  0.00  0.00            
ATOM   3989  HA  GLU X 246     105.673  75.193  78.939  0.00  0.00            
ATOM   3990  CB  GLU X 246     104.643  76.994  78.710  0.00  0.00            
ATOM   3991  HB2 GLU X 246     104.969  77.139  77.680  0.00  0.00            
ATOM   3992  HB3 GLU X 246     103.654  77.446  78.624  0.00  0.00            
ATOM   3993  CG  GLU X 246     105.538  77.863  79.632  0.00  0.00            
ATOM   3994  HG2 GLU X 246     104.880  77.978  80.493  0.00  0.00            
ATOM   3995  HG3 GLU X 246     106.420  77.312  79.960  0.00  0.00            
ATOM   3996  CD  GLU X 246     105.790  79.269  79.038  0.00  0.00            
ATOM   3997  OE1 GLU X 246     104.932  80.112  79.375  0.00  0.00            
ATOM   3998  OE2 GLU X 246     106.824  79.525  78.309  0.00  0.00            
ATOM   3999  C   GLU X 246     104.072  75.003  80.381  0.00  0.00            
ATOM   4000  O   GLU X 246     104.820  75.106  81.341  0.00  0.00            
ATOM   4001  N   LYS X 247     102.854  74.495  80.534  0.00  0.00            
ATOM   4002  H   LYS X 247     102.278  74.493  79.705  0.00  0.00            
ATOM   4003  CA  LYS X 247     102.358  73.914  81.754  0.00  0.00            
ATOM   4004  HA  LYS X 247     102.767  74.515  82.566  0.00  0.00            
ATOM   4005  CB  LYS X 247     100.855  74.026  81.714  0.00  0.00            
ATOM   4006  HB2 LYS X 247     100.521  74.924  81.194  0.00  0.00            
ATOM   4007  HB3 LYS X 247     100.468  73.312  80.986  0.00  0.00            
ATOM   4008  CG  LYS X 247     100.221  73.799  83.060  0.00  0.00            
ATOM   4009  HG2 LYS X 247     100.521  72.824  83.445  0.00  0.00            
ATOM   4010  HG3 LYS X 247     100.474  74.615  83.736  0.00  0.00            
ATOM   4011  CD  LYS X 247      98.715  73.577  82.905  0.00  0.00            
ATOM   4012  HD2 LYS X 247      98.292  74.484  82.474  0.00  0.00            
ATOM   4013  HD3 LYS X 247      98.376  72.799  82.222  0.00  0.00            
ATOM   4014  CE  LYS X 247      97.881  73.358  84.170  0.00  0.00            
ATOM   4015  HE2 LYS X 247      97.882  74.255  84.789  0.00  0.00            
ATOM   4016  HE3 LYS X 247      96.835  73.188  83.916  0.00  0.00            
ATOM   4017  NZ  LYS X 247      98.427  72.130  84.849  0.00  0.00            
ATOM   4018  HZ1 LYS X 247      98.315  71.373  84.190  0.00  0.00            
ATOM   4019  HZ2 LYS X 247      97.977  71.946  85.735  0.00  0.00            
ATOM   4020  HZ3 LYS X 247      99.416  72.260  85.006  0.00  0.00            
ATOM   4021  C   LYS X 247     102.940  72.460  81.951  0.00  0.00            
ATOM   4022  O   LYS X 247     103.405  72.135  83.048  0.00  0.00            
ATOM   4023  N   VAL X 248     102.832  71.666  80.905  0.00  0.00            
ATOM   4024  H   VAL X 248     102.400  72.101  80.103  0.00  0.00            
ATOM   4025  CA  VAL X 248     103.285  70.231  80.852  0.00  0.00            
ATOM   4026  HA  VAL X 248     102.788  69.652  81.629  0.00  0.00            
ATOM   4027  CB  VAL X 248     102.821  69.614  79.530  0.00  0.00            
ATOM   4028  HB  VAL X 248     102.909  70.400  78.779  0.00  0.00            
ATOM   4029  CG1 VAL X 248     103.589  68.344  79.082  0.00  0.00            
ATOM   4030 HG11 VAL X 248     104.593  68.564  78.720  0.00  0.00            
ATOM   4031 HG12 VAL X 248     103.551  67.663  79.933  0.00  0.00            
ATOM   4032 HG13 VAL X 248     103.029  67.836  78.298  0.00  0.00            
ATOM   4033  CG2 VAL X 248     101.313  69.207  79.591  0.00  0.00            
ATOM   4034 HG21 VAL X 248     101.018  68.727  78.657  0.00  0.00            
ATOM   4035 HG22 VAL X 248     100.629  70.055  79.620  0.00  0.00            
ATOM   4036 HG23 VAL X 248     101.009  68.635  80.468  0.00  0.00            
ATOM   4037  C   VAL X 248     104.790  70.104  81.124  0.00  0.00            
ATOM   4038  O   VAL X 248     105.190  69.283  81.964  0.00  0.00            
ATOM   4039  N   LYS X 249     105.570  71.115  80.692  0.00  0.00            
ATOM   4040  H   LYS X 249     105.160  71.736  80.009  0.00  0.00            
ATOM   4041  CA  LYS X 249     106.973  71.242  80.899  0.00  0.00            
ATOM   4042  HA  LYS X 249     107.567  70.412  80.517  0.00  0.00            
ATOM   4043  CB  LYS X 249     107.475  72.583  80.206  0.00  0.00            
ATOM   4044  HB2 LYS X 249     107.318  72.487  79.132  0.00  0.00            
ATOM   4045  HB3 LYS X 249     106.870  73.376  80.646  0.00  0.00            
ATOM   4046  CG  LYS X 249     108.980  72.970  80.319  0.00  0.00            
ATOM   4047  HG2 LYS X 249     109.203  72.989  81.386  0.00  0.00            
ATOM   4048  HG3 LYS X 249     109.656  72.309  79.776  0.00  0.00            
ATOM   4049  CD  LYS X 249     109.202  74.375  79.775  0.00  0.00            
ATOM   4050  HD2 LYS X 249     108.946  74.437  78.717  0.00  0.00            
ATOM   4051  HD3 LYS X 249     108.501  75.034  80.288  0.00  0.00            
ATOM   4052  CE  LYS X 249     110.639  74.858  79.952  0.00  0.00            
ATOM   4053  HE2 LYS X 249     110.901  74.921  81.008  0.00  0.00            
ATOM   4054  HE3 LYS X 249     111.325  74.207  79.411  0.00  0.00            
ATOM   4055  NZ  LYS X 249     110.890  76.257  79.534  0.00  0.00            
ATOM   4056  HZ1 LYS X 249     111.132  76.385  78.562  0.00  0.00            
ATOM   4057  HZ2 LYS X 249     111.668  76.719  79.983  0.00  0.00            
ATOM   4058  HZ3 LYS X 249     110.063  76.834  79.595  0.00  0.00            
ATOM   4059  C   LYS X 249     107.287  71.275  82.380  0.00  0.00            
ATOM   4060  O   LYS X 249     108.258  70.652  82.786  0.00  0.00            
ATOM   4061  N   GLU X 250     106.586  72.101  83.203  0.00  0.00            
ATOM   4062  H   GLU X 250     105.824  72.583  82.748  0.00  0.00            
ATOM   4063  CA  GLU X 250     107.068  72.569  84.535  0.00  0.00            
ATOM   4064  HA  GLU X 250     108.153  72.484  84.596  0.00  0.00            
ATOM   4065  CB  GLU X 250     106.778  74.027  84.660  0.00  0.00            
ATOM   4066  HB2 GLU X 250     105.736  74.240  84.424  0.00  0.00            
ATOM   4067  HB3 GLU X 250     107.012  74.322  85.682  0.00  0.00            
ATOM   4068  CG  GLU X 250     107.730  74.991  83.839  0.00  0.00            
ATOM   4069  HG2 GLU X 250     108.752  74.772  84.148  0.00  0.00            
ATOM   4070  HG3 GLU X 250     107.716  74.727  82.782  0.00  0.00            
ATOM   4071  CD  GLU X 250     107.501  76.475  84.072  0.00  0.00            
ATOM   4072  OE1 GLU X 250     108.440  77.220  83.812  0.00  0.00            
ATOM   4073  OE2 GLU X 250     106.410  76.898  84.546  0.00  0.00            
ATOM   4074  C   GLU X 250     106.267  71.866  85.633  0.00  0.00            
ATOM   4075  O   GLU X 250     106.857  71.573  86.682  0.00  0.00            
ATOM   4076  N   HIE X 251     105.005  71.650  85.418  0.00  0.00            
ATOM   4077  H   HIE X 251     104.578  71.867  84.529  0.00  0.00            
ATOM   4078  CA  HIE X 251     104.180  70.989  86.473  0.00  0.00            
ATOM   4079  HA  HIE X 251     104.469  71.519  87.381  0.00  0.00            
ATOM   4080  CB  HIE X 251     102.658  71.217  86.278  0.00  0.00            
ATOM   4081  HB2 HIE X 251     102.259  70.808  85.349  0.00  0.00            
ATOM   4082  HB3 HIE X 251     102.135  70.769  87.123  0.00  0.00            
ATOM   4083  CG  HIE X 251     102.094  72.606  86.320  0.00  0.00            
ATOM   4084  ND1 HIE X 251     100.734  72.951  86.450  0.00  0.00            
ATOM   4085  CE1 HIE X 251     100.686  74.298  86.305  0.00  0.00            
ATOM   4086  HE1 HIE X 251      99.765  74.860  86.262  0.00  0.00            
ATOM   4087  NE2 HIE X 251     101.947  74.815  86.305  0.00  0.00            
ATOM   4088  HE2 HIE X 251     102.235  75.779  86.385  0.00  0.00            
ATOM   4089  CD2 HIE X 251     102.796  73.749  86.197  0.00  0.00            
ATOM   4090  HD2 HIE X 251     103.843  73.871  85.963  0.00  0.00            
ATOM   4091  C   HIE X 251     104.487  69.454  86.664  0.00  0.00            
ATOM   4092  O   HIE X 251     103.970  68.743  87.519  0.00  0.00            
ATOM   4093  N   GLN X 252     105.408  68.911  85.828  0.00  0.00            
ATOM   4094  H   GLN X 252     105.859  69.525  85.165  0.00  0.00            
ATOM   4095  CA  GLN X 252     105.768  67.495  85.905  0.00  0.00            
ATOM   4096  HA  GLN X 252     104.890  66.855  85.988  0.00  0.00            
ATOM   4097  CB  GLN X 252     106.461  67.047  84.652  0.00  0.00            
ATOM   4098  HB2 GLN X 252     106.656  65.993  84.845  0.00  0.00            
ATOM   4099  HB3 GLN X 252     105.725  67.146  83.853  0.00  0.00            
ATOM   4100  CG  GLN X 252     107.735  67.719  84.311  0.00  0.00            
ATOM   4101  HG2 GLN X 252     107.620  68.802  84.323  0.00  0.00            
ATOM   4102  HG3 GLN X 252     108.496  67.453  85.045  0.00  0.00            
ATOM   4103  CD  GLN X 252     108.168  67.368  82.975  0.00  0.00            
ATOM   4104  OE1 GLN X 252     109.206  66.765  82.831  0.00  0.00            
ATOM   4105  NE2 GLN X 252     107.366  67.629  81.925  0.00  0.00            
ATOM   4106 HE21 GLN X 252     107.387  66.864  81.266  0.00  0.00            
ATOM   4107 HE22 GLN X 252     106.634  68.323  81.871  0.00  0.00            
ATOM   4108  C   GLN X 252     106.521  67.244  87.195  0.00  0.00            
ATOM   4109  O   GLN X 252     106.279  66.218  87.783  0.00  0.00            
ATOM   4110  N   GLU X 253     107.347  68.252  87.683  0.00  0.00            
ATOM   4111  H   GLU X 253     107.376  69.112  87.154  0.00  0.00            
ATOM   4112  CA  GLU X 253     108.145  68.154  88.919  0.00  0.00            
ATOM   4113  HA  GLU X 253     108.787  67.292  88.736  0.00  0.00            
ATOM   4114  CB  GLU X 253     109.171  69.288  88.889  0.00  0.00            
ATOM   4115  HB2 GLU X 253     108.753  70.253  88.602  0.00  0.00            
ATOM   4116  HB3 GLU X 253     109.618  69.314  89.883  0.00  0.00            
ATOM   4117  CG  GLU X 253     110.262  69.013  87.804  0.00  0.00            
ATOM   4118  HG2 GLU X 253     110.594  67.991  87.987  0.00  0.00            
ATOM   4119  HG3 GLU X 253     109.906  69.212  86.793  0.00  0.00            
ATOM   4120  CD  GLU X 253     111.524  69.942  87.993  0.00  0.00            
ATOM   4121  OE1 GLU X 253     112.622  69.421  87.614  0.00  0.00            
ATOM   4122  OE2 GLU X 253     111.469  71.011  88.693  0.00  0.00            
ATOM   4123  C   GLU X 253     107.351  68.013  90.202  0.00  0.00            
ATOM   4124  O   GLU X 253     107.852  67.357  91.122  0.00  0.00            
ATOM   4125  N   SER X 254     106.099  68.500  90.213  0.00  0.00            
ATOM   4126  H   SER X 254     105.720  68.965  89.400  0.00  0.00            
ATOM   4127  CA  SER X 254     105.334  68.714  91.447  0.00  0.00            
ATOM   4128  HA  SER X 254     105.957  68.521  92.321  0.00  0.00            
ATOM   4129  CB  SER X 254     104.991  70.240  91.571  0.00  0.00            
ATOM   4130  HB2 SER X 254     104.476  70.187  92.530  0.00  0.00            
ATOM   4131  HB3 SER X 254     105.914  70.818  91.579  0.00  0.00            
ATOM   4132  OG  SER X 254     104.158  70.669  90.496  0.00  0.00            
ATOM   4133  HG  SER X 254     103.913  71.590  90.613  0.00  0.00            
ATOM   4134  C   SER X 254     104.122  67.740  91.517  0.00  0.00            
ATOM   4135  O   SER X 254     103.551  67.602  92.631  0.00  0.00            
ATOM   4136  N   MET X 255     103.796  66.963  90.449  0.00  0.00            
ATOM   4137  H   MET X 255     104.404  67.049  89.647  0.00  0.00            
ATOM   4138  CA  MET X 255     102.654  66.070  90.378  0.00  0.00            
ATOM   4139  HA  MET X 255     101.860  66.618  90.885  0.00  0.00            
ATOM   4140  CB  MET X 255     102.238  65.916  88.957  0.00  0.00            
ATOM   4141  HB2 MET X 255     101.272  65.414  88.991  0.00  0.00            
ATOM   4142  HB3 MET X 255     101.932  66.832  88.451  0.00  0.00            
ATOM   4143  CG  MET X 255     103.237  65.130  88.012  0.00  0.00            
ATOM   4144  HG2 MET X 255     103.886  65.937  87.674  0.00  0.00            
ATOM   4145  HG3 MET X 255     103.772  64.373  88.585  0.00  0.00            
ATOM   4146  SD  MET X 255     102.540  64.369  86.501  0.00  0.00            
ATOM   4147  CE  MET X 255     104.035  63.468  86.045  0.00  0.00            
ATOM   4148  HE1 MET X 255     104.723  63.203  86.848  0.00  0.00            
ATOM   4149  HE2 MET X 255     103.773  62.531  85.554  0.00  0.00            
ATOM   4150  HE3 MET X 255     104.549  63.963  85.221  0.00  0.00            
ATOM   4151  C   MET X 255     102.954  64.718  91.115  0.00  0.00            
ATOM   4152  O   MET X 255     104.103  64.281  91.121  0.00  0.00            
ATOM   4153  N   ASP X 256     102.039  63.968  91.732  0.00  0.00            
ATOM   4154  H   ASP X 256     101.131  64.335  91.484  0.00  0.00            
ATOM   4155  CA  ASP X 256     102.168  62.675  92.444  0.00  0.00            
ATOM   4156  HA  ASP X 256     103.052  62.235  91.983  0.00  0.00            
ATOM   4157  CB  ASP X 256     102.430  63.061  93.858  0.00  0.00            
ATOM   4158  HB2 ASP X 256     103.153  63.875  93.916  0.00  0.00            
ATOM   4159  HB3 ASP X 256     101.528  63.358  94.393  0.00  0.00            
ATOM   4160  CG  ASP X 256     102.925  61.841  94.665  0.00  0.00            
ATOM   4161  OD1 ASP X 256     103.920  61.187  94.439  0.00  0.00            
ATOM   4162  OD2 ASP X 256     102.231  61.535  95.684  0.00  0.00            
ATOM   4163  C   ASP X 256     100.873  61.817  92.442  0.00  0.00            
ATOM   4164  O   ASP X 256      99.746  62.376  92.553  0.00  0.00            
ATOM   4165  N   ILE X 257     101.041  60.502  92.526  0.00  0.00            
ATOM   4166  H   ILE X 257     101.935  60.130  92.241  0.00  0.00            
ATOM   4167  CA  ILE X 257      99.912  59.537  92.689  0.00  0.00            
ATOM   4168  HA  ILE X 257      99.224  59.743  91.869  0.00  0.00            
ATOM   4169  CB  ILE X 257     100.332  58.035  92.564  0.00  0.00            
ATOM   4170  HB  ILE X 257      99.412  57.478  92.384  0.00  0.00            
ATOM   4171  CG2 ILE X 257     101.010  57.897  91.216  0.00  0.00            
ATOM   4172 HG21 ILE X 257     100.378  58.239  90.397  0.00  0.00            
ATOM   4173 HG22 ILE X 257     101.340  56.884  90.988  0.00  0.00            
ATOM   4174 HG23 ILE X 257     101.890  58.532  91.107  0.00  0.00            
ATOM   4175  CG1 ILE X 257     100.910  57.376  93.880  0.00  0.00            
ATOM   4176 HG12 ILE X 257     100.059  57.204  94.540  0.00  0.00            
ATOM   4177 HG13 ILE X 257     101.348  56.416  93.611  0.00  0.00            
ATOM   4178  CD1 ILE X 257     102.091  58.152  94.478  0.00  0.00            
ATOM   4179 HD11 ILE X 257     102.869  58.127  93.715  0.00  0.00            
ATOM   4180 HD12 ILE X 257     102.522  57.635  95.336  0.00  0.00            
ATOM   4181 HD13 ILE X 257     101.834  59.196  94.655  0.00  0.00            
ATOM   4182  C   ILE X 257      99.086  59.793  94.016  0.00  0.00            
ATOM   4183  O   ILE X 257      98.054  59.156  94.152  0.00  0.00            
ATOM   4184  N   ASN X 258      99.390  60.639  94.983  0.00  0.00            
ATOM   4185  H   ASN X 258     100.355  60.936  94.991  0.00  0.00            
ATOM   4186  CA  ASN X 258      98.552  61.083  96.136  0.00  0.00            
ATOM   4187  HA  ASN X 258      98.208  60.238  96.732  0.00  0.00            
ATOM   4188  CB  ASN X 258      99.402  62.035  97.004  0.00  0.00            
ATOM   4189  HB2 ASN X 258     100.121  61.463  97.589  0.00  0.00            
ATOM   4190  HB3 ASN X 258      99.851  62.823  96.399  0.00  0.00            
ATOM   4191  CG  ASN X 258      98.468  62.662  98.048  0.00  0.00            
ATOM   4192  OD1 ASN X 258      98.133  62.011  98.995  0.00  0.00            
ATOM   4193  ND2 ASN X 258      98.164  63.957  97.936  0.00  0.00            
ATOM   4194 HD21 ASN X 258      98.522  64.545  97.197  0.00  0.00            
ATOM   4195 HD22 ASN X 258      97.473  64.292  98.591  0.00  0.00            
ATOM   4196  C   ASN X 258      97.255  61.745  95.641  0.00  0.00            
ATOM   4197  O   ASN X 258      96.170  61.309  96.047  0.00  0.00            
ATOM   4198  N   ASN X 259      97.401  62.724  94.748  0.00  0.00            
ATOM   4199  H   ASN X 259      98.361  62.979  94.568  0.00  0.00            
ATOM   4200  CA  ASN X 259      96.274  63.554  94.352  0.00  0.00            
ATOM   4201  HA  ASN X 259      95.437  62.858  94.294  0.00  0.00            
ATOM   4202  CB  ASN X 259      96.092  64.731  95.367  0.00  0.00            
ATOM   4203  HB2 ASN X 259      95.853  64.324  96.349  0.00  0.00            
ATOM   4204  HB3 ASN X 259      96.980  65.339  95.539  0.00  0.00            
ATOM   4205  CG  ASN X 259      95.058  65.781  94.911  0.00  0.00            
ATOM   4206  OD1 ASN X 259      95.430  66.901  94.551  0.00  0.00            
ATOM   4207  ND2 ASN X 259      93.793  65.403  95.067  0.00  0.00            
ATOM   4208 HD21 ASN X 259      93.536  64.502  95.443  0.00  0.00            
ATOM   4209 HD22 ASN X 259      93.155  65.994  94.553  0.00  0.00            
ATOM   4210  C   ASN X 259      96.645  64.131  92.982  0.00  0.00            
ATOM   4211  O   ASN X 259      97.585  64.984  92.866  0.00  0.00            
ATOM   4212  N   PRO X 260      95.839  63.912  91.907  0.00  0.00            
ATOM   4213  CD  PRO X 260      94.608  63.122  91.918  0.00  0.00            
ATOM   4214  HD2 PRO X 260      93.949  63.495  92.702  0.00  0.00            
ATOM   4215  HD3 PRO X 260      94.776  62.080  92.189  0.00  0.00            
ATOM   4216  CG  PRO X 260      93.832  63.303  90.631  0.00  0.00            
ATOM   4217  HG2 PRO X 260      92.918  63.880  90.773  0.00  0.00            
ATOM   4218  HG3 PRO X 260      93.521  62.381  90.139  0.00  0.00            
ATOM   4219  CB  PRO X 260      94.844  64.005  89.741  0.00  0.00            
ATOM   4220  HB2 PRO X 260      94.403  64.688  89.014  0.00  0.00            
ATOM   4221  HB3 PRO X 260      95.371  63.167  89.286  0.00  0.00            
ATOM   4222  CA  PRO X 260      95.838  64.714  90.678  0.00  0.00            
ATOM   4223  HA  PRO X 260      96.775  64.855  90.139  0.00  0.00            
ATOM   4224  C   PRO X 260      95.285  66.145  91.002  0.00  0.00            
ATOM   4225  O   PRO X 260      94.374  66.340  91.775  0.00  0.00            
ATOM   4226  N   ARG X 261      95.822  67.153  90.281  0.00  0.00            
ATOM   4227  H   ARG X 261      96.494  67.028  89.538  0.00  0.00            
ATOM   4228  CA  ARG X 261      95.565  68.544  90.707  0.00  0.00            
ATOM   4229  HA  ARG X 261      94.987  68.574  91.631  0.00  0.00            
ATOM   4230  CB  ARG X 261      96.863  69.318  91.022  0.00  0.00            
ATOM   4231  HB2 ARG X 261      97.447  69.286  90.102  0.00  0.00            
ATOM   4232  HB3 ARG X 261      96.582  70.346  91.254  0.00  0.00            
ATOM   4233  CG  ARG X 261      97.539  68.519  92.142  0.00  0.00            
ATOM   4234  HG2 ARG X 261      96.810  68.676  92.937  0.00  0.00            
ATOM   4235  HG3 ARG X 261      97.661  67.469  91.877  0.00  0.00            
ATOM   4236  CD  ARG X 261      98.844  69.228  92.491  0.00  0.00            
ATOM   4237  HD2 ARG X 261      98.702  70.306  92.419  0.00  0.00            
ATOM   4238  HD3 ARG X 261      99.173  69.029  93.511  0.00  0.00            
ATOM   4239  NE  ARG X 261      99.941  68.833  91.561  0.00  0.00            
ATOM   4240  HE  ARG X 261      99.831  67.973  91.043  0.00  0.00            
ATOM   4241  CZ  ARG X 261     100.945  69.654  91.327  0.00  0.00            
ATOM   4242  NH1 ARG X 261     101.297  70.670  92.123  0.00  0.00            
ATOM   4243 HH11 ARG X 261     100.713  70.789  92.939  0.00  0.00            
ATOM   4244 HH12 ARG X 261     102.059  71.302  91.922  0.00  0.00            
ATOM   4245  NH2 ARG X 261     101.605  69.451  90.213  0.00  0.00            
ATOM   4246 HH21 ARG X 261     101.178  68.798  89.572  0.00  0.00            
ATOM   4247 HH22 ARG X 261     102.273  70.153  89.929  0.00  0.00            
ATOM   4248  C   ARG X 261      94.787  69.447  89.739  0.00  0.00            
ATOM   4249  O   ARG X 261      94.134  70.404  90.129  0.00  0.00            
ATOM   4250  N   ASP X 262      94.888  69.101  88.440  0.00  0.00            
ATOM   4251  H   ASP X 262      95.391  68.249  88.240  0.00  0.00            
ATOM   4252  CA  ASP X 262      93.983  69.679  87.429  0.00  0.00            
ATOM   4253  HA  ASP X 262      93.003  69.907  87.848  0.00  0.00            
ATOM   4254  CB  ASP X 262      94.554  70.966  86.952  0.00  0.00            
ATOM   4255  HB2 ASP X 262      93.952  71.402  86.154  0.00  0.00            
ATOM   4256  HB3 ASP X 262      94.578  71.716  87.743  0.00  0.00            
ATOM   4257  CG  ASP X 262      95.967  70.729  86.479  0.00  0.00            
ATOM   4258  OD1 ASP X 262      97.041  71.070  87.044  0.00  0.00            
ATOM   4259  OD2 ASP X 262      96.058  70.298  85.305  0.00  0.00            
ATOM   4260  C   ASP X 262      93.797  68.600  86.343  0.00  0.00            
ATOM   4261  O   ASP X 262      94.484  67.556  86.389  0.00  0.00            
ATOM   4262  N   PHE X 263      92.844  68.868  85.420  0.00  0.00            
ATOM   4263  H   PHE X 263      92.306  69.715  85.533  0.00  0.00            
ATOM   4264  CA  PHE X 263      92.521  67.948  84.301  0.00  0.00            
ATOM   4265  HA  PHE X 263      92.194  66.984  84.690  0.00  0.00            
ATOM   4266  CB  PHE X 263      91.574  68.653  83.313  0.00  0.00            
ATOM   4267  HB2 PHE X 263      90.823  69.312  83.749  0.00  0.00            
ATOM   4268  HB3 PHE X 263      92.192  69.363  82.764  0.00  0.00            
ATOM   4269  CG  PHE X 263      90.892  67.748  82.346  0.00  0.00            
ATOM   4270  CD1 PHE X 263      89.570  67.484  82.661  0.00  0.00            
ATOM   4271  HD1 PHE X 263      89.079  67.838  83.555  0.00  0.00            
ATOM   4272  CE1 PHE X 263      88.883  66.666  81.700  0.00  0.00            
ATOM   4273  HE1 PHE X 263      87.844  66.479  81.931  0.00  0.00            
ATOM   4274  CZ  PHE X 263      89.514  66.021  80.612  0.00  0.00            
ATOM   4275  HZ  PHE X 263      88.907  65.352  80.020  0.00  0.00            
ATOM   4276  CE2 PHE X 263      90.802  66.378  80.273  0.00  0.00            
ATOM   4277  HE2 PHE X 263      91.177  65.963  79.349  0.00  0.00            
ATOM   4278  CD2 PHE X 263      91.523  67.261  81.120  0.00  0.00            
ATOM   4279  HD2 PHE X 263      92.505  67.635  80.870  0.00  0.00            
ATOM   4280  C   PHE X 263      93.845  67.551  83.514  0.00  0.00            
ATOM   4281  O   PHE X 263      94.032  66.410  83.102  0.00  0.00            
ATOM   4282  N   ILE X 264      94.867  68.382  83.406  0.00  0.00            
ATOM   4283  H   ILE X 264      94.789  69.152  84.055  0.00  0.00            
ATOM   4284  CA  ILE X 264      96.147  68.222  82.635  0.00  0.00            
ATOM   4285  HA  ILE X 264      96.072  67.629  81.723  0.00  0.00            
ATOM   4286  CB  ILE X 264      96.664  69.607  82.171  0.00  0.00            
ATOM   4287  HB  ILE X 264      96.813  70.200  83.073  0.00  0.00            
ATOM   4288  CG2 ILE X 264      97.943  69.726  81.435  0.00  0.00            
ATOM   4289 HG21 ILE X 264      98.755  69.144  81.870  0.00  0.00            
ATOM   4290 HG22 ILE X 264      98.212  70.781  81.481  0.00  0.00            
ATOM   4291 HG23 ILE X 264      97.839  69.502  80.373  0.00  0.00            
ATOM   4292  CG1 ILE X 264      95.646  70.430  81.421  0.00  0.00            
ATOM   4293 HG12 ILE X 264      94.766  70.534  82.055  0.00  0.00            
ATOM   4294 HG13 ILE X 264      96.041  71.432  81.251  0.00  0.00            
ATOM   4295  CD1 ILE X 264      95.040  70.074  80.039  0.00  0.00            
ATOM   4296 HD11 ILE X 264      94.591  70.983  79.638  0.00  0.00            
ATOM   4297 HD12 ILE X 264      94.245  69.366  80.276  0.00  0.00            
ATOM   4298 HD13 ILE X 264      95.818  69.810  79.323  0.00  0.00            
ATOM   4299  C   ILE X 264      97.218  67.550  83.441  0.00  0.00            
ATOM   4300  O   ILE X 264      97.874  66.681  82.966  0.00  0.00            
ATOM   4301  N   ASP X 265      97.359  67.823  84.778  0.00  0.00            
ATOM   4302  H   ASP X 265      96.929  68.710  84.999  0.00  0.00            
ATOM   4303  CA  ASP X 265      98.147  67.067  85.797  0.00  0.00            
ATOM   4304  HA  ASP X 265      99.184  67.161  85.474  0.00  0.00            
ATOM   4305  CB  ASP X 265      98.023  67.873  87.118  0.00  0.00            
ATOM   4306  HB2 ASP X 265      98.191  68.943  86.993  0.00  0.00            
ATOM   4307  HB3 ASP X 265      97.016  67.682  87.486  0.00  0.00            
ATOM   4308  CG  ASP X 265      98.855  67.442  88.327  0.00  0.00            
ATOM   4309  OD1 ASP X 265      98.438  66.478  89.011  0.00  0.00            
ATOM   4310  OD2 ASP X 265      99.937  68.071  88.558  0.00  0.00            
ATOM   4311  C   ASP X 265      97.616  65.602  85.904  0.00  0.00            
ATOM   4312  O   ASP X 265      98.478  64.757  86.018  0.00  0.00            
ATOM   4313  N   CYS X 266      96.294  65.356  85.904  0.00  0.00            
ATOM   4314  H   CYS X 266      95.676  66.153  85.855  0.00  0.00            
ATOM   4315  CA  CYS X 266      95.715  63.975  85.909  0.00  0.00            
ATOM   4316  HA  CYS X 266      96.152  63.465  86.767  0.00  0.00            
ATOM   4317  CB  CYS X 266      94.247  64.104  86.169  0.00  0.00            
ATOM   4318  HB2 CYS X 266      94.114  64.712  87.063  0.00  0.00            
ATOM   4319  HB3 CYS X 266      93.670  64.575  85.373  0.00  0.00            
ATOM   4320  SG  CYS X 266      93.654  62.404  86.562  0.00  0.00            
ATOM   4321  HG  CYS X 266      92.432  62.716  87.001  0.00  0.00            
ATOM   4322  C   CYS X 266      95.956  63.223  84.619  0.00  0.00            
ATOM   4323  O   CYS X 266      95.991  61.972  84.678  0.00  0.00            
ATOM   4324  N   PHE X 267      95.973  63.916  83.502  0.00  0.00            
ATOM   4325  H   PHE X 267      95.997  64.925  83.529  0.00  0.00            
ATOM   4326  CA  PHE X 267      96.280  63.264  82.218  0.00  0.00            
ATOM   4327  HA  PHE X 267      95.735  62.324  82.303  0.00  0.00            
ATOM   4328  CB  PHE X 267      95.781  64.211  81.105  0.00  0.00            
ATOM   4329  HB2 PHE X 267      94.816  64.704  81.227  0.00  0.00            
ATOM   4330  HB3 PHE X 267      96.503  65.020  81.002  0.00  0.00            
ATOM   4331  CG  PHE X 267      95.645  63.409  79.804  0.00  0.00            
ATOM   4332  CD1 PHE X 267      96.764  63.258  78.959  0.00  0.00            
ATOM   4333  HD1 PHE X 267      97.749  63.572  79.271  0.00  0.00            
ATOM   4334  CE1 PHE X 267      96.519  62.633  77.771  0.00  0.00            
ATOM   4335  HE1 PHE X 267      97.343  62.481  77.090  0.00  0.00            
ATOM   4336  CZ  PHE X 267      95.198  62.234  77.431  0.00  0.00            
ATOM   4337  HZ  PHE X 267      94.977  61.846  76.448  0.00  0.00            
ATOM   4338  CE2 PHE X 267      94.102  62.459  78.254  0.00  0.00            
ATOM   4339  HE2 PHE X 267      93.120  62.102  77.980  0.00  0.00            
ATOM   4340  CD2 PHE X 267      94.305  63.059  79.505  0.00  0.00            
ATOM   4341  HD2 PHE X 267      93.486  63.179  80.198  0.00  0.00            
ATOM   4342  C   PHE X 267      97.847  63.052  82.220  0.00  0.00            
ATOM   4343  O   PHE X 267      98.142  61.875  82.063  0.00  0.00            
ATOM   4344  N   LEU X 268      98.715  63.987  82.576  0.00  0.00            
ATOM   4345  H   LEU X 268      98.357  64.919  82.727  0.00  0.00            
ATOM   4346  CA  LEU X 268     100.141  63.894  82.415  0.00  0.00            
ATOM   4347  HA  LEU X 268     100.374  63.589  81.395  0.00  0.00            
ATOM   4348  CB  LEU X 268     100.674  65.206  82.861  0.00  0.00            
ATOM   4349  HB2 LEU X 268     100.265  65.860  82.091  0.00  0.00            
ATOM   4350  HB3 LEU X 268     100.400  65.394  83.899  0.00  0.00            
ATOM   4351  CG  LEU X 268     102.164  65.385  82.841  0.00  0.00            
ATOM   4352  HG  LEU X 268     102.558  64.778  83.655  0.00  0.00            
ATOM   4353  CD1 LEU X 268     102.877  65.019  81.530  0.00  0.00            
ATOM   4354 HD11 LEU X 268     102.433  65.518  80.669  0.00  0.00            
ATOM   4355 HD12 LEU X 268     102.866  63.937  81.396  0.00  0.00            
ATOM   4356 HD13 LEU X 268     103.932  65.266  81.644  0.00  0.00            
ATOM   4357  CD2 LEU X 268     102.501  66.816  83.232  0.00  0.00            
ATOM   4358 HD21 LEU X 268     102.163  67.397  82.373  0.00  0.00            
ATOM   4359 HD22 LEU X 268     101.955  67.152  84.114  0.00  0.00            
ATOM   4360 HD23 LEU X 268     103.579  66.960  83.307  0.00  0.00            
ATOM   4361  C   LEU X 268     100.723  62.688  83.329  0.00  0.00            
ATOM   4362  O   LEU X 268     101.703  62.042  82.901  0.00  0.00            
ATOM   4363  N   ILE X 269     100.193  62.333  84.486  0.00  0.00            
ATOM   4364  H   ILE X 269      99.612  63.088  84.822  0.00  0.00            
ATOM   4365  CA  ILE X 269     100.794  61.290  85.368  0.00  0.00            
ATOM   4366  HA  ILE X 269     101.846  61.568  85.422  0.00  0.00            
ATOM   4367  CB  ILE X 269     100.260  61.454  86.770  0.00  0.00            
ATOM   4368  HB  ILE X 269     100.335  62.517  86.998  0.00  0.00            
ATOM   4369  CG2 ILE X 269      98.812  61.027  86.863  0.00  0.00            
ATOM   4370 HG21 ILE X 269      98.463  61.458  87.801  0.00  0.00            
ATOM   4371 HG22 ILE X 269      98.728  59.967  87.102  0.00  0.00            
ATOM   4372 HG23 ILE X 269      98.259  61.433  86.016  0.00  0.00            
ATOM   4373  CG1 ILE X 269     101.185  60.776  87.781  0.00  0.00            
ATOM   4374 HG12 ILE X 269     101.064  59.697  87.686  0.00  0.00            
ATOM   4375 HG13 ILE X 269     102.234  61.046  87.659  0.00  0.00            
ATOM   4376  CD1 ILE X 269     100.893  61.096  89.195  0.00  0.00            
ATOM   4377 HD11 ILE X 269     101.889  61.121  89.639  0.00  0.00            
ATOM   4378 HD12 ILE X 269     100.168  60.414  89.640  0.00  0.00            
ATOM   4379 HD13 ILE X 269     100.440  62.080  89.316  0.00  0.00            
ATOM   4380  C   ILE X 269     100.579  59.896  84.847  0.00  0.00            
ATOM   4381  O   ILE X 269     101.463  58.987  84.853  0.00  0.00            
ATOM   4382  N   LYS X 270      99.463  59.748  84.080  0.00  0.00            
ATOM   4383  H   LYS X 270      98.888  60.569  83.957  0.00  0.00            
ATOM   4384  CA  LYS X 270      99.194  58.700  83.140  0.00  0.00            
ATOM   4385  HA  LYS X 270      99.593  57.855  83.700  0.00  0.00            
ATOM   4386  CB  LYS X 270      97.711  58.585  83.040  0.00  0.00            
ATOM   4387  HB2 LYS X 270      97.341  58.326  84.032  0.00  0.00            
ATOM   4388  HB3 LYS X 270      97.249  59.513  82.705  0.00  0.00            
ATOM   4389  CG  LYS X 270      97.271  57.429  82.121  0.00  0.00            
ATOM   4390  HG2 LYS X 270      97.522  57.656  81.084  0.00  0.00            
ATOM   4391  HG3 LYS X 270      97.944  56.632  82.437  0.00  0.00            
ATOM   4392  CD  LYS X 270      95.762  57.033  82.119  0.00  0.00            
ATOM   4393  HD2 LYS X 270      95.356  56.590  83.028  0.00  0.00            
ATOM   4394  HD3 LYS X 270      95.163  57.937  82.010  0.00  0.00            
ATOM   4395  CE  LYS X 270      95.456  56.043  80.971  0.00  0.00            
ATOM   4396  HE2 LYS X 270      95.689  56.496  80.007  0.00  0.00            
ATOM   4397  HE3 LYS X 270      96.036  55.133  81.122  0.00  0.00            
ATOM   4398  NZ  LYS X 270      94.028  55.610  81.081  0.00  0.00            
ATOM   4399  HZ1 LYS X 270      93.369  56.325  80.809  0.00  0.00            
ATOM   4400  HZ2 LYS X 270      93.651  55.348  81.980  0.00  0.00            
ATOM   4401  HZ3 LYS X 270      93.842  54.842  80.452  0.00  0.00            
ATOM   4402  C   LYS X 270      99.909  58.676  81.733  0.00  0.00            
ATOM   4403  O   LYS X 270     100.352  57.550  81.328  0.00  0.00            
ATOM   4404  N   MET X 271     100.090  59.806  81.194  0.00  0.00            
ATOM   4405  H   MET X 271      99.643  60.582  81.660  0.00  0.00            
ATOM   4406  CA  MET X 271     100.865  59.944  79.954  0.00  0.00            
ATOM   4407  HA  MET X 271     100.396  59.438  79.110  0.00  0.00            
ATOM   4408  CB  MET X 271     100.920  61.469  79.640  0.00  0.00            
ATOM   4409  HB2 MET X 271     100.085  61.949  80.150  0.00  0.00            
ATOM   4410  HB3 MET X 271     101.831  61.894  80.061  0.00  0.00            
ATOM   4411  CG  MET X 271     100.893  61.763  78.100  0.00  0.00            
ATOM   4412  HG2 MET X 271     101.800  61.342  77.666  0.00  0.00            
ATOM   4413  HG3 MET X 271     100.144  61.153  77.594  0.00  0.00            
ATOM   4414  SD  MET X 271     100.798  63.517  77.745  0.00  0.00            
ATOM   4415  CE  MET X 271     102.591  63.842  77.766  0.00  0.00            
ATOM   4416  HE1 MET X 271     102.696  64.909  77.572  0.00  0.00            
ATOM   4417  HE2 MET X 271     103.083  63.623  78.714  0.00  0.00            
ATOM   4418  HE3 MET X 271     102.981  63.313  76.896  0.00  0.00            
ATOM   4419  C   MET X 271     102.304  59.375  80.196  0.00  0.00            
ATOM   4420  O   MET X 271     102.907  58.731  79.342  0.00  0.00            
ATOM   4421  N   GLU X 272     102.811  59.684  81.370  0.00  0.00            
ATOM   4422  H   GLU X 272     102.344  60.418  81.884  0.00  0.00            
ATOM   4423  CA  GLU X 272     104.113  59.175  81.817  0.00  0.00            
ATOM   4424  HA  GLU X 272     104.806  59.204  80.977  0.00  0.00            
ATOM   4425  CB  GLU X 272     104.568  60.021  83.091  0.00  0.00            
ATOM   4426  HB2 GLU X 272     103.643  60.305  83.592  0.00  0.00            
ATOM   4427  HB3 GLU X 272     105.270  59.455  83.704  0.00  0.00            
ATOM   4428  CG  GLU X 272     105.136  61.341  82.617  0.00  0.00            
ATOM   4429  HG2 GLU X 272     104.552  61.752  81.794  0.00  0.00            
ATOM   4430  HG3 GLU X 272     105.069  62.121  83.375  0.00  0.00            
ATOM   4431  CD  GLU X 272     106.500  61.160  82.025  0.00  0.00            
ATOM   4432  OE1 GLU X 272     106.672  61.105  80.797  0.00  0.00            
ATOM   4433  OE2 GLU X 272     107.465  60.983  82.816  0.00  0.00            
ATOM   4434  C   GLU X 272     104.055  57.660  82.094  0.00  0.00            
ATOM   4435  O   GLU X 272     104.803  56.875  81.486  0.00  0.00            
ATOM   4436  N   LYS X 273     102.982  57.157  82.744  0.00  0.00            
ATOM   4437  H   LYS X 273     102.392  57.885  83.121  0.00  0.00            
ATOM   4438  CA  LYS X 273     102.685  55.693  82.933  0.00  0.00            
ATOM   4439  HA  LYS X 273     103.583  55.195  83.300  0.00  0.00            
ATOM   4440  CB  LYS X 273     101.486  55.498  83.890  0.00  0.00            
ATOM   4441  HB2 LYS X 273     101.602  56.282  84.638  0.00  0.00            
ATOM   4442  HB3 LYS X 273     100.538  55.641  83.371  0.00  0.00            
ATOM   4443  CG  LYS X 273     101.550  54.141  84.544  0.00  0.00            
ATOM   4444  HG2 LYS X 273     101.393  53.461  83.707  0.00  0.00            
ATOM   4445  HG3 LYS X 273     102.532  53.976  84.988  0.00  0.00            
ATOM   4446  CD  LYS X 273     100.302  54.116  85.498  0.00  0.00            
ATOM   4447  HD2 LYS X 273     100.440  54.929  86.211  0.00  0.00            
ATOM   4448  HD3 LYS X 273      99.413  54.243  84.879  0.00  0.00            
ATOM   4449  CE  LYS X 273     100.374  52.848  86.266  0.00  0.00            
ATOM   4450  HE2 LYS X 273     100.076  51.945  85.733  0.00  0.00            
ATOM   4451  HE3 LYS X 273     101.388  52.825  86.665  0.00  0.00            
ATOM   4452  NZ  LYS X 273      99.534  52.910  87.425  0.00  0.00            
ATOM   4453  HZ1 LYS X 273      99.527  52.093  88.019  0.00  0.00            
ATOM   4454  HZ2 LYS X 273      98.582  53.148  87.184  0.00  0.00            
ATOM   4455  HZ3 LYS X 273      99.761  53.658  88.064  0.00  0.00            
ATOM   4456  C   LYS X 273     102.504  54.917  81.607  0.00  0.00            
ATOM   4457  O   LYS X 273     102.707  53.685  81.570  0.00  0.00            
ATOM   4458  N   GLU X 274     102.291  55.696  80.492  0.00  0.00            
ATOM   4459  H   GLU X 274     102.139  56.664  80.737  0.00  0.00            
ATOM   4460  CA  GLU X 274     102.032  55.231  79.055  0.00  0.00            
ATOM   4461  HA  GLU X 274     102.079  54.143  79.101  0.00  0.00            
ATOM   4462  CB  GLU X 274     100.734  55.735  78.538  0.00  0.00            
ATOM   4463  HB2 GLU X 274     100.573  56.806  78.661  0.00  0.00            
ATOM   4464  HB3 GLU X 274     100.707  55.484  77.477  0.00  0.00            
ATOM   4465  CG  GLU X 274      99.439  55.106  79.173  0.00  0.00            
ATOM   4466  HG2 GLU X 274      99.639  55.012  80.241  0.00  0.00            
ATOM   4467  HG3 GLU X 274      98.599  55.709  78.830  0.00  0.00            
ATOM   4468  CD  GLU X 274      99.129  53.680  78.775  0.00  0.00            
ATOM   4469  OE1 GLU X 274     100.081  52.821  78.722  0.00  0.00            
ATOM   4470  OE2 GLU X 274      97.941  53.432  78.525  0.00  0.00            
ATOM   4471  C   GLU X 274     103.213  55.468  78.086  0.00  0.00            
ATOM   4472  O   GLU X 274     103.111  55.082  76.948  0.00  0.00            
ATOM   4473  N   LYS X 275     104.399  55.933  78.496  0.00  0.00            
ATOM   4474  H   LYS X 275     104.534  55.960  79.496  0.00  0.00            
ATOM   4475  CA  LYS X 275     105.399  56.597  77.658  0.00  0.00            
ATOM   4476  HA  LYS X 275     104.956  57.177  76.848  0.00  0.00            
ATOM   4477  CB  LYS X 275     106.294  57.596  78.465  0.00  0.00            
ATOM   4478  HB2 LYS X 275     106.885  58.007  77.646  0.00  0.00            
ATOM   4479  HB3 LYS X 275     105.656  58.364  78.902  0.00  0.00            
ATOM   4480  CG  LYS X 275     107.232  56.857  79.409  0.00  0.00            
ATOM   4481  HG2 LYS X 275     106.668  56.144  80.010  0.00  0.00            
ATOM   4482  HG3 LYS X 275     107.985  56.341  78.813  0.00  0.00            
ATOM   4483  CD  LYS X 275     107.865  57.860  80.449  0.00  0.00            
ATOM   4484  HD2 LYS X 275     107.140  58.516  80.931  0.00  0.00            
ATOM   4485  HD3 LYS X 275     108.245  57.307  81.308  0.00  0.00            
ATOM   4486  CE  LYS X 275     108.949  58.764  79.956  0.00  0.00            
ATOM   4487  HE2 LYS X 275     109.864  58.171  79.975  0.00  0.00            
ATOM   4488  HE3 LYS X 275     108.820  59.162  78.949  0.00  0.00            
ATOM   4489  NZ  LYS X 275     109.190  59.855  80.890  0.00  0.00            
ATOM   4490  HZ1 LYS X 275     109.352  59.438  81.796  0.00  0.00            
ATOM   4491  HZ2 LYS X 275     108.382  60.449  81.011  0.00  0.00            
ATOM   4492  HZ3 LYS X 275     109.975  60.441  80.644  0.00  0.00            
ATOM   4493  C   LYS X 275     106.259  55.654  76.810  0.00  0.00            
ATOM   4494  O   LYS X 275     106.990  56.070  75.910  0.00  0.00            
ATOM   4495  N   GLN X 276     106.360  54.372  77.119  0.00  0.00            
ATOM   4496  H   GLN X 276     105.649  54.075  77.773  0.00  0.00            
ATOM   4497  CA  GLN X 276     107.007  53.350  76.211  0.00  0.00            
ATOM   4498  HA  GLN X 276     107.588  53.876  75.455  0.00  0.00            
ATOM   4499  CB  GLN X 276     108.011  52.491  76.977  0.00  0.00            
ATOM   4500  HB2 GLN X 276     107.480  51.927  77.744  0.00  0.00            
ATOM   4501  HB3 GLN X 276     108.528  51.783  76.331  0.00  0.00            
ATOM   4502  CG  GLN X 276     108.977  53.458  77.649  0.00  0.00            
ATOM   4503  HG2 GLN X 276     109.452  53.973  76.814  0.00  0.00            
ATOM   4504  HG3 GLN X 276     108.671  54.224  78.362  0.00  0.00            
ATOM   4505  CD  GLN X 276     110.075  52.763  78.394  0.00  0.00            
ATOM   4506  OE1 GLN X 276     109.700  52.318  79.499  0.00  0.00            
ATOM   4507  NE2 GLN X 276     111.333  52.792  77.940  0.00  0.00            
ATOM   4508 HE21 GLN X 276     112.054  52.468  78.569  0.00  0.00            
ATOM   4509 HE22 GLN X 276     111.585  53.254  77.078  0.00  0.00            
ATOM   4510  C   GLN X 276     105.914  52.591  75.432  0.00  0.00            
ATOM   4511  O   GLN X 276     106.217  51.989  74.418  0.00  0.00            
ATOM   4512  N   ASN X 277     104.706  52.485  75.994  0.00  0.00            
ATOM   4513  H   ASN X 277     104.488  52.843  76.913  0.00  0.00            
ATOM   4514  CA  ASN X 277     103.548  51.854  75.353  0.00  0.00            
ATOM   4515  HA  ASN X 277     103.731  50.786  75.231  0.00  0.00            
ATOM   4516  CB  ASN X 277     102.349  51.853  76.325  0.00  0.00            
ATOM   4517  HB2 ASN X 277     102.707  51.321  77.207  0.00  0.00            
ATOM   4518  HB3 ASN X 277     102.098  52.883  76.578  0.00  0.00            
ATOM   4519  CG  ASN X 277     101.067  51.136  75.836  0.00  0.00            
ATOM   4520  OD1 ASN X 277     100.987  50.662  74.720  0.00  0.00            
ATOM   4521  ND2 ASN X 277     100.049  51.186  76.653  0.00  0.00            
ATOM   4522 HD21 ASN X 277     100.006  51.551  77.594  0.00  0.00            
ATOM   4523 HD22 ASN X 277      99.116  51.094  76.278  0.00  0.00            
ATOM   4524  C   ASN X 277     103.167  52.416  73.950  0.00  0.00            
ATOM   4525  O   ASN X 277     102.757  53.574  73.891  0.00  0.00            
ATOM   4526  N   GLN X 278     103.327  51.653  72.826  0.00  0.00            
ATOM   4527  H   GLN X 278     103.423  50.652  72.923  0.00  0.00            
ATOM   4528  CA  GLN X 278     103.078  52.142  71.468  0.00  0.00            
ATOM   4529  HA  GLN X 278     103.277  53.214  71.444  0.00  0.00            
ATOM   4530  CB  GLN X 278     104.097  51.638  70.401  0.00  0.00            
ATOM   4531  HB2 GLN X 278     104.079  50.554  70.289  0.00  0.00            
ATOM   4532  HB3 GLN X 278     103.864  52.095  69.440  0.00  0.00            
ATOM   4533  CG  GLN X 278     105.621  51.835  70.654  0.00  0.00            
ATOM   4534  HG2 GLN X 278     105.816  52.903  70.748  0.00  0.00            
ATOM   4535  HG3 GLN X 278     106.016  51.513  71.618  0.00  0.00            
ATOM   4536  CD  GLN X 278     106.368  51.233  69.441  0.00  0.00            
ATOM   4537  OE1 GLN X 278     106.515  51.679  68.356  0.00  0.00            
ATOM   4538  NE2 GLN X 278     106.753  49.988  69.544  0.00  0.00            
ATOM   4539 HE21 GLN X 278     107.366  49.642  68.820  0.00  0.00            
ATOM   4540 HE22 GLN X 278     106.513  49.452  70.366  0.00  0.00            
ATOM   4541  C   GLN X 278     101.611  52.070  71.060  0.00  0.00            
ATOM   4542  O   GLN X 278     101.200  52.373  69.940  0.00  0.00            
ATOM   4543  N   GLN X 279     100.662  51.670  71.952  0.00  0.00            
ATOM   4544  H   GLN X 279     100.967  51.283  72.833  0.00  0.00            
ATOM   4545  CA  GLN X 279      99.221  51.464  71.625  0.00  0.00            
ATOM   4546  HA  GLN X 279      99.024  51.847  70.624  0.00  0.00            
ATOM   4547  CB  GLN X 279      98.937  49.914  71.493  0.00  0.00            
ATOM   4548  HB2 GLN X 279      99.666  49.449  70.830  0.00  0.00            
ATOM   4549  HB3 GLN X 279      99.187  49.549  72.489  0.00  0.00            
ATOM   4550  CG  GLN X 279      97.501  49.393  71.035  0.00  0.00            
ATOM   4551  HG2 GLN X 279      97.350  48.323  71.181  0.00  0.00            
ATOM   4552  HG3 GLN X 279      96.788  49.968  71.625  0.00  0.00            
ATOM   4553  CD  GLN X 279      97.234  49.797  69.590  0.00  0.00            
ATOM   4554  OE1 GLN X 279      98.158  50.071  68.766  0.00  0.00            
ATOM   4555  NE2 GLN X 279      95.982  49.878  69.177  0.00  0.00            
ATOM   4556 HE21 GLN X 279      95.874  50.375  68.305  0.00  0.00            
ATOM   4557 HE22 GLN X 279      95.228  49.823  69.846  0.00  0.00            
ATOM   4558  C   GLN X 279      98.287  52.268  72.591  0.00  0.00            
ATOM   4559  O   GLN X 279      97.080  52.113  72.630  0.00  0.00            
ATOM   4560  N   SER X 280      98.870  53.053  73.522  0.00  0.00            
ATOM   4561  H   SER X 280      99.871  53.011  73.648  0.00  0.00            
ATOM   4562  CA  SER X 280      98.180  53.967  74.400  0.00  0.00            
ATOM   4563  HA  SER X 280      97.479  53.514  75.101  0.00  0.00            
ATOM   4564  CB  SER X 280      99.267  54.567  75.267  0.00  0.00            
ATOM   4565  HB2 SER X 280      98.835  55.316  75.931  0.00  0.00            
ATOM   4566  HB3 SER X 280      99.812  53.869  75.902  0.00  0.00            
ATOM   4567  OG  SER X 280     100.253  55.257  74.544  0.00  0.00            
ATOM   4568  HG  SER X 280      99.826  55.531  73.729  0.00  0.00            
ATOM   4569  C   SER X 280      97.548  55.176  73.690  0.00  0.00            
ATOM   4570  O   SER X 280      98.161  55.662  72.668  0.00  0.00            
ATOM   4571  N   GLU X 281      96.478  55.654  74.188  0.00  0.00            
ATOM   4572  H   GLU X 281      96.187  55.121  74.995  0.00  0.00            
ATOM   4573  CA  GLU X 281      95.803  56.837  73.716  0.00  0.00            
ATOM   4574  HA  GLU X 281      96.234  57.009  72.729  0.00  0.00            
ATOM   4575  CB  GLU X 281      94.365  56.532  73.470  0.00  0.00            
ATOM   4576  HB2 GLU X 281      93.939  57.513  73.262  0.00  0.00            
ATOM   4577  HB3 GLU X 281      94.160  55.944  72.575  0.00  0.00            
ATOM   4578  CG  GLU X 281      93.544  55.999  74.710  0.00  0.00            
ATOM   4579  HG2 GLU X 281      93.867  56.623  75.544  0.00  0.00            
ATOM   4580  HG3 GLU X 281      92.483  56.137  74.500  0.00  0.00            
ATOM   4581  CD  GLU X 281      93.821  54.521  75.105  0.00  0.00            
ATOM   4582  OE1 GLU X 281      93.724  53.572  74.255  0.00  0.00            
ATOM   4583  OE2 GLU X 281      94.248  54.209  76.267  0.00  0.00            
ATOM   4584  C   GLU X 281      96.148  58.082  74.633  0.00  0.00            
ATOM   4585  O   GLU X 281      95.972  59.251  74.183  0.00  0.00            
ATOM   4586  N   PHE X 282      96.716  57.883  75.800  0.00  0.00            
ATOM   4587  H   PHE X 282      96.880  56.947  76.142  0.00  0.00            
ATOM   4588  CA  PHE X 282      97.086  59.017  76.573  0.00  0.00            
ATOM   4589  HA  PHE X 282      96.413  59.850  76.367  0.00  0.00            
ATOM   4590  CB  PHE X 282      97.042  58.608  78.093  0.00  0.00            
ATOM   4591  HB2 PHE X 282      97.425  57.588  78.077  0.00  0.00            
ATOM   4592  HB3 PHE X 282      97.726  59.223  78.678  0.00  0.00            
ATOM   4593  CG  PHE X 282      95.705  58.660  78.877  0.00  0.00            
ATOM   4594  CD1 PHE X 282      95.633  59.608  79.862  0.00  0.00            
ATOM   4595  HD1 PHE X 282      96.522  60.071  80.264  0.00  0.00            
ATOM   4596  CE1 PHE X 282      94.396  59.780  80.508  0.00  0.00            
ATOM   4597  HE1 PHE X 282      94.477  60.486  81.321  0.00  0.00            
ATOM   4598  CZ  PHE X 282      93.196  59.056  80.233  0.00  0.00            
ATOM   4599  HZ  PHE X 282      92.241  59.331  80.655  0.00  0.00            
ATOM   4600  CE2 PHE X 282      93.218  58.222  79.067  0.00  0.00            
ATOM   4601  HE2 PHE X 282      92.393  57.734  78.570  0.00  0.00            
ATOM   4602  CD2 PHE X 282      94.468  58.053  78.444  0.00  0.00            
ATOM   4603  HD2 PHE X 282      94.435  57.412  77.575  0.00  0.00            
ATOM   4604  C   PHE X 282      98.485  59.502  76.164  0.00  0.00            
ATOM   4605  O   PHE X 282      99.495  59.026  76.656  0.00  0.00            
ATOM   4606  N   THR X 283      98.601  60.314  75.166  0.00  0.00            
ATOM   4607  H   THR X 283      97.741  60.620  74.735  0.00  0.00            
ATOM   4608  CA  THR X 283      99.869  60.853  74.513  0.00  0.00            
ATOM   4609  HA  THR X 283     100.758  60.680  75.120  0.00  0.00            
ATOM   4610  CB  THR X 283     100.059  60.328  73.084  0.00  0.00            
ATOM   4611  HB  THR X 283     101.094  60.576  72.850  0.00  0.00            
ATOM   4612  CG2 THR X 283      99.766  58.862  72.930  0.00  0.00            
ATOM   4613 HG21 THR X 283      98.734  58.643  73.204  0.00  0.00            
ATOM   4614 HG22 THR X 283     100.358  58.280  73.637  0.00  0.00            
ATOM   4615 HG23 THR X 283     100.046  58.519  71.934  0.00  0.00            
ATOM   4616  OG1 THR X 283      99.191  60.944  72.195  0.00  0.00            
ATOM   4617  HG1 THR X 283      99.333  60.516  71.347  0.00  0.00            
ATOM   4618  C   THR X 283      99.802  62.393  74.503  0.00  0.00            
ATOM   4619  O   THR X 283      98.795  63.076  74.765  0.00  0.00            
ATOM   4620  N   ILE X 284     100.922  63.048  74.201  0.00  0.00            
ATOM   4621  H   ILE X 284     101.770  62.506  74.119  0.00  0.00            
ATOM   4622  CA  ILE X 284     101.004  64.496  74.025  0.00  0.00            
ATOM   4623  HA  ILE X 284     100.659  64.916  74.970  0.00  0.00            
ATOM   4624  CB  ILE X 284     102.560  64.827  73.822  0.00  0.00            
ATOM   4625  HB  ILE X 284     103.159  64.478  74.664  0.00  0.00            
ATOM   4626  CG2 ILE X 284     103.044  63.954  72.615  0.00  0.00            
ATOM   4627 HG21 ILE X 284     102.673  62.936  72.494  0.00  0.00            
ATOM   4628 HG22 ILE X 284     104.132  63.984  72.664  0.00  0.00            
ATOM   4629 HG23 ILE X 284     102.785  64.487  71.700  0.00  0.00            
ATOM   4630  CG1 ILE X 284     102.984  66.275  73.769  0.00  0.00            
ATOM   4631 HG12 ILE X 284     104.071  66.208  73.787  0.00  0.00            
ATOM   4632 HG13 ILE X 284     102.643  66.763  72.856  0.00  0.00            
ATOM   4633  CD1 ILE X 284     102.481  67.119  74.943  0.00  0.00            
ATOM   4634 HD11 ILE X 284     101.433  67.419  74.914  0.00  0.00            
ATOM   4635 HD12 ILE X 284     103.013  68.070  74.950  0.00  0.00            
ATOM   4636 HD13 ILE X 284     102.718  66.669  75.907  0.00  0.00            
ATOM   4637  C   ILE X 284     100.049  65.104  72.892  0.00  0.00            
ATOM   4638  O   ILE X 284      99.454  66.190  73.119  0.00  0.00            
ATOM   4639  N   GLU X 285      99.824  64.325  71.788  0.00  0.00            
ATOM   4640  H   GLU X 285     100.170  63.378  71.856  0.00  0.00            
ATOM   4641  CA  GLU X 285      99.097  64.795  70.610  0.00  0.00            
ATOM   4642  HA  GLU X 285      99.351  65.835  70.406  0.00  0.00            
ATOM   4643  CB  GLU X 285      99.288  63.964  69.387  0.00  0.00            
ATOM   4644  HB2 GLU X 285      99.012  62.919  69.528  0.00  0.00            
ATOM   4645  HB3 GLU X 285      98.605  64.390  68.653  0.00  0.00            
ATOM   4646  CG  GLU X 285     100.682  64.243  68.745  0.00  0.00            
ATOM   4647  HG2 GLU X 285     100.606  65.258  68.356  0.00  0.00            
ATOM   4648  HG3 GLU X 285     101.509  64.217  69.455  0.00  0.00            
ATOM   4649  CD  GLU X 285     100.975  63.341  67.461  0.00  0.00            
ATOM   4650  OE1 GLU X 285     101.847  62.469  67.638  0.00  0.00            
ATOM   4651  OE2 GLU X 285     100.349  63.602  66.353  0.00  0.00            
ATOM   4652  C   GLU X 285      97.577  64.752  70.893  0.00  0.00            
ATOM   4653  O   GLU X 285      96.780  65.489  70.363  0.00  0.00            
ATOM   4654  N   ASN X 286      97.160  63.780  71.756  0.00  0.00            
ATOM   4655  H   ASN X 286      97.802  63.116  72.165  0.00  0.00            
ATOM   4656  CA  ASN X 286      95.775  63.761  72.264  0.00  0.00            
ATOM   4657  HA  ASN X 286      95.149  63.760  71.372  0.00  0.00            
ATOM   4658  CB  ASN X 286      95.667  62.419  73.017  0.00  0.00            
ATOM   4659  HB2 ASN X 286      96.028  61.635  72.351  0.00  0.00            
ATOM   4660  HB3 ASN X 286      96.306  62.479  73.898  0.00  0.00            
ATOM   4661  CG  ASN X 286      94.235  62.123  73.519  0.00  0.00            
ATOM   4662  OD1 ASN X 286      93.523  63.023  73.899  0.00  0.00            
ATOM   4663  ND2 ASN X 286      93.838  60.850  73.699  0.00  0.00            
ATOM   4664 HD21 ASN X 286      94.473  60.074  73.578  0.00  0.00            
ATOM   4665 HD22 ASN X 286      92.951  60.675  74.149  0.00  0.00            
ATOM   4666  C   ASN X 286      95.394  65.025  73.083  0.00  0.00            
ATOM   4667  O   ASN X 286      94.332  65.605  72.896  0.00  0.00            
ATOM   4668  N   LEU X 287      96.150  65.381  74.108  0.00  0.00            
ATOM   4669  H   LEU X 287      97.071  65.006  74.286  0.00  0.00            
ATOM   4670  CA  LEU X 287      95.685  65.930  75.395  0.00  0.00            
ATOM   4671  HA  LEU X 287      95.049  65.244  75.954  0.00  0.00            
ATOM   4672  CB  LEU X 287      96.926  66.034  76.335  0.00  0.00            
ATOM   4673  HB2 LEU X 287      97.187  65.000  76.557  0.00  0.00            
ATOM   4674  HB3 LEU X 287      97.685  66.397  75.641  0.00  0.00            
ATOM   4675  CG  LEU X 287      96.881  66.971  77.574  0.00  0.00            
ATOM   4676  HG  LEU X 287      96.880  67.980  77.162  0.00  0.00            
ATOM   4677  CD1 LEU X 287      95.685  66.808  78.518  0.00  0.00            
ATOM   4678 HD11 LEU X 287      95.494  65.752  78.707  0.00  0.00            
ATOM   4679 HD12 LEU X 287      94.726  67.198  78.176  0.00  0.00            
ATOM   4680 HD13 LEU X 287      95.887  67.313  79.463  0.00  0.00            
ATOM   4681  CD2 LEU X 287      98.153  66.799  78.443  0.00  0.00            
ATOM   4682 HD21 LEU X 287      98.187  65.891  79.044  0.00  0.00            
ATOM   4683 HD22 LEU X 287      98.952  66.723  77.706  0.00  0.00            
ATOM   4684 HD23 LEU X 287      98.392  67.676  79.045  0.00  0.00            
ATOM   4685  C   LEU X 287      94.869  67.254  75.188  0.00  0.00            
ATOM   4686  O   LEU X 287      93.682  67.360  75.458  0.00  0.00            
ATOM   4687  N   VAL X 288      95.560  68.268  74.583  0.00  0.00            
ATOM   4688  H   VAL X 288      96.447  67.946  74.223  0.00  0.00            
ATOM   4689  CA  VAL X 288      95.125  69.638  74.451  0.00  0.00            
ATOM   4690  HA  VAL X 288      94.557  69.947  75.329  0.00  0.00            
ATOM   4691  CB  VAL X 288      96.304  70.659  74.350  0.00  0.00            
ATOM   4692  HB  VAL X 288      96.683  70.651  73.328  0.00  0.00            
ATOM   4693  CG1 VAL X 288      95.889  72.130  74.606  0.00  0.00            
ATOM   4694 HG11 VAL X 288      96.765  72.743  74.393  0.00  0.00            
ATOM   4695 HG12 VAL X 288      95.108  72.411  73.900  0.00  0.00            
ATOM   4696 HG13 VAL X 288      95.571  72.314  75.632  0.00  0.00            
ATOM   4697  CG2 VAL X 288      97.505  70.330  75.290  0.00  0.00            
ATOM   4698 HG21 VAL X 288      98.171  69.603  74.824  0.00  0.00            
ATOM   4699 HG22 VAL X 288      97.154  70.146  76.306  0.00  0.00            
ATOM   4700 HG23 VAL X 288      98.178  71.186  75.340  0.00  0.00            
ATOM   4701  C   VAL X 288      94.087  69.753  73.459  0.00  0.00            
ATOM   4702  O   VAL X 288      93.030  70.466  73.700  0.00  0.00            
ATOM   4703  N   ILE X 289      94.147  69.057  72.354  0.00  0.00            
ATOM   4704  H   ILE X 289      94.968  68.530  72.092  0.00  0.00            
ATOM   4705  CA  ILE X 289      93.039  69.069  71.345  0.00  0.00            
ATOM   4706  HA  ILE X 289      92.754  70.097  71.121  0.00  0.00            
ATOM   4707  CB  ILE X 289      93.503  68.432  69.957  0.00  0.00            
ATOM   4708  HB  ILE X 289      94.399  68.950  69.614  0.00  0.00            
ATOM   4709  CG2 ILE X 289      93.842  66.973  69.932  0.00  0.00            
ATOM   4710 HG21 ILE X 289      94.715  66.827  70.568  0.00  0.00            
ATOM   4711 HG22 ILE X 289      94.128  66.873  68.885  0.00  0.00            
ATOM   4712 HG23 ILE X 289      92.990  66.382  70.268  0.00  0.00            
ATOM   4713  CG1 ILE X 289      92.506  68.725  68.787  0.00  0.00            
ATOM   4714 HG12 ILE X 289      93.122  68.567  67.902  0.00  0.00            
ATOM   4715 HG13 ILE X 289      91.733  67.956  68.768  0.00  0.00            
ATOM   4716  CD1 ILE X 289      91.925  70.157  68.664  0.00  0.00            
ATOM   4717 HD11 ILE X 289      92.683  70.937  68.583  0.00  0.00            
ATOM   4718 HD12 ILE X 289      91.275  70.354  69.516  0.00  0.00            
ATOM   4719 HD13 ILE X 289      91.387  70.220  67.718  0.00  0.00            
ATOM   4720  C   ILE X 289      91.760  68.424  71.861  0.00  0.00            
ATOM   4721  O   ILE X 289      90.632  68.898  71.659  0.00  0.00            
ATOM   4722  N   THR X 290      91.892  67.314  72.643  0.00  0.00            
ATOM   4723  H   THR X 290      92.850  67.022  72.775  0.00  0.00            
ATOM   4724  CA  THR X 290      90.796  66.693  73.414  0.00  0.00            
ATOM   4725  HA  THR X 290      89.928  66.417  72.814  0.00  0.00            
ATOM   4726  CB  THR X 290      91.216  65.409  73.993  0.00  0.00            
ATOM   4727  HB  THR X 290      92.219  65.504  74.407  0.00  0.00            
ATOM   4728  CG2 THR X 290      90.408  64.808  75.136  0.00  0.00            
ATOM   4729 HG21 THR X 290      90.457  65.531  75.950  0.00  0.00            
ATOM   4730 HG22 THR X 290      90.922  63.903  75.461  0.00  0.00            
ATOM   4731 HG23 THR X 290      89.394  64.558  74.823  0.00  0.00            
ATOM   4732  OG1 THR X 290      91.254  64.377  73.048  0.00  0.00            
ATOM   4733  HG1 THR X 290      92.091  63.939  73.221  0.00  0.00            
ATOM   4734  C   THR X 290      90.271  67.545  74.528  0.00  0.00            
ATOM   4735  O   THR X 290      89.007  67.566  74.756  0.00  0.00            
ATOM   4736  N   ALA X 291      91.083  68.273  75.307  0.00  0.00            
ATOM   4737  H   ALA X 291      92.077  68.110  75.226  0.00  0.00            
ATOM   4738  CA  ALA X 291      90.663  69.337  76.206  0.00  0.00            
ATOM   4739  HA  ALA X 291      90.046  68.806  76.931  0.00  0.00            
ATOM   4740  CB  ALA X 291      91.863  69.816  77.021  0.00  0.00            
ATOM   4741  HB1 ALA X 291      92.507  70.613  76.651  0.00  0.00            
ATOM   4742  HB2 ALA X 291      92.529  69.028  77.372  0.00  0.00            
ATOM   4743  HB3 ALA X 291      91.479  70.187  77.971  0.00  0.00            
ATOM   4744  C   ALA X 291      89.890  70.461  75.448  0.00  0.00            
ATOM   4745  O   ALA X 291      89.003  71.024  76.051  0.00  0.00            
ATOM   4746  N   ALA X 292      90.283  70.789  74.225  0.00  0.00            
ATOM   4747  H   ALA X 292      91.032  70.269  73.791  0.00  0.00            
ATOM   4748  CA  ALA X 292      89.427  71.696  73.407  0.00  0.00            
ATOM   4749  HA  ALA X 292      89.050  72.463  74.084  0.00  0.00            
ATOM   4750  CB  ALA X 292      90.185  72.438  72.305  0.00  0.00            
ATOM   4751  HB1 ALA X 292      91.184  72.703  72.649  0.00  0.00            
ATOM   4752  HB2 ALA X 292      89.741  73.384  71.995  0.00  0.00            
ATOM   4753  HB3 ALA X 292      90.237  71.818  71.410  0.00  0.00            
ATOM   4754  C   ALA X 292      88.068  71.125  72.864  0.00  0.00            
ATOM   4755  O   ALA X 292      87.153  71.965  72.713  0.00  0.00            
ATOM   4756  N   ASP X 293      87.996  69.861  72.588  0.00  0.00            
ATOM   4757  H   ASP X 293      88.913  69.446  72.672  0.00  0.00            
ATOM   4758  CA  ASP X 293      86.787  69.151  72.151  0.00  0.00            
ATOM   4759  HA  ASP X 293      86.356  69.769  71.363  0.00  0.00            
ATOM   4760  CB  ASP X 293      87.266  67.821  71.492  0.00  0.00            
ATOM   4761  HB2 ASP X 293      88.267  67.963  71.083  0.00  0.00            
ATOM   4762  HB3 ASP X 293      87.310  67.115  72.321  0.00  0.00            
ATOM   4763  CG  ASP X 293      86.240  67.311  70.407  0.00  0.00            
ATOM   4764  OD1 ASP X 293      85.793  66.140  70.488  0.00  0.00            
ATOM   4765  OD2 ASP X 293      85.992  68.018  69.417  0.00  0.00            
ATOM   4766  C   ASP X 293      85.746  69.037  73.257  0.00  0.00            
ATOM   4767  O   ASP X 293      84.560  69.316  72.937  0.00  0.00            
ATOM   4768  N   LEU X 294      86.169  68.651  74.440  0.00  0.00            
ATOM   4769  H   LEU X 294      87.142  68.450  74.626  0.00  0.00            
ATOM   4770  CA  LEU X 294      85.201  68.620  75.616  0.00  0.00            
ATOM   4771  HA  LEU X 294      84.459  67.849  75.412  0.00  0.00            
ATOM   4772  CB  LEU X 294      86.212  68.120  76.675  0.00  0.00            
ATOM   4773  HB2 LEU X 294      86.499  67.115  76.366  0.00  0.00            
ATOM   4774  HB3 LEU X 294      87.168  68.641  76.731  0.00  0.00            
ATOM   4775  CG  LEU X 294      85.652  67.918  78.102  0.00  0.00            
ATOM   4776  HG  LEU X 294      85.683  68.845  78.674  0.00  0.00            
ATOM   4777  CD1 LEU X 294      84.201  67.389  78.119  0.00  0.00            
ATOM   4778 HD11 LEU X 294      83.537  68.097  77.624  0.00  0.00            
ATOM   4779 HD12 LEU X 294      83.810  67.335  79.135  0.00  0.00            
ATOM   4780 HD13 LEU X 294      84.100  66.431  77.608  0.00  0.00            
ATOM   4781  CD2 LEU X 294      86.524  66.966  78.923  0.00  0.00            
ATOM   4782 HD21 LEU X 294      86.471  65.935  78.574  0.00  0.00            
ATOM   4783 HD22 LEU X 294      87.599  67.142  78.929  0.00  0.00            
ATOM   4784 HD23 LEU X 294      86.116  66.943  79.934  0.00  0.00            
ATOM   4785  C   LEU X 294      84.703  70.060  75.857  0.00  0.00            
ATOM   4786  O   LEU X 294      83.516  70.362  76.139  0.00  0.00            
ATOM   4787  N   LEU X 295      85.615  71.061  75.906  0.00  0.00            
ATOM   4788  H   LEU X 295      86.594  70.814  75.880  0.00  0.00            
ATOM   4789  CA  LEU X 295      85.299  72.473  76.210  0.00  0.00            
ATOM   4790  HA  LEU X 295      84.554  72.536  77.003  0.00  0.00            
ATOM   4791  CB  LEU X 295      86.404  73.270  76.903  0.00  0.00            
ATOM   4792  HB2 LEU X 295      87.332  73.181  76.339  0.00  0.00            
ATOM   4793  HB3 LEU X 295      86.113  74.296  76.677  0.00  0.00            
ATOM   4794  CG  LEU X 295      86.673  73.050  78.417  0.00  0.00            
ATOM   4795  HG  LEU X 295      85.827  73.358  79.031  0.00  0.00            
ATOM   4796  CD1 LEU X 295      86.959  71.671  78.828  0.00  0.00            
ATOM   4797 HD11 LEU X 295      87.825  71.233  78.331  0.00  0.00            
ATOM   4798 HD12 LEU X 295      86.096  71.012  78.728  0.00  0.00            
ATOM   4799 HD13 LEU X 295      87.262  71.715  79.874  0.00  0.00            
ATOM   4800  CD2 LEU X 295      87.851  73.974  78.781  0.00  0.00            
ATOM   4801 HD21 LEU X 295      87.662  74.980  78.407  0.00  0.00            
ATOM   4802 HD22 LEU X 295      87.875  74.048  79.869  0.00  0.00            
ATOM   4803 HD23 LEU X 295      88.800  73.679  78.334  0.00  0.00            
ATOM   4804  C   LEU X 295      84.635  73.189  75.094  0.00  0.00            
ATOM   4805  O   LEU X 295      83.797  74.049  75.397  0.00  0.00            
ATOM   4806  N   GLY X 296      84.747  72.805  73.740  0.00  0.00            
ATOM   4807  H   GLY X 296      85.559  72.255  73.502  0.00  0.00            
ATOM   4808  CA  GLY X 296      83.760  73.216  72.769  0.00  0.00            
ATOM   4809  HA2 GLY X 296      83.798  74.261  72.462  0.00  0.00            
ATOM   4810  HA3 GLY X 296      83.951  72.588  71.899  0.00  0.00            
ATOM   4811  C   GLY X 296      82.273  72.898  73.200  0.00  0.00            
ATOM   4812  O   GLY X 296      81.502  73.878  73.379  0.00  0.00            
ATOM   4813  N   ALA X 297      81.950  71.632  73.467  0.00  0.00            
ATOM   4814  H   ALA X 297      82.633  70.895  73.366  0.00  0.00            
ATOM   4815  CA  ALA X 297      80.566  71.283  73.887  0.00  0.00            
ATOM   4816  HA  ALA X 297      79.881  71.850  73.258  0.00  0.00            
ATOM   4817  CB  ALA X 297      80.265  69.802  73.719  0.00  0.00            
ATOM   4818  HB1 ALA X 297      81.139  69.211  73.991  0.00  0.00            
ATOM   4819  HB2 ALA X 297      79.989  69.573  72.689  0.00  0.00            
ATOM   4820  HB3 ALA X 297      79.413  69.536  74.344  0.00  0.00            
ATOM   4821  C   ALA X 297      80.199  71.920  75.278  0.00  0.00            
ATOM   4822  O   ALA X 297      78.962  72.225  75.385  0.00  0.00            
ATOM   4823  N   GLY X 298      81.138  72.272  76.147  0.00  0.00            
ATOM   4824  H   GLY X 298      82.080  71.981  75.929  0.00  0.00            
ATOM   4825  CA  GLY X 298      80.879  73.051  77.350  0.00  0.00            
ATOM   4826  HA2 GLY X 298      80.045  72.567  77.858  0.00  0.00            
ATOM   4827  HA3 GLY X 298      81.766  73.061  77.983  0.00  0.00            
ATOM   4828  C   GLY X 298      80.636  74.534  77.115  0.00  0.00            
ATOM   4829  O   GLY X 298      79.754  75.030  77.829  0.00  0.00            
ATOM   4830  N   THR X 299      81.330  75.138  76.156  0.00  0.00            
ATOM   4831  H   THR X 299      81.998  74.649  75.577  0.00  0.00            
ATOM   4832  CA  THR X 299      81.201  76.630  76.048  0.00  0.00            
ATOM   4833  HA  THR X 299      81.244  77.080  77.040  0.00  0.00            
ATOM   4834  CB  THR X 299      82.277  77.263  75.158  0.00  0.00            
ATOM   4835  HB  THR X 299      82.093  78.333  75.062  0.00  0.00            
ATOM   4836  CG2 THR X 299      83.710  77.378  75.731  0.00  0.00            
ATOM   4837 HG21 THR X 299      84.274  77.786  74.893  0.00  0.00            
ATOM   4838 HG22 THR X 299      84.031  76.359  75.946  0.00  0.00            
ATOM   4839 HG23 THR X 299      83.806  77.938  76.662  0.00  0.00            
ATOM   4840  OG1 THR X 299      82.243  76.709  73.834  0.00  0.00            
ATOM   4841  HG1 THR X 299      82.142  75.760  73.726  0.00  0.00            
ATOM   4842  C   THR X 299      79.828  77.064  75.555  0.00  0.00            
ATOM   4843  O   THR X 299      79.286  77.924  76.190  0.00  0.00            
ATOM   4844  N   GLU X 300      79.214  76.427  74.571  0.00  0.00            
ATOM   4845  H   GLU X 300      79.760  75.768  74.035  0.00  0.00            
ATOM   4846  CA  GLU X 300      77.843  76.700  74.124  0.00  0.00            
ATOM   4847  HA  GLU X 300      77.837  77.640  73.573  0.00  0.00            
ATOM   4848  CB  GLU X 300      77.493  75.606  73.155  0.00  0.00            
ATOM   4849  HB2 GLU X 300      77.776  74.732  73.742  0.00  0.00            
ATOM   4850  HB3 GLU X 300      76.417  75.539  72.997  0.00  0.00            
ATOM   4851  CG  GLU X 300      78.193  75.590  71.832  0.00  0.00            
ATOM   4852  HG2 GLU X 300      79.214  75.305  72.087  0.00  0.00            
ATOM   4853  HG3 GLU X 300      77.771  74.818  71.189  0.00  0.00            
ATOM   4854  CD  GLU X 300      77.970  76.802  70.996  0.00  0.00            
ATOM   4855  OE1 GLU X 300      77.043  76.736  70.213  0.00  0.00            
ATOM   4856  OE2 GLU X 300      78.748  77.797  71.014  0.00  0.00            
ATOM   4857  C   GLU X 300      76.789  76.704  75.249  0.00  0.00            
ATOM   4858  O   GLU X 300      75.933  77.553  75.195  0.00  0.00            
ATOM   4859  N   THR X 301      76.799  75.758  76.183  0.00  0.00            
ATOM   4860  H   THR X 301      77.558  75.092  76.180  0.00  0.00            
ATOM   4861  CA  THR X 301      75.762  75.464  77.198  0.00  0.00            
ATOM   4862  HA  THR X 301      74.769  75.488  76.750  0.00  0.00            
ATOM   4863  CB  THR X 301      75.793  74.076  77.855  0.00  0.00            
ATOM   4864  HB  THR X 301      74.997  74.060  78.600  0.00  0.00            
ATOM   4865  CG2 THR X 301      75.698  73.009  76.818  0.00  0.00            
ATOM   4866 HG21 THR X 301      76.665  72.819  76.350  0.00  0.00            
ATOM   4867 HG22 THR X 301      75.082  73.326  75.976  0.00  0.00            
ATOM   4868 HG23 THR X 301      75.256  72.062  77.126  0.00  0.00            
ATOM   4869  OG1 THR X 301      76.985  73.898  78.553  0.00  0.00            
ATOM   4870  HG1 THR X 301      76.867  73.075  79.033  0.00  0.00            
ATOM   4871  C   THR X 301      75.833  76.576  78.297  0.00  0.00            
ATOM   4872  O   THR X 301      74.801  77.163  78.706  0.00  0.00            
ATOM   4873  N   THR X 302      77.095  76.821  78.711  0.00  0.00            
ATOM   4874  H   THR X 302      77.824  76.218  78.357  0.00  0.00            
ATOM   4875  CA  THR X 302      77.423  77.774  79.780  0.00  0.00            
ATOM   4876  HA  THR X 302      76.847  77.651  80.697  0.00  0.00            
ATOM   4877  CB  THR X 302      78.874  77.454  80.281  0.00  0.00            
ATOM   4878  HB  THR X 302      79.158  78.196  81.027  0.00  0.00            
ATOM   4879  CG2 THR X 302      78.774  76.156  81.039  0.00  0.00            
ATOM   4880 HG21 THR X 302      78.440  75.355  80.380  0.00  0.00            
ATOM   4881 HG22 THR X 302      78.072  76.368  81.845  0.00  0.00            
ATOM   4882 HG23 THR X 302      79.793  76.072  81.416  0.00  0.00            
ATOM   4883  OG1 THR X 302      79.902  77.281  79.245  0.00  0.00            
ATOM   4884  HG1 THR X 302      79.846  76.373  78.940  0.00  0.00            
ATOM   4885  C   THR X 302      77.265  79.206  79.351  0.00  0.00            
ATOM   4886  O   THR X 302      76.809  80.071  80.091  0.00  0.00            
ATOM   4887  N   SER X 303      77.548  79.474  78.035  0.00  0.00            
ATOM   4888  H   SER X 303      77.850  78.695  77.467  0.00  0.00            
ATOM   4889  CA  SER X 303      77.299  80.750  77.379  0.00  0.00            
ATOM   4890  HA  SER X 303      77.747  81.597  77.900  0.00  0.00            
ATOM   4891  CB  SER X 303      78.028  80.739  76.034  0.00  0.00            
ATOM   4892  HB2 SER X 303      77.526  79.972  75.444  0.00  0.00            
ATOM   4893  HB3 SER X 303      77.997  81.751  75.629  0.00  0.00            
ATOM   4894  OG  SER X 303      79.422  80.534  76.176  0.00  0.00            
ATOM   4895  HG  SER X 303      79.543  79.606  76.388  0.00  0.00            
ATOM   4896  C   SER X 303      75.800  81.087  77.363  0.00  0.00            
ATOM   4897  O   SER X 303      75.475  82.238  77.164  0.00  0.00            
ATOM   4898  N   THR X 304      74.895  80.099  77.477  0.00  0.00            
ATOM   4899  H   THR X 304      75.243  79.183  77.721  0.00  0.00            
ATOM   4900  CA  THR X 304      73.517  80.231  77.018  0.00  0.00            
ATOM   4901  HA  THR X 304      73.434  81.085  76.345  0.00  0.00            
ATOM   4902  CB  THR X 304      73.144  79.085  76.133  0.00  0.00            
ATOM   4903  HB  THR X 304      73.217  78.162  76.707  0.00  0.00            
ATOM   4904  CG2 THR X 304      71.702  79.298  75.530  0.00  0.00            
ATOM   4905 HG21 THR X 304      70.981  79.658  76.264  0.00  0.00            
ATOM   4906 HG22 THR X 304      71.329  78.404  75.030  0.00  0.00            
ATOM   4907 HG23 THR X 304      71.783  79.996  74.696  0.00  0.00            
ATOM   4908  OG1 THR X 304      73.896  79.048  74.912  0.00  0.00            
ATOM   4909  HG1 THR X 304      74.593  78.406  75.067  0.00  0.00            
ATOM   4910  C   THR X 304      72.582  80.284  78.208  0.00  0.00            
ATOM   4911  O   THR X 304      71.675  81.104  78.231  0.00  0.00            
ATOM   4912  N   THR X 305      72.726  79.431  79.228  0.00  0.00            
ATOM   4913  H   THR X 305      73.384  78.686  79.051  0.00  0.00            
ATOM   4914  CA  THR X 305      71.843  79.159  80.300  0.00  0.00            
ATOM   4915  HA  THR X 305      70.987  78.791  79.735  0.00  0.00            
ATOM   4916  CB  THR X 305      72.390  78.087  81.260  0.00  0.00            
ATOM   4917  HB  THR X 305      71.813  78.107  82.184  0.00  0.00            
ATOM   4918  CG2 THR X 305      72.025  76.715  80.648  0.00  0.00            
ATOM   4919 HG21 THR X 305      72.514  75.904  81.187  0.00  0.00            
ATOM   4920 HG22 THR X 305      72.229  76.774  79.579  0.00  0.00            
ATOM   4921 HG23 THR X 305      70.953  76.553  80.760  0.00  0.00            
ATOM   4922  OG1 THR X 305      73.736  78.289  81.625  0.00  0.00            
ATOM   4923  HG1 THR X 305      74.103  77.456  81.931  0.00  0.00            
ATOM   4924  C   THR X 305      71.418  80.336  81.194  0.00  0.00            
ATOM   4925  O   THR X 305      70.292  80.818  81.128  0.00  0.00            
ATOM   4926  N   LEU X 306      72.324  80.832  82.060  0.00  0.00            
ATOM   4927  H   LEU X 306      73.172  80.299  82.192  0.00  0.00            
ATOM   4928  CA  LEU X 306      72.101  81.851  83.070  0.00  0.00            
ATOM   4929  HA  LEU X 306      71.370  81.490  83.794  0.00  0.00            
ATOM   4930  CB  LEU X 306      73.489  82.058  83.782  0.00  0.00            
ATOM   4931  HB2 LEU X 306      73.897  81.181  84.285  0.00  0.00            
ATOM   4932  HB3 LEU X 306      74.274  82.178  83.035  0.00  0.00            
ATOM   4933  CG  LEU X 306      73.536  83.225  84.750  0.00  0.00            
ATOM   4934  HG  LEU X 306      73.033  84.071  84.282  0.00  0.00            
ATOM   4935  CD1 LEU X 306      72.558  82.898  85.895  0.00  0.00            
ATOM   4936 HD11 LEU X 306      71.586  83.348  85.691  0.00  0.00            
ATOM   4937 HD12 LEU X 306      72.998  83.377  86.769  0.00  0.00            
ATOM   4938 HD13 LEU X 306      72.359  81.861  86.166  0.00  0.00            
ATOM   4939  CD2 LEU X 306      74.918  83.432  85.366  0.00  0.00            
ATOM   4940 HD21 LEU X 306      75.561  83.805  84.568  0.00  0.00            
ATOM   4941 HD22 LEU X 306      74.977  84.281  86.046  0.00  0.00            
ATOM   4942 HD23 LEU X 306      75.279  82.486  85.771  0.00  0.00            
ATOM   4943  C   LEU X 306      71.598  83.152  82.310  0.00  0.00            
ATOM   4944  O   LEU X 306      70.614  83.689  82.846  0.00  0.00            
ATOM   4945  N   ARG X 307      72.159  83.520  81.081  0.00  0.00            
ATOM   4946  H   ARG X 307      72.979  83.022  80.765  0.00  0.00            
ATOM   4947  CA  ARG X 307      71.678  84.631  80.264  0.00  0.00            
ATOM   4948  HA  ARG X 307      71.731  85.436  80.997  0.00  0.00            
ATOM   4949  CB  ARG X 307      72.690  85.149  79.144  0.00  0.00            
ATOM   4950  HB2 ARG X 307      72.335  86.139  78.856  0.00  0.00            
ATOM   4951  HB3 ARG X 307      73.635  85.186  79.685  0.00  0.00            
ATOM   4952  CG  ARG X 307      72.649  84.383  77.839  0.00  0.00            
ATOM   4953  HG2 ARG X 307      72.917  83.370  78.139  0.00  0.00            
ATOM   4954  HG3 ARG X 307      71.620  84.397  77.479  0.00  0.00            
ATOM   4955  CD  ARG X 307      73.464  85.032  76.767  0.00  0.00            
ATOM   4956  HD2 ARG X 307      72.922  85.884  76.356  0.00  0.00            
ATOM   4957  HD3 ARG X 307      74.404  85.290  77.256  0.00  0.00            
ATOM   4958  NE  ARG X 307      73.711  84.131  75.679  0.00  0.00            
ATOM   4959  HE  ARG X 307      74.286  83.322  75.867  0.00  0.00            
ATOM   4960  CZ  ARG X 307      73.400  84.398  74.466  0.00  0.00            
ATOM   4961  NH1 ARG X 307      73.709  83.582  73.508  0.00  0.00            
ATOM   4962 HH11 ARG X 307      74.433  82.904  73.698  0.00  0.00            
ATOM   4963 HH12 ARG X 307      73.718  83.974  72.578  0.00  0.00            
ATOM   4964  NH2 ARG X 307      72.751  85.462  74.078  0.00  0.00            
ATOM   4965 HH21 ARG X 307      72.393  86.134  74.742  0.00  0.00            
ATOM   4966 HH22 ARG X 307      72.655  85.557  73.077  0.00  0.00            
ATOM   4967  C   ARG X 307      70.245  84.540  79.814  0.00  0.00            
ATOM   4968  O   ARG X 307      69.719  85.559  79.413  0.00  0.00            
ATOM   4969  N   TYR X 308      69.725  83.338  79.819  0.00  0.00            
ATOM   4970  H   TYR X 308      70.180  82.549  80.253  0.00  0.00            
ATOM   4971  CA  TYR X 308      68.355  83.060  79.446  0.00  0.00            
ATOM   4972  HA  TYR X 308      68.022  83.834  78.754  0.00  0.00            
ATOM   4973  CB  TYR X 308      68.363  81.816  78.573  0.00  0.00            
ATOM   4974  HB2 TYR X 308      69.265  81.751  77.965  0.00  0.00            
ATOM   4975  HB3 TYR X 308      68.205  80.908  79.154  0.00  0.00            
ATOM   4976  CG  TYR X 308      67.266  81.569  77.572  0.00  0.00            
ATOM   4977  CD1 TYR X 308      67.598  80.818  76.405  0.00  0.00            
ATOM   4978  HD1 TYR X 308      68.630  80.535  76.260  0.00  0.00            
ATOM   4979  CE1 TYR X 308      66.647  80.685  75.364  0.00  0.00            
ATOM   4980  HE1 TYR X 308      66.966  80.168  74.470  0.00  0.00            
ATOM   4981  CZ  TYR X 308      65.359  81.350  75.464  0.00  0.00            
ATOM   4982  OH  TYR X 308      64.472  81.116  74.490  0.00  0.00            
ATOM   4983  HH  TYR X 308      63.577  81.464  74.504  0.00  0.00            
ATOM   4984  CE2 TYR X 308      64.964  81.932  76.637  0.00  0.00            
ATOM   4985  HE2 TYR X 308      63.945  82.215  76.857  0.00  0.00            
ATOM   4986  CD2 TYR X 308      65.969  82.106  77.630  0.00  0.00            
ATOM   4987  HD2 TYR X 308      65.607  82.552  78.545  0.00  0.00            
ATOM   4988  C   TYR X 308      67.390  82.859  80.564  0.00  0.00            
ATOM   4989  O   TYR X 308      66.297  83.393  80.557  0.00  0.00            
ATOM   4990  N   ALA X 309      67.787  82.131  81.588  0.00  0.00            
ATOM   4991  H   ALA X 309      68.690  81.684  81.518  0.00  0.00            
ATOM   4992  CA  ALA X 309      67.114  82.131  82.920  0.00  0.00            
ATOM   4993  HA  ALA X 309      66.180  81.585  82.786  0.00  0.00            
ATOM   4994  CB  ALA X 309      67.927  81.302  83.925  0.00  0.00            
ATOM   4995  HB1 ALA X 309      67.245  81.063  84.741  0.00  0.00            
ATOM   4996  HB2 ALA X 309      68.788  81.816  84.354  0.00  0.00            
ATOM   4997  HB3 ALA X 309      68.220  80.371  83.439  0.00  0.00            
ATOM   4998  C   ALA X 309      66.754  83.537  83.434  0.00  0.00            
ATOM   4999  O   ALA X 309      65.563  83.810  83.673  0.00  0.00            
ATOM   5000  N   LEU X 310      67.680  84.530  83.459  0.00  0.00            
ATOM   5001  H   LEU X 310      68.617  84.287  83.168  0.00  0.00            
ATOM   5002  CA  LEU X 310      67.351  85.930  83.882  0.00  0.00            
ATOM   5003  HA  LEU X 310      66.757  85.840  84.792  0.00  0.00            
ATOM   5004  CB  LEU X 310      68.643  86.786  84.121  0.00  0.00            
ATOM   5005  HB2 LEU X 310      69.095  87.127  83.190  0.00  0.00            
ATOM   5006  HB3 LEU X 310      68.188  87.717  84.457  0.00  0.00            
ATOM   5007  CG  LEU X 310      69.744  86.281  85.097  0.00  0.00            
ATOM   5008  HG  LEU X 310      70.504  85.717  84.557  0.00  0.00            
ATOM   5009  CD1 LEU X 310      70.408  87.549  85.600  0.00  0.00            
ATOM   5010 HD11 LEU X 310      69.843  87.943  86.445  0.00  0.00            
ATOM   5011 HD12 LEU X 310      70.570  88.359  84.889  0.00  0.00            
ATOM   5012 HD13 LEU X 310      71.327  87.311  86.136  0.00  0.00            
ATOM   5013  CD2 LEU X 310      69.138  85.539  86.268  0.00  0.00            
ATOM   5014 HD21 LEU X 310      68.359  86.193  86.659  0.00  0.00            
ATOM   5015 HD22 LEU X 310      68.727  84.595  85.910  0.00  0.00            
ATOM   5016 HD23 LEU X 310      69.936  85.343  86.984  0.00  0.00            
ATOM   5017  C   LEU X 310      66.400  86.566  82.898  0.00  0.00            
ATOM   5018  O   LEU X 310      65.531  87.326  83.278  0.00  0.00            
ATOM   5019  N   LEU X 311      66.348  86.175  81.620  0.00  0.00            
ATOM   5020  H   LEU X 311      66.989  85.472  81.281  0.00  0.00            
ATOM   5021  CA  LEU X 311      65.377  86.671  80.591  0.00  0.00            
ATOM   5022  HA  LEU X 311      65.335  87.761  80.600  0.00  0.00            
ATOM   5023  CB  LEU X 311      65.700  86.177  79.190  0.00  0.00            
ATOM   5024  HB2 LEU X 311      66.709  86.508  78.944  0.00  0.00            
ATOM   5025  HB3 LEU X 311      65.594  85.092  79.179  0.00  0.00            
ATOM   5026  CG  LEU X 311      64.731  86.607  78.034  0.00  0.00            
ATOM   5027  HG  LEU X 311      63.762  86.146  78.228  0.00  0.00            
ATOM   5028  CD1 LEU X 311      64.682  88.123  77.941  0.00  0.00            
ATOM   5029 HD11 LEU X 311      64.281  88.709  78.769  0.00  0.00            
ATOM   5030 HD12 LEU X 311      64.017  88.338  77.105  0.00  0.00            
ATOM   5031 HD13 LEU X 311      65.623  88.503  77.545  0.00  0.00            
ATOM   5032  CD2 LEU X 311      65.234  85.980  76.638  0.00  0.00            
ATOM   5033 HD21 LEU X 311      64.598  86.264  75.800  0.00  0.00            
ATOM   5034 HD22 LEU X 311      66.245  86.373  76.531  0.00  0.00            
ATOM   5035 HD23 LEU X 311      65.185  84.900  76.780  0.00  0.00            
ATOM   5036  C   LEU X 311      63.913  86.143  80.988  0.00  0.00            
ATOM   5037  O   LEU X 311      62.886  86.756  80.842  0.00  0.00            
ATOM   5038  N   LEU X 312      63.845  84.921  81.468  0.00  0.00            
ATOM   5039  H   LEU X 312      64.673  84.373  81.283  0.00  0.00            
ATOM   5040  CA  LEU X 312      62.496  84.386  81.812  0.00  0.00            
ATOM   5041  HA  LEU X 312      61.750  84.599  81.047  0.00  0.00            
ATOM   5042  CB  LEU X 312      62.623  82.874  81.936  0.00  0.00            
ATOM   5043  HB2 LEU X 312      63.406  82.636  82.655  0.00  0.00            
ATOM   5044  HB3 LEU X 312      61.664  82.512  82.308  0.00  0.00            
ATOM   5045  CG  LEU X 312      62.934  82.283  80.604  0.00  0.00            
ATOM   5046  HG  LEU X 312      63.734  82.719  80.006  0.00  0.00            
ATOM   5047  CD1 LEU X 312      63.422  80.857  80.742  0.00  0.00            
ATOM   5048 HD11 LEU X 312      62.701  80.120  81.097  0.00  0.00            
ATOM   5049 HD12 LEU X 312      64.375  80.831  81.270  0.00  0.00            
ATOM   5050 HD13 LEU X 312      63.676  80.446  79.765  0.00  0.00            
ATOM   5051  CD2 LEU X 312      61.735  82.287  79.574  0.00  0.00            
ATOM   5052 HD21 LEU X 312      62.139  82.093  78.581  0.00  0.00            
ATOM   5053 HD22 LEU X 312      60.964  81.598  79.920  0.00  0.00            
ATOM   5054 HD23 LEU X 312      61.271  83.273  79.570  0.00  0.00            
ATOM   5055  C   LEU X 312      61.901  85.046  83.018  0.00  0.00            
ATOM   5056  O   LEU X 312      60.712  85.107  83.179  0.00  0.00            
ATOM   5057  N   LEU X 313      62.835  85.542  83.830  0.00  0.00            
ATOM   5058  H   LEU X 313      63.810  85.315  83.696  0.00  0.00            
ATOM   5059  CA  LEU X 313      62.553  86.279  85.118  0.00  0.00            
ATOM   5060  HA  LEU X 313      61.594  85.895  85.465  0.00  0.00            
ATOM   5061  CB  LEU X 313      63.654  85.834  86.177  0.00  0.00            
ATOM   5062  HB2 LEU X 313      64.651  86.044  85.789  0.00  0.00
[truncated: 6,522,324 more chars]
