# Supplementary material for: The Effect of Force-Field Parameters on Cytochrome P450-Membrane Interactions: Structure and Dynamics
Source: Sci Rep. 2020 Apr 29;10:7284. doi: 10.1038/s41598-020-64129-7 (PMC7190701; doi:10.1038/s41598-020-64129-7)
Supplement: Supplementary file 2 — Supplementary Data. [file 41598_2020_64129_MOESM2_ESM.zip › Last_frames_PDBs/CYP2C19_LIPID14_108.4ns_frame_544.pdb]

CRYST1  141.254  141.532  159.972  90.00  90.00  90.00 P 1           1
ATOM      1  N   MET X   1     139.656 132.657 154.682  0.00  0.00            
ATOM      2  H1  MET X   1     140.366 133.374 154.640  0.00  0.00            
ATOM      3  H2  MET X   1     139.198 132.795 153.793  0.00  0.00            
ATOM      4  H3  MET X   1     140.172 131.789 154.715  0.00  0.00            
ATOM      5  CA  MET X   1     138.798 132.849 155.939  0.00  0.00            
ATOM      6  HA  MET X   1     137.816 132.452 155.679  0.00  0.00            
ATOM      7  CB  MET X   1     139.559 132.080 157.022  0.00  0.00            
ATOM      8  HB2 MET X   1     139.430 131.027 156.770  0.00  0.00            
ATOM      9  HB3 MET X   1     140.591 132.425 156.950  0.00  0.00            
ATOM     10  CG  MET X   1     139.026 132.219 158.382  0.00  0.00            
ATOM     11  HG2 MET X   1     139.182 133.244 158.721  0.00  0.00            
ATOM     12  HG3 MET X   1     137.954 132.027 158.374  0.00  0.00            
ATOM     13  SD  MET X   1     139.664 131.086 159.684  0.00  0.00            
ATOM     14  CE  MET X   1     141.321 131.878 160.161  0.00  0.00            
ATOM     15  HE1 MET X   1     141.865 131.166 160.783  0.00  0.00            
ATOM     16  HE2 MET X   1     141.942 132.163 159.312  0.00  0.00            
ATOM     17  HE3 MET X   1     141.188 132.838 160.662  0.00  0.00            
ATOM     18  C   MET X   1     138.682 134.345 156.248  0.00  0.00            
ATOM     19  O   MET X   1     139.702 134.996 156.392  0.00  0.00            
ATOM     20  N   ASP X   2     137.456 134.713 156.473  0.00  0.00            
ATOM     21  H   ASP X   2     136.824 133.934 156.350  0.00  0.00            
ATOM     22  CA  ASP X   2     137.024 136.072 156.789  0.00  0.00            
ATOM     23  HA  ASP X   2     137.527 136.726 156.077  0.00  0.00            
ATOM     24  CB  ASP X   2     135.624 136.188 156.211  0.00  0.00            
ATOM     25  HB2 ASP X   2     135.779 136.088 155.137  0.00  0.00            
ATOM     26  HB3 ASP X   2     135.020 135.329 156.507  0.00  0.00            
ATOM     27  CG  ASP X   2     134.916 137.503 156.350  0.00  0.00            
ATOM     28  OD1 ASP X   2     133.770 137.683 155.912  0.00  0.00            
ATOM     29  OD2 ASP X   2     135.563 138.356 156.984  0.00  0.00            
ATOM     30  C   ASP X   2     137.223 136.548 158.256  0.00  0.00            
ATOM     31  O   ASP X   2     136.576 135.974 159.117  0.00  0.00            
ATOM     32  N   PRO X   3     138.110 137.512 158.495  0.00  0.00            
ATOM     33  CD  PRO X   3     138.789 138.260 157.415  0.00  0.00            
ATOM     34  HD2 PRO X   3     138.004 138.796 156.883  0.00  0.00            
ATOM     35  HD3 PRO X   3     139.354 137.592 156.765  0.00  0.00            
ATOM     36  CG  PRO X   3     139.835 139.255 158.021  0.00  0.00            
ATOM     37  HG2 PRO X   3     139.962 140.136 157.393  0.00  0.00            
ATOM     38  HG3 PRO X   3     140.778 138.720 158.134  0.00  0.00            
ATOM     39  CB  PRO X   3     139.149 139.470 159.387  0.00  0.00            
ATOM     40  HB2 PRO X   3     138.402 140.251 159.246  0.00  0.00            
ATOM     41  HB3 PRO X   3     139.861 139.772 160.155  0.00  0.00            
ATOM     42  CA  PRO X   3     138.369 138.219 159.784  0.00  0.00            
ATOM     43  HA  PRO X   3     139.069 137.606 160.352  0.00  0.00            
ATOM     44  C   PRO X   3     137.139 138.473 160.588  0.00  0.00            
ATOM     45  O   PRO X   3     137.109 138.157 161.766  0.00  0.00            
ATOM     46  N   PHE X   4     136.133 139.023 159.921  0.00  0.00            
ATOM     47  H   PHE X   4     136.233 139.082 158.918  0.00  0.00            
ATOM     48  CA  PHE X   4     134.808 139.301 160.528  0.00  0.00            
ATOM     49  HA  PHE X   4     134.905 139.825 161.479  0.00  0.00            
ATOM     50  CB  PHE X   4     134.010 140.064 159.498  0.00  0.00            
ATOM     51  HB2 PHE X   4     133.867 139.438 158.617  0.00  0.00            
ATOM     52  HB3 PHE X   4     133.027 140.277 159.919  0.00  0.00            
ATOM     53  CG  PHE X   4     134.669 141.447 159.172  0.00  0.00            
ATOM     54  CD1 PHE X   4     134.498 142.601 159.986  0.00  0.00            
ATOM     55  HD1 PHE X   4     133.899 142.573 160.884  0.00  0.00            
ATOM     56  CE1 PHE X   4     134.866 143.867 159.485  0.00  0.00            
ATOM     57  HE1 PHE X   4     134.671 144.708 160.133  0.00  0.00            
ATOM     58  CZ  PHE X   4     135.523 144.000 158.276  0.00  0.00            
ATOM     59  HZ  PHE X   4     135.829 144.965 157.899  0.00  0.00            
ATOM     60  CE2 PHE X   4     135.801 142.868 157.535  0.00  0.00            
ATOM     61  HE2 PHE X   4     136.421 142.923 156.652  0.00  0.00            
ATOM     62  CD2 PHE X   4     135.307 141.629 157.956  0.00  0.00            
ATOM     63  HD2 PHE X   4     135.262 140.821 157.241  0.00  0.00            
ATOM     64  C   PHE X   4     133.945 138.033 160.811  0.00  0.00            
ATOM     65  O   PHE X   4     133.315 137.992 161.896  0.00  0.00            
ATOM     66  N   VAL X   5     134.124 136.959 160.039  0.00  0.00            
ATOM     67  H   VAL X   5     134.752 136.957 159.249  0.00  0.00            
ATOM     68  CA  VAL X   5     133.581 135.622 160.277  0.00  0.00            
ATOM     69  HA  VAL X   5     132.537 135.761 160.555  0.00  0.00            
ATOM     70  CB  VAL X   5     133.670 134.752 159.014  0.00  0.00            
ATOM     71  HB  VAL X   5     134.691 134.760 158.633  0.00  0.00            
ATOM     72  CG1 VAL X   5     133.352 133.288 159.269  0.00  0.00            
ATOM     73 HG11 VAL X   5     133.987 132.901 160.066  0.00  0.00            
ATOM     74 HG12 VAL X   5     132.309 133.125 159.539  0.00  0.00            
ATOM     75 HG13 VAL X   5     133.591 132.762 158.345  0.00  0.00            
ATOM     76  CG2 VAL X   5     132.571 135.278 158.081  0.00  0.00            
ATOM     77 HG21 VAL X   5     132.747 134.811 157.112  0.00  0.00            
ATOM     78 HG22 VAL X   5     132.660 136.361 157.992  0.00  0.00            
ATOM     79 HG23 VAL X   5     131.545 135.076 158.387  0.00  0.00            
ATOM     80  C   VAL X   5     134.240 135.038 161.511  0.00  0.00            
ATOM     81  O   VAL X   5     133.542 134.647 162.431  0.00  0.00            
ATOM     82  N   VAL X   6     135.583 135.004 161.600  0.00  0.00            
ATOM     83  H   VAL X   6     136.173 135.301 160.836  0.00  0.00            
ATOM     84  CA  VAL X   6     136.333 134.525 162.811  0.00  0.00            
ATOM     85  HA  VAL X   6     136.067 133.492 163.036  0.00  0.00            
ATOM     86  CB  VAL X   6     137.818 134.663 162.518  0.00  0.00            
ATOM     87  HB  VAL X   6     138.154 135.698 162.451  0.00  0.00            
ATOM     88  CG1 VAL X   6     138.758 134.253 163.722  0.00  0.00            
ATOM     89 HG11 VAL X   6     139.825 134.392 163.548  0.00  0.00            
ATOM     90 HG12 VAL X   6     138.571 134.889 164.587  0.00  0.00            
ATOM     91 HG13 VAL X   6     138.534 133.204 163.916  0.00  0.00            
ATOM     92  CG2 VAL X   6     138.291 133.931 161.335  0.00  0.00            
ATOM     93 HG21 VAL X   6     139.371 133.953 161.186  0.00  0.00            
ATOM     94 HG22 VAL X   6     137.971 134.557 160.502  0.00  0.00            
ATOM     95 HG23 VAL X   6     137.871 132.931 161.225  0.00  0.00            
ATOM     96  C   VAL X   6     136.050 135.310 164.082  0.00  0.00            
ATOM     97  O   VAL X   6     135.992 134.734 165.123  0.00  0.00            
ATOM     98  N   LEU X   7     135.830 136.625 164.040  0.00  0.00            
ATOM     99  H   LEU X   7     135.985 137.104 163.164  0.00  0.00            
ATOM    100  CA  LEU X   7     135.327 137.430 165.156  0.00  0.00            
ATOM    101  HA  LEU X   7     135.905 137.319 166.074  0.00  0.00            
ATOM    102  CB  LEU X   7     135.513 138.948 164.790  0.00  0.00            
ATOM    103  HB2 LEU X   7     136.587 139.015 164.615  0.00  0.00            
ATOM    104  HB3 LEU X   7     134.994 139.161 163.855  0.00  0.00            
ATOM    105  CG  LEU X   7     135.243 140.072 165.831  0.00  0.00            
ATOM    106  HG  LEU X   7     135.350 141.016 165.297  0.00  0.00            
ATOM    107  CD1 LEU X   7     133.827 140.021 166.533  0.00  0.00            
ATOM    108 HD11 LEU X   7     133.716 140.933 167.119  0.00  0.00            
ATOM    109 HD12 LEU X   7     133.825 139.167 167.211  0.00  0.00            
ATOM    110 HD13 LEU X   7     133.060 139.862 165.776  0.00  0.00            
ATOM    111  CD2 LEU X   7     136.330 140.099 166.890  0.00  0.00            
ATOM    112 HD21 LEU X   7     137.294 140.066 166.382  0.00  0.00            
ATOM    113 HD22 LEU X   7     136.110 141.018 167.433  0.00  0.00            
ATOM    114 HD23 LEU X   7     136.250 139.300 167.627  0.00  0.00            
ATOM    115  C   LEU X   7     133.898 137.116 165.537  0.00  0.00            
ATOM    116  O   LEU X   7     133.749 136.808 166.748  0.00  0.00            
ATOM    117  N   VAL X   8     132.953 136.836 164.591  0.00  0.00            
ATOM    118  H   VAL X   8     132.957 137.121 163.622  0.00  0.00            
ATOM    119  CA  VAL X   8     131.668 136.423 165.009  0.00  0.00            
ATOM    120  HA  VAL X   8     131.269 137.100 165.764  0.00  0.00            
ATOM    121  CB  VAL X   8     130.707 136.549 163.822  0.00  0.00            
ATOM    122  HB  VAL X   8     131.176 136.065 162.967  0.00  0.00            
ATOM    123  CG1 VAL X   8     129.344 135.819 164.016  0.00  0.00            
ATOM    124 HG11 VAL X   8     129.567 134.758 164.127  0.00  0.00            
ATOM    125 HG12 VAL X   8     128.843 136.271 164.872  0.00  0.00            
ATOM    126 HG13 VAL X   8     128.696 135.979 163.154  0.00  0.00            
ATOM    127  CG2 VAL X   8     130.347 137.982 163.549  0.00  0.00            
ATOM    128 HG21 VAL X   8     131.295 138.457 163.298  0.00  0.00            
ATOM    129 HG22 VAL X   8     129.979 138.463 164.455  0.00  0.00            
ATOM    130 HG23 VAL X   8     129.643 137.943 162.718  0.00  0.00            
ATOM    131  C   VAL X   8     131.641 134.998 165.634  0.00  0.00            
ATOM    132  O   VAL X   8     130.825 134.744 166.534  0.00  0.00            
ATOM    133  N   LEU X   9     132.470 134.096 165.139  0.00  0.00            
ATOM    134  H   LEU X   9     132.947 134.338 164.282  0.00  0.00            
ATOM    135  CA  LEU X   9     132.532 132.717 165.709  0.00  0.00            
ATOM    136  HA  LEU X   9     131.495 132.416 165.860  0.00  0.00            
ATOM    137  CB  LEU X   9     133.438 131.798 164.815  0.00  0.00            
ATOM    138  HB2 LEU X   9     134.385 132.329 164.714  0.00  0.00            
ATOM    139  HB3 LEU X   9     133.632 130.836 165.288  0.00  0.00            
ATOM    140  CG  LEU X   9     132.897 131.442 163.457  0.00  0.00            
ATOM    141  HG  LEU X   9     132.527 132.272 162.854  0.00  0.00            
ATOM    142  CD1 LEU X   9     133.973 130.690 162.589  0.00  0.00            
ATOM    143 HD11 LEU X   9     134.782 131.407 162.453  0.00  0.00            
ATOM    144 HD12 LEU X   9     133.588 130.488 161.589  0.00  0.00            
ATOM    145 HD13 LEU X   9     134.473 129.859 163.087  0.00  0.00            
ATOM    146  CD2 LEU X   9     131.851 130.340 163.510  0.00  0.00            
ATOM    147 HD21 LEU X   9     131.450 130.313 162.497  0.00  0.00            
ATOM    148 HD22 LEU X   9     132.312 129.398 163.807  0.00  0.00            
ATOM    149 HD23 LEU X   9     131.128 130.706 164.238  0.00  0.00            
ATOM    150  C   LEU X   9     133.149 132.796 167.164  0.00  0.00            
ATOM    151  O   LEU X   9     132.624 132.163 168.115  0.00  0.00            
ATOM    152  N   CYS X  10     134.136 133.633 167.406  0.00  0.00            
ATOM    153  H   CYS X  10     134.339 134.326 166.699  0.00  0.00            
ATOM    154  CA  CYS X  10     134.856 133.716 168.692  0.00  0.00            
ATOM    155  HA  CYS X  10     134.997 132.668 168.958  0.00  0.00            
ATOM    156  CB  CYS X  10     136.180 134.455 168.673  0.00  0.00            
ATOM    157  HB2 CYS X  10     136.068 135.475 168.306  0.00  0.00            
ATOM    158  HB3 CYS X  10     136.598 134.339 169.673  0.00  0.00            
ATOM    159  SG  CYS X  10     137.311 133.615 167.465  0.00  0.00            
ATOM    160  HG  CYS X  10     137.290 134.406 166.389  0.00  0.00            
ATOM    161  C   CYS X  10     133.880 134.361 169.735  0.00  0.00            
ATOM    162  O   CYS X  10     133.722 133.965 170.915  0.00  0.00            
ATOM    163  N   LEU X  11     133.131 135.354 169.360  0.00  0.00            
ATOM    164  H   LEU X  11     133.361 135.683 168.434  0.00  0.00            
ATOM    165  CA  LEU X  11     132.013 135.894 170.086  0.00  0.00            
ATOM    166  HA  LEU X  11     132.305 136.284 171.061  0.00  0.00            
ATOM    167  CB  LEU X  11     131.515 137.098 169.237  0.00  0.00            
ATOM    168  HB2 LEU X  11     132.307 137.821 169.046  0.00  0.00            
ATOM    169  HB3 LEU X  11     131.359 136.747 168.216  0.00  0.00            
ATOM    170  CG  LEU X  11     130.218 137.788 169.735  0.00  0.00            
ATOM    171  HG  LEU X  11     130.357 137.907 170.810  0.00  0.00            
ATOM    172  CD1 LEU X  11     130.214 139.215 169.209  0.00  0.00            
ATOM    173 HD11 LEU X  11     129.388 139.765 169.659  0.00  0.00            
ATOM    174 HD12 LEU X  11     130.136 139.146 168.124  0.00  0.00            
ATOM    175 HD13 LEU X  11     131.096 139.798 169.477  0.00  0.00            
ATOM    176  CD2 LEU X  11     128.892 137.143 169.415  0.00  0.00            
ATOM    177 HD21 LEU X  11     128.139 137.793 169.860  0.00  0.00            
ATOM    178 HD22 LEU X  11     128.700 137.154 168.342  0.00  0.00            
ATOM    179 HD23 LEU X  11     128.760 136.081 169.623  0.00  0.00            
ATOM    180  C   LEU X  11     130.863 134.957 170.356  0.00  0.00            
ATOM    181  O   LEU X  11     130.482 134.899 171.513  0.00  0.00            
ATOM    182  N   SER X  12     130.569 134.090 169.326  0.00  0.00            
ATOM    183  H   SER X  12     130.909 134.455 168.448  0.00  0.00            
ATOM    184  CA  SER X  12     129.570 133.004 169.537  0.00  0.00            
ATOM    185  HA  SER X  12     128.632 133.406 169.920  0.00  0.00            
ATOM    186  CB  SER X  12     129.207 132.373 168.238  0.00  0.00            
ATOM    187  HB2 SER X  12     130.131 131.974 167.820  0.00  0.00            
ATOM    188  HB3 SER X  12     128.444 131.600 168.328  0.00  0.00            
ATOM    189  OG  SER X  12     128.603 133.374 167.390  0.00  0.00            
ATOM    190  HG  SER X  12     129.317 133.914 167.044  0.00  0.00            
ATOM    191  C   SER X  12     130.011 131.884 170.459  0.00  0.00            
ATOM    192  O   SER X  12     129.151 131.307 171.123  0.00  0.00            
ATOM    193  N   CYS X  13     131.285 131.587 170.592  0.00  0.00            
ATOM    194  H   CYS X  13     131.992 132.077 170.062  0.00  0.00            
ATOM    195  CA  CYS X  13     131.791 130.818 171.679  0.00  0.00            
ATOM    196  HA  CYS X  13     131.317 129.838 171.734  0.00  0.00            
ATOM    197  CB  CYS X  13     133.266 130.589 171.484  0.00  0.00            
ATOM    198  HB2 CYS X  13     133.837 131.514 171.407  0.00  0.00            
ATOM    199  HB3 CYS X  13     133.594 130.078 172.389  0.00  0.00            
ATOM    200  SG  CYS X  13     133.483 129.583 169.996  0.00  0.00            
ATOM    201  HG  CYS X  13     133.283 130.611 169.167  0.00  0.00            
ATOM    202  C   CYS X  13     131.477 131.396 173.049  0.00  0.00            
ATOM    203  O   CYS X  13     131.098 130.609 173.924  0.00  0.00            
ATOM    204  N   LEU X  14     131.591 132.747 173.214  0.00  0.00            
ATOM    205  H   LEU X  14     131.858 133.310 172.419  0.00  0.00            
ATOM    206  CA  LEU X  14     131.228 133.383 174.517  0.00  0.00            
ATOM    207  HA  LEU X  14     131.837 132.890 175.275  0.00  0.00            
ATOM    208  CB  LEU X  14     131.637 134.899 174.478  0.00  0.00            
ATOM    209  HB2 LEU X  14     130.925 135.391 173.816  0.00  0.00            
ATOM    210  HB3 LEU X  14     131.328 135.473 175.351  0.00  0.00            
ATOM    211  CG  LEU X  14     133.047 135.376 174.079  0.00  0.00            
ATOM    212  HG  LEU X  14     133.253 135.223 173.019  0.00  0.00            
ATOM    213  CD1 LEU X  14     133.129 136.914 174.284  0.00  0.00            
ATOM    214 HD11 LEU X  14     132.329 137.448 173.771  0.00  0.00            
ATOM    215 HD12 LEU X  14     134.044 137.289 173.825  0.00  0.00            
ATOM    216 HD13 LEU X  14     133.112 137.135 175.351  0.00  0.00            
ATOM    217  CD2 LEU X  14     134.068 134.757 175.004  0.00  0.00            
ATOM    218 HD21 LEU X  14     135.092 134.949 174.685  0.00  0.00            
ATOM    219 HD22 LEU X  14     133.815 134.948 176.047  0.00  0.00            
ATOM    220 HD23 LEU X  14     134.108 133.668 175.029  0.00  0.00            
ATOM    221  C   LEU X  14     129.780 133.158 174.898  0.00  0.00            
ATOM    222  O   LEU X  14     129.519 132.916 176.081  0.00  0.00            
ATOM    223  N   LEU X  15     128.820 133.235 173.903  0.00  0.00            
ATOM    224  H   LEU X  15     129.210 133.530 173.019  0.00  0.00            
ATOM    225  CA  LEU X  15     127.390 133.051 174.107  0.00  0.00            
ATOM    226  HA  LEU X  15     126.994 133.701 174.888  0.00  0.00            
ATOM    227  CB  LEU X  15     126.629 133.249 172.739  0.00  0.00            
ATOM    228  HB2 LEU X  15     127.056 132.674 171.917  0.00  0.00            
ATOM    229  HB3 LEU X  15     125.606 132.928 172.939  0.00  0.00            
ATOM    230  CG  LEU X  15     126.619 134.758 172.514  0.00  0.00            
ATOM    231  HG  LEU X  15     127.631 135.159 172.574  0.00  0.00            
ATOM    232  CD1 LEU X  15     125.950 135.076 171.189  0.00  0.00            
ATOM    233 HD11 LEU X  15     125.853 136.142 170.981  0.00  0.00            
ATOM    234 HD12 LEU X  15     124.899 134.798 171.118  0.00  0.00            
ATOM    235 HD13 LEU X  15     126.532 134.657 170.369  0.00  0.00            
ATOM    236  CD2 LEU X  15     125.902 135.538 173.544  0.00  0.00            
ATOM    237 HD21 LEU X  15     126.560 135.731 174.391  0.00  0.00            
ATOM    238 HD22 LEU X  15     125.602 136.527 173.198  0.00  0.00            
ATOM    239 HD23 LEU X  15     124.977 134.986 173.715  0.00  0.00            
ATOM    240  C   LEU X  15     127.129 131.606 174.624  0.00  0.00            
ATOM    241  O   LEU X  15     126.573 131.418 175.690  0.00  0.00            
ATOM    242  N   LEU X  16     127.614 130.610 173.968  0.00  0.00            
ATOM    243  H   LEU X  16     128.006 130.816 173.060  0.00  0.00            
ATOM    244  CA  LEU X  16     127.660 129.179 174.334  0.00  0.00            
ATOM    245  HA  LEU X  16     126.606 128.899 174.344  0.00  0.00            
ATOM    246  CB  LEU X  16     128.345 128.318 173.221  0.00  0.00            
ATOM    247  HB2 LEU X  16     129.321 128.772 173.047  0.00  0.00            
ATOM    248  HB3 LEU X  16     128.569 127.301 173.543  0.00  0.00            
ATOM    249  CG  LEU X  16     127.534 128.365 171.916  0.00  0.00            
ATOM    250  HG  LEU X  16     127.322 129.365 171.537  0.00  0.00            
ATOM    251  CD1 LEU X  16     128.298 127.594 170.881  0.00  0.00            
ATOM    252 HD11 LEU X  16     129.368 127.759 171.008  0.00  0.00            
ATOM    253 HD12 LEU X  16     127.920 127.933 169.916  0.00  0.00            
ATOM    254 HD13 LEU X  16     128.209 126.508 170.886  0.00  0.00            
ATOM    255  CD2 LEU X  16     126.189 127.575 172.017  0.00  0.00            
ATOM    256 HD21 LEU X  16     125.527 127.997 172.774  0.00  0.00            
ATOM    257 HD22 LEU X  16     125.748 127.569 171.020  0.00  0.00            
ATOM    258 HD23 LEU X  16     126.261 126.540 172.350  0.00  0.00            
ATOM    259  C   LEU X  16     128.315 128.931 175.671  0.00  0.00            
ATOM    260  O   LEU X  16     127.940 128.020 176.371  0.00  0.00            
ATOM    261  N   LEU X  17     129.375 129.702 176.058  0.00  0.00            
ATOM    262  H   LEU X  17     129.850 130.389 175.491  0.00  0.00            
ATOM    263  CA  LEU X  17     129.913 129.559 177.487  0.00  0.00            
ATOM    264  HA  LEU X  17     130.030 128.499 177.715  0.00  0.00            
ATOM    265  CB  LEU X  17     131.275 130.332 177.554  0.00  0.00            
ATOM    266  HB2 LEU X  17     131.883 129.797 176.824  0.00  0.00            
ATOM    267  HB3 LEU X  17     131.244 131.314 177.080  0.00  0.00            
ATOM    268  CG  LEU X  17     131.956 130.400 178.948  0.00  0.00            
ATOM    269  HG  LEU X  17     131.391 131.087 179.578  0.00  0.00            
ATOM    270  CD1 LEU X  17     132.137 129.084 179.618  0.00  0.00            
ATOM    271 HD11 LEU X  17     132.752 128.475 178.956  0.00  0.00            
ATOM    272 HD12 LEU X  17     131.239 128.571 179.962  0.00  0.00            
ATOM    273 HD13 LEU X  17     132.756 129.139 180.514  0.00  0.00            
ATOM    274  CD2 LEU X  17     133.345 131.047 178.798  0.00  0.00            
ATOM    275 HD21 LEU X  17     134.080 130.339 178.414  0.00  0.00            
ATOM    276 HD22 LEU X  17     133.346 131.917 178.141  0.00  0.00            
ATOM    277 HD23 LEU X  17     133.649 131.281 179.818  0.00  0.00            
ATOM    278  C   LEU X  17     128.930 130.169 178.480  0.00  0.00            
ATOM    279  O   LEU X  17     128.768 129.610 179.610  0.00  0.00            
ATOM    280  N   SER X  18     128.258 131.255 178.157  0.00  0.00            
ATOM    281  H   SER X  18     128.379 131.743 177.281  0.00  0.00            
ATOM    282  CA  SER X  18     127.284 131.948 179.081  0.00  0.00            
ATOM    283  HA  SER X  18     127.828 132.150 180.004  0.00  0.00            
ATOM    284  CB  SER X  18     126.871 133.250 178.564  0.00  0.00            
ATOM    285  HB2 SER X  18     127.787 133.786 178.314  0.00  0.00            
ATOM    286  HB3 SER X  18     126.417 133.066 177.591  0.00  0.00            
ATOM    287  OG  SER X  18     126.136 134.011 179.467  0.00  0.00            
ATOM    288  HG  SER X  18     126.591 134.033 180.312  0.00  0.00            
ATOM    289  C   SER X  18     126.114 131.011 179.344  0.00  0.00            
ATOM    290  O   SER X  18     125.845 130.752 180.515  0.00  0.00            
ATOM    291  N   ILE X  19     125.567 130.368 178.296  0.00  0.00            
ATOM    292  H   ILE X  19     125.927 130.634 177.390  0.00  0.00            
ATOM    293  CA  ILE X  19     124.482 129.414 178.377  0.00  0.00            
ATOM    294  HA  ILE X  19     123.704 129.933 178.937  0.00  0.00            
ATOM    295  CB  ILE X  19     124.098 128.925 176.979  0.00  0.00            
ATOM    296  HB  ILE X  19     124.989 128.488 176.530  0.00  0.00            
ATOM    297  CG2 ILE X  19     123.029 127.808 177.018  0.00  0.00            
ATOM    298 HG21 ILE X  19     122.615 127.658 176.021  0.00  0.00            
ATOM    299 HG22 ILE X  19     122.261 128.126 177.723  0.00  0.00            
ATOM    300 HG23 ILE X  19     123.411 126.837 177.334  0.00  0.00            
ATOM    301  CG1 ILE X  19     123.599 130.016 175.997  0.00  0.00            
ATOM    302 HG12 ILE X  19     122.561 130.193 176.278  0.00  0.00            
ATOM    303 HG13 ILE X  19     124.108 130.956 176.206  0.00  0.00            
ATOM    304  CD1 ILE X  19     123.695 129.782 174.519  0.00  0.00            
ATOM    305 HD11 ILE X  19     123.415 130.687 173.979  0.00  0.00            
ATOM    306 HD12 ILE X  19     123.052 128.947 174.244  0.00  0.00            
ATOM    307 HD13 ILE X  19     124.694 129.419 174.278  0.00  0.00            
ATOM    308  C   ILE X  19     124.911 128.165 179.236  0.00  0.00            
ATOM    309  O   ILE X  19     124.129 127.615 180.031  0.00  0.00            
ATOM    310  N   TRP X  20     126.144 127.669 179.077  0.00  0.00            
ATOM    311  H   TRP X  20     126.846 128.019 178.442  0.00  0.00            
ATOM    312  CA  TRP X  20     126.506 126.468 179.785  0.00  0.00            
ATOM    313  HA  TRP X  20     125.766 125.669 179.750  0.00  0.00            
ATOM    314  CB  TRP X  20     127.732 125.877 179.163  0.00  0.00            
ATOM    315  HB2 TRP X  20     127.444 125.630 178.141  0.00  0.00            
ATOM    316  HB3 TRP X  20     128.435 126.707 179.096  0.00  0.00            
ATOM    317  CG  TRP X  20     128.428 124.629 179.629  0.00  0.00            
ATOM    318  CD1 TRP X  20     129.253 124.594 180.705  0.00  0.00            
ATOM    319  HD1 TRP X  20     129.458 125.429 181.359  0.00  0.00            
ATOM    320  NE1 TRP X  20     129.683 123.294 180.943  0.00  0.00            
ATOM    321  HE1 TRP X  20     130.126 123.103 181.830  0.00  0.00            
ATOM    322  CE2 TRP X  20     129.004 122.394 180.178  0.00  0.00            
ATOM    323  CZ2 TRP X  20     128.971 121.038 180.170  0.00  0.00            
ATOM    324  HZ2 TRP X  20     129.516 120.485 180.921  0.00  0.00            
ATOM    325  CH2 TRP X  20     128.155 120.348 179.281  0.00  0.00            
ATOM    326  HH2 TRP X  20     128.112 119.275 179.396  0.00  0.00            
ATOM    327  CZ3 TRP X  20     127.331 121.080 178.373  0.00  0.00            
ATOM    328  HZ3 TRP X  20     126.655 120.516 177.747  0.00  0.00            
ATOM    329  CE3 TRP X  20     127.316 122.520 178.376  0.00  0.00            
ATOM    330  HE3 TRP X  20     126.756 123.083 177.644  0.00  0.00            
ATOM    331  CD2 TRP X  20     128.122 123.210 179.309  0.00  0.00            
ATOM    332  C   TRP X  20     126.667 126.717 181.318  0.00  0.00            
ATOM    333  O   TRP X  20     126.153 125.934 182.113  0.00  0.00            
ATOM    334  N   ARG X  21     127.261 127.942 181.698  0.00  0.00            
ATOM    335  H   ARG X  21     127.865 128.418 181.043  0.00  0.00            
ATOM    336  CA  ARG X  21     127.276 128.449 183.036  0.00  0.00            
ATOM    337  HA  ARG X  21     127.907 127.775 183.615  0.00  0.00            
ATOM    338  CB  ARG X  21     127.992 129.816 183.011  0.00  0.00            
ATOM    339  HB2 ARG X  21     127.644 130.425 182.178  0.00  0.00            
ATOM    340  HB3 ARG X  21     127.797 130.219 184.005  0.00  0.00            
ATOM    341  CG  ARG X  21     129.478 129.532 182.880  0.00  0.00            
ATOM    342  HG2 ARG X  21     129.826 129.074 183.806  0.00  0.00            
ATOM    343  HG3 ARG X  21     129.831 129.080 181.953  0.00  0.00            
ATOM    344  CD  ARG X  21     130.166 130.909 182.977  0.00  0.00            
ATOM    345  HD2 ARG X  21     131.225 130.726 182.795  0.00  0.00            
ATOM    346  HD3 ARG X  21     129.932 131.621 182.185  0.00  0.00            
ATOM    347  NE  ARG X  21     130.047 131.439 184.358  0.00  0.00            
ATOM    348  HE  ARG X  21     129.316 132.133 184.429  0.00  0.00            
ATOM    349  CZ  ARG X  21     130.854 131.219 185.416  0.00  0.00            
ATOM    350  NH1 ARG X  21     130.697 131.903 186.552  0.00  0.00            
ATOM    351 HH11 ARG X  21     130.118 132.731 186.530  0.00  0.00            
ATOM    352 HH12 ARG X  21     131.179 131.558 187.369  0.00  0.00            
ATOM    353  NH2 ARG X  21     131.859 130.427 185.240  0.00  0.00            
ATOM    354 HH21 ARG X  21     131.781 129.740 184.504  0.00  0.00            
ATOM    355 HH22 ARG X  21     132.641 130.316 185.870  0.00  0.00            
ATOM    356  C   ARG X  21     125.889 128.646 183.683  0.00  0.00            
ATOM    357  O   ARG X  21     125.766 128.390 184.892  0.00  0.00            
ATOM    358  N   GLN X  22     124.909 128.925 182.843  0.00  0.00            
ATOM    359  H   GLN X  22     125.257 129.133 181.918  0.00  0.00            
ATOM    360  CA  GLN X  22     123.500 129.086 183.146  0.00  0.00            
ATOM    361  HA  GLN X  22     123.523 129.652 184.077  0.00  0.00            
ATOM    362  CB  GLN X  22     122.879 130.060 182.094  0.00  0.00            
ATOM    363  HB2 GLN X  22     123.386 131.005 182.292  0.00  0.00            
ATOM    364  HB3 GLN X  22     123.176 129.831 181.070  0.00  0.00            
ATOM    365  CG  GLN X  22     121.380 130.114 182.109  0.00  0.00            
ATOM    366  HG2 GLN X  22     121.079 130.289 183.142  0.00  0.00            
ATOM    367  HG3 GLN X  22     121.044 131.011 181.588  0.00  0.00            
ATOM    368  CD  GLN X  22     120.676 128.930 181.439  0.00  0.00            
ATOM    369  OE1 GLN X  22     121.351 128.317 180.596  0.00  0.00            
ATOM    370  NE2 GLN X  22     119.501 128.606 181.824  0.00  0.00            
ATOM    371 HE21 GLN X  22     119.109 127.740 181.482  0.00  0.00            
ATOM    372 HE22 GLN X  22     119.040 129.175 182.519  0.00  0.00            
ATOM    373  C   GLN X  22     122.794 127.767 183.522  0.00  0.00            
ATOM    374  O   GLN X  22     122.122 127.623 184.549  0.00  0.00            
ATOM    375  N   SER X  23     123.097 126.786 182.709  0.00  0.00            
ATOM    376  H   SER X  23     123.559 127.026 181.843  0.00  0.00            
ATOM    377  CA  SER X  23     122.486 125.432 182.662  0.00  0.00            
ATOM    378  HA  SER X  23     121.429 125.618 182.854  0.00  0.00            
ATOM    379  CB  SER X  23     122.746 124.851 181.261  0.00  0.00            
ATOM    380  HB2 SER X  23     123.817 124.754 181.080  0.00  0.00            
ATOM    381  HB3 SER X  23     122.314 123.851 181.302  0.00  0.00            
ATOM    382  OG  SER X  23     122.104 125.549 180.255  0.00  0.00            
ATOM    383  HG  SER X  23     122.577 126.322 179.940  0.00  0.00            
ATOM    384  C   SER X  23     123.062 124.567 183.821  0.00  0.00            
ATOM    385  O   SER X  23     122.329 123.798 184.459  0.00  0.00            
ATOM    386  N   SER X  24     124.355 124.594 184.055  0.00  0.00            
ATOM    387  H   SER X  24     124.966 124.957 183.338  0.00  0.00            
ATOM    388  CA  SER X  24     125.039 124.268 185.335  0.00  0.00            
ATOM    389  HA  SER X  24     124.885 123.208 185.539  0.00  0.00            
ATOM    390  CB  SER X  24     126.547 124.313 185.185  0.00  0.00            
ATOM    391  HB2 SER X  24     126.919 125.322 185.007  0.00  0.00            
ATOM    392  HB3 SER X  24     127.162 123.943 186.005  0.00  0.00            
ATOM    393  OG  SER X  24     126.896 123.653 184.013  0.00  0.00            
ATOM    394  HG  SER X  24     127.726 123.995 183.674  0.00  0.00            
ATOM    395  C   SER X  24     124.546 125.078 186.578  0.00  0.00            
ATOM    396  O   SER X  24     124.647 124.524 187.659  0.00  0.00            
ATOM    397  N   GLY X  25     123.910 126.284 186.378  0.00  0.00            
ATOM    398  H   GLY X  25     123.640 126.576 185.449  0.00  0.00            
ATOM    399  CA  GLY X  25     123.194 126.958 187.469  0.00  0.00            
ATOM    400  HA2 GLY X  25     123.791 126.834 188.373  0.00  0.00            
ATOM    401  HA3 GLY X  25     123.038 127.973 187.104  0.00  0.00            
ATOM    402  C   GLY X  25     121.881 126.302 187.692  0.00  0.00            
ATOM    403  O   GLY X  25     121.502 126.279 188.817  0.00  0.00            
ATOM    404  N   ARG X  26     121.170 125.689 186.730  0.00  0.00            
ATOM    405  H   ARG X  26     121.395 125.899 185.768  0.00  0.00            
ATOM    406  CA  ARG X  26     119.963 124.828 186.915  0.00  0.00            
ATOM    407  HA  ARG X  26     119.515 125.209 187.833  0.00  0.00            
ATOM    408  CB  ARG X  26     118.977 125.039 185.753  0.00  0.00            
ATOM    409  HB2 ARG X  26     119.479 124.824 184.809  0.00  0.00            
ATOM    410  HB3 ARG X  26     118.197 124.278 185.736  0.00  0.00            
ATOM    411  CG  ARG X  26     118.445 126.459 185.688  0.00  0.00            
ATOM    412  HG2 ARG X  26     117.771 126.621 186.529  0.00  0.00            
ATOM    413  HG3 ARG X  26     119.218 127.214 185.541  0.00  0.00            
ATOM    414  CD  ARG X  26     117.435 126.499 184.501  0.00  0.00            
ATOM    415  HD2 ARG X  26     118.001 126.280 183.595  0.00  0.00            
ATOM    416  HD3 ARG X  26     116.640 125.754 184.478  0.00  0.00            
ATOM    417  NE  ARG X  26     116.992 127.918 184.371  0.00  0.00            
ATOM    418  HE  ARG X  26     117.730 128.607 184.334  0.00  0.00            
ATOM    419  CZ  ARG X  26     115.741 128.363 184.395  0.00  0.00            
ATOM    420  NH1 ARG X  26     114.669 127.647 184.562  0.00  0.00            
ATOM    421 HH11 ARG X  26     114.700 126.668 184.808  0.00  0.00            
ATOM    422 HH12 ARG X  26     113.791 128.143 184.619  0.00  0.00            
ATOM    423  NH2 ARG X  26     115.575 129.622 184.146  0.00  0.00            
ATOM    424 HH21 ARG X  26     116.402 130.202 184.121  0.00  0.00            
ATOM    425 HH22 ARG X  26     114.614 129.932 184.125  0.00  0.00            
ATOM    426  C   ARG X  26     120.258 123.334 187.201  0.00  0.00            
ATOM    427  O   ARG X  26     119.319 122.603 187.440  0.00  0.00            
ATOM    428  N   GLY X  27     121.530 122.970 187.076  0.00  0.00            
ATOM    429  H   GLY X  27     122.167 123.726 186.867  0.00  0.00            
ATOM    430  CA  GLY X  27     122.029 121.596 187.235  0.00  0.00            
ATOM    431  HA2 GLY X  27     123.106 121.706 187.107  0.00  0.00            
ATOM    432  HA3 GLY X  27     121.759 121.126 188.180  0.00  0.00            
ATOM    433  C   GLY X  27     121.463 120.625 186.243  0.00  0.00            
ATOM    434  O   GLY X  27     121.034 119.534 186.664  0.00  0.00            
ATOM    435  N   LYS X  28     121.413 120.897 184.894  0.00  0.00            
ATOM    436  H   LYS X  28     121.755 121.804 184.610  0.00  0.00            
ATOM    437  CA  LYS X  28     120.906 119.988 183.881  0.00  0.00            
ATOM    438  HA  LYS X  28     120.958 118.962 184.246  0.00  0.00            
ATOM    439  CB  LYS X  28     119.403 120.372 183.755  0.00  0.00            
ATOM    440  HB2 LYS X  28     118.983 119.648 183.057  0.00  0.00            
ATOM    441  HB3 LYS X  28     118.892 120.199 184.702  0.00  0.00            
ATOM    442  CG  LYS X  28     119.043 121.807 183.276  0.00  0.00            
ATOM    443  HG2 LYS X  28     119.312 122.535 184.041  0.00  0.00            
ATOM    444  HG3 LYS X  28     119.591 122.071 182.371  0.00  0.00            
ATOM    445  CD  LYS X  28     117.512 121.807 183.115  0.00  0.00            
ATOM    446  HD2 LYS X  28     117.213 121.171 182.282  0.00  0.00            
ATOM    447  HD3 LYS X  28     117.143 121.441 184.073  0.00  0.00            
ATOM    448  CE  LYS X  28     116.905 123.159 182.854  0.00  0.00            
ATOM    449  HE2 LYS X  28     117.070 123.849 183.682  0.00  0.00            
ATOM    450  HE3 LYS X  28     117.211 123.558 181.887  0.00  0.00            
ATOM    451  NZ  LYS X  28     115.463 123.069 182.678  0.00  0.00            
ATOM    452  HZ1 LYS X  28     115.063 122.467 181.972  0.00  0.00            
ATOM    453  HZ2 LYS X  28     114.928 123.920 182.582  0.00  0.00            
ATOM    454  HZ3 LYS X  28     114.985 122.749 183.508  0.00  0.00            
ATOM    455  C   LYS X  28     121.619 120.138 182.526  0.00  0.00            
ATOM    456  O   LYS X  28     122.669 120.771 182.424  0.00  0.00            
ATOM    457  N   LEU X  29     121.125 119.498 181.465  0.00  0.00            
ATOM    458  H   LEU X  29     120.355 118.886 181.692  0.00  0.00            
ATOM    459  CA  LEU X  29     121.244 119.887 180.090  0.00  0.00            
ATOM    460  HA  LEU X  29     121.846 120.789 179.986  0.00  0.00            
ATOM    461  CB  LEU X  29     122.012 118.767 179.324  0.00  0.00            
ATOM    462  HB2 LEU X  29     121.543 117.807 179.539  0.00  0.00            
ATOM    463  HB3 LEU X  29     122.049 119.035 178.268  0.00  0.00            
ATOM    464  CG  LEU X  29     123.486 118.565 179.733  0.00  0.00            
ATOM    465  HG  LEU X  29     123.598 118.396 180.804  0.00  0.00            
ATOM    466  CD1 LEU X  29     123.934 117.132 179.254  0.00  0.00            
ATOM    467 HD11 LEU X  29     123.094 116.473 179.473  0.00  0.00            
ATOM    468 HD12 LEU X  29     124.794 116.877 179.872  0.00  0.00            
ATOM    469 HD13 LEU X  29     124.282 117.148 178.221  0.00  0.00            
ATOM    470  CD2 LEU X  29     124.474 119.589 179.190  0.00  0.00            
ATOM    471 HD21 LEU X  29     124.204 120.613 179.448  0.00  0.00            
ATOM    472 HD22 LEU X  29     125.440 119.376 179.648  0.00  0.00            
ATOM    473 HD23 LEU X  29     124.538 119.583 178.102  0.00  0.00            
ATOM    474  C   LEU X  29     119.838 120.399 179.516  0.00  0.00            
ATOM    475  O   LEU X  29     119.712 121.658 179.538  0.00  0.00            
ATOM    476  N   PRO X  30     118.861 119.533 179.141  0.00  0.00            
ATOM    477  CD  PRO X  30     117.647 120.119 178.684  0.00  0.00            
ATOM    478  HD2 PRO X  30     117.768 121.155 178.369  0.00  0.00            
ATOM    479  HD3 PRO X  30     116.949 119.940 179.502  0.00  0.00            
ATOM    480  CG  PRO X  30     117.103 119.337 177.508  0.00  0.00            
ATOM    481  HG2 PRO X  30     117.716 119.579 176.639  0.00  0.00            
ATOM    482  HG3 PRO X  30     116.017 119.377 177.425  0.00  0.00            
ATOM    483  CB  PRO X  30     117.475 117.969 178.083  0.00  0.00            
ATOM    484  HB2 PRO X  30     117.686 117.225 177.315  0.00  0.00            
ATOM    485  HB3 PRO X  30     116.674 117.624 178.737  0.00  0.00            
ATOM    486  CA  PRO X  30     118.781 118.054 178.922  0.00  0.00            
ATOM    487  HA  PRO X  30     119.663 117.779 178.344  0.00  0.00            
ATOM    488  C   PRO X  30     118.817 117.329 180.254  0.00  0.00            
ATOM    489  O   PRO X  30     118.645 117.961 181.269  0.00  0.00            
ATOM    490  N   PRO X  31     118.898 115.975 180.228  0.00  0.00            
ATOM    491  CD  PRO X  31     119.022 115.179 179.019  0.00  0.00            
ATOM    492  HD2 PRO X  31     119.886 115.549 178.467  0.00  0.00            
ATOM    493  HD3 PRO X  31     118.069 115.087 178.497  0.00  0.00            
ATOM    494  CG  PRO X  31     119.459 113.772 179.318  0.00  0.00            
ATOM    495  HG2 PRO X  31     120.407 113.447 178.889  0.00  0.00            
ATOM    496  HG3 PRO X  31     118.645 113.112 179.018  0.00  0.00            
ATOM    497  CB  PRO X  31     119.453 113.756 180.854  0.00  0.00            
ATOM    498  HB2 PRO X  31     120.443 113.493 181.228  0.00  0.00            
ATOM    499  HB3 PRO X  31     118.842 112.895 181.125  0.00  0.00            
ATOM    500  CA  PRO X  31     118.846 115.016 181.375  0.00  0.00            
ATOM    501  HA  PRO X  31     117.857 114.758 181.755  0.00  0.00            
ATOM    502  C   PRO X  31     119.709 115.480 182.596  0.00  0.00            
ATOM    503  O   PRO X  31     120.718 116.118 182.434  0.00  0.00            
ATOM    504  N   GLY X  32     119.223 115.082 183.806  0.00  0.00            
ATOM    505  H   GLY X  32     118.390 114.510 183.810  0.00  0.00            
ATOM    506  CA  GLY X  32     119.978 115.397 185.037  0.00  0.00            
ATOM    507  HA2 GLY X  32     120.150 116.473 184.990  0.00  0.00            
ATOM    508  HA3 GLY X  32     119.260 115.206 185.834  0.00  0.00            
ATOM    509  C   GLY X  32     121.285 114.512 185.275  0.00  0.00            
ATOM    510  O   GLY X  32     121.510 113.543 184.472  0.00  0.00            
ATOM    511  N   PRO X  33     122.166 114.739 186.236  0.00  0.00            
ATOM    512  CD  PRO X  33     122.086 115.846 187.195  0.00  0.00            
ATOM    513  HD2 PRO X  33     121.155 115.864 187.762  0.00  0.00            
ATOM    514  HD3 PRO X  33     122.163 116.677 186.494  0.00  0.00            
ATOM    515  CG  PRO X  33     123.172 115.592 188.136  0.00  0.00            
ATOM    516  HG2 PRO X  33     122.774 115.010 188.968  0.00  0.00            
ATOM    517  HG3 PRO X  33     123.742 116.405 188.585  0.00  0.00            
ATOM    518  CB  PRO X  33     124.123 114.819 187.378  0.00  0.00            
ATOM    519  HB2 PRO X  33     124.766 114.229 188.031  0.00  0.00            
ATOM    520  HB3 PRO X  33     124.740 115.490 186.780  0.00  0.00            
ATOM    521  CA  PRO X  33     123.374 113.974 186.402  0.00  0.00            
ATOM    522  HA  PRO X  33     123.933 113.947 185.467  0.00  0.00            
ATOM    523  C   PRO X  33     123.246 112.581 186.948  0.00  0.00            
ATOM    524  O   PRO X  33     124.096 111.731 186.641  0.00  0.00            
ATOM    525  N   THR X  34     122.093 112.223 187.631  0.00  0.00            
ATOM    526  H   THR X  34     121.442 112.968 187.832  0.00  0.00            
ATOM    527  CA  THR X  34     121.931 110.857 188.221  0.00  0.00            
ATOM    528  HA  THR X  34     122.594 110.141 187.735  0.00  0.00            
ATOM    529  CB  THR X  34     122.470 110.825 189.731  0.00  0.00            
ATOM    530  HB  THR X  34     121.751 111.251 190.430  0.00  0.00            
ATOM    531  CG2 THR X  34     122.877 109.447 190.222  0.00  0.00            
ATOM    532 HG21 THR X  34     122.065 108.733 190.080  0.00  0.00            
ATOM    533 HG22 THR X  34     122.927 109.482 191.310  0.00  0.00            
ATOM    534 HG23 THR X  34     123.790 109.094 189.742  0.00  0.00            
ATOM    535  OG1 THR X  34     123.613 111.566 189.841  0.00  0.00            
ATOM    536  HG1 THR X  34     123.993 111.335 190.692  0.00  0.00            
ATOM    537  C   THR X  34     120.462 110.302 188.091  0.00  0.00            
ATOM    538  O   THR X  34     119.875 109.843 189.075  0.00  0.00            
ATOM    539  N   PRO X  35     119.830 110.214 186.884  0.00  0.00            
ATOM    540  CD  PRO X  35     118.564 109.574 186.618  0.00  0.00            
ATOM    541  HD2 PRO X  35     117.860 110.175 187.193  0.00  0.00            
ATOM    542  HD3 PRO X  35     118.614 108.552 186.994  0.00  0.00            
ATOM    543  CG  PRO X  35     118.299 109.583 185.137  0.00  0.00            
ATOM    544  HG2 PRO X  35     117.246 109.722 184.894  0.00  0.00            
ATOM    545  HG3 PRO X  35     118.466 108.542 184.860  0.00  0.00            
ATOM    546  CB  PRO X  35     119.252 110.598 184.552  0.00  0.00            
ATOM    547  HB2 PRO X  35     118.780 111.565 184.377  0.00  0.00            
ATOM    548  HB3 PRO X  35     119.552 110.172 183.595  0.00  0.00            
ATOM    549  CA  PRO X  35     120.420 110.610 185.609  0.00  0.00            
ATOM    550  HA  PRO X  35     120.782 111.637 185.633  0.00  0.00            
ATOM    551  C   PRO X  35     121.497 109.570 185.155  0.00  0.00            
ATOM    552  O   PRO X  35     121.538 108.499 185.697  0.00  0.00            
ATOM    553  N   LEU X  36     122.391 110.013 184.337  0.00  0.00            
ATOM    554  H   LEU X  36     122.298 110.944 183.955  0.00  0.00            
ATOM    555  CA  LEU X  36     123.636 109.334 184.046  0.00  0.00            
ATOM    556  HA  LEU X  36     123.896 108.746 184.927  0.00  0.00            
ATOM    557  CB  LEU X  36     123.545 108.464 182.787  0.00  0.00            
ATOM    558  HB2 LEU X  36     123.162 109.106 181.994  0.00  0.00            
ATOM    559  HB3 LEU X  36     124.566 108.155 182.561  0.00  0.00            
ATOM    560  CG  LEU X  36     122.592 107.205 182.857  0.00  0.00            
ATOM    561  HG  LEU X  36     121.593 107.516 183.161  0.00  0.00            
ATOM    562  CD1 LEU X  36     122.555 106.562 181.463  0.00  0.00            
ATOM    563 HD11 LEU X  36     123.555 106.155 181.307  0.00  0.00            
ATOM    564 HD12 LEU X  36     122.495 107.313 180.677  0.00  0.00            
ATOM    565 HD13 LEU X  36     121.731 105.867 181.303  0.00  0.00            
ATOM    566  CD2 LEU X  36     123.196 106.119 183.846  0.00  0.00            
ATOM    567 HD21 LEU X  36     124.210 105.817 183.583  0.00  0.00            
ATOM    568 HD22 LEU X  36     123.187 106.505 184.865  0.00  0.00            
ATOM    569 HD23 LEU X  36     122.485 105.293 183.840  0.00  0.00            
ATOM    570  C   LEU X  36     124.750 110.342 183.869  0.00  0.00            
ATOM    571  O   LEU X  36     124.529 111.387 183.242  0.00  0.00            
ATOM    572  N   PRO X  37     125.983 110.109 184.342  0.00  0.00            
ATOM    573  CD  PRO X  37     126.417 108.845 184.966  0.00  0.00            
ATOM    574  HD2 PRO X  37     126.205 108.024 184.281  0.00  0.00            
ATOM    575  HD3 PRO X  37     125.797 108.640 185.839  0.00  0.00            
ATOM    576  CG  PRO X  37     127.792 109.056 185.467  0.00  0.00            
ATOM    577  HG2 PRO X  37     128.460 108.779 184.651  0.00  0.00            
ATOM    578  HG3 PRO X  37     127.886 108.415 186.343  0.00  0.00            
ATOM    579  CB  PRO X  37     127.857 110.557 185.723  0.00  0.00            
ATOM    580  HB2 PRO X  37     128.875 110.946 185.713  0.00  0.00            
ATOM    581  HB3 PRO X  37     127.490 110.846 186.708  0.00  0.00            
ATOM    582  CA  PRO X  37     126.912 111.190 184.637  0.00  0.00            
ATOM    583  HA  PRO X  37     126.354 112.017 185.077  0.00  0.00            
ATOM    584  C   PRO X  37     127.760 111.707 183.412  0.00  0.00            
ATOM    585  O   PRO X  37     128.849 111.146 183.172  0.00  0.00            
ATOM    586  N   VAL X  38     127.214 112.613 182.487  0.00  0.00            
ATOM    587  H   VAL X  38     126.321 113.027 182.710  0.00  0.00            
ATOM    588  CA  VAL X  38     127.952 112.923 181.236  0.00  0.00            
ATOM    589  HA  VAL X  38     128.015 112.002 180.657  0.00  0.00            
ATOM    590  CB  VAL X  38     127.106 113.856 180.422  0.00  0.00            
ATOM    591  HB  VAL X  38     126.955 114.763 181.008  0.00  0.00            
ATOM    592  CG1 VAL X  38     127.729 114.162 179.041  0.00  0.00            
ATOM    593 HG11 VAL X  38     128.693 114.660 179.146  0.00  0.00            
ATOM    594 HG12 VAL X  38     127.878 113.235 178.487  0.00  0.00            
ATOM    595 HG13 VAL X  38     127.090 114.838 178.473  0.00  0.00            
ATOM    596  CG2 VAL X  38     125.734 113.165 180.088  0.00  0.00            
ATOM    597 HG21 VAL X  38     125.025 113.764 179.517  0.00  0.00            
ATOM    598 HG22 VAL X  38     125.208 112.843 180.987  0.00  0.00            
ATOM    599 HG23 VAL X  38     126.062 112.325 179.475  0.00  0.00            
ATOM    600  C   VAL X  38     129.332 113.564 181.362  0.00  0.00            
ATOM    601  O   VAL X  38     129.497 114.591 181.963  0.00  0.00            
ATOM    602  N   ILE X  39     130.378 112.895 180.801  0.00  0.00            
ATOM    603  H   ILE X  39     130.162 112.112 180.201  0.00  0.00            
ATOM    604  CA  ILE X  39     131.860 113.251 181.001  0.00  0.00            
ATOM    605  HA  ILE X  39     132.544 112.497 180.610  0.00  0.00            
ATOM    606  CB  ILE X  39     132.192 114.626 180.229  0.00  0.00            
ATOM    607  HB  ILE X  39     131.756 115.379 180.885  0.00  0.00            
ATOM    608  CG2 ILE X  39     133.693 114.909 180.145  0.00  0.00            
ATOM    609 HG21 ILE X  39     133.986 115.630 179.382  0.00  0.00            
ATOM    610 HG22 ILE X  39     134.357 114.051 180.040  0.00  0.00            
ATOM    611 HG23 ILE X  39     133.995 115.279 181.125  0.00  0.00            
ATOM    612  CG1 ILE X  39     131.730 114.641 178.815  0.00  0.00            
ATOM    613 HG12 ILE X  39     132.429 114.039 178.234  0.00  0.00            
ATOM    614 HG13 ILE X  39     130.755 114.162 178.727  0.00  0.00            
ATOM    615  CD1 ILE X  39     131.683 115.941 178.157  0.00  0.00            
ATOM    616 HD11 ILE X  39     130.811 116.546 178.404  0.00  0.00            
ATOM    617 HD12 ILE X  39     131.756 115.868 177.072  0.00  0.00            
ATOM    618 HD13 ILE X  39     132.499 116.625 178.392  0.00  0.00            
ATOM    619  C   ILE X  39     132.198 113.259 182.530  0.00  0.00            
ATOM    620  O   ILE X  39     133.118 114.018 182.964  0.00  0.00            
ATOM    621  N   GLY X  40     131.466 112.477 183.372  0.00  0.00            
ATOM    622  H   GLY X  40     130.653 111.960 183.067  0.00  0.00            
ATOM    623  CA  GLY X  40     131.659 112.587 184.823  0.00  0.00            
ATOM    624  HA2 GLY X  40     131.271 111.728 185.371  0.00  0.00            
ATOM    625  HA3 GLY X  40     132.732 112.713 184.966  0.00  0.00            
ATOM    626  C   GLY X  40     130.931 113.705 185.527  0.00  0.00            
ATOM    627  O   GLY X  40     131.298 114.050 186.661  0.00  0.00            
ATOM    628  N   ASN X  41     130.117 114.494 184.828  0.00  0.00            
ATOM    629  H   ASN X  41     129.691 114.191 183.964  0.00  0.00            
ATOM    630  CA  ASN X  41     129.717 115.863 185.135  0.00  0.00            
ATOM    631  HA  ASN X  41     129.105 116.219 184.306  0.00  0.00            
ATOM    632  CB  ASN X  41     128.670 115.726 186.245  0.00  0.00            
ATOM    633  HB2 ASN X  41     129.265 115.540 187.139  0.00  0.00            
ATOM    634  HB3 ASN X  41     127.999 116.579 186.346  0.00  0.00            
ATOM    635  CG  ASN X  41     127.660 114.652 186.280  0.00  0.00            
ATOM    636  OD1 ASN X  41     126.844 114.516 185.369  0.00  0.00            
ATOM    637  ND2 ASN X  41     127.610 113.913 187.389  0.00  0.00            
ATOM    638 HD21 ASN X  41     128.201 114.148 188.174  0.00  0.00            
ATOM    639 HD22 ASN X  41     126.925 113.172 187.439  0.00  0.00            
ATOM    640  C   ASN X  41     130.670 116.932 185.358  0.00  0.00            
ATOM    641  O   ASN X  41     130.462 118.019 185.949  0.00  0.00            
ATOM    642  N   ILE X  42     131.976 116.658 184.982  0.00  0.00            
ATOM    643  H   ILE X  42     132.146 115.796 184.485  0.00  0.00            
ATOM    644  CA  ILE X  42     133.188 117.410 185.514  0.00  0.00            
ATOM    645  HA  ILE X  42     133.151 117.358 186.602  0.00  0.00            
ATOM    646  CB  ILE X  42     134.446 116.720 185.027  0.00  0.00            
ATOM    647  HB  ILE X  42     134.371 115.645 185.190  0.00  0.00            
ATOM    648  CG2 ILE X  42     134.853 117.016 183.542  0.00  0.00            
ATOM    649 HG21 ILE X  42     135.382 116.134 183.181  0.00  0.00            
ATOM    650 HG22 ILE X  42     135.445 117.929 183.478  0.00  0.00            
ATOM    651 HG23 ILE X  42     133.947 117.213 182.970  0.00  0.00            
ATOM    652  CG1 ILE X  42     135.704 117.092 185.936  0.00  0.00            
ATOM    653 HG12 ILE X  42     136.116 118.099 185.869  0.00  0.00            
ATOM    654 HG13 ILE X  42     135.535 117.152 187.011  0.00  0.00            
ATOM    655  CD1 ILE X  42     136.919 116.104 185.764  0.00  0.00            
ATOM    656 HD11 ILE X  42     137.465 116.059 186.706  0.00  0.00            
ATOM    657 HD12 ILE X  42     137.571 116.534 185.004  0.00  0.00            
ATOM    658 HD13 ILE X  42     136.643 115.056 185.645  0.00  0.00            
ATOM    659  C   ILE X  42     133.194 118.933 185.184  0.00  0.00            
ATOM    660  O   ILE X  42     133.761 119.729 185.955  0.00  0.00            
ATOM    661  N   LEU X  43     132.611 119.344 184.010  0.00  0.00            
ATOM    662  H   LEU X  43     132.142 118.532 183.637  0.00  0.00            
ATOM    663  CA  LEU X  43     132.374 120.733 183.515  0.00  0.00            
ATOM    664  HA  LEU X  43     133.175 121.335 183.945  0.00  0.00            
ATOM    665  CB  LEU X  43     132.461 120.761 181.982  0.00  0.00            
ATOM    666  HB2 LEU X  43     131.598 120.168 181.680  0.00  0.00            
ATOM    667  HB3 LEU X  43     132.365 121.793 181.646  0.00  0.00            
ATOM    668  CG  LEU X  43     133.736 120.177 181.281  0.00  0.00            
ATOM    669  HG  LEU X  43     134.003 119.161 181.572  0.00  0.00            
ATOM    670  CD1 LEU X  43     133.611 120.138 179.758  0.00  0.00            
ATOM    671 HD11 LEU X  43     134.559 119.749 179.389  0.00  0.00            
ATOM    672 HD12 LEU X  43     133.397 121.128 179.354  0.00  0.00            
ATOM    673 HD13 LEU X  43     132.830 119.435 179.470  0.00  0.00            
ATOM    674  CD2 LEU X  43     134.838 121.152 181.523  0.00  0.00            
ATOM    675 HD21 LEU X  43     135.039 121.367 182.573  0.00  0.00            
ATOM    676 HD22 LEU X  43     135.758 120.688 181.168  0.00  0.00            
ATOM    677 HD23 LEU X  43     134.611 122.067 180.977  0.00  0.00            
ATOM    678  C   LEU X  43     131.152 121.438 184.022  0.00  0.00            
ATOM    679  O   LEU X  43     130.811 122.513 183.607  0.00  0.00            
ATOM    680  N   GLN X  44     130.491 120.822 184.994  0.00  0.00            
ATOM    681  H   GLN X  44     131.012 120.123 185.504  0.00  0.00            
ATOM    682  CA  GLN X  44     129.186 121.328 185.586  0.00  0.00            
ATOM    683  HA  GLN X  44     129.235 122.379 185.299  0.00  0.00            
ATOM    684  CB  GLN X  44     127.955 120.577 184.957  0.00  0.00            
ATOM    685  HB2 GLN X  44     127.933 119.568 185.369  0.00  0.00            
ATOM    686  HB3 GLN X  44     127.080 121.052 185.401  0.00  0.00            
ATOM    687  CG  GLN X  44     127.912 120.648 183.392  0.00  0.00            
ATOM    688  HG2 GLN X  44     128.151 121.669 183.095  0.00  0.00            
ATOM    689  HG3 GLN X  44     128.617 119.910 183.007  0.00  0.00            
ATOM    690  CD  GLN X  44     126.449 120.352 182.868  0.00  0.00            
ATOM    691  OE1 GLN X  44     125.976 119.348 182.347  0.00  0.00            
ATOM    692  NE2 GLN X  44     125.464 121.187 183.223  0.00  0.00            
ATOM    693 HE21 GLN X  44     124.476 121.023 183.089  0.00  0.00            
ATOM    694 HE22 GLN X  44     125.822 122.043 183.624  0.00  0.00            
ATOM    695  C   GLN X  44     129.127 121.126 187.189  0.00  0.00            
ATOM    696  O   GLN X  44     128.311 121.792 187.850  0.00  0.00            
ATOM    697  N   ILE X  45     129.886 120.150 187.759  0.00  0.00            
ATOM    698  H   ILE X  45     130.592 119.686 187.205  0.00  0.00            
ATOM    699  CA  ILE X  45     129.883 119.839 189.173  0.00  0.00            
ATOM    700  HA  ILE X  45     129.410 120.668 189.698  0.00  0.00            
ATOM    701  CB  ILE X  45     129.080 118.489 189.335  0.00  0.00            
ATOM    702  HB  ILE X  45     129.482 117.781 188.610  0.00  0.00            
ATOM    703  CG2 ILE X  45     129.226 117.770 190.654  0.00  0.00            
ATOM    704 HG21 ILE X  45     128.409 118.109 191.291  0.00  0.00            
ATOM    705 HG22 ILE X  45     130.222 118.008 191.026  0.00  0.00            
ATOM    706 HG23 ILE X  45     129.183 116.691 190.507  0.00  0.00            
ATOM    707  CG1 ILE X  45     127.571 118.652 188.983  0.00  0.00            
ATOM    708 HG12 ILE X  45     127.293 119.643 189.342  0.00  0.00            
ATOM    709 HG13 ILE X  45     127.649 118.652 187.896  0.00  0.00            
ATOM    710  CD1 ILE X  45     126.500 117.621 189.510  0.00  0.00            
ATOM    711 HD11 ILE X  45     126.508 117.705 190.597  0.00  0.00            
ATOM    712 HD12 ILE X  45     126.809 116.621 189.208  0.00  0.00            
ATOM    713 HD13 ILE X  45     125.478 117.773 189.164  0.00  0.00            
ATOM    714  C   ILE X  45     131.224 119.753 189.784  0.00  0.00            
ATOM    715  O   ILE X  45     132.195 119.217 189.196  0.00  0.00            
ATOM    716  N   ASP X  46     131.423 120.296 190.953  0.00  0.00            
ATOM    717  H   ASP X  46     130.587 120.579 191.443  0.00  0.00            
ATOM    718  CA  ASP X  46     132.608 120.288 191.804  0.00  0.00            
ATOM    719  HA  ASP X  46     133.463 119.749 191.393  0.00  0.00            
ATOM    720  CB  ASP X  46     133.154 121.729 191.898  0.00  0.00            
ATOM    721  HB2 ASP X  46     133.519 122.038 190.919  0.00  0.00            
ATOM    722  HB3 ASP X  46     132.314 122.332 192.244  0.00  0.00            
ATOM    723  CG  ASP X  46     134.309 121.988 192.827  0.00  0.00            
ATOM    724  OD1 ASP X  46     135.000 121.060 193.268  0.00  0.00            
ATOM    725  OD2 ASP X  46     134.663 123.163 193.062  0.00  0.00            
ATOM    726  C   ASP X  46     132.260 119.625 193.172  0.00  0.00            
ATOM    727  O   ASP X  46     131.199 119.911 193.765  0.00  0.00            
ATOM    728  N   ILE X  47     133.160 118.759 193.719  0.00  0.00            
ATOM    729  H   ILE X  47     134.016 118.515 193.242  0.00  0.00            
ATOM    730  CA  ILE X  47     133.103 118.400 195.188  0.00  0.00            
ATOM    731  HA  ILE X  47     132.221 117.804 195.420  0.00  0.00            
ATOM    732  CB  ILE X  47     134.266 117.401 195.519  0.00  0.00            
ATOM    733  HB  ILE X  47     134.227 116.634 194.745  0.00  0.00            
ATOM    734  CG2 ILE X  47     135.667 118.011 195.295  0.00  0.00            
ATOM    735 HG21 ILE X  47     135.783 118.689 196.141  0.00  0.00            
ATOM    736 HG22 ILE X  47     135.800 118.528 194.344  0.00  0.00            
ATOM    737 HG23 ILE X  47     136.472 117.296 195.468  0.00  0.00            
ATOM    738  CG1 ILE X  47     134.133 116.836 196.949  0.00  0.00            
ATOM    739 HG12 ILE X  47     134.504 117.565 197.668  0.00  0.00            
ATOM    740 HG13 ILE X  47     133.108 116.557 197.195  0.00  0.00            
ATOM    741  CD1 ILE X  47     134.979 115.633 197.161  0.00  0.00            
ATOM    742 HD11 ILE X  47     136.061 115.762 197.136  0.00  0.00            
ATOM    743 HD12 ILE X  47     134.620 114.931 196.407  0.00  0.00            
ATOM    744 HD13 ILE X  47     134.784 115.195 198.140  0.00  0.00            
ATOM    745  C   ILE X  47     133.103 119.554 196.175  0.00  0.00            
ATOM    746  O   ILE X  47     132.448 119.444 197.235  0.00  0.00            
ATOM    747  N   LYS X  48     133.817 120.678 195.895  0.00  0.00            
ATOM    748  H   LYS X  48     134.416 120.640 195.083  0.00  0.00            
ATOM    749  CA  LYS X  48     133.990 121.824 196.804  0.00  0.00            
ATOM    750  HA  LYS X  48     134.121 121.562 197.854  0.00  0.00            
ATOM    751  CB  LYS X  48     135.330 122.549 196.438  0.00  0.00            
ATOM    752  HB2 LYS X  48     135.116 122.847 195.412  0.00  0.00            
ATOM    753  HB3 LYS X  48     135.432 123.474 197.005  0.00  0.00            
ATOM    754  CG  LYS X  48     136.550 121.658 196.510  0.00  0.00            
ATOM    755  HG2 LYS X  48     136.492 121.120 197.456  0.00  0.00            
ATOM    756  HG3 LYS X  48     136.579 120.791 195.850  0.00  0.00            
ATOM    757  CD  LYS X  48     137.854 122.352 196.404  0.00  0.00            
ATOM    758  HD2 LYS X  48     137.967 123.042 197.240  0.00  0.00            
ATOM    759  HD3 LYS X  48     138.702 121.733 196.698  0.00  0.00            
ATOM    760  CE  LYS X  48     138.238 122.968 195.022  0.00  0.00            
ATOM    761  HE2 LYS X  48     138.089 124.019 195.269  0.00  0.00            
ATOM    762  HE3 LYS X  48     139.321 122.903 194.918  0.00  0.00            
ATOM    763  NZ  LYS X  48     137.432 122.541 193.872  0.00  0.00            
ATOM    764  HZ1 LYS X  48     137.475 121.551 193.677  0.00  0.00            
ATOM    765  HZ2 LYS X  48     137.761 122.969 193.019  0.00  0.00            
ATOM    766  HZ3 LYS X  48     136.455 122.789 193.930  0.00  0.00            
ATOM    767  C   LYS X  48     132.755 122.763 196.696  0.00  0.00            
ATOM    768  O   LYS X  48     132.184 123.139 197.661  0.00  0.00            
ATOM    769  N   ASP X  49     132.248 122.992 195.497  0.00  0.00            
ATOM    770  H   ASP X  49     132.709 122.419 194.805  0.00  0.00            
ATOM    771  CA  ASP X  49     130.988 123.718 195.285  0.00  0.00            
ATOM    772  HA  ASP X  49     131.036 124.436 196.103  0.00  0.00            
ATOM    773  CB  ASP X  49     131.132 124.459 193.954  0.00  0.00            
ATOM    774  HB2 ASP X  49     132.171 124.752 193.805  0.00  0.00            
ATOM    775  HB3 ASP X  49     130.904 123.810 193.108  0.00  0.00            
ATOM    776  CG  ASP X  49     130.283 125.747 193.845  0.00  0.00            
ATOM    777  OD1 ASP X  49     129.903 126.295 194.851  0.00  0.00            
ATOM    778  OD2 ASP X  49     130.251 126.391 192.782  0.00  0.00            
ATOM    779  C   ASP X  49     129.681 122.939 195.350  0.00  0.00            
ATOM    780  O   ASP X  49     128.623 123.397 194.917  0.00  0.00            
ATOM    781  N   VAL X  50     129.764 121.658 195.741  0.00  0.00            
ATOM    782  H   VAL X  50     130.659 121.310 196.053  0.00  0.00            
ATOM    783  CA  VAL X  50     128.690 120.652 195.607  0.00  0.00            
ATOM    784  HA  VAL X  50     128.644 120.474 194.533  0.00  0.00            
ATOM    785  CB  VAL X  50     129.122 119.387 196.334  0.00  0.00            
ATOM    786  HB  VAL X  50     130.168 119.110 196.201  0.00  0.00            
ATOM    787  CG1 VAL X  50     128.961 119.583 197.885  0.00  0.00            
ATOM    788 HG11 VAL X  50     129.546 120.429 198.246  0.00  0.00            
ATOM    789 HG12 VAL X  50     127.923 119.589 198.217  0.00  0.00            
ATOM    790 HG13 VAL X  50     129.379 118.674 198.316  0.00  0.00            
ATOM    791  CG2 VAL X  50     128.263 118.311 195.804  0.00  0.00            
ATOM    792 HG21 VAL X  50     128.399 118.323 194.723  0.00  0.00            
ATOM    793 HG22 VAL X  50     127.215 118.498 196.036  0.00  0.00            
ATOM    794 HG23 VAL X  50     128.531 117.316 196.160  0.00  0.00            
ATOM    795  C   VAL X  50     127.293 121.151 196.048  0.00  0.00            
ATOM    796  O   VAL X  50     126.285 120.804 195.439  0.00  0.00            
ATOM    797  N   SER X  51     127.276 122.063 196.947  0.00  0.00            
ATOM    798  H   SER X  51     128.143 122.418 197.323  0.00  0.00            
ATOM    799  CA  SER X  51     126.002 122.558 197.488  0.00  0.00            
ATOM    800  HA  SER X  51     125.491 121.741 197.996  0.00  0.00            
ATOM    801  CB  SER X  51     126.447 123.465 198.631  0.00  0.00            
ATOM    802  HB2 SER X  51     127.106 122.896 199.288  0.00  0.00            
ATOM    803  HB3 SER X  51     127.043 124.301 198.264  0.00  0.00            
ATOM    804  OG  SER X  51     125.328 123.836 199.422  0.00  0.00            
ATOM    805  HG  SER X  51     125.323 124.795 199.456  0.00  0.00            
ATOM    806  C   SER X  51     125.097 123.180 196.570  0.00  0.00            
ATOM    807  O   SER X  51     123.887 122.932 196.723  0.00  0.00            
ATOM    808  N   LYS X  52     125.602 123.874 195.534  0.00  0.00            
ATOM    809  H   LYS X  52     126.609 123.935 195.561  0.00  0.00            
ATOM    810  CA  LYS X  52     124.792 124.566 194.555  0.00  0.00            
ATOM    811  HA  LYS X  52     124.002 125.138 195.042  0.00  0.00            
ATOM    812  CB  LYS X  52     125.635 125.514 193.679  0.00  0.00            
ATOM    813  HB2 LYS X  52     126.270 124.912 193.029  0.00  0.00            
ATOM    814  HB3 LYS X  52     124.984 126.162 193.093  0.00  0.00            
ATOM    815  CG  LYS X  52     126.354 126.557 194.585  0.00  0.00            
ATOM    816  HG2 LYS X  52     125.662 127.021 195.288  0.00  0.00            
ATOM    817  HG3 LYS X  52     127.114 126.033 195.165  0.00  0.00            
ATOM    818  CD  LYS X  52     126.944 127.753 193.706  0.00  0.00            
ATOM    819  HD2 LYS X  52     127.756 127.448 193.046  0.00  0.00            
ATOM    820  HD3 LYS X  52     126.242 128.185 192.992  0.00  0.00            
ATOM    821  CE  LYS X  52     127.520 128.914 194.457  0.00  0.00            
ATOM    822  HE2 LYS X  52     127.704 129.716 193.742  0.00  0.00            
ATOM    823  HE3 LYS X  52     126.691 129.325 195.032  0.00  0.00            
ATOM    824  NZ  LYS X  52     128.753 128.609 195.251  0.00  0.00            
ATOM    825  HZ1 LYS X  52     129.549 128.379 194.673  0.00  0.00            
ATOM    826  HZ2 LYS X  52     128.631 127.904 195.964  0.00  0.00            
ATOM    827  HZ3 LYS X  52     129.083 129.420 195.755  0.00  0.00            
ATOM    828  C   LYS X  52     124.090 123.633 193.604  0.00  0.00            
ATOM    829  O   LYS X  52     123.058 123.930 193.003  0.00  0.00            
ATOM    830  N   SER X  53     124.701 122.466 193.357  0.00  0.00            
ATOM    831  H   SER X  53     125.589 122.307 193.810  0.00  0.00            
ATOM    832  CA  SER X  53     123.996 121.297 192.870  0.00  0.00            
ATOM    833  HA  SER X  53     123.447 121.541 191.960  0.00  0.00            
ATOM    834  CB  SER X  53     125.074 120.293 192.362  0.00  0.00            
ATOM    835  HB2 SER X  53     125.612 119.867 193.209  0.00  0.00            
ATOM    836  HB3 SER X  53     124.457 119.544 191.866  0.00  0.00            
ATOM    837  OG  SER X  53     126.110 120.888 191.507  0.00  0.00            
ATOM    838  HG  SER X  53     125.756 120.993 190.621  0.00  0.00            
ATOM    839  C   SER X  53     123.148 120.644 193.921  0.00  0.00            
ATOM    840  O   SER X  53     121.930 120.693 193.793  0.00  0.00            
ATOM    841  N   LEU X  54     123.614 120.115 194.960  0.00  0.00            
ATOM    842  H   LEU X  54     124.603 120.229 195.131  0.00  0.00            
ATOM    843  CA  LEU X  54     122.939 119.228 195.922  0.00  0.00            
ATOM    844  HA  LEU X  54     122.566 118.318 195.451  0.00  0.00            
ATOM    845  CB  LEU X  54     123.979 118.881 196.959  0.00  0.00            
ATOM    846  HB2 LEU X  54     124.710 118.202 196.522  0.00  0.00            
ATOM    847  HB3 LEU X  54     124.564 119.765 197.213  0.00  0.00            
ATOM    848  CG  LEU X  54     123.442 118.287 198.321  0.00  0.00            
ATOM    849  HG  LEU X  54     122.809 119.061 198.755  0.00  0.00            
ATOM    850  CD1 LEU X  54     122.620 116.974 198.144  0.00  0.00            
ATOM    851 HD11 LEU X  54     122.639 116.450 199.100  0.00  0.00            
ATOM    852 HD12 LEU X  54     123.140 116.359 197.409  0.00  0.00            
ATOM    853 HD13 LEU X  54     121.627 117.221 197.768  0.00  0.00            
ATOM    854  CD2 LEU X  54     124.608 118.116 199.288  0.00  0.00            
ATOM    855 HD21 LEU X  54     125.409 117.557 198.807  0.00  0.00            
ATOM    856 HD22 LEU X  54     125.011 119.112 199.475  0.00  0.00            
ATOM    857 HD23 LEU X  54     124.356 117.648 200.240  0.00  0.00            
ATOM    858  C   LEU X  54     121.576 119.784 196.532  0.00  0.00            
ATOM    859  O   LEU X  54     120.596 119.058 196.461  0.00  0.00            
ATOM    860  N   THR X  55     121.563 120.992 197.082  0.00  0.00            
ATOM    861  H   THR X  55     122.443 121.463 197.235  0.00  0.00            
ATOM    862  CA  THR X  55     120.369 121.546 197.753  0.00  0.00            
ATOM    863  HA  THR X  55     120.072 120.850 198.538  0.00  0.00            
ATOM    864  CB  THR X  55     120.621 122.807 198.537  0.00  0.00            
ATOM    865  HB  THR X  55     119.742 123.105 199.107  0.00  0.00            
ATOM    866  CG2 THR X  55     121.807 122.599 199.531  0.00  0.00            
ATOM    867 HG21 THR X  55     122.752 122.507 198.995  0.00  0.00            
ATOM    868 HG22 THR X  55     121.691 121.726 200.173  0.00  0.00            
ATOM    869 HG23 THR X  55     121.838 123.543 200.075  0.00  0.00            
ATOM    870  OG1 THR X  55     121.067 123.872 197.645  0.00  0.00            
ATOM    871  HG1 THR X  55     122.011 123.885 197.474  0.00  0.00            
ATOM    872  C   THR X  55     119.223 121.790 196.817  0.00  0.00            
ATOM    873  O   THR X  55     118.066 121.648 197.245  0.00  0.00            
ATOM    874  N   ASN X  56     119.467 122.127 195.549  0.00  0.00            
ATOM    875  H   ASN X  56     120.440 122.248 195.306  0.00  0.00            
ATOM    876  CA  ASN X  56     118.379 122.397 194.548  0.00  0.00            
ATOM    877  HA  ASN X  56     117.469 122.665 195.086  0.00  0.00            
ATOM    878  CB  ASN X  56     118.876 123.608 193.679  0.00  0.00            
ATOM    879  HB2 ASN X  56     119.953 123.488 193.567  0.00  0.00            
ATOM    880  HB3 ASN X  56     118.459 123.514 192.676  0.00  0.00            
ATOM    881  CG  ASN X  56     118.461 124.985 194.297  0.00  0.00            
ATOM    882  OD1 ASN X  56     117.383 125.240 194.635  0.00  0.00            
ATOM    883  ND2 ASN X  56     119.491 125.850 194.480  0.00  0.00            
ATOM    884 HD21 ASN X  56     120.436 125.574 194.253  0.00  0.00            
ATOM    885 HD22 ASN X  56     119.359 126.719 194.977  0.00  0.00            
ATOM    886  C   ASN X  56     118.069 121.158 193.740  0.00  0.00            
ATOM    887  O   ASN X  56     116.909 120.904 193.336  0.00  0.00            
ATOM    888  N   LEU X  57     119.088 120.253 193.565  0.00  0.00            
ATOM    889  H   LEU X  57     120.020 120.486 193.878  0.00  0.00            
ATOM    890  CA  LEU X  57     118.855 118.967 192.896  0.00  0.00            
ATOM    891  HA  LEU X  57     118.343 119.157 191.952  0.00  0.00            
ATOM    892  CB  LEU X  57     120.211 118.269 192.653  0.00  0.00            
ATOM    893  HB2 LEU X  57     120.771 118.343 193.585  0.00  0.00            
ATOM    894  HB3 LEU X  57     119.963 117.211 192.573  0.00  0.00            
ATOM    895  CG  LEU X  57     120.998 118.806 191.374  0.00  0.00            
ATOM    896  HG  LEU X  57     121.321 119.841 191.485  0.00  0.00            
ATOM    897  CD1 LEU X  57     122.245 117.914 191.340  0.00  0.00            
ATOM    898 HD11 LEU X  57     122.909 118.545 190.749  0.00  0.00            
ATOM    899 HD12 LEU X  57     122.079 116.886 191.018  0.00  0.00            
ATOM    900 HD13 LEU X  57     122.660 117.916 192.348  0.00  0.00            
ATOM    901  CD2 LEU X  57     120.283 118.629 189.994  0.00  0.00            
ATOM    902 HD21 LEU X  57     120.922 118.731 189.117  0.00  0.00            
ATOM    903 HD22 LEU X  57     119.914 117.604 190.024  0.00  0.00            
ATOM    904 HD23 LEU X  57     119.425 119.291 189.877  0.00  0.00            
ATOM    905  C   LEU X  57     117.847 118.001 193.558  0.00  0.00            
ATOM    906  O   LEU X  57     117.221 117.130 192.938  0.00  0.00            
ATOM    907  N   SER X  58     117.725 118.207 194.814  0.00  0.00            
ATOM    908  H   SER X  58     118.400 118.849 195.204  0.00  0.00            
ATOM    909  CA  SER X  58     116.798 117.453 195.724  0.00  0.00            
ATOM    910  HA  SER X  58     117.156 116.424 195.715  0.00  0.00            
ATOM    911  CB  SER X  58     117.090 117.809 197.171  0.00  0.00            
ATOM    912  HB2 SER X  58     116.676 116.984 197.751  0.00  0.00            
ATOM    913  HB3 SER X  58     118.176 117.835 197.255  0.00  0.00            
ATOM    914  OG  SER X  58     116.508 119.057 197.566  0.00  0.00            
ATOM    915  HG  SER X  58     117.190 119.718 197.708  0.00  0.00            
ATOM    916  C   SER X  58     115.367 117.573 195.287  0.00  0.00            
ATOM    917  O   SER X  58     114.572 116.761 195.638  0.00  0.00            
ATOM    918  N   LYS X  59     115.060 118.498 194.414  0.00  0.00            
ATOM    919  H   LYS X  59     115.786 119.083 194.026  0.00  0.00            
ATOM    920  CA  LYS X  59     113.684 118.731 193.843  0.00  0.00            
ATOM    921  HA  LYS X  59     113.031 118.686 194.714  0.00  0.00            
ATOM    922  CB  LYS X  59     113.708 120.160 193.286  0.00  0.00            
ATOM    923  HB2 LYS X  59     113.855 120.846 194.120  0.00  0.00            
ATOM    924  HB3 LYS X  59     114.563 120.264 192.618  0.00  0.00            
ATOM    925  CG  LYS X  59     112.417 120.653 192.542  0.00  0.00            
ATOM    926  HG2 LYS X  59     112.396 120.082 191.614  0.00  0.00            
ATOM    927  HG3 LYS X  59     111.516 120.418 193.110  0.00  0.00            
ATOM    928  CD  LYS X  59     112.547 122.153 192.365  0.00  0.00            
ATOM    929  HD2 LYS X  59     112.656 122.653 193.327  0.00  0.00            
ATOM    930  HD3 LYS X  59     113.438 122.222 191.741  0.00  0.00            
ATOM    931  CE  LYS X  59     111.364 122.791 191.649  0.00  0.00            
ATOM    932  HE2 LYS X  59     111.137 122.056 190.876  0.00  0.00            
ATOM    933  HE3 LYS X  59     110.597 122.930 192.411  0.00  0.00            
ATOM    934  NZ  LYS X  59     111.816 124.179 191.161  0.00  0.00            
ATOM    935  HZ1 LYS X  59     112.473 124.160 190.394  0.00  0.00            
ATOM    936  HZ2 LYS X  59     112.209 124.699 191.933  0.00  0.00            
ATOM    937  HZ3 LYS X  59     111.057 124.605 190.648  0.00  0.00            
ATOM    938  C   LYS X  59     113.392 117.644 192.770  0.00  0.00            
ATOM    939  O   LYS X  59     112.180 117.502 192.430  0.00  0.00            
ATOM    940  N   ILE X  60     114.345 116.881 192.285  0.00  0.00            
ATOM    941  H   ILE X  60     115.241 117.063 192.712  0.00  0.00            
ATOM    942  CA  ILE X  60     114.267 115.811 191.337  0.00  0.00            
ATOM    943  HA  ILE X  60     113.291 115.865 190.856  0.00  0.00            
ATOM    944  CB  ILE X  60     115.282 116.068 190.221  0.00  0.00            
ATOM    945  HB  ILE X  60     116.337 116.098 190.493  0.00  0.00            
ATOM    946  CG2 ILE X  60     115.064 114.946 189.187  0.00  0.00            
ATOM    947 HG21 ILE X  60     115.478 115.039 188.183  0.00  0.00            
ATOM    948 HG22 ILE X  60     114.014 114.722 189.000  0.00  0.00            
ATOM    949 HG23 ILE X  60     115.455 114.036 189.642  0.00  0.00            
ATOM    950  CG1 ILE X  60     114.864 117.418 189.596  0.00  0.00            
ATOM    951 HG12 ILE X  60     114.648 117.294 188.534  0.00  0.00            
ATOM    952 HG13 ILE X  60     113.987 117.855 190.072  0.00  0.00            
ATOM    953  CD1 ILE X  60     116.016 118.388 189.825  0.00  0.00            
ATOM    954 HD11 ILE X  60     115.824 119.316 189.287  0.00  0.00            
ATOM    955 HD12 ILE X  60     116.894 117.915 189.385  0.00  0.00            
ATOM    956 HD13 ILE X  60     116.062 118.607 190.892  0.00  0.00            
ATOM    957  C   ILE X  60     114.566 114.450 192.001  0.00  0.00            
ATOM    958  O   ILE X  60     113.807 113.484 191.822  0.00  0.00            
ATOM    959  N   TYR X  61     115.597 114.367 192.858  0.00  0.00            
ATOM    960  H   TYR X  61     116.308 115.082 192.801  0.00  0.00            
ATOM    961  CA  TYR X  61     116.029 113.187 193.610  0.00  0.00            
ATOM    962  HA  TYR X  61     115.646 112.350 193.025  0.00  0.00            
ATOM    963  CB  TYR X  61     117.601 113.078 193.539  0.00  0.00            
ATOM    964  HB2 TYR X  61     118.066 113.811 194.199  0.00  0.00            
ATOM    965  HB3 TYR X  61     117.752 112.102 193.999  0.00  0.00            
ATOM    966  CG  TYR X  61     118.231 113.091 192.207  0.00  0.00            
ATOM    967  CD1 TYR X  61     117.743 112.307 191.130  0.00  0.00            
ATOM    968  HD1 TYR X  61     116.887 111.658 191.242  0.00  0.00            
ATOM    969  CE1 TYR X  61     118.273 112.522 189.804  0.00  0.00            
ATOM    970  HE1 TYR X  61     117.891 111.941 188.978  0.00  0.00            
ATOM    971  CZ  TYR X  61     119.276 113.478 189.657  0.00  0.00            
ATOM    972  OH  TYR X  61     119.658 113.760 188.370  0.00  0.00            
ATOM    973  HH  TYR X  61     118.865 113.869 187.840  0.00  0.00            
ATOM    974  CE2 TYR X  61     119.808 114.166 190.722  0.00  0.00            
ATOM    975  HE2 TYR X  61     120.537 114.958 190.632  0.00  0.00            
ATOM    976  CD2 TYR X  61     119.290 113.973 192.041  0.00  0.00            
ATOM    977  HD2 TYR X  61     119.733 114.448 192.904  0.00  0.00            
ATOM    978  C   TYR X  61     115.484 112.951 194.976  0.00  0.00            
ATOM    979  O   TYR X  61     115.484 111.833 195.458  0.00  0.00            
ATOM    980  N   GLY X  62     114.914 113.946 195.659  0.00  0.00            
ATOM    981  H   GLY X  62     114.781 114.848 195.224  0.00  0.00            
ATOM    982  CA  GLY X  62     114.489 113.903 197.110  0.00  0.00            
ATOM    983  HA2 GLY X  62     113.816 114.715 197.388  0.00  0.00            
ATOM    984  HA3 GLY X  62     114.002 112.932 197.198  0.00  0.00            
ATOM    985  C   GLY X  62     115.766 113.861 197.948  0.00  0.00            
ATOM    986  O   GLY X  62     116.765 114.400 197.510  0.00  0.00            
ATOM    987  N   PRO X  63     115.669 113.381 199.172  0.00  0.00            
ATOM    988  CD  PRO X  63     114.464 112.876 199.634  0.00  0.00            
ATOM    989  HD2 PRO X  63     114.320 111.827 199.375  0.00  0.00            
ATOM    990  HD3 PRO X  63     113.627 113.476 199.278  0.00  0.00            
ATOM    991  CG  PRO X  63     114.399 112.893 201.153  0.00  0.00            
ATOM    992  HG2 PRO X  63     113.994 111.934 201.475  0.00  0.00            
ATOM    993  HG3 PRO X  63     113.823 113.737 201.532  0.00  0.00            
ATOM    994  CB  PRO X  63     115.898 112.932 201.523  0.00  0.00            
ATOM    995  HB2 PRO X  63     116.291 111.993 201.913  0.00  0.00            
ATOM    996  HB3 PRO X  63     115.962 113.751 202.239  0.00  0.00            
ATOM    997  CA  PRO X  63     116.596 113.517 200.255  0.00  0.00            
ATOM    998  HA  PRO X  63     116.807 114.572 200.429  0.00  0.00            
ATOM    999  C   PRO X  63     118.011 112.882 200.089  0.00  0.00            
ATOM   1000  O   PRO X  63     118.966 113.441 200.676  0.00  0.00            
ATOM   1001  N   VAL X  64     118.233 111.749 199.467  0.00  0.00            
ATOM   1002  H   VAL X  64     117.504 111.254 198.973  0.00  0.00            
ATOM   1003  CA  VAL X  64     119.551 111.136 199.202  0.00  0.00            
ATOM   1004  HA  VAL X  64     120.284 111.933 199.329  0.00  0.00            
ATOM   1005  CB  VAL X  64     119.829 110.005 200.188  0.00  0.00            
ATOM   1006  HB  VAL X  64     119.967 110.397 201.196  0.00  0.00            
ATOM   1007  CG1 VAL X  64     118.718 108.925 200.339  0.00  0.00            
ATOM   1008 HG11 VAL X  64     119.052 108.208 201.089  0.00  0.00            
ATOM   1009 HG12 VAL X  64     117.813 109.351 200.772  0.00  0.00            
ATOM   1010 HG13 VAL X  64     118.529 108.340 199.439  0.00  0.00            
ATOM   1011  CG2 VAL X  64     121.229 109.417 200.101  0.00  0.00            
ATOM   1012 HG21 VAL X  64     121.501 108.759 200.927  0.00  0.00            
ATOM   1013 HG22 VAL X  64     121.939 110.244 200.124  0.00  0.00            
ATOM   1014 HG23 VAL X  64     121.451 108.794 199.235  0.00  0.00            
ATOM   1015  C   VAL X  64     119.760 110.690 197.773  0.00  0.00            
ATOM   1016  O   VAL X  64     118.820 110.105 197.093  0.00  0.00            
ATOM   1017  N   PHE X  65     120.992 110.857 197.292  0.00  0.00            
ATOM   1018  H   PHE X  65     121.650 111.309 197.910  0.00  0.00            
ATOM   1019  CA  PHE X  65     121.427 110.384 195.956  0.00  0.00            
ATOM   1020  HA  PHE X  65     120.996 109.398 195.779  0.00  0.00            
ATOM   1021  CB  PHE X  65     120.871 111.278 194.831  0.00  0.00            
ATOM   1022  HB2 PHE X  65     121.440 111.146 193.911  0.00  0.00            
ATOM   1023  HB3 PHE X  65     119.858 110.984 194.558  0.00  0.00            
ATOM   1024  CG  PHE X  65     121.007 112.762 195.133  0.00  0.00            
ATOM   1025  CD1 PHE X  65     121.895 113.474 194.379  0.00  0.00            
ATOM   1026  HD1 PHE X  65     122.480 112.960 193.630  0.00  0.00            
ATOM   1027  CE1 PHE X  65     122.035 114.874 194.494  0.00  0.00            
ATOM   1028  HE1 PHE X  65     122.571 115.460 193.762  0.00  0.00            
ATOM   1029  CZ  PHE X  65     121.145 115.574 195.347  0.00  0.00            
ATOM   1030  HZ  PHE X  65     121.072 116.650 195.395  0.00  0.00            
ATOM   1031  CE2 PHE X  65     120.287 114.871 196.201  0.00  0.00            
ATOM   1032  HE2 PHE X  65     119.606 115.356 196.884  0.00  0.00            
ATOM   1033  CD2 PHE X  65     120.046 113.479 195.948  0.00  0.00            
ATOM   1034  HD2 PHE X  65     119.265 113.043 196.552  0.00  0.00            
ATOM   1035  C   PHE X  65     122.915 110.343 195.920  0.00  0.00            
ATOM   1036  O   PHE X  65     123.574 110.683 196.928  0.00  0.00            
ATOM   1037  N   THR X  66     123.546 109.848 194.890  0.00  0.00            
ATOM   1038  H   THR X  66     122.842 109.391 194.329  0.00  0.00            
ATOM   1039  CA  THR X  66     124.981 109.859 194.477  0.00  0.00            
ATOM   1040  HA  THR X  66     125.616 109.976 195.355  0.00  0.00            
ATOM   1041  CB  THR X  66     125.349 108.492 193.853  0.00  0.00            
ATOM   1042  HB  THR X  66     124.756 108.471 192.939  0.00  0.00            
ATOM   1043  CG2 THR X  66     126.826 108.352 193.506  0.00  0.00            
ATOM   1044 HG21 THR X  66     127.566 108.427 194.303  0.00  0.00            
ATOM   1045 HG22 THR X  66     127.099 109.027 192.695  0.00  0.00            
ATOM   1046 HG23 THR X  66     126.963 107.326 193.164  0.00  0.00            
ATOM   1047  OG1 THR X  66     125.046 107.424 194.746  0.00  0.00            
ATOM   1048  HG1 THR X  66     124.220 107.662 195.175  0.00  0.00            
ATOM   1049  C   THR X  66     125.227 110.981 193.350  0.00  0.00            
ATOM   1050  O   THR X  66     124.387 111.096 192.485  0.00  0.00            
ATOM   1051  N   LEU X  67     126.418 111.619 193.289  0.00  0.00            
ATOM   1052  H   LEU X  67     127.033 111.502 194.081  0.00  0.00            
ATOM   1053  CA  LEU X  67     126.848 112.565 192.163  0.00  0.00            
ATOM   1054  HA  LEU X  67     126.316 112.410 191.224  0.00  0.00            
ATOM   1055  CB  LEU X  67     126.801 114.092 192.493  0.00  0.00            
ATOM   1056  HB2 LEU X  67     127.433 114.293 193.358  0.00  0.00            
ATOM   1057  HB3 LEU X  67     127.336 114.694 191.758  0.00  0.00            
ATOM   1058  CG  LEU X  67     125.464 114.772 192.815  0.00  0.00            
ATOM   1059  HG  LEU X  67     124.834 114.288 193.561  0.00  0.00            
ATOM   1060  CD1 LEU X  67     125.774 116.195 193.378  0.00  0.00            
ATOM   1061 HD11 LEU X  67     124.814 116.712 193.390  0.00  0.00            
ATOM   1062 HD12 LEU X  67     126.468 116.723 192.724  0.00  0.00            
ATOM   1063 HD13 LEU X  67     126.184 116.078 194.381  0.00  0.00            
ATOM   1064  CD2 LEU X  67     124.579 114.912 191.607  0.00  0.00            
ATOM   1065 HD21 LEU X  67     124.247 113.882 191.475  0.00  0.00            
ATOM   1066 HD22 LEU X  67     123.693 115.488 191.875  0.00  0.00            
ATOM   1067 HD23 LEU X  67     125.108 115.367 190.770  0.00  0.00            
ATOM   1068  C   LEU X  67     128.261 112.149 191.806  0.00  0.00            
ATOM   1069  O   LEU X  67     129.124 112.304 192.706  0.00  0.00            
ATOM   1070  N   TYR X  68     128.576 111.781 190.596  0.00  0.00            
ATOM   1071  H   TYR X  68     127.810 111.482 190.010  0.00  0.00            
ATOM   1072  CA  TYR X  68     129.911 111.924 189.899  0.00  0.00            
ATOM   1073  HA  TYR X  68     130.643 111.415 190.525  0.00  0.00            
ATOM   1074  CB  TYR X  68     129.810 111.151 188.559  0.00  0.00            
ATOM   1075  HB2 TYR X  68     128.848 111.324 188.076  0.00  0.00            
ATOM   1076  HB3 TYR X  68     130.598 111.548 187.919  0.00  0.00            
ATOM   1077  CG  TYR X  68     129.974 109.629 188.695  0.00  0.00            
ATOM   1078  CD1 TYR X  68     128.846 108.758 188.811  0.00  0.00            
ATOM   1079  HD1 TYR X  68     127.834 109.128 188.734  0.00  0.00            
ATOM   1080  CE1 TYR X  68     129.069 107.350 188.867  0.00  0.00            
ATOM   1081  HE1 TYR X  68     128.277 106.622 188.965  0.00  0.00            
ATOM   1082  CZ  TYR X  68     130.377 106.822 188.699  0.00  0.00            
ATOM   1083  OH  TYR X  68     130.518 105.430 188.783  0.00  0.00            
ATOM   1084  HH  TYR X  68     129.664 104.999 188.865  0.00  0.00            
ATOM   1085  CE2 TYR X  68     131.483 107.701 188.546  0.00  0.00            
ATOM   1086  HE2 TYR X  68     132.483 107.301 188.461  0.00  0.00            
ATOM   1087  CD2 TYR X  68     131.296 109.103 188.629  0.00  0.00            
ATOM   1088  HD2 TYR X  68     132.093 109.825 188.726  0.00  0.00            
ATOM   1089  C   TYR X  68     130.321 113.434 189.649  0.00  0.00            
ATOM   1090  O   TYR X  68     129.450 114.261 189.477  0.00  0.00            
ATOM   1091  N   PHE X  69     131.648 113.643 189.711  0.00  0.00            
ATOM   1092  H   PHE X  69     132.249 112.882 189.992  0.00  0.00            
ATOM   1093  CA  PHE X  69     132.223 115.001 189.440  0.00  0.00            
ATOM   1094  HA  PHE X  69     131.585 115.650 188.840  0.00  0.00            
ATOM   1095  CB  PHE X  69     132.318 115.691 190.799  0.00  0.00            
ATOM   1096  HB2 PHE X  69     132.655 116.700 190.560  0.00  0.00            
ATOM   1097  HB3 PHE X  69     131.320 115.782 191.229  0.00  0.00            
ATOM   1098  CG  PHE X  69     133.220 115.059 191.854  0.00  0.00            
ATOM   1099  CD1 PHE X  69     134.545 115.570 191.969  0.00  0.00            
ATOM   1100  HD1 PHE X  69     134.713 116.478 191.407  0.00  0.00            
ATOM   1101  CE1 PHE X  69     135.485 114.933 192.795  0.00  0.00            
ATOM   1102  HE1 PHE X  69     136.515 115.257 192.798  0.00  0.00            
ATOM   1103  CZ  PHE X  69     135.114 113.810 193.503  0.00  0.00            
ATOM   1104  HZ  PHE X  69     135.785 113.274 194.158  0.00  0.00            
ATOM   1105  CE2 PHE X  69     133.785 113.324 193.482  0.00  0.00            
ATOM   1106  HE2 PHE X  69     133.500 112.572 194.202  0.00  0.00            
ATOM   1107  CD2 PHE X  69     132.849 113.875 192.565  0.00  0.00            
ATOM   1108  HD2 PHE X  69     131.829 113.541 192.447  0.00  0.00            
ATOM   1109  C   PHE X  69     133.584 114.921 188.751  0.00  0.00            
ATOM   1110  O   PHE X  69     134.460 115.786 188.862  0.00  0.00            
ATOM   1111  N   GLY X  70     133.744 113.794 187.986  0.00  0.00            
ATOM   1112  H   GLY X  70     132.947 113.189 187.846  0.00  0.00            
ATOM   1113  CA  GLY X  70     135.020 113.378 187.285  0.00  0.00            
ATOM   1114  HA2 GLY X  70     135.033 113.733 186.255  0.00  0.00            
ATOM   1115  HA3 GLY X  70     135.914 113.680 187.830  0.00  0.00            
ATOM   1116  C   GLY X  70     135.026 111.912 187.074  0.00  0.00            
ATOM   1117  O   GLY X  70     134.009 111.379 186.555  0.00  0.00            
ATOM   1118  N   LEU X  71     136.125 111.206 187.454  0.00  0.00            
ATOM   1119  H   LEU X  71     136.755 111.750 188.025  0.00  0.00            
ATOM   1120  CA  LEU X  71     136.080 109.759 187.800  0.00  0.00            
ATOM   1121  HA  LEU X  71     135.496 109.225 187.051  0.00  0.00            
ATOM   1122  CB  LEU X  71     137.553 109.165 187.722  0.00  0.00            
ATOM   1123  HB2 LEU X  71     138.250 109.915 188.097  0.00  0.00            
ATOM   1124  HB3 LEU X  71     137.703 108.183 188.171  0.00  0.00            
ATOM   1125  CG  LEU X  71     138.094 108.890 186.313  0.00  0.00            
ATOM   1126  HG  LEU X  71     137.379 108.283 185.756  0.00  0.00            
ATOM   1127  CD1 LEU X  71     138.282 110.159 185.512  0.00  0.00            
ATOM   1128 HD11 LEU X  71     138.869 109.889 184.634  0.00  0.00            
ATOM   1129 HD12 LEU X  71     138.701 111.013 186.045  0.00  0.00            
ATOM   1130 HD13 LEU X  71     137.335 110.563 185.155  0.00  0.00            
ATOM   1131  CD2 LEU X  71     139.436 108.204 186.511  0.00  0.00            
ATOM   1132 HD21 LEU X  71     139.212 107.265 187.018  0.00  0.00            
ATOM   1133 HD22 LEU X  71     139.837 108.042 185.510  0.00  0.00            
ATOM   1134 HD23 LEU X  71     140.211 108.737 187.063  0.00  0.00            
ATOM   1135  C   LEU X  71     135.548 109.489 189.159  0.00  0.00            
ATOM   1136  O   LEU X  71     134.940 108.392 189.314  0.00  0.00            
ATOM   1137  N   GLU X  72     135.621 110.345 190.121  0.00  0.00            
ATOM   1138  H   GLU X  72     136.174 111.183 190.010  0.00  0.00            
ATOM   1139  CA  GLU X  72     134.989 110.257 191.413  0.00  0.00            
ATOM   1140  HA  GLU X  72     135.034 109.222 191.754  0.00  0.00            
ATOM   1141  CB  GLU X  72     135.848 110.965 192.470  0.00  0.00            
ATOM   1142  HB2 GLU X  72     136.096 111.980 192.158  0.00  0.00            
ATOM   1143  HB3 GLU X  72     135.320 110.979 193.424  0.00  0.00            
ATOM   1144  CG  GLU X  72     137.232 110.219 192.572  0.00  0.00            
ATOM   1145  HG2 GLU X  72     137.781 110.277 191.632  0.00  0.00            
ATOM   1146  HG3 GLU X  72     137.818 110.760 193.315  0.00  0.00            
ATOM   1147  CD  GLU X  72     137.215 108.756 193.116  0.00  0.00            
ATOM   1148  OE1 GLU X  72     138.238 108.062 193.040  0.00  0.00            
ATOM   1149  OE2 GLU X  72     136.212 108.354 193.706  0.00  0.00            
ATOM   1150  C   GLU X  72     133.452 110.631 191.358  0.00  0.00            
ATOM   1151  O   GLU X  72     133.028 111.326 190.423  0.00  0.00            
ATOM   1152  N   ARG X  73     132.847 110.021 192.410  0.00  0.00            
ATOM   1153  H   ARG X  73     133.508 109.561 193.018  0.00  0.00            
ATOM   1154  CA  ARG X  73     131.437 109.997 192.882  0.00  0.00            
ATOM   1155  HA  ARG X  73     130.947 110.905 192.529  0.00  0.00            
ATOM   1156  CB  ARG X  73     130.565 108.792 192.351  0.00  0.00            
ATOM   1157  HB2 ARG X  73     129.528 108.830 192.685  0.00  0.00            
ATOM   1158  HB3 ARG X  73     130.536 108.755 191.262  0.00  0.00            
ATOM   1159  CG  ARG X  73     131.178 107.432 192.606  0.00  0.00            
ATOM   1160  HG2 ARG X  73     132.246 107.512 192.407  0.00  0.00            
ATOM   1161  HG3 ARG X  73     131.204 107.275 193.684  0.00  0.00            
ATOM   1162  CD  ARG X  73     130.678 106.171 191.940  0.00  0.00            
ATOM   1163  HD2 ARG X  73     129.629 106.361 191.709  0.00  0.00            
ATOM   1164  HD3 ARG X  73     131.215 106.009 191.006  0.00  0.00            
ATOM   1165  NE  ARG X  73     130.850 104.990 192.757  0.00  0.00            
ATOM   1166  HE  ARG X  73     130.991 105.159 193.743  0.00  0.00            
ATOM   1167  CZ  ARG X  73     130.646 103.716 192.475  0.00  0.00            
ATOM   1168  NH1 ARG X  73     130.468 103.302 191.217  0.00  0.00            
ATOM   1169 HH11 ARG X  73     130.411 104.042 190.532  0.00  0.00            
ATOM   1170 HH12 ARG X  73     130.409 102.309 191.043  0.00  0.00            
ATOM   1171  NH2 ARG X  73     130.590 102.745 193.353  0.00  0.00            
ATOM   1172 HH21 ARG X  73     130.537 103.020 194.324  0.00  0.00            
ATOM   1173 HH22 ARG X  73     130.374 101.812 193.034  0.00  0.00            
ATOM   1174  C   ARG X  73     131.387 109.941 194.457  0.00  0.00            
ATOM   1175  O   ARG X  73     132.290 109.517 195.107  0.00  0.00            
ATOM   1176  N   MET X  74     130.313 110.519 194.982  0.00  0.00            
ATOM   1177  H   MET X  74     129.628 110.963 194.388  0.00  0.00            
ATOM   1178  CA  MET X  74     129.994 110.604 196.415  0.00  0.00            
ATOM   1179  HA  MET X  74     130.532 109.789 196.900  0.00  0.00            
ATOM   1180  CB  MET X  74     130.433 111.874 197.065  0.00  0.00            
ATOM   1181  HB2 MET X  74     130.038 112.025 198.070  0.00  0.00            
ATOM   1182  HB3 MET X  74     131.522 111.841 197.102  0.00  0.00            
ATOM   1183  CG  MET X  74     129.895 113.128 196.320  0.00  0.00            
ATOM   1184  HG2 MET X  74     129.288 112.698 195.523  0.00  0.00            
ATOM   1185  HG3 MET X  74     129.263 113.746 196.957  0.00  0.00            
ATOM   1186  SD  MET X  74     131.269 113.954 195.557  0.00  0.00            
ATOM   1187  CE  MET X  74     130.393 115.342 194.861  0.00  0.00            
ATOM   1188  HE1 MET X  74     130.239 116.154 195.571  0.00  0.00            
ATOM   1189  HE2 MET X  74     130.972 115.794 194.056  0.00  0.00            
ATOM   1190  HE3 MET X  74     129.434 115.039 194.441  0.00  0.00            
ATOM   1191  C   MET X  74     128.451 110.320 196.671  0.00  0.00            
ATOM   1192  O   MET X  74     127.638 110.862 195.961  0.00  0.00            
ATOM   1193  N   VAL X  75     128.091 109.803 197.847  0.00  0.00            
ATOM   1194  H   VAL X  75     128.684 109.405 198.561  0.00  0.00            
ATOM   1195  CA  VAL X  75     126.717 109.955 198.285  0.00  0.00            
ATOM   1196  HA  VAL X  75     126.004 109.987 197.460  0.00  0.00            
ATOM   1197  CB  VAL X  75     126.111 108.760 199.080  0.00  0.00            
ATOM   1198  HB  VAL X  75     126.917 108.337 199.680  0.00  0.00            
ATOM   1199  CG1 VAL X  75     124.891 109.019 200.004  0.00  0.00            
ATOM   1200 HG11 VAL X  75     124.575 108.106 200.509  0.00  0.00            
ATOM   1201 HG12 VAL X  75     125.184 109.738 200.768  0.00  0.00            
ATOM   1202 HG13 VAL X  75     124.100 109.442 199.385  0.00  0.00            
ATOM   1203  CG2 VAL X  75     125.813 107.636 198.102  0.00  0.00            
ATOM   1204 HG21 VAL X  75     124.863 107.890 197.630  0.00  0.00            
ATOM   1205 HG22 VAL X  75     125.728 106.714 198.677  0.00  0.00            
ATOM   1206 HG23 VAL X  75     126.639 107.418 197.424  0.00  0.00            
ATOM   1207  C   VAL X  75     126.524 111.398 198.873  0.00  0.00            
ATOM   1208  O   VAL X  75     127.451 111.847 199.535  0.00  0.00            
ATOM   1209  N   VAL X  76     125.325 111.989 198.685  0.00  0.00            
ATOM   1210  H   VAL X  76     124.560 111.560 198.183  0.00  0.00            
ATOM   1211  CA  VAL X  76     125.040 113.382 199.169  0.00  0.00            
ATOM   1212  HA  VAL X  76     125.722 113.590 199.994  0.00  0.00            
ATOM   1213  CB  VAL X  76     125.139 114.501 198.043  0.00  0.00            
ATOM   1214  HB  VAL X  76     124.697 115.362 198.544  0.00  0.00            
ATOM   1215  CG1 VAL X  76     126.596 114.710 197.708  0.00  0.00            
ATOM   1216 HG11 VAL X  76     126.730 115.533 197.006  0.00  0.00            
ATOM   1217 HG12 VAL X  76     127.148 115.018 198.596  0.00  0.00            
ATOM   1218 HG13 VAL X  76     126.911 113.789 197.218  0.00  0.00            
ATOM   1219  CG2 VAL X  76     124.445 114.138 196.733  0.00  0.00            
ATOM   1220 HG21 VAL X  76     124.860 113.207 196.345  0.00  0.00            
ATOM   1221 HG22 VAL X  76     124.487 114.992 196.057  0.00  0.00            
ATOM   1222 HG23 VAL X  76     123.395 113.982 196.980  0.00  0.00            
ATOM   1223  C   VAL X  76     123.637 113.447 199.814  0.00  0.00            
ATOM   1224  O   VAL X  76     122.697 112.916 199.205  0.00  0.00            
ATOM   1225  N   LEU X  77     123.547 114.070 200.966  0.00  0.00            
ATOM   1226  H   LEU X  77     124.383 114.558 201.253  0.00  0.00            
ATOM   1227  CA  LEU X  77     122.461 114.025 201.908  0.00  0.00            
ATOM   1228  HA  LEU X  77     121.613 113.492 201.478  0.00  0.00            
ATOM   1229  CB  LEU X  77     122.965 113.449 203.249  0.00  0.00            
ATOM   1230  HB2 LEU X  77     124.055 113.433 203.224  0.00  0.00            
ATOM   1231  HB3 LEU X  77     122.700 114.047 204.121  0.00  0.00            
ATOM   1232  CG  LEU X  77     122.460 112.028 203.568  0.00  0.00            
ATOM   1233  HG  LEU X  77     121.384 111.855 203.550  0.00  0.00            
ATOM   1234  CD1 LEU X  77     123.163 111.055 202.749  0.00  0.00            
ATOM   1235 HD11 LEU X  77     122.936 109.990 202.791  0.00  0.00            
ATOM   1236 HD12 LEU X  77     124.232 111.257 202.818  0.00  0.00            
ATOM   1237 HD13 LEU X  77     123.049 111.315 201.696  0.00  0.00            
ATOM   1238  CD2 LEU X  77     122.887 111.830 205.050  0.00  0.00            
ATOM   1239 HD21 LEU X  77     122.524 112.578 205.756  0.00  0.00            
ATOM   1240 HD22 LEU X  77     122.687 110.799 205.342  0.00  0.00            
ATOM   1241 HD23 LEU X  77     123.938 112.102 205.145  0.00  0.00            
ATOM   1242  C   LEU X  77     121.899 115.460 202.218  0.00  0.00            
ATOM   1243  O   LEU X  77     122.638 116.402 202.535  0.00  0.00            
ATOM   1244  N   HIE X  78     120.542 115.499 202.179  0.00  0.00            
ATOM   1245  H   HIE X  78     119.980 114.688 201.966  0.00  0.00            
ATOM   1246  CA  HIE X  78     119.760 116.726 202.316  0.00  0.00            
ATOM   1247  HA  HIE X  78     120.397 117.361 202.932  0.00  0.00            
ATOM   1248  CB  HIE X  78     119.668 117.223 200.885  0.00  0.00            
ATOM   1249  HB2 HIE X  78     120.641 117.383 200.421  0.00  0.00            
ATOM   1250  HB3 HIE X  78     119.078 116.564 200.248  0.00  0.00            
ATOM   1251  CG  HIE X  78     119.019 118.554 200.744  0.00  0.00            
ATOM   1252  ND1 HIE X  78     119.690 119.796 200.834  0.00  0.00            
ATOM   1253  CE1 HIE X  78     118.728 120.728 200.890  0.00  0.00            
ATOM   1254  HE1 HIE X  78     119.053 121.755 200.974  0.00  0.00            
ATOM   1255  NE2 HIE X  78     117.531 120.161 200.807  0.00  0.00            
ATOM   1256  HE2 HIE X  78     116.762 120.690 201.193  0.00  0.00            
ATOM   1257  CD2 HIE X  78     117.682 118.757 200.676  0.00  0.00            
ATOM   1258  HD2 HIE X  78     116.906 118.009 200.742  0.00  0.00            
ATOM   1259  C   HIE X  78     118.471 116.512 203.113  0.00  0.00            
ATOM   1260  O   HIE X  78     117.692 115.654 202.635  0.00  0.00            
ATOM   1261  N   GLY X  79     118.223 117.390 204.127  0.00  0.00            
ATOM   1262  H   GLY X  79     119.035 117.910 204.428  0.00  0.00            
ATOM   1263  CA  GLY X  79     117.023 117.466 204.992  0.00  0.00            
ATOM   1264  HA2 GLY X  79     116.866 118.544 205.030  0.00  0.00            
ATOM   1265  HA3 GLY X  79     116.242 116.856 204.538  0.00  0.00            
ATOM   1266  C   GLY X  79     117.214 116.903 206.351  0.00  0.00            
ATOM   1267  O   GLY X  79     117.791 115.784 206.480  0.00  0.00            
ATOM   1268  N   TYR X  80     116.541 117.446 207.338  0.00  0.00            
ATOM   1269  H   TYR X  80     115.965 118.269 207.231  0.00  0.00            
ATOM   1270  CA  TYR X  80     116.665 116.917 208.726  0.00  0.00            
ATOM   1271  HA  TYR X  80     117.705 116.987 209.043  0.00  0.00            
ATOM   1272  CB  TYR X  80     115.948 117.856 209.598  0.00  0.00            
ATOM   1273  HB2 TYR X  80     116.346 118.861 209.461  0.00  0.00            
ATOM   1274  HB3 TYR X  80     114.904 117.993 209.318  0.00  0.00            
ATOM   1275  CG  TYR X  80     115.954 117.673 211.097  0.00  0.00            
ATOM   1276  CD1 TYR X  80     117.195 117.553 211.751  0.00  0.00            
ATOM   1277  HD1 TYR X  80     118.095 117.447 211.162  0.00  0.00            
ATOM   1278  CE1 TYR X  80     117.245 117.538 213.144  0.00  0.00            
ATOM   1279  HE1 TYR X  80     118.185 117.467 213.671  0.00  0.00            
ATOM   1280  CZ  TYR X  80     116.010 117.388 213.805  0.00  0.00            
ATOM   1281  OH  TYR X  80     115.934 117.158 215.156  0.00  0.00            
ATOM   1282  HH  TYR X  80     116.730 116.732 215.482  0.00  0.00            
ATOM   1283  CE2 TYR X  80     114.727 117.404 213.121  0.00  0.00            
ATOM   1284  HE2 TYR X  80     113.759 117.385 213.600  0.00  0.00            
ATOM   1285  CD2 TYR X  80     114.722 117.557 211.694  0.00  0.00            
ATOM   1286  HD2 TYR X  80     113.742 117.633 211.246  0.00  0.00            
ATOM   1287  C   TYR X  80     116.100 115.417 208.871  0.00  0.00            
ATOM   1288  O   TYR X  80     116.508 114.702 209.799  0.00  0.00            
ATOM   1289  N   GLU X  81     115.150 115.009 208.024  0.00  0.00            
ATOM   1290  H   GLU X  81     114.837 115.669 207.326  0.00  0.00            
ATOM   1291  CA  GLU X  81     114.687 113.617 207.926  0.00  0.00            
ATOM   1292  HA  GLU X  81     114.131 113.424 208.844  0.00  0.00            
ATOM   1293  CB  GLU X  81     113.669 113.660 206.753  0.00  0.00            
ATOM   1294  HB2 GLU X  81     113.194 112.680 206.718  0.00  0.00            
ATOM   1295  HB3 GLU X  81     112.855 114.337 207.013  0.00  0.00            
ATOM   1296  CG  GLU X  81     114.207 114.066 205.338  0.00  0.00            
ATOM   1297  HG2 GLU X  81     115.283 113.897 205.295  0.00  0.00            
ATOM   1298  HG3 GLU X  81     113.848 113.367 204.583  0.00  0.00            
ATOM   1299  CD  GLU X  81     113.872 115.539 204.989  0.00  0.00            
ATOM   1300  OE1 GLU X  81     114.018 116.325 205.948  0.00  0.00            
ATOM   1301  OE2 GLU X  81     113.504 115.872 203.817  0.00  0.00            
ATOM   1302  C   GLU X  81     115.724 112.471 207.645  0.00  0.00            
ATOM   1303  O   GLU X  81     115.377 111.299 207.905  0.00  0.00            
ATOM   1304  N   VAL X  82     116.908 112.836 207.235  0.00  0.00            
ATOM   1305  H   VAL X  82     116.978 113.817 207.004  0.00  0.00            
ATOM   1306  CA  VAL X  82     118.076 111.951 206.951  0.00  0.00            
ATOM   1307  HA  VAL X  82     117.789 110.994 207.385  0.00  0.00            
ATOM   1308  CB  VAL X  82     118.455 111.772 205.441  0.00  0.00            
ATOM   1309  HB  VAL X  82     119.419 111.264 205.477  0.00  0.00            
ATOM   1310  CG1 VAL X  82     117.430 110.754 204.796  0.00  0.00            
ATOM   1311 HG11 VAL X  82     117.386 109.781 205.287  0.00  0.00            
ATOM   1312 HG12 VAL X  82     116.429 111.176 204.709  0.00  0.00            
ATOM   1313 HG13 VAL X  82     117.830 110.519 203.810  0.00  0.00            
ATOM   1314  CG2 VAL X  82     118.699 113.053 204.691  0.00  0.00            
ATOM   1315 HG21 VAL X  82     119.306 112.899 203.799  0.00  0.00            
ATOM   1316 HG22 VAL X  82     119.290 113.736 205.302  0.00  0.00            
ATOM   1317 HG23 VAL X  82     117.719 113.485 204.489  0.00  0.00            
ATOM   1318  C   VAL X  82     119.394 112.348 207.672  0.00  0.00            
ATOM   1319  O   VAL X  82     120.142 111.489 208.110  0.00  0.00            
ATOM   1320  N   VAL X  83     119.584 113.642 207.801  0.00  0.00            
ATOM   1321  H   VAL X  83     118.902 114.248 207.366  0.00  0.00            
ATOM   1322  CA  VAL X  83     120.762 114.298 208.430  0.00  0.00            
ATOM   1323  HA  VAL X  83     121.625 113.978 207.846  0.00  0.00            
ATOM   1324  CB  VAL X  83     120.831 115.806 208.354  0.00  0.00            
ATOM   1325  HB  VAL X  83     119.829 116.166 208.589  0.00  0.00            
ATOM   1326  CG1 VAL X  83     121.815 116.490 209.285  0.00  0.00            
ATOM   1327 HG11 VAL X  83     122.046 117.551 209.183  0.00  0.00            
ATOM   1328 HG12 VAL X  83     121.516 116.289 210.313  0.00  0.00            
ATOM   1329 HG13 VAL X  83     122.808 116.042 209.260  0.00  0.00            
ATOM   1330  CG2 VAL X  83     121.090 116.359 206.965  0.00  0.00            
ATOM   1331 HG21 VAL X  83     120.745 115.657 206.205  0.00  0.00            
ATOM   1332 HG22 VAL X  83     122.158 116.288 206.763  0.00  0.00            
ATOM   1333 HG23 VAL X  83     120.530 117.289 206.863  0.00  0.00            
ATOM   1334  C   VAL X  83     120.855 113.804 209.883  0.00  0.00            
ATOM   1335  O   VAL X  83     121.857 113.237 210.286  0.00  0.00            
ATOM   1336  N   LYS X  84     119.805 113.903 210.696  0.00  0.00            
ATOM   1337  H   LYS X  84     118.930 114.341 210.445  0.00  0.00            
ATOM   1338  CA  LYS X  84     119.799 113.501 212.103  0.00  0.00            
ATOM   1339  HA  LYS X  84     120.642 113.942 212.633  0.00  0.00            
ATOM   1340  CB  LYS X  84     118.517 114.064 212.767  0.00  0.00            
ATOM   1341  HB2 LYS X  84     118.546 115.154 212.752  0.00  0.00            
ATOM   1342  HB3 LYS X  84     117.624 113.737 212.235  0.00  0.00            
ATOM   1343  CG  LYS X  84     118.377 113.557 214.260  0.00  0.00            
ATOM   1344  HG2 LYS X  84     119.390 113.411 214.635  0.00  0.00            
ATOM   1345  HG3 LYS X  84     117.822 114.347 214.764  0.00  0.00            
ATOM   1346  CD  LYS X  84     117.591 112.271 214.535  0.00  0.00            
ATOM   1347  HD2 LYS X  84     116.536 112.413 214.302  0.00  0.00            
ATOM   1348  HD3 LYS X  84     118.087 111.380 214.152  0.00  0.00            
ATOM   1349  CE  LYS X  84     117.528 112.009 216.037  0.00  0.00            
ATOM   1350  HE2 LYS X  84     118.485 112.160 216.537  0.00  0.00            
ATOM   1351  HE3 LYS X  84     116.674 112.622 216.324  0.00  0.00            
ATOM   1352  NZ  LYS X  84     117.071 110.624 216.206  0.00  0.00            
ATOM   1353  HZ1 LYS X  84     117.847 110.026 215.958  0.00  0.00            
ATOM   1354  HZ2 LYS X  84     116.298 110.290 215.649  0.00  0.00            
ATOM   1355  HZ3 LYS X  84     116.846 110.412 217.168  0.00  0.00            
ATOM   1356  C   LYS X  84     120.013 111.965 212.257  0.00  0.00            
ATOM   1357  O   LYS X  84     120.617 111.595 213.255  0.00  0.00            
ATOM   1358  N   GLU X  85     119.490 111.112 211.376  0.00  0.00            
ATOM   1359  H   GLU X  85     118.840 111.483 210.697  0.00  0.00            
ATOM   1360  CA  GLU X  85     119.679 109.650 211.540  0.00  0.00            
ATOM   1361  HA  GLU X  85     119.656 109.563 212.626  0.00  0.00            
ATOM   1362  CB  GLU X  85     118.488 108.968 210.851  0.00  0.00            
ATOM   1363  HB2 GLU X  85     117.608 109.486 211.232  0.00  0.00            
ATOM   1364  HB3 GLU X  85     118.537 109.172 209.781  0.00  0.00            
ATOM   1365  CG  GLU X  85     118.383 107.419 211.031  0.00  0.00            
ATOM   1366  HG2 GLU X  85     119.134 106.873 210.460  0.00  0.00            
ATOM   1367  HG3 GLU X  85     118.622 107.172 212.066  0.00  0.00            
ATOM   1368  CD  GLU X  85     117.001 106.796 210.655  0.00  0.00            
ATOM   1369  OE1 GLU X  85     117.030 105.749 209.922  0.00  0.00            
ATOM   1370  OE2 GLU X  85     115.912 107.309 210.928  0.00  0.00            
ATOM   1371  C   GLU X  85     121.113 109.344 211.125  0.00  0.00            
ATOM   1372  O   GLU X  85     121.790 108.678 211.899  0.00  0.00            
ATOM   1373  N   ALA X  86     121.607 109.807 209.982  0.00  0.00            
ATOM   1374  H   ALA X  86     121.066 110.509 209.497  0.00  0.00            
ATOM   1375  CA  ALA X  86     122.881 109.482 209.447  0.00  0.00            
ATOM   1376  HA  ALA X  86     122.920 108.392 209.429  0.00  0.00            
ATOM   1377  CB  ALA X  86     122.859 110.086 208.078  0.00  0.00            
ATOM   1378  HB1 ALA X  86     123.859 109.934 207.672  0.00  0.00            
ATOM   1379  HB2 ALA X  86     122.777 111.156 208.270  0.00  0.00            
ATOM   1380  HB3 ALA X  86     122.021 109.734 207.476  0.00  0.00            
ATOM   1381  C   ALA X  86     124.098 109.883 210.298  0.00  0.00            
ATOM   1382  O   ALA X  86     125.076 109.171 210.344  0.00  0.00            
ATOM   1383  N   LEU X  87     124.122 111.081 210.938  0.00  0.00            
ATOM   1384  H   LEU X  87     123.356 111.730 210.828  0.00  0.00            
ATOM   1385  CA  LEU X  87     125.346 111.513 211.631  0.00  0.00            
ATOM   1386  HA  LEU X  87     126.191 110.880 211.361  0.00  0.00            
ATOM   1387  CB  LEU X  87     125.547 112.976 211.296  0.00  0.00            
ATOM   1388  HB2 LEU X  87     124.604 113.523 211.300  0.00  0.00            
ATOM   1389  HB3 LEU X  87     126.203 113.285 212.109  0.00  0.00            
ATOM   1390  CG  LEU X  87     126.175 113.115 209.885  0.00  0.00            
ATOM   1391  HG  LEU X  87     125.416 112.875 209.141  0.00  0.00            
ATOM   1392  CD1 LEU X  87     126.596 114.574 209.761  0.00  0.00            
ATOM   1393 HD11 LEU X  87     126.815 114.881 208.738  0.00  0.00            
ATOM   1394 HD12 LEU X  87     127.295 114.794 210.568  0.00  0.00            
ATOM   1395 HD13 LEU X  87     125.704 115.106 210.092  0.00  0.00            
ATOM   1396  CD2 LEU X  87     127.432 112.210 209.668  0.00  0.00            
ATOM   1397 HD21 LEU X  87     128.171 112.408 210.445  0.00  0.00            
ATOM   1398 HD22 LEU X  87     127.290 111.166 209.387  0.00  0.00            
ATOM   1399 HD23 LEU X  87     127.995 112.585 208.813  0.00  0.00            
ATOM   1400  C   LEU X  87     125.165 111.304 213.174  0.00  0.00            
ATOM   1401  O   LEU X  87     126.134 111.087 213.922  0.00  0.00            
ATOM   1402  N   ILE X  88     123.904 111.419 213.720  0.00  0.00            
ATOM   1403  H   ILE X  88     123.104 111.532 213.114  0.00  0.00            
ATOM   1404  CA  ILE X  88     123.751 111.328 215.195  0.00  0.00            
ATOM   1405  HA  ILE X  88     124.719 111.606 215.613  0.00  0.00            
ATOM   1406  CB  ILE X  88     122.756 112.349 215.736  0.00  0.00            
ATOM   1407  HB  ILE X  88     121.742 111.986 215.566  0.00  0.00            
ATOM   1408  CG2 ILE X  88     122.762 112.208 217.314  0.00  0.00            
ATOM   1409 HG21 ILE X  88     123.715 112.511 217.748  0.00  0.00            
ATOM   1410 HG22 ILE X  88     122.564 111.184 217.629  0.00  0.00            
ATOM   1411 HG23 ILE X  88     122.004 112.835 217.783  0.00  0.00            
ATOM   1412  CG1 ILE X  88     122.985 113.778 215.267  0.00  0.00            
ATOM   1413 HG12 ILE X  88     123.969 114.116 215.592  0.00  0.00            
ATOM   1414 HG13 ILE X  88     122.937 113.618 214.190  0.00  0.00            
ATOM   1415  CD1 ILE X  88     121.868 114.728 215.743  0.00  0.00            
ATOM   1416 HD11 ILE X  88     121.944 115.014 216.792  0.00  0.00            
ATOM   1417 HD12 ILE X  88     120.888 114.320 215.497  0.00  0.00            
ATOM   1418 HD13 ILE X  88     121.976 115.641 215.157  0.00  0.00            
ATOM   1419  C   ILE X  88     123.450 109.861 215.585  0.00  0.00            
ATOM   1420  O   ILE X  88     124.253 109.236 216.258  0.00  0.00            
ATOM   1421  N   ASP X  89     122.428 109.261 214.983  0.00  0.00            
ATOM   1422  H   ASP X  89     121.929 109.758 214.259  0.00  0.00            
ATOM   1423  CA  ASP X  89     122.093 107.888 215.272  0.00  0.00            
ATOM   1424  HA  ASP X  89     122.110 107.896 216.362  0.00  0.00            
ATOM   1425  CB  ASP X  89     120.654 107.538 214.782  0.00  0.00            
ATOM   1426  HB2 ASP X  89     120.469 107.750 213.729  0.00  0.00            
ATOM   1427  HB3 ASP X  89     120.352 106.509 214.975  0.00  0.00            
ATOM   1428  CG  ASP X  89     119.650 108.379 215.526  0.00  0.00            
ATOM   1429  OD1 ASP X  89     119.645 108.436 216.780  0.00  0.00            
ATOM   1430  OD2 ASP X  89     118.708 108.898 214.873  0.00  0.00            
ATOM   1431  C   ASP X  89     123.135 106.939 214.743  0.00  0.00            
ATOM   1432  O   ASP X  89     123.759 106.142 215.501  0.00  0.00            
ATOM   1433  N   LEU X  90     123.498 107.073 213.427  0.00  0.00            
ATOM   1434  H   LEU X  90     123.124 107.826 212.868  0.00  0.00            
ATOM   1435  CA  LEU X  90     124.453 106.188 212.772  0.00  0.00            
ATOM   1436  HA  LEU X  90     124.424 105.182 213.190  0.00  0.00            
ATOM   1437  CB  LEU X  90     124.005 105.935 211.305  0.00  0.00            
ATOM   1438  HB2 LEU X  90     123.934 106.896 210.797  0.00  0.00            
ATOM   1439  HB3 LEU X  90     124.830 105.379 210.860  0.00  0.00            
ATOM   1440  CG  LEU X  90     122.735 105.265 211.041  0.00  0.00            
ATOM   1441  HG  LEU X  90     121.897 105.879 211.371  0.00  0.00            
ATOM   1442  CD1 LEU X  90     122.502 105.065 209.493  0.00  0.00            
ATOM   1443 HD11 LEU X  90     122.927 105.920 208.967  0.00  0.00            
ATOM   1444 HD12 LEU X  90     121.436 104.896 209.345  0.00  0.00            
ATOM   1445 HD13 LEU X  90     123.070 104.203 209.142  0.00  0.00            
ATOM   1446  CD2 LEU X  90     122.413 103.929 211.762  0.00  0.00            
ATOM   1447 HD21 LEU X  90     121.432 103.529 211.505  0.00  0.00            
ATOM   1448 HD22 LEU X  90     123.075 103.166 211.354  0.00  0.00            
ATOM   1449 HD23 LEU X  90     122.534 104.141 212.825  0.00  0.00            
ATOM   1450  C   LEU X  90     125.946 106.690 212.851  0.00  0.00            
ATOM   1451  O   LEU X  90     126.797 106.260 212.127  0.00  0.00            
ATOM   1452  N   GLY X  91     126.270 107.572 213.826  0.00  0.00            
ATOM   1453  H   GLY X  91     125.532 107.777 214.484  0.00  0.00            
ATOM   1454  CA  GLY X  91     127.523 108.276 213.913  0.00  0.00            
ATOM   1455  HA2 GLY X  91     127.661 108.760 212.946  0.00  0.00            
ATOM   1456  HA3 GLY X  91     127.428 109.094 214.627  0.00  0.00            
ATOM   1457  C   GLY X  91     128.808 107.449 214.138  0.00  0.00            
ATOM   1458  O   GLY X  91     129.847 107.941 213.834  0.00  0.00            
ATOM   1459  N   GLU X  92     128.718 106.154 214.678  0.00  0.00            
ATOM   1460  H   GLU X  92     127.803 105.768 214.861  0.00  0.00            
ATOM   1461  CA  GLU X  92     129.806 105.190 214.651  0.00  0.00            
ATOM   1462  HA  GLU X  92     130.784 105.666 214.709  0.00  0.00            
ATOM   1463  CB  GLU X  92     129.607 104.174 215.775  0.00  0.00            
ATOM   1464  HB2 GLU X  92     128.738 103.543 215.590  0.00  0.00            
ATOM   1465  HB3 GLU X  92     130.475 103.529 215.915  0.00  0.00            
ATOM   1466  CG  GLU X  92     129.478 104.805 217.169  0.00  0.00            
ATOM   1467  HG2 GLU X  92     128.728 105.595 217.140  0.00  0.00            
ATOM   1468  HG3 GLU X  92     128.987 104.085 217.824  0.00  0.00            
ATOM   1469  CD  GLU X  92     130.869 105.106 217.694  0.00  0.00            
ATOM   1470  OE1 GLU X  92     131.104 104.951 218.928  0.00  0.00            
ATOM   1471  OE2 GLU X  92     131.704 105.710 216.974  0.00  0.00            
ATOM   1472  C   GLU X  92     129.931 104.330 213.414  0.00  0.00            
ATOM   1473  O   GLU X  92     131.043 103.891 213.112  0.00  0.00            
ATOM   1474  N   GLU X  93     128.847 104.065 212.684  0.00  0.00            
ATOM   1475  H   GLU X  93     128.028 104.615 212.900  0.00  0.00            
ATOM   1476  CA  GLU X  93     128.856 103.547 211.281  0.00  0.00            
ATOM   1477  HA  GLU X  93     129.407 102.613 211.169  0.00  0.00            
ATOM   1478  CB  GLU X  93     127.464 103.136 210.899  0.00  0.00            
ATOM   1479  HB2 GLU X  93     126.996 104.104 210.719  0.00  0.00            
ATOM   1480  HB3 GLU X  93     127.508 102.513 210.006  0.00  0.00            
ATOM   1481  CG  GLU X  93     126.528 102.464 211.973  0.00  0.00            
ATOM   1482  HG2 GLU X  93     126.480 103.038 212.899  0.00  0.00            
ATOM   1483  HG3 GLU X  93     125.514 102.559 211.587  0.00  0.00            
ATOM   1484  CD  GLU X  93     126.898 101.018 212.069  0.00  0.00            
ATOM   1485  OE1 GLU X  93     127.904 100.647 212.720  0.00  0.00            
ATOM   1486  OE2 GLU X  93     126.011 100.231 211.647  0.00  0.00            
ATOM   1487  C   GLU X  93     129.457 104.668 210.288  0.00  0.00            
ATOM   1488  O   GLU X  93     130.509 104.356 209.704  0.00  0.00            
ATOM   1489  N   PHE X  94     128.878 105.925 210.306  0.00  0.00            
ATOM   1490  H   PHE X  94     128.042 105.983 210.869  0.00  0.00            
ATOM   1491  CA  PHE X  94     129.375 106.994 209.448  0.00  0.00            
ATOM   1492  HA  PHE X  94     129.561 106.545 208.472  0.00  0.00            
ATOM   1493  CB  PHE X  94     128.172 107.997 209.332  0.00  0.00            
ATOM   1494  HB2 PHE X  94     127.739 108.154 210.319  0.00  0.00            
ATOM   1495  HB3 PHE X  94     128.584 108.978 209.095  0.00  0.00            
ATOM   1496  CG  PHE X  94     127.136 107.559 208.307  0.00  0.00            
ATOM   1497  CD1 PHE X  94     126.319 106.337 208.461  0.00  0.00            
ATOM   1498  HD1 PHE X  94     126.590 105.689 209.281  0.00  0.00            
ATOM   1499  CE1 PHE X  94     125.427 105.983 207.459  0.00  0.00            
ATOM   1500  HE1 PHE X  94     124.855 105.094 207.679  0.00  0.00            
ATOM   1501  CZ  PHE X  94     125.374 106.723 206.275  0.00  0.00            
ATOM   1502  HZ  PHE X  94     124.707 106.537 205.446  0.00  0.00            
ATOM   1503  CE2 PHE X  94     126.138 107.930 206.164  0.00  0.00            
ATOM   1504  HE2 PHE X  94     126.018 108.518 205.266  0.00  0.00            
ATOM   1505  CD2 PHE X  94     127.014 108.297 207.128  0.00  0.00            
ATOM   1506  HD2 PHE X  94     127.596 109.197 206.996  0.00  0.00            
ATOM   1507  C   PHE X  94     130.687 107.636 209.964  0.00  0.00            
ATOM   1508  O   PHE X  94     130.951 108.779 209.616  0.00  0.00            
ATOM   1509  N   SER X  95     131.469 106.894 210.830  0.00  0.00            
ATOM   1510  H   SER X  95     131.276 105.914 210.976  0.00  0.00            
ATOM   1511  CA  SER X  95     132.598 107.438 211.609  0.00  0.00            
ATOM   1512  HA  SER X  95     132.297 108.323 212.170  0.00  0.00            
ATOM   1513  CB  SER X  95     133.135 106.420 212.520  0.00  0.00            
ATOM   1514  HB2 SER X  95     132.297 105.996 213.074  0.00  0.00            
ATOM   1515  HB3 SER X  95     133.513 105.578 211.941  0.00  0.00            
ATOM   1516  OG  SER X  95     134.205 106.806 213.294  0.00  0.00            
ATOM   1517  HG  SER X  95     133.820 107.260 214.048  0.00  0.00            
ATOM   1518  C   SER X  95     133.773 107.849 210.645  0.00  0.00            
ATOM   1519  O   SER X  95     134.519 108.772 210.972  0.00  0.00            
ATOM   1520  N   GLY X  96     133.949 107.178 209.521  0.00  0.00            
ATOM   1521  H   GLY X  96     133.283 106.469 209.252  0.00  0.00            
ATOM   1522  CA  GLY X  96     135.107 107.284 208.718  0.00  0.00            
ATOM   1523  HA2 GLY X  96     136.011 107.246 209.325  0.00  0.00            
ATOM   1524  HA3 GLY X  96     135.173 106.511 207.952  0.00  0.00            
ATOM   1525  C   GLY X  96     135.252 108.650 208.070  0.00  0.00            
ATOM   1526  O   GLY X  96     134.451 109.556 208.158  0.00  0.00            
ATOM   1527  N   ARG X  97     136.280 108.866 207.281  0.00  0.00            
ATOM   1528  H   ARG X  97     136.996 108.180 207.090  0.00  0.00            
ATOM   1529  CA  ARG X  97     136.566 110.101 206.542  0.00  0.00            
ATOM   1530  HA  ARG X  97     135.627 110.655 206.538  0.00  0.00            
ATOM   1531  CB  ARG X  97     137.718 110.836 207.135  0.00  0.00            
ATOM   1532  HB2 ARG X  97     138.496 110.108 207.365  0.00  0.00            
ATOM   1533  HB3 ARG X  97     138.074 111.530 206.374  0.00  0.00            
ATOM   1534  CG  ARG X  97     137.353 111.599 208.357  0.00  0.00            
ATOM   1535  HG2 ARG X  97     136.829 111.028 209.124  0.00  0.00            
ATOM   1536  HG3 ARG X  97     138.275 111.954 208.818  0.00  0.00            
ATOM   1537  CD  ARG X  97     136.476 112.897 208.072  0.00  0.00            
ATOM   1538  HD2 ARG X  97     136.885 113.410 207.202  0.00  0.00            
ATOM   1539  HD3 ARG X  97     135.490 112.469 207.895  0.00  0.00            
ATOM   1540  NE  ARG X  97     136.354 113.709 209.338  0.00  0.00            
ATOM   1541  HE  ARG X  97     137.189 113.840 209.891  0.00  0.00            
ATOM   1542  CZ  ARG X  97     135.301 114.411 209.635  0.00  0.00            
ATOM   1543  NH1 ARG X  97     134.199 114.399 208.855  0.00  0.00            
ATOM   1544 HH11 ARG X  97     134.126 113.712 208.118  0.00  0.00            
ATOM   1545 HH12 ARG X  97     133.411 114.968 209.128  0.00  0.00            
ATOM   1546  NH2 ARG X  97     135.310 115.276 210.638  0.00  0.00            
ATOM   1547 HH21 ARG X  97     136.162 115.486 211.138  0.00  0.00            
ATOM   1548 HH22 ARG X  97     134.452 115.777 210.822  0.00  0.00            
ATOM   1549  C   ARG X  97     136.842 109.645 205.168  0.00  0.00            
ATOM   1550  O   ARG X  97     137.428 108.578 204.845  0.00  0.00            
ATOM   1551  N   GLY X  98     136.451 110.510 204.286  0.00  0.00            
ATOM   1552  H   GLY X  98     135.903 111.287 204.627  0.00  0.00            
ATOM   1553  CA  GLY X  98     136.587 110.490 202.882  0.00  0.00            
ATOM   1554  HA2 GLY X  98     136.733 109.451 202.586  0.00  0.00            
ATOM   1555  HA3 GLY X  98     135.688 110.931 202.453  0.00  0.00            
ATOM   1556  C   GLY X  98     137.770 111.294 202.234  0.00  0.00            
ATOM   1557  O   GLY X  98     137.613 111.934 201.217  0.00  0.00            
ATOM   1558  N   HIE X  99     138.904 111.414 202.924  0.00  0.00            
ATOM   1559  H   HIE X  99     139.053 110.697 203.619  0.00  0.00            
ATOM   1560  CA  HIE X  99     140.002 112.363 202.810  0.00  0.00            
ATOM   1561  HA  HIE X  99     139.564 113.360 202.756  0.00  0.00            
ATOM   1562  CB  HIE X  99     140.785 112.240 204.099  0.00  0.00            
ATOM   1563  HB2 HIE X  99     141.609 112.947 204.005  0.00  0.00            
ATOM   1564  HB3 HIE X  99     140.170 112.604 204.922  0.00  0.00            
ATOM   1565  CG  HIE X  99     141.470 111.011 204.378  0.00  0.00            
ATOM   1566  ND1 HIE X  99     140.899 109.940 205.116  0.00  0.00            
ATOM   1567  CE1 HIE X  99     141.862 109.037 205.305  0.00  0.00            
ATOM   1568  HE1 HIE X  99     141.723 108.106 205.834  0.00  0.00            
ATOM   1569  NE2 HIE X  99     142.969 109.431 204.691  0.00  0.00            
ATOM   1570  HE2 HIE X  99     143.798 108.862 204.603  0.00  0.00            
ATOM   1571  CD2 HIE X  99     142.734 110.604 203.995  0.00  0.00            
ATOM   1572  HD2 HIE X  99     143.478 111.070 203.366  0.00  0.00            
ATOM   1573  C   HIE X  99     140.842 112.313 201.590  0.00  0.00            
ATOM   1574  O   HIE X  99     141.167 111.255 201.097  0.00  0.00            
ATOM   1575  N   PHE X 100     141.213 113.472 201.082  0.00  0.00            
ATOM   1576  H   PHE X 100     140.983 114.337 201.550  0.00  0.00            
ATOM   1577  CA  PHE X 100     141.918 113.600 199.788  0.00  0.00            
ATOM   1578  HA  PHE X 100     141.280 113.322 198.949  0.00  0.00            
ATOM   1579  CB  PHE X 100     142.318 115.101 199.649  0.00  0.00            
ATOM   1580  HB2 PHE X 100     143.096 115.437 200.335  0.00  0.00            
ATOM   1581  HB3 PHE X 100     142.849 115.081 198.697  0.00  0.00            
ATOM   1582  CG  PHE X 100     141.275 116.200 199.510  0.00  0.00            
ATOM   1583  CD1 PHE X 100     141.709 117.499 199.127  0.00  0.00            
ATOM   1584  HD1 PHE X 100     142.771 117.634 198.984  0.00  0.00            
ATOM   1585  CE1 PHE X 100     140.867 118.508 198.705  0.00  0.00            
ATOM   1586  HE1 PHE X 100     141.173 119.472 198.326  0.00  0.00            
ATOM   1587  CZ  PHE X 100     139.486 118.197 198.776  0.00  0.00            
ATOM   1588  HZ  PHE X 100     138.804 118.950 198.411  0.00  0.00            
ATOM   1589  CE2 PHE X 100     139.019 116.924 199.212  0.00  0.00            
ATOM   1590  HE2 PHE X 100     137.964 116.699 199.171  0.00  0.00            
ATOM   1591  CD2 PHE X 100     139.901 115.885 199.535  0.00  0.00            
ATOM   1592  HD2 PHE X 100     139.456 114.904 199.617  0.00  0.00            
ATOM   1593  C   PHE X 100     143.296 112.920 199.825  0.00  0.00            
ATOM   1594  O   PHE X 100     143.940 112.938 200.895  0.00  0.00            
ATOM   1595  N   PRO X 101     143.837 112.570 198.702  0.00  0.00            
ATOM   1596  CD  PRO X 101     143.127 112.558 197.386  0.00  0.00            
ATOM   1597  HD2 PRO X 101     143.240 113.538 196.922  0.00  0.00            
ATOM   1598  HD3 PRO X 101     142.122 112.147 197.479  0.00  0.00            
ATOM   1599  CG  PRO X 101     143.965 111.526 196.574  0.00  0.00            
ATOM   1600  HG2 PRO X 101     143.836 111.512 195.492  0.00  0.00            
ATOM   1601  HG3 PRO X 101     143.850 110.595 197.130  0.00  0.00            
ATOM   1602  CB  PRO X 101     145.395 111.924 196.971  0.00  0.00            
ATOM   1603  HB2 PRO X 101     145.622 112.871 196.481  0.00  0.00            
ATOM   1604  HB3 PRO X 101     146.036 111.075 196.733  0.00  0.00            
ATOM   1605  CA  PRO X 101     145.212 112.113 198.540  0.00  0.00            
ATOM   1606  HA  PRO X 101     145.203 111.152 199.056  0.00  0.00            
ATOM   1607  C   PRO X 101     146.229 113.154 199.036  0.00  0.00            
ATOM   1608  O   PRO X 101     147.156 112.785 199.792  0.00  0.00            
ATOM   1609  N   LEU X 102     145.950 114.446 198.704  0.00  0.00            
ATOM   1610  H   LEU X 102     145.233 114.630 198.017  0.00  0.00            
ATOM   1611  CA  LEU X 102     146.646 115.548 199.340  0.00  0.00            
ATOM   1612  HA  LEU X 102     147.700 115.563 199.063  0.00  0.00            
ATOM   1613  CB  LEU X 102     146.053 116.796 198.667  0.00  0.00            
ATOM   1614  HB2 LEU X 102     146.358 116.754 197.621  0.00  0.00            
ATOM   1615  HB3 LEU X 102     144.966 116.716 198.678  0.00  0.00            
ATOM   1616  CG  LEU X 102     146.574 118.190 199.171  0.00  0.00            
ATOM   1617  HG  LEU X 102     147.644 118.162 199.376  0.00  0.00            
ATOM   1618  CD1 LEU X 102     146.294 119.140 198.059  0.00  0.00            
ATOM   1619 HD11 LEU X 102     146.268 120.124 198.527  0.00  0.00            
ATOM   1620 HD12 LEU X 102     145.338 118.816 197.646  0.00  0.00            
ATOM   1621 HD13 LEU X 102     147.073 119.087 197.298  0.00  0.00            
ATOM   1622  CD2 LEU X 102     145.777 118.698 200.470  0.00  0.00            
ATOM   1623 HD21 LEU X 102     146.140 119.715 200.618  0.00  0.00            
ATOM   1624 HD22 LEU X 102     144.690 118.692 200.393  0.00  0.00            
ATOM   1625 HD23 LEU X 102     146.202 118.210 201.347  0.00  0.00            
ATOM   1626  C   LEU X 102     146.697 115.640 200.874  0.00  0.00            
ATOM   1627  O   LEU X 102     147.707 115.959 201.485  0.00  0.00            
ATOM   1628  N   ALA X 103     145.625 115.202 201.575  0.00  0.00            
ATOM   1629  H   ALA X 103     144.764 115.157 201.049  0.00  0.00            
ATOM   1630  CA  ALA X 103     145.575 115.122 203.001  0.00  0.00            
ATOM   1631  HA  ALA X 103     146.037 116.043 203.357  0.00  0.00            
ATOM   1632  CB  ALA X 103     144.113 115.207 203.584  0.00  0.00            
ATOM   1633  HB1 ALA X 103     144.071 115.155 204.672  0.00  0.00            
ATOM   1634  HB2 ALA X 103     143.515 114.373 203.216  0.00  0.00            
ATOM   1635  HB3 ALA X 103     143.658 116.147 203.272  0.00  0.00            
ATOM   1636  C   ALA X 103     146.331 113.862 203.497  0.00  0.00            
ATOM   1637  O   ALA X 103     147.010 113.911 204.475  0.00  0.00            
ATOM   1638  N   GLU X 104     146.257 112.752 202.730  0.00  0.00            
ATOM   1639  H   GLU X 104     145.836 112.808 201.813  0.00  0.00            
ATOM   1640  CA  GLU X 104     146.768 111.389 202.989  0.00  0.00            
ATOM   1641  HA  GLU X 104     146.364 111.148 203.972  0.00  0.00            
ATOM   1642  CB  GLU X 104     146.174 110.333 201.992  0.00  0.00            
ATOM   1643  HB2 GLU X 104     145.091 110.424 202.081  0.00  0.00            
ATOM   1644  HB3 GLU X 104     146.492 110.749 201.036  0.00  0.00            
ATOM   1645  CG  GLU X 104     146.696 108.906 202.036  0.00  0.00            
ATOM   1646  HG2 GLU X 104     146.311 108.256 201.250  0.00  0.00            
ATOM   1647  HG3 GLU X 104     147.769 108.783 201.892  0.00  0.00            
ATOM   1648  CD  GLU X 104     146.380 108.221 203.390  0.00  0.00            
ATOM   1649  OE1 GLU X 104     147.183 107.284 203.726  0.00  0.00            
ATOM   1650  OE2 GLU X 104     145.413 108.456 204.165  0.00  0.00            
ATOM   1651  C   GLU X 104     148.298 111.181 203.092  0.00  0.00            
ATOM   1652  O   GLU X 104     148.836 110.817 204.130  0.00  0.00            
ATOM   1653  N   ARG X 105     148.949 111.545 201.994  0.00  0.00            
ATOM   1654  H   ARG X 105     148.389 111.879 201.223  0.00  0.00            
ATOM   1655  CA  ARG X 105     150.343 111.623 201.826  0.00  0.00            
ATOM   1656  HA  ARG X 105     150.699 110.607 202.002  0.00  0.00            
ATOM   1657  CB  ARG X 105     150.721 112.101 200.389  0.00  0.00            
ATOM   1658  HB2 ARG X 105     150.194 111.492 199.654  0.00  0.00            
ATOM   1659  HB3 ARG X 105     150.338 113.111 200.240  0.00  0.00            
ATOM   1660  CG  ARG X 105     152.213 112.113 200.046  0.00  0.00            
ATOM   1661  HG2 ARG X 105     152.212 112.658 199.102  0.00  0.00            
ATOM   1662  HG3 ARG X 105     152.773 112.594 200.848  0.00  0.00            
ATOM   1663  CD  ARG X 105     152.857 110.783 199.872  0.00  0.00            
ATOM   1664  HD2 ARG X 105     153.902 110.993 199.642  0.00  0.00            
ATOM   1665  HD3 ARG X 105     152.927 110.301 200.847  0.00  0.00            
ATOM   1666  NE  ARG X 105     152.293 109.784 198.886  0.00  0.00            
ATOM   1667  HE  ARG X 105     151.401 109.378 199.130  0.00  0.00            
ATOM   1668  CZ  ARG X 105     152.858 109.375 197.760  0.00  0.00            
ATOM   1669  NH1 ARG X 105     153.951 109.842 197.294  0.00  0.00            
ATOM   1670 HH11 ARG X 105     154.363 110.634 197.766  0.00  0.00            
ATOM   1671 HH12 ARG X 105     154.206 109.694 196.328  0.00  0.00            
ATOM   1672  NH2 ARG X 105     152.252 108.529 197.063  0.00  0.00            
ATOM   1673 HH21 ARG X 105     151.498 108.019 197.501  0.00  0.00            
ATOM   1674 HH22 ARG X 105     152.747 108.184 196.253  0.00  0.00            
ATOM   1675  C   ARG X 105     151.047 112.449 202.900  0.00  0.00            
ATOM   1676  O   ARG X 105     152.010 112.017 203.546  0.00  0.00            
ATOM   1677  N   ALA X 106     150.429 113.567 203.230  0.00  0.00            
ATOM   1678  H   ALA X 106     149.472 113.715 202.943  0.00  0.00            
ATOM   1679  CA  ALA X 106     150.871 114.429 204.278  0.00  0.00            
ATOM   1680  HA  ALA X 106     151.955 114.451 204.167  0.00  0.00            
ATOM   1681  CB  ALA X 106     150.285 115.783 204.117  0.00  0.00            
ATOM   1682  HB1 ALA X 106     149.236 115.921 204.380  0.00  0.00            
ATOM   1683  HB2 ALA X 106     150.375 116.002 203.053  0.00  0.00            
ATOM   1684  HB3 ALA X 106     150.983 116.431 204.647  0.00  0.00            
ATOM   1685  C   ALA X 106     150.607 113.841 205.655  0.00  0.00            
ATOM   1686  O   ALA X 106     151.517 113.828 206.504  0.00  0.00            
ATOM   1687  N   ASN X 107     149.359 113.382 205.976  0.00  0.00            
ATOM   1688  H   ASN X 107     148.632 113.410 205.274  0.00  0.00            
ATOM   1689  CA  ASN X 107     149.010 113.028 207.308  0.00  0.00            
ATOM   1690  HA  ASN X 107     149.582 113.730 207.916  0.00  0.00            
ATOM   1691  CB  ASN X 107     147.593 113.572 207.782  0.00  0.00            
ATOM   1692  HB2 ASN X 107     147.650 113.711 208.862  0.00  0.00            
ATOM   1693  HB3 ASN X 107     147.299 114.507 207.305  0.00  0.00            
ATOM   1694  CG  ASN X 107     146.477 112.521 207.642  0.00  0.00            
ATOM   1695  OD1 ASN X 107     146.508 111.552 206.911  0.00  0.00            
ATOM   1696  ND2 ASN X 107     145.452 112.661 208.426  0.00  0.00            
ATOM   1697 HD21 ASN X 107     145.649 113.284 209.196  0.00  0.00            
ATOM   1698 HD22 ASN X 107     144.621 112.088 208.388  0.00  0.00            
ATOM   1699  C   ASN X 107     149.337 111.686 207.753  0.00  0.00            
ATOM   1700  O   ASN X 107     149.407 111.499 208.975  0.00  0.00            
ATOM   1701  N   ARG X 108     149.520 110.675 206.884  0.00  0.00            
ATOM   1702  H   ARG X 108     149.337 110.774 205.896  0.00  0.00            
ATOM   1703  CA  ARG X 108     149.786 109.264 207.215  0.00  0.00            
ATOM   1704  HA  ARG X 108     149.502 108.762 206.290  0.00  0.00            
ATOM   1705  CB  ARG X 108     151.244 108.970 207.319  0.00  0.00            
ATOM   1706  HB2 ARG X 108     151.575 109.350 208.285  0.00  0.00            
ATOM   1707  HB3 ARG X 108     151.307 107.883 207.375  0.00  0.00            
ATOM   1708  CG  ARG X 108     152.261 109.410 206.246  0.00  0.00            
ATOM   1709  HG2 ARG X 108     153.061 108.672 206.306  0.00  0.00            
ATOM   1710  HG3 ARG X 108     151.875 109.418 205.226  0.00  0.00            
ATOM   1711  CD  ARG X 108     152.813 110.787 206.571  0.00  0.00            
ATOM   1712  HD2 ARG X 108     153.492 111.109 205.781  0.00  0.00            
ATOM   1713  HD3 ARG X 108     152.002 111.512 206.633  0.00  0.00            
ATOM   1714  NE  ARG X 108     153.726 110.833 207.741  0.00  0.00            
ATOM   1715  HE  ARG X 108     154.296 110.010 207.874  0.00  0.00            
ATOM   1716  CZ  ARG X 108     153.775 111.766 208.693  0.00  0.00            
ATOM   1717  NH1 ARG X 108     153.177 112.922 208.543  0.00  0.00            
ATOM   1718 HH11 ARG X 108     152.595 113.092 207.736  0.00  0.00            
ATOM   1719 HH12 ARG X 108     153.443 113.558 209.282  0.00  0.00            
ATOM   1720  NH2 ARG X 108     154.527 111.490 209.727  0.00  0.00            
ATOM   1721 HH21 ARG X 108     155.052 110.627 209.705  0.00  0.00            
ATOM   1722 HH22 ARG X 108     154.661 112.209 210.423  0.00  0.00            
ATOM   1723  C   ARG X 108     148.914 108.558 208.291  0.00  0.00            
ATOM   1724  O   ARG X 108     149.228 107.454 208.697  0.00  0.00            
ATOM   1725  N   GLY X 109     147.780 109.173 208.676  0.00  0.00            
ATOM   1726  H   GLY X 109     147.725 110.121 208.333  0.00  0.00            
ATOM   1727  CA  GLY X 109     146.866 108.678 209.652  0.00  0.00            
ATOM   1728  HA2 GLY X 109     145.891 108.580 209.175  0.00  0.00            
ATOM   1729  HA3 GLY X 109     147.173 107.697 210.017  0.00  0.00            
ATOM   1730  C   GLY X 109     146.722 109.598 210.810  0.00  0.00            
ATOM   1731  O   GLY X 109     145.776 109.451 211.605  0.00  0.00            
ATOM   1732  N   PHE X 110     147.650 110.529 211.048  0.00  0.00            
ATOM   1733  H   PHE X 110     148.417 110.777 210.440  0.00  0.00            
ATOM   1734  CA  PHE X 110     147.744 111.357 212.237  0.00  0.00            
ATOM   1735  HA  PHE X 110     147.542 110.723 213.100  0.00  0.00            
ATOM   1736  CB  PHE X 110     149.209 111.874 212.290  0.00  0.00            
ATOM   1737  HB2 PHE X 110     149.474 112.587 211.510  0.00  0.00            
ATOM   1738  HB3 PHE X 110     149.148 112.459 213.208  0.00  0.00            
ATOM   1739  CG  PHE X 110     150.207 110.710 212.423  0.00  0.00            
ATOM   1740  CD1 PHE X 110     150.186 109.849 213.546  0.00  0.00            
ATOM   1741  HD1 PHE X 110     149.333 109.927 214.205  0.00  0.00            
ATOM   1742  CE1 PHE X 110     151.231 109.030 213.836  0.00  0.00            
ATOM   1743  HE1 PHE X 110     151.365 108.581 214.809  0.00  0.00            
ATOM   1744  CZ  PHE X 110     152.293 108.915 212.939  0.00  0.00            
ATOM   1745  HZ  PHE X 110     153.105 108.240 213.163  0.00  0.00            
ATOM   1746  CE2 PHE X 110     152.243 109.607 211.712  0.00  0.00            
ATOM   1747  HE2 PHE X 110     152.968 109.487 210.920  0.00  0.00            
ATOM   1748  CD2 PHE X 110     151.217 110.545 211.464  0.00  0.00            
ATOM   1749  HD2 PHE X 110     151.349 111.222 210.633  0.00  0.00            
ATOM   1750  C   PHE X 110     146.756 112.554 212.381  0.00  0.00            
ATOM   1751  O   PHE X 110     146.272 113.031 211.333  0.00  0.00            
ATOM   1752  N   GLY X 111     146.564 113.005 213.546  0.00  0.00            
ATOM   1753  H   GLY X 111     146.986 112.533 214.333  0.00  0.00            
ATOM   1754  CA  GLY X 111     145.864 114.234 213.937  0.00  0.00            
ATOM   1755  HA2 GLY X 111     146.471 114.522 214.796  0.00  0.00            
ATOM   1756  HA3 GLY X 111     145.782 114.931 213.104  0.00  0.00            
ATOM   1757  C   GLY X 111     144.500 114.036 214.620  0.00  0.00            
ATOM   1758  O   GLY X 111     144.322 113.123 215.422  0.00  0.00            
ATOM   1759  N   ILE X 112     143.477 114.800 214.195  0.00  0.00            
ATOM   1760  H   ILE X 112     143.728 115.656 213.721  0.00  0.00            
ATOM   1761  CA  ILE X 112     142.069 114.498 214.390  0.00  0.00            
ATOM   1762  HA  ILE X 112     141.849 113.545 214.872  0.00  0.00            
ATOM   1763  CB  ILE X 112     141.566 115.576 215.344  0.00  0.00            
ATOM   1764  HB  ILE X 112     141.497 116.463 214.715  0.00  0.00            
ATOM   1765  CG2 ILE X 112     140.127 115.307 215.947  0.00  0.00            
ATOM   1766 HG21 ILE X 112     140.231 114.525 216.698  0.00  0.00            
ATOM   1767 HG22 ILE X 112     139.369 114.955 215.248  0.00  0.00            
ATOM   1768 HG23 ILE X 112     139.727 116.216 216.396  0.00  0.00            
ATOM   1769  CG1 ILE X 112     142.430 115.919 216.632  0.00  0.00            
ATOM   1770 HG12 ILE X 112     142.303 115.298 217.519  0.00  0.00            
ATOM   1771 HG13 ILE X 112     143.487 115.862 216.369  0.00  0.00            
ATOM   1772  CD1 ILE X 112     142.322 117.431 216.901  0.00  0.00            
ATOM   1773 HD11 ILE X 112     141.306 117.742 217.146  0.00  0.00            
ATOM   1774 HD12 ILE X 112     142.810 118.056 216.154  0.00  0.00            
ATOM   1775 HD13 ILE X 112     142.804 117.611 217.862  0.00  0.00            
ATOM   1776  C   ILE X 112     141.168 114.609 213.175  0.00  0.00            
ATOM   1777  O   ILE X 112     140.326 113.684 212.995  0.00  0.00            
ATOM   1778  N   VAL X 113     141.344 115.558 212.235  0.00  0.00            
ATOM   1779  H   VAL X 113     142.044 116.283 212.309  0.00  0.00            
ATOM   1780  CA  VAL X 113     140.296 115.835 211.224  0.00  0.00            
ATOM   1781  HA  VAL X 113     139.346 116.108 211.683  0.00  0.00            
ATOM   1782  CB  VAL X 113     140.744 117.131 210.466  0.00  0.00            
ATOM   1783  HB  VAL X 113     141.732 116.938 210.046  0.00  0.00            
ATOM   1784  CG1 VAL X 113     139.753 117.575 209.308  0.00  0.00            
ATOM   1785 HG11 VAL X 113     138.726 117.665 209.662  0.00  0.00            
ATOM   1786 HG12 VAL X 113     140.045 118.571 208.975  0.00  0.00            
ATOM   1787 HG13 VAL X 113     139.812 116.878 208.472  0.00  0.00            
ATOM   1788  CG2 VAL X 113     140.730 118.346 211.443  0.00  0.00            
ATOM   1789 HG21 VAL X 113     139.679 118.483 211.698  0.00  0.00            
ATOM   1790 HG22 VAL X 113     141.199 119.221 210.992  0.00  0.00            
ATOM   1791 HG23 VAL X 113     141.312 118.088 212.327  0.00  0.00            
ATOM   1792  C   VAL X 113     140.071 114.642 210.269  0.00  0.00            
ATOM   1793  O   VAL X 113     138.922 114.226 210.073  0.00  0.00            
ATOM   1794  N   PHE X 114     141.200 114.122 209.719  0.00  0.00            
ATOM   1795  H   PHE X 114     142.111 114.553 209.776  0.00  0.00            
ATOM   1796  CA  PHE X 114     141.319 112.946 208.851  0.00  0.00            
ATOM   1797  HA  PHE X 114     140.320 112.509 208.830  0.00  0.00            
ATOM   1798  CB  PHE X 114     141.762 113.381 207.469  0.00  0.00            
ATOM   1799  HB2 PHE X 114     142.851 113.406 207.435  0.00  0.00            
ATOM   1800  HB3 PHE X 114     141.397 112.590 206.814  0.00  0.00            
ATOM   1801  CG  PHE X 114     141.131 114.624 206.880  0.00  0.00            
ATOM   1802  CD1 PHE X 114     139.727 114.664 206.551  0.00  0.00            
ATOM   1803  HD1 PHE X 114     139.098 113.817 206.785  0.00  0.00            
ATOM   1804  CE1 PHE X 114     139.188 115.843 205.912  0.00  0.00            
ATOM   1805  HE1 PHE X 114     138.131 115.793 205.691  0.00  0.00            
ATOM   1806  CZ  PHE X 114     139.978 116.989 205.769  0.00  0.00            
ATOM   1807  HZ  PHE X 114     139.591 117.888 205.312  0.00  0.00            
ATOM   1808  CE2 PHE X 114     141.359 116.956 206.096  0.00  0.00            
ATOM   1809  HE2 PHE X 114     142.016 117.801 205.947  0.00  0.00            
ATOM   1810  CD2 PHE X 114     141.921 115.758 206.645  0.00  0.00            
ATOM   1811  HD2 PHE X 114     142.936 115.675 207.005  0.00  0.00            
ATOM   1812  C   PHE X 114     142.117 111.724 209.430  0.00  0.00            
ATOM   1813  O   PHE X 114     142.748 110.900 208.712  0.00  0.00            
ATOM   1814  N   SER X 115     142.129 111.747 210.787  0.00  0.00            
ATOM   1815  H   SER X 115     141.693 112.534 211.246  0.00  0.00            
ATOM   1816  CA  SER X 115     142.501 110.552 211.509  0.00  0.00            
ATOM   1817  HA  SER X 115     143.301 110.024 210.990  0.00  0.00            
ATOM   1818  CB  SER X 115     143.044 111.014 212.843  0.00  0.00            
ATOM   1819  HB2 SER X 115     143.913 111.661 212.727  0.00  0.00            
ATOM   1820  HB3 SER X 115     142.225 111.529 213.346  0.00  0.00            
ATOM   1821  OG  SER X 115     143.453 109.858 213.542  0.00  0.00            
ATOM   1822  HG  SER X 115     144.272 109.605 213.109  0.00  0.00            
ATOM   1823  C   SER X 115     141.280 109.608 211.656  0.00  0.00            
ATOM   1824  O   SER X 115     140.145 110.111 211.504  0.00  0.00            
ATOM   1825  N   ASN X 116     141.516 108.300 211.914  0.00  0.00            
ATOM   1826  H   ASN X 116     142.471 108.010 212.071  0.00  0.00            
ATOM   1827  CA  ASN X 116     140.380 107.385 211.806  0.00  0.00            
ATOM   1828  HA  ASN X 116     139.414 107.863 211.969  0.00  0.00            
ATOM   1829  CB  ASN X 116     140.370 106.863 210.354  0.00  0.00            
ATOM   1830  HB2 ASN X 116     141.401 106.719 210.032  0.00  0.00            
ATOM   1831  HB3 ASN X 116     139.818 105.939 210.183  0.00  0.00            
ATOM   1832  CG  ASN X 116     139.772 107.797 209.364  0.00  0.00            
ATOM   1833  OD1 ASN X 116     138.572 108.068 209.345  0.00  0.00            
ATOM   1834  ND2 ASN X 116     140.571 108.238 208.436  0.00  0.00            
ATOM   1835 HD21 ASN X 116     141.571 108.154 208.550  0.00  0.00            
ATOM   1836 HD22 ASN X 116     140.235 108.895 207.747  0.00  0.00            
ATOM   1837  C   ASN X 116     140.518 106.334 212.957  0.00  0.00            
ATOM   1838  O   ASN X 116     141.604 106.038 213.454  0.00  0.00            
ATOM   1839  N   GLY X 117     139.332 105.835 213.357  0.00  0.00            
ATOM   1840  H   GLY X 117     138.530 106.164 212.838  0.00  0.00            
ATOM   1841  CA  GLY X 117     139.063 104.720 214.358  0.00  0.00            
ATOM   1842  HA2 GLY X 117     137.979 104.613 214.370  0.00  0.00            
ATOM   1843  HA3 GLY X 117     139.395 103.744 214.006  0.00  0.00            
ATOM   1844  C   GLY X 117     139.724 104.972 215.769  0.00  0.00            
ATOM   1845  O   GLY X 117     139.558 106.064 216.340  0.00  0.00            
ATOM   1846  N   LYS X 118     140.404 104.026 216.399  0.00  0.00            
ATOM   1847  H   LYS X 118     140.357 103.055 216.123  0.00  0.00            
ATOM   1848  CA  LYS X 118     141.071 104.225 217.636  0.00  0.00            
ATOM   1849  HA  LYS X 118     140.284 104.430 218.362  0.00  0.00            
ATOM   1850  CB  LYS X 118     141.576 102.839 217.991  0.00  0.00            
ATOM   1851  HB2 LYS X 118     140.735 102.152 218.083  0.00  0.00            
ATOM   1852  HB3 LYS X 118     142.270 102.514 217.216  0.00  0.00            
ATOM   1853  CG  LYS X 118     142.219 102.827 219.369  0.00  0.00            
ATOM   1854  HG2 LYS X 118     142.493 101.782 219.509  0.00  0.00            
ATOM   1855  HG3 LYS X 118     143.119 103.442 219.350  0.00  0.00            
ATOM   1856  CD  LYS X 118     141.251 103.167 220.474  0.00  0.00            
ATOM   1857  HD2 LYS X 118     140.933 104.210 220.497  0.00  0.00            
ATOM   1858  HD3 LYS X 118     140.297 102.687 220.257  0.00  0.00            
ATOM   1859  CE  LYS X 118     141.751 102.747 221.785  0.00  0.00            
ATOM   1860  HE2 LYS X 118     142.664 103.232 222.130  0.00  0.00            
ATOM   1861  HE3 LYS X 118     141.002 103.125 222.481  0.00  0.00            
ATOM   1862  NZ  LYS X 118     141.874 101.270 221.874  0.00  0.00            
ATOM   1863  HZ1 LYS X 118     141.219 100.632 221.446  0.00  0.00            
ATOM   1864  HZ2 LYS X 118     141.893 101.087 222.867  0.00  0.00            
ATOM   1865  HZ3 LYS X 118     142.784 100.991 221.537  0.00  0.00            
ATOM   1866  C   LYS X 118     142.146 105.341 217.691  0.00  0.00            
ATOM   1867  O   LYS X 118     142.159 106.003 218.764  0.00  0.00            
ATOM   1868  N   ARG X 119     142.938 105.532 216.591  0.00  0.00            
ATOM   1869  H   ARG X 119     142.738 104.860 215.864  0.00  0.00            
ATOM   1870  CA  ARG X 119     143.996 106.571 216.441  0.00  0.00            
ATOM   1871  HA  ARG X 119     144.532 106.239 217.331  0.00  0.00            
ATOM   1872  CB  ARG X 119     144.802 106.256 215.150  0.00  0.00            
ATOM   1873  HB2 ARG X 119     144.878 105.206 214.870  0.00  0.00            
ATOM   1874  HB3 ARG X 119     144.308 106.846 214.378  0.00  0.00            
ATOM   1875  CG  ARG X 119     146.291 106.760 215.300  0.00  0.00            
ATOM   1876  HG2 ARG X 119     146.435 107.376 216.188  0.00  0.00            
ATOM   1877  HG3 ARG X 119     146.952 105.894 215.306  0.00  0.00            
ATOM   1878  CD  ARG X 119     146.659 107.617 214.094  0.00  0.00            
ATOM   1879  HD2 ARG X 119     145.973 108.455 214.215  0.00  0.00            
ATOM   1880  HD3 ARG X 119     147.717 107.826 214.255  0.00  0.00            
ATOM   1881  NE  ARG X 119     146.493 106.831 212.873  0.00  0.00            
ATOM   1882  HE  ARG X 119     145.713 107.126 212.302  0.00  0.00            
ATOM   1883  CZ  ARG X 119     147.347 105.926 212.465  0.00  0.00            
ATOM   1884  NH1 ARG X 119     147.016 105.187 211.440  0.00  0.00            
ATOM   1885 HH11 ARG X 119     146.158 105.121 210.910  0.00  0.00            
ATOM   1886 HH12 ARG X 119     147.705 104.554 211.060  0.00  0.00            
ATOM   1887  NH2 ARG X 119     148.606 105.682 212.897  0.00  0.00            
ATOM   1888 HH21 ARG X 119     148.922 106.070 213.774  0.00  0.00            
ATOM   1889 HH22 ARG X 119     148.999 104.829 212.525  0.00  0.00            
ATOM   1890  C   ARG X 119     143.422 108.005 216.605  0.00  0.00            
ATOM   1891  O   ARG X 119     144.113 108.962 217.040  0.00  0.00            
ATOM   1892  N   TRP X 120     142.145 108.130 216.122  0.00  0.00            
ATOM   1893  H   TRP X 120     141.648 107.302 215.826  0.00  0.00            
ATOM   1894  CA  TRP X 120     141.270 109.366 216.210  0.00  0.00            
ATOM   1895  HA  TRP X 120     141.921 110.223 216.038  0.00  0.00            
ATOM   1896  CB  TRP X 120     140.182 109.485 215.110  0.00  0.00            
ATOM   1897  HB2 TRP X 120     140.654 109.901 214.220  0.00  0.00            
ATOM   1898  HB3 TRP X 120     139.854 108.519 214.726  0.00  0.00            
ATOM   1899  CG  TRP X 120     138.966 110.297 215.471  0.00  0.00            
ATOM   1900  CD1 TRP X 120     138.836 111.657 215.391  0.00  0.00            
ATOM   1901  HD1 TRP X 120     139.602 112.335 215.046  0.00  0.00            
ATOM   1902  NE1 TRP X 120     137.530 112.056 215.613  0.00  0.00            
ATOM   1903  HE1 TRP X 120     137.096 112.960 215.497  0.00  0.00            
ATOM   1904  CE2 TRP X 120     136.854 111.002 216.160  0.00  0.00            
ATOM   1905  CZ2 TRP X 120     135.570 110.967 216.586  0.00  0.00            
ATOM   1906  HZ2 TRP X 120     134.980 111.871 216.544  0.00  0.00            
ATOM   1907  CH2 TRP X 120     134.991 109.685 216.639  0.00  0.00            
ATOM   1908  HH2 TRP X 120     133.932 109.607 216.838  0.00  0.00            
ATOM   1909  CZ3 TRP X 120     135.668 108.471 216.356  0.00  0.00            
ATOM   1910  HZ3 TRP X 120     135.158 107.519 216.315  0.00  0.00            
ATOM   1911  CE3 TRP X 120     136.956 108.614 215.928  0.00  0.00            
ATOM   1912  HE3 TRP X 120     137.333 107.707 215.477  0.00  0.00            
ATOM   1913  CD2 TRP X 120     137.604 109.840 215.843  0.00  0.00            
ATOM   1914  C   TRP X 120     140.698 109.527 217.593  0.00  0.00            
ATOM   1915  O   TRP X 120     140.864 110.596 218.169  0.00  0.00            
ATOM   1916  N   LYS X 121     140.015 108.432 218.087  0.00  0.00            
ATOM   1917  H   LYS X 121     139.935 107.625 217.485  0.00  0.00            
ATOM   1918  CA  LYS X 121     139.414 108.509 219.408  0.00  0.00            
ATOM   1919  HA  LYS X 121     138.697 109.318 219.269  0.00  0.00            
ATOM   1920  CB  LYS X 121     138.772 107.181 219.893  0.00  0.00            
ATOM   1921  HB2 LYS X 121     139.449 106.328 219.937  0.00  0.00            
ATOM   1922  HB3 LYS X 121     138.630 107.169 220.974  0.00  0.00            
ATOM   1923  CG  LYS X 121     137.509 106.778 219.143  0.00  0.00            
ATOM   1924  HG2 LYS X 121     136.795 107.598 219.058  0.00  0.00            
ATOM   1925  HG3 LYS X 121     137.827 106.691 218.104  0.00  0.00            
ATOM   1926  CD  LYS X 121     136.955 105.390 219.431  0.00  0.00            
ATOM   1927  HD2 LYS X 121     137.763 104.666 219.527  0.00  0.00            
ATOM   1928  HD3 LYS X 121     136.347 105.436 220.334  0.00  0.00            
ATOM   1929  CE  LYS X 121     135.945 104.998 218.401  0.00  0.00            
ATOM   1930  HE2 LYS X 121     135.056 105.565 218.677  0.00  0.00            
ATOM   1931  HE3 LYS X 121     136.368 105.290 217.440  0.00  0.00            
ATOM   1932  NZ  LYS X 121     135.678 103.534 218.295  0.00  0.00            
ATOM   1933  HZ1 LYS X 121     135.508 103.231 219.243  0.00  0.00            
ATOM   1934  HZ2 LYS X 121     136.505 103.162 217.849  0.00  0.00            
ATOM   1935  HZ3 LYS X 121     134.940 103.376 217.625  0.00  0.00            
ATOM   1936  C   LYS X 121     140.375 108.892 220.503  0.00  0.00            
ATOM   1937  O   LYS X 121     140.036 109.792 221.227  0.00  0.00            
ATOM   1938  N   GLU X 122     141.621 108.333 220.591  0.00  0.00            
ATOM   1939  H   GLU X 122     141.740 107.528 219.993  0.00  0.00            
ATOM   1940  CA  GLU X 122     142.595 108.502 221.733  0.00  0.00            
ATOM   1941  HA  GLU X 122     142.016 108.287 222.632  0.00  0.00            
ATOM   1942  CB  GLU X 122     143.760 107.586 221.594  0.00  0.00            
ATOM   1943  HB2 GLU X 122     144.248 107.802 220.643  0.00  0.00            
ATOM   1944  HB3 GLU X 122     144.583 107.868 222.250  0.00  0.00            
ATOM   1945  CG  GLU X 122     143.450 106.096 221.688  0.00  0.00            
ATOM   1946  HG2 GLU X 122     142.534 105.847 221.151  0.00  0.00            
ATOM   1947  HG3 GLU X 122     144.292 105.512 221.317  0.00  0.00            
ATOM   1948  CD  GLU X 122     143.134 105.680 223.148  0.00  0.00            
ATOM   1949  OE1 GLU X 122     143.949 105.010 223.834  0.00  0.00            
ATOM   1950  OE2 GLU X 122     142.027 105.886 223.669  0.00  0.00            
ATOM   1951  C   GLU X 122     143.069 109.942 221.820  0.00  0.00            
ATOM   1952  O   GLU X 122     143.185 110.398 222.973  0.00  0.00            
ATOM   1953  N   ILE X 123     143.401 110.591 220.685  0.00  0.00            
ATOM   1954  H   ILE X 123     143.215 110.100 219.823  0.00  0.00            
ATOM   1955  CA  ILE X 123     143.780 111.971 220.681  0.00  0.00            
ATOM   1956  HA  ILE X 123     144.509 112.168 221.466  0.00  0.00            
ATOM   1957  CB  ILE X 123     144.519 112.138 219.270  0.00  0.00            
ATOM   1958  HB  ILE X 123     143.985 111.877 218.356  0.00  0.00            
ATOM   1959  CG2 ILE X 123     144.863 113.708 219.204  0.00  0.00            
ATOM   1960 HG21 ILE X 123     145.490 114.014 220.041  0.00  0.00            
ATOM   1961 HG22 ILE X 123     143.957 114.313 219.174  0.00  0.00            
ATOM   1962 HG23 ILE X 123     145.487 113.718 218.310  0.00  0.00            
ATOM   1963  CG1 ILE X 123     145.870 111.348 219.152  0.00  0.00            
ATOM   1964 HG12 ILE X 123     145.676 110.284 219.017  0.00  0.00            
ATOM   1965 HG13 ILE X 123     146.389 111.720 218.268  0.00  0.00            
ATOM   1966  CD1 ILE X 123     146.863 111.548 220.298  0.00  0.00            
ATOM   1967 HD11 ILE X 123     147.269 112.559 220.284  0.00  0.00            
ATOM   1968 HD12 ILE X 123     147.727 110.883 220.286  0.00  0.00            
ATOM   1969 HD13 ILE X 123     146.401 111.405 221.275  0.00  0.00            
ATOM   1970  C   ILE X 123     142.505 112.828 220.901  0.00  0.00            
ATOM   1971  O   ILE X 123     142.595 113.743 221.774  0.00  0.00            
ATOM   1972  N   ARG X 124     141.354 112.588 220.180  0.00  0.00            
ATOM   1973  H   ARG X 124     141.310 111.766 219.594  0.00  0.00            
ATOM   1974  CA  ARG X 124     140.125 113.452 220.371  0.00  0.00            
ATOM   1975  HA  ARG X 124     140.470 114.460 220.139  0.00  0.00            
ATOM   1976  CB  ARG X 124     138.942 113.012 219.457  0.00  0.00            
ATOM   1977  HB2 ARG X 124     139.264 113.107 218.420  0.00  0.00            
ATOM   1978  HB3 ARG X 124     138.844 111.948 219.670  0.00  0.00            
ATOM   1979  CG  ARG X 124     137.546 113.680 219.741  0.00  0.00            
ATOM   1980  HG2 ARG X 124     137.203 113.293 220.701  0.00  0.00            
ATOM   1981  HG3 ARG X 124     137.673 114.760 219.805  0.00  0.00            
ATOM   1982  CD  ARG X 124     136.517 113.250 218.791  0.00  0.00            
ATOM   1983  HD2 ARG X 124     136.773 113.469 217.755  0.00  0.00            
ATOM   1984  HD3 ARG X 124     136.440 112.177 218.970  0.00  0.00            
ATOM   1985  NE  ARG X 124     135.290 113.977 219.184  0.00  0.00            
ATOM   1986  HE  ARG X 124     134.877 113.715 220.067  0.00  0.00            
ATOM   1987  CZ  ARG X 124     134.602 114.776 218.453  0.00  0.00            
ATOM   1988  NH1 ARG X 124     134.886 115.118 217.225  0.00  0.00            
ATOM   1989 HH11 ARG X 124     135.777 114.805 216.866  0.00  0.00            
ATOM   1990 HH12 ARG X 124     134.298 115.712 216.657  0.00  0.00            
ATOM   1991  NH2 ARG X 124     133.586 115.482 218.936  0.00  0.00            
ATOM   1992 HH21 ARG X 124     133.275 115.415 219.895  0.00  0.00            
ATOM   1993 HH22 ARG X 124     133.120 116.152 218.342  0.00  0.00            
ATOM   1994  C   ARG X 124     139.606 113.506 221.866  0.00  0.00            
ATOM   1995  O   ARG X 124     139.420 114.561 222.379  0.00  0.00            
ATOM   1996  N   ARG X 125     139.558 112.421 222.615  0.00  0.00            
ATOM   1997  H   ARG X 125     139.809 111.622 222.050  0.00  0.00            
ATOM   1998  CA  ARG X 125     139.119 112.335 224.007  0.00  0.00            
ATOM   1999  HA  ARG X 125     138.249 112.989 224.066  0.00  0.00            
ATOM   2000  CB  ARG X 125     138.685 110.804 224.281  0.00  0.00            
ATOM   2001  HB2 ARG X 125     137.997 110.905 225.121  0.00  0.00            
ATOM   2002  HB3 ARG X 125     138.409 110.522 223.265  0.00  0.00            
ATOM   2003  CG  ARG X 125     139.827 109.849 224.629  0.00  0.00            
ATOM   2004  HG2 ARG X 125     140.655 109.964 223.931  0.00  0.00            
ATOM   2005  HG3 ARG X 125     140.278 110.072 225.596  0.00  0.00            
ATOM   2006  CD  ARG X 125     139.309 108.431 224.567  0.00  0.00            
ATOM   2007  HD2 ARG X 125     138.408 108.479 225.180  0.00  0.00            
ATOM   2008  HD3 ARG X 125     139.045 108.255 223.525  0.00  0.00            
ATOM   2009  NE  ARG X 125     140.227 107.507 225.117  0.00  0.00            
ATOM   2010  HE  ARG X 125     140.790 106.917 224.521  0.00  0.00            
ATOM   2011  CZ  ARG X 125     140.398 107.147 226.375  0.00  0.00            
ATOM   2012  NH1 ARG X 125     139.818 107.679 227.426  0.00  0.00            
ATOM   2013 HH11 ARG X 125     139.003 108.259 227.290  0.00  0.00            
ATOM   2014 HH12 ARG X 125     140.033 107.278 228.327  0.00  0.00            
ATOM   2015  NH2 ARG X 125     141.340 106.291 226.689  0.00  0.00            
ATOM   2016 HH21 ARG X 125     141.726 105.745 225.932  0.00  0.00            
ATOM   2017 HH22 ARG X 125     141.423 105.941 227.632  0.00  0.00            
ATOM   2018  C   ARG X 125     140.173 112.986 224.981  0.00  0.00            
ATOM   2019  O   ARG X 125     139.785 113.680 225.921  0.00  0.00            
ATOM   2020  N   PHE X 126     141.483 112.741 224.796  0.00  0.00            
ATOM   2021  H   PHE X 126     141.779 112.036 224.136  0.00  0.00            
ATOM   2022  CA  PHE X 126     142.469 113.598 225.464  0.00  0.00            
ATOM   2023  HA  PHE X 126     142.439 113.396 226.535  0.00  0.00            
ATOM   2024  CB  PHE X 126     143.880 113.062 225.008  0.00  0.00            
ATOM   2025  HB2 PHE X 126     144.144 112.103 225.453  0.00  0.00            
ATOM   2026  HB3 PHE X 126     143.804 112.786 223.957  0.00  0.00            
ATOM   2027  CG  PHE X 126     145.117 113.964 225.134  0.00  0.00            
ATOM   2028  CD1 PHE X 126     145.532 114.863 224.126  0.00  0.00            
ATOM   2029  HD1 PHE X 126     145.130 114.749 223.131  0.00  0.00            
ATOM   2030  CE1 PHE X 126     146.447 115.864 224.484  0.00  0.00            
ATOM   2031  HE1 PHE X 126     146.672 116.639 223.767  0.00  0.00            
ATOM   2032  CZ  PHE X 126     147.062 115.832 225.729  0.00  0.00            
ATOM   2033  HZ  PHE X 126     147.740 116.611 226.046  0.00  0.00            
ATOM   2034  CE2 PHE X 126     146.801 114.815 226.640  0.00  0.00            
ATOM   2035  HE2 PHE X 126     147.179 114.807 227.651  0.00  0.00            
ATOM   2036  CD2 PHE X 126     145.811 113.889 226.363  0.00  0.00            
ATOM   2037  HD2 PHE X 126     145.410 113.271 227.153  0.00  0.00            
ATOM   2038  C   PHE X 126     142.384 115.109 225.263  0.00  0.00            
ATOM   2039  O   PHE X 126     142.197 115.836 226.217  0.00  0.00            
ATOM   2040  N   SER X 127     142.323 115.551 224.009  0.00  0.00            
ATOM   2041  H   SER X 127     142.339 114.844 223.289  0.00  0.00            
ATOM   2042  CA  SER X 127     142.069 116.942 223.610  0.00  0.00            
ATOM   2043  HA  SER X 127     142.924 117.574 223.848  0.00  0.00            
ATOM   2044  CB  SER X 127     142.016 117.134 222.147  0.00  0.00            
ATOM   2045  HB2 SER X 127     141.169 116.619 221.694  0.00  0.00            
ATOM   2046  HB3 SER X 127     141.782 118.168 221.895  0.00  0.00            
ATOM   2047  OG  SER X 127     143.178 116.666 221.549  0.00  0.00            
ATOM   2048  HG  SER X 127     143.086 115.711 221.594  0.00  0.00            
ATOM   2049  C   SER X 127     140.774 117.510 224.309  0.00  0.00            
ATOM   2050  O   SER X 127     140.933 118.485 224.986  0.00  0.00            
ATOM   2051  N   LEU X 128     139.602 116.900 224.201  0.00  0.00            
ATOM   2052  H   LEU X 128     139.598 115.992 223.759  0.00  0.00            
ATOM   2053  CA  LEU X 128     138.417 117.458 224.909  0.00  0.00            
ATOM   2054  HA  LEU X 128     138.256 118.483 224.573  0.00  0.00            
ATOM   2055  CB  LEU X 128     137.228 116.511 224.644  0.00  0.00            
ATOM   2056  HB2 LEU X 128     137.630 115.512 224.476  0.00  0.00            
ATOM   2057  HB3 LEU X 128     136.499 116.663 225.440  0.00  0.00            
ATOM   2058  CG  LEU X 128     136.540 116.949 223.365  0.00  0.00            
ATOM   2059  HG  LEU X 128     137.285 117.005 222.571  0.00  0.00            
ATOM   2060  CD1 LEU X 128     135.563 115.888 222.972  0.00  0.00            
ATOM   2061 HD11 LEU X 128     134.993 115.619 223.861  0.00  0.00            
ATOM   2062 HD12 LEU X 128     136.065 115.004 222.576  0.00  0.00            
ATOM   2063 HD13 LEU X 128     134.827 116.271 222.265  0.00  0.00            
ATOM   2064  CD2 LEU X 128     135.784 118.250 223.502  0.00  0.00            
ATOM   2065 HD21 LEU X 128     135.496 118.641 222.526  0.00  0.00            
ATOM   2066 HD22 LEU X 128     134.876 118.203 224.103  0.00  0.00            
ATOM   2067 HD23 LEU X 128     136.451 119.029 223.870  0.00  0.00            
ATOM   2068  C   LEU X 128     138.486 117.596 226.416  0.00  0.00            
ATOM   2069  O   LEU X 128     137.889 118.523 227.004  0.00  0.00            
ATOM   2070  N   MET X 129     139.266 116.715 227.044  0.00  0.00            
ATOM   2071  H   MET X 129     139.751 115.998 226.523  0.00  0.00            
ATOM   2072  CA  MET X 129     139.615 116.815 228.476  0.00  0.00            
ATOM   2073  HA  MET X 129     138.743 117.257 228.958  0.00  0.00            
ATOM   2074  CB  MET X 129     139.909 115.352 229.022  0.00  0.00            
ATOM   2075  HB2 MET X 129     139.048 114.748 228.737  0.00  0.00            
ATOM   2076  HB3 MET X 129     140.766 114.891 228.531  0.00  0.00            
ATOM   2077  CG  MET X 129     140.087 115.243 230.556  0.00  0.00            
ATOM   2078  HG2 MET X 129     140.479 114.251 230.782  0.00  0.00            
ATOM   2079  HG3 MET X 129     140.869 115.970 230.777  0.00  0.00            
ATOM   2080  SD  MET X 129     138.729 115.555 231.723  0.00  0.00            
ATOM   2081  CE  MET X 129     137.751 114.071 231.495  0.00  0.00            
ATOM   2082  HE1 MET X 129     136.834 114.314 232.032  0.00  0.00            
ATOM   2083  HE2 MET X 129     137.534 113.840 230.452  0.00  0.00            
ATOM   2084  HE3 MET X 129     138.300 113.281 232.007  0.00  0.00            
ATOM   2085  C   MET X 129     140.693 117.789 228.838  0.00  0.00            
ATOM   2086  O   MET X 129     140.525 118.535 229.809  0.00  0.00            
ATOM   2087  N   THR X 130     141.696 117.993 227.964  0.00  0.00            
ATOM   2088  H   THR X 130     141.875 117.369 227.190  0.00  0.00            
ATOM   2089  CA  THR X 130     142.717 119.060 228.284  0.00  0.00            
ATOM   2090  HA  THR X 130     142.968 118.829 229.320  0.00  0.00            
ATOM   2091  CB  THR X 130     143.909 118.850 227.341  0.00  0.00            
ATOM   2092  HB  THR X 130     143.493 118.969 226.340  0.00  0.00            
ATOM   2093  CG2 THR X 130     145.071 119.806 227.446  0.00  0.00            
ATOM   2094 HG21 THR X 130     144.653 120.739 227.069  0.00  0.00            
ATOM   2095 HG22 THR X 130     145.839 119.354 226.818  0.00  0.00            
ATOM   2096 HG23 THR X 130     145.430 119.948 228.465  0.00  0.00            
ATOM   2097  OG1 THR X 130     144.428 117.553 227.545  0.00  0.00            
ATOM   2098  HG1 THR X 130     143.815 116.933 227.143  0.00  0.00            
ATOM   2099  C   THR X 130     142.098 120.407 228.118  0.00  0.00            
ATOM   2100  O   THR X 130     142.389 121.348 228.920  0.00  0.00            
ATOM   2101  N   LEU X 131     141.348 120.580 227.053  0.00  0.00            
ATOM   2102  H   LEU X 131     141.116 119.805 226.449  0.00  0.00            
ATOM   2103  CA  LEU X 131     140.684 121.865 226.579  0.00  0.00            
ATOM   2104  HA  LEU X 131     141.376 122.686 226.770  0.00  0.00            
ATOM   2105  CB  LEU X 131     140.594 121.831 225.068  0.00  0.00            
ATOM   2106  HB2 LEU X 131     139.863 121.050 224.855  0.00  0.00            
ATOM   2107  HB3 LEU X 131     140.236 122.827 224.806  0.00  0.00            
ATOM   2108  CG  LEU X 131     141.869 121.627 224.273  0.00  0.00            
ATOM   2109  HG  LEU X 131     142.386 120.689 224.477  0.00  0.00            
ATOM   2110  CD1 LEU X 131     141.456 121.487 222.844  0.00  0.00            
ATOM   2111 HD11 LEU X 131     142.344 121.307 222.239  0.00  0.00            
ATOM   2112 HD12 LEU X 131     140.867 122.359 222.558  0.00  0.00            
ATOM   2113 HD13 LEU X 131     140.778 120.635 222.801  0.00  0.00            
ATOM   2114  CD2 LEU X 131     142.851 122.813 224.339  0.00  0.00            
ATOM   2115 HD21 LEU X 131     142.289 123.743 224.413  0.00  0.00            
ATOM   2116 HD22 LEU X 131     143.435 122.580 225.230  0.00  0.00            
ATOM   2117 HD23 LEU X 131     143.575 122.846 223.525  0.00  0.00            
ATOM   2118  C   LEU X 131     139.349 122.168 227.291  0.00  0.00            
ATOM   2119  O   LEU X 131     138.577 122.950 226.768  0.00  0.00            
ATOM   2120  N   ARG X 132     139.176 121.629 228.525  0.00  0.00            
ATOM   2121  H   ARG X 132     139.834 120.954 228.888  0.00  0.00            
ATOM   2122  CA  ARG X 132     138.078 122.106 229.360  0.00  0.00            
ATOM   2123  HA  ARG X 132     137.238 122.171 228.668  0.00  0.00            
ATOM   2124  CB  ARG X 132     137.860 121.130 230.594  0.00  0.00            
ATOM   2125  HB2 ARG X 132     136.970 121.250 231.212  0.00  0.00            
ATOM   2126  HB3 ARG X 132     137.712 120.145 230.151  0.00  0.00            
ATOM   2127  CG  ARG X 132     138.962 121.032 231.591  0.00  0.00            
ATOM   2128  HG2 ARG X 132     139.901 120.992 231.040  0.00  0.00            
ATOM   2129  HG3 ARG X 132     138.960 121.876 232.281  0.00  0.00            
ATOM   2130  CD  ARG X 132     138.805 119.873 232.557  0.00  0.00            
ATOM   2131  HD2 ARG X 132     137.938 120.093 233.180  0.00  0.00            
ATOM   2132  HD3 ARG X 132     138.702 118.924 232.031  0.00  0.00            
ATOM   2133  NE  ARG X 132     139.879 119.882 233.583  0.00  0.00            
ATOM   2134  HE  ARG X 132     139.754 120.461 234.401  0.00  0.00            
ATOM   2135  CZ  ARG X 132     140.953 119.176 233.505  0.00  0.00            
ATOM   2136  NH1 ARG X 132     141.322 118.478 232.466  0.00  0.00            
ATOM   2137 HH11 ARG X 132     140.736 118.377 231.650  0.00  0.00            
ATOM   2138 HH12 ARG X 132     142.117 117.876 232.628  0.00  0.00            
ATOM   2139  NH2 ARG X 132     141.717 119.141 234.498  0.00  0.00            
ATOM   2140 HH21 ARG X 132     141.496 119.555 235.392  0.00  0.00            
ATOM   2141 HH22 ARG X 132     142.630 118.723 234.391  0.00  0.00            
ATOM   2142  C   ARG X 132     138.464 123.463 229.875  0.00  0.00            
ATOM   2143  O   ARG X 132     139.631 123.920 229.705  0.00  0.00            
ATOM   2144  N   ASN X 133     137.501 124.160 230.511  0.00  0.00            
ATOM   2145  H   ASN X 133     136.615 123.677 230.537  0.00  0.00            
ATOM   2146  CA  ASN X 133     137.653 125.571 230.741  0.00  0.00            
ATOM   2147  HA  ASN X 133     137.929 126.040 229.796  0.00  0.00            
ATOM   2148  CB  ASN X 133     136.179 126.127 231.018  0.00  0.00            
ATOM   2149  HB2 ASN X 133     135.634 125.515 231.736  0.00  0.00            
ATOM   2150  HB3 ASN X 133     136.231 127.136 231.427  0.00  0.00            
ATOM   2151  CG  ASN X 133     135.260 125.968 229.791  0.00  0.00            
ATOM   2152  OD1 ASN X 133     134.624 124.981 229.512  0.00  0.00            
ATOM   2153  ND2 ASN X 133     135.391 127.026 228.950  0.00  0.00            
ATOM   2154 HD21 ASN X 133     135.662 127.953 229.247  0.00  0.00            
ATOM   2155 HD22 ASN X 133     134.622 127.058 228.296  0.00  0.00            
ATOM   2156  C   ASN X 133     138.705 125.959 231.784  0.00  0.00            
ATOM   2157  O   ASN X 133     139.510 126.867 231.506  0.00  0.00            
ATOM   2158  N   PHE X 134     138.816 125.214 232.917  0.00  0.00            
ATOM   2159  H   PHE X 134     138.087 124.541 233.109  0.00  0.00            
ATOM   2160  CA  PHE X 134     139.978 125.271 233.830  0.00  0.00            
ATOM   2161  HA  PHE X 134     140.643 126.022 233.405  0.00  0.00            
ATOM   2162  CB  PHE X 134     139.529 125.956 235.102  0.00  0.00            
ATOM   2163  HB2 PHE X 134     139.132 126.944 234.867  0.00  0.00            
ATOM   2164  HB3 PHE X 134     138.725 125.328 235.487  0.00  0.00            
ATOM   2165  CG  PHE X 134     140.497 126.225 236.197  0.00  0.00            
ATOM   2166  CD1 PHE X 134     141.212 127.492 236.336  0.00  0.00            
ATOM   2167  HD1 PHE X 134     141.132 128.355 235.693  0.00  0.00            
ATOM   2168  CE1 PHE X 134     142.122 127.714 237.357  0.00  0.00            
ATOM   2169  HE1 PHE X 134     142.779 128.571 237.378  0.00  0.00            
ATOM   2170  CZ  PHE X 134     142.354 126.726 238.310  0.00  0.00            
ATOM   2171  HZ  PHE X 134     143.133 126.756 239.057  0.00  0.00            
ATOM   2172  CE2 PHE X 134     141.749 125.484 238.181  0.00  0.00            
ATOM   2173  HE2 PHE X 134     141.982 124.753 238.941  0.00  0.00            
ATOM   2174  CD2 PHE X 134     140.778 125.230 237.200  0.00  0.00            
ATOM   2175  HD2 PHE X 134     140.209 124.313 237.171  0.00  0.00            
ATOM   2176  C   PHE X 134     140.627 123.858 234.055  0.00  0.00            
ATOM   2177  O   PHE X 134     139.961 122.847 234.173  0.00  0.00            
ATOM   2178  N   GLY X 135     141.972 123.843 234.076  0.00  0.00            
ATOM   2179  H   GLY X 135     142.464 124.673 233.779  0.00  0.00            
ATOM   2180  CA  GLY X 135     142.768 122.574 234.280  0.00  0.00            
ATOM   2181  HA2 GLY X 135     143.018 122.456 235.334  0.00  0.00            
ATOM   2182  HA3 GLY X 135     142.091 121.771 233.989  0.00  0.00            
ATOM   2183  C   GLY X 135     143.952 122.444 233.334  0.00  0.00            
ATOM   2184  O   GLY X 135     144.670 121.448 233.391  0.00  0.00            
ATOM   2185  N   MET X 136     144.262 123.505 232.599  0.00  0.00            
ATOM   2186  H   MET X 136     143.597 124.239 232.402  0.00  0.00            
ATOM   2187  CA  MET X 136     145.560 123.535 231.839  0.00  0.00            
ATOM   2188  HA  MET X 136     146.213 122.774 232.267  0.00  0.00            
ATOM   2189  CB  MET X 136     145.336 123.203 230.361  0.00  0.00            
ATOM   2190  HB2 MET X 136     144.893 122.208 230.378  0.00  0.00            
ATOM   2191  HB3 MET X 136     144.492 123.791 229.999  0.00  0.00            
ATOM   2192  CG  MET X 136     146.553 123.266 229.498  0.00  0.00            
ATOM   2193  HG2 MET X 136     147.114 124.196 229.584  0.00  0.00            
ATOM   2194  HG3 MET X 136     147.204 122.487 229.896  0.00  0.00            
ATOM   2195  SD  MET X 136     146.309 122.940 227.731  0.00  0.00            
ATOM   2196  CE  MET X 136     145.043 124.196 227.342  0.00  0.00            
ATOM   2197  HE1 MET X 136     145.223 125.090 227.937  0.00  0.00            
ATOM   2198  HE2 MET X 136     145.043 124.468 226.286  0.00  0.00            
ATOM   2199  HE3 MET X 136     144.023 123.877 227.561  0.00  0.00            
ATOM   2200  C   MET X 136     146.217 124.878 231.880  0.00  0.00            
ATOM   2201  O   MET X 136     145.541 125.841 231.527  0.00  0.00            
ATOM   2202  N   GLY X 137     147.373 124.934 232.519  0.00  0.00            
ATOM   2203  H   GLY X 137     147.718 124.115 232.999  0.00  0.00            
ATOM   2204  CA  GLY X 137     147.999 126.238 232.972  0.00  0.00            
ATOM   2205  HA2 GLY X 137     149.052 126.027 233.159  0.00  0.00            
ATOM   2206  HA3 GLY X 137     148.028 126.996 232.189  0.00  0.00            
ATOM   2207  C   GLY X 137     147.256 126.797 234.188  0.00  0.00            
ATOM   2208  O   GLY X 137     146.157 126.312 234.546  0.00  0.00            
ATOM   2209  N   LYS X 138     147.861 127.809 234.828  0.00  0.00            
ATOM   2210  H   LYS X 138     148.659 128.316 234.472  0.00  0.00            
ATOM   2211  CA  LYS X 138     147.212 128.493 235.917  0.00  0.00            
ATOM   2212  HA  LYS X 138     146.851 127.686 236.555  0.00  0.00            
ATOM   2213  CB  LYS X 138     148.245 129.323 236.631  0.00  0.00            
ATOM   2214  HB2 LYS X 138     149.225 128.863 236.755  0.00  0.00            
ATOM   2215  HB3 LYS X 138     148.352 130.323 236.212  0.00  0.00            
ATOM   2216  CG  LYS X 138     147.807 129.640 238.046  0.00  0.00            
ATOM   2217  HG2 LYS X 138     146.876 130.184 237.882  0.00  0.00            
ATOM   2218  HG3 LYS X 138     147.623 128.725 238.610  0.00  0.00            
ATOM   2219  CD  LYS X 138     148.730 130.599 238.779  0.00  0.00            
ATOM   2220  HD2 LYS X 138     149.626 130.036 239.041  0.00  0.00            
ATOM   2221  HD3 LYS X 138     148.882 131.532 238.236  0.00  0.00            
ATOM   2222  CE  LYS X 138     148.070 130.936 240.129  0.00  0.00            
ATOM   2223  HE2 LYS X 138     147.046 131.267 239.955  0.00  0.00            
ATOM   2224  HE3 LYS X 138     148.048 129.966 240.626  0.00  0.00            
ATOM   2225  NZ  LYS X 138     148.838 132.031 240.827  0.00  0.00            
ATOM   2226  HZ1 LYS X 138     148.483 132.151 241.765  0.00  0.00            
ATOM   2227  HZ2 LYS X 138     148.847 132.907 240.325  0.00  0.00            
ATOM   2228  HZ3 LYS X 138     149.804 131.746 240.907  0.00  0.00            
ATOM   2229  C   LYS X 138     145.944 129.256 235.471  0.00  0.00            
ATOM   2230  O   LYS X 138     144.944 129.303 236.272  0.00  0.00            
ATOM   2231  N   ARG X 139     145.927 129.854 234.278  0.00  0.00            
ATOM   2232  H   ARG X 139     146.804 129.787 233.780  0.00  0.00            
ATOM   2233  CA  ARG X 139     144.924 130.698 233.641  0.00  0.00            
ATOM   2234  HA  ARG X 139     144.346 131.198 234.419  0.00  0.00            
ATOM   2235  CB  ARG X 139     145.568 131.688 232.646  0.00  0.00            
ATOM   2236  HB2 ARG X 139     144.827 132.460 232.441  0.00  0.00            
ATOM   2237  HB3 ARG X 139     146.347 132.166 233.240  0.00  0.00            
ATOM   2238  CG  ARG X 139     146.103 131.071 231.397  0.00  0.00            
ATOM   2239  HG2 ARG X 139     146.569 130.117 231.646  0.00  0.00            
ATOM   2240  HG3 ARG X 139     145.328 130.946 230.640  0.00  0.00            
ATOM   2241  CD  ARG X 139     147.188 132.066 230.862  0.00  0.00            
ATOM   2242  HD2 ARG X 139     147.892 132.238 231.676  0.00  0.00            
ATOM   2243  HD3 ARG X 139     147.506 131.698 229.887  0.00  0.00            
ATOM   2244  NE  ARG X 139     146.502 133.339 230.574  0.00  0.00            
ATOM   2245  HE  ARG X 139     145.662 133.560 231.089  0.00  0.00            
ATOM   2246  CZ  ARG X 139     146.868 134.364 229.783  0.00  0.00            
ATOM   2247  NH1 ARG X 139     147.873 134.194 229.005  0.00  0.00            
ATOM   2248 HH11 ARG X 139     148.358 133.308 229.011  0.00  0.00            
ATOM   2249 HH12 ARG X 139     148.410 134.948 228.602  0.00  0.00            
ATOM   2250  NH2 ARG X 139     146.143 135.438 229.732  0.00  0.00            
ATOM   2251 HH21 ARG X 139     145.379 135.439 230.393  0.00  0.00            
ATOM   2252 HH22 ARG X 139     146.499 136.254 229.256  0.00  0.00            
ATOM   2253  C   ARG X 139     143.959 129.818 232.969  0.00  0.00            
ATOM   2254  O   ARG X 139     144.341 128.775 232.435  0.00  0.00            
ATOM   2255  N   SER X 140     142.684 130.225 232.862  0.00  0.00            
ATOM   2256  H   SER X 140     142.515 131.130 233.277  0.00  0.00            
ATOM   2257  CA  SER X 140     141.517 129.626 232.093  0.00  0.00            
ATOM   2258  HA  SER X 140     141.705 128.583 232.348  0.00  0.00            
ATOM   2259  CB  SER X 140     140.234 130.097 232.746  0.00  0.00            
ATOM   2260  HB2 SER X 140     139.412 129.413 232.539  0.00  0.00            
ATOM   2261  HB3 SER X 140     140.412 130.025 233.819  0.00  0.00            
ATOM   2262  OG  SER X 140     139.813 131.397 232.422  0.00  0.00            
ATOM   2263  HG  SER X 140     139.289 131.600 233.201  0.00  0.00            
ATOM   2264  C   SER X 140     141.640 129.936 230.616  0.00  0.00            
ATOM   2265  O   SER X 140     142.460 130.766 230.150  0.00  0.00            
ATOM   2266  N   ILE X 141     140.778 129.295 229.812  0.00  0.00            
ATOM   2267  H   ILE X 141     140.093 128.708 230.267  0.00  0.00            
ATOM   2268  CA  ILE X 141     140.700 129.433 228.342  0.00  0.00            
ATOM   2269  HA  ILE X 141     141.713 129.509 227.949  0.00  0.00            
ATOM   2270  CB  ILE X 141     139.857 128.284 227.614  0.00  0.00            
ATOM   2271  HB  ILE X 141     138.879 128.267 228.095  0.00  0.00            
ATOM   2272  CG2 ILE X 141     139.632 128.481 226.102  0.00  0.00            
ATOM   2273 HG21 ILE X 141     139.645 127.513 225.601  0.00  0.00            
ATOM   2274 HG22 ILE X 141     140.529 128.973 225.728  0.00  0.00            
ATOM   2275 HG23 ILE X 141     138.758 129.085 225.859  0.00  0.00            
ATOM   2276  CG1 ILE X 141     140.356 126.948 228.011  0.00  0.00            
ATOM   2277 HG12 ILE X 141     140.404 127.011 229.099  0.00  0.00            
ATOM   2278 HG13 ILE X 141     139.609 126.184 227.796  0.00  0.00            
ATOM   2279  CD1 ILE X 141     141.754 126.462 227.471  0.00  0.00            
ATOM   2280 HD11 ILE X 141     141.726 126.157 226.425  0.00  0.00            
ATOM   2281 HD12 ILE X 141     142.190 125.598 227.973  0.00  0.00            
ATOM   2282 HD13 ILE X 141     142.493 127.259 227.552  0.00  0.00            
ATOM   2283  C   ILE X 141     140.016 130.816 228.113  0.00  0.00            
ATOM   2284  O   ILE X 141     140.599 131.632 227.341  0.00  0.00            
ATOM   2285  N   GLU X 142     138.934 131.160 228.813  0.00  0.00            
ATOM   2286  H   GLU X 142     138.543 130.458 229.425  0.00  0.00            
ATOM   2287  CA  GLU X 142     138.252 132.454 228.884  0.00  0.00            
ATOM   2288  HA  GLU X 142     137.670 132.659 227.986  0.00  0.00            
ATOM   2289  CB  GLU X 142     137.140 132.367 230.027  0.00  0.00            
ATOM   2290  HB2 GLU X 142     137.625 132.039 230.946  0.00  0.00            
ATOM   2291  HB3 GLU X 142     136.754 133.378 230.155  0.00  0.00            
ATOM   2292  CG  GLU X 142     135.992 131.456 229.628  0.00  0.00            
ATOM   2293  HG2 GLU X 142     135.075 131.835 230.079  0.00  0.00            
ATOM   2294  HG3 GLU X 142     135.858 131.581 228.554  0.00  0.00            
ATOM   2295  CD  GLU X 142     136.226 130.018 230.055  0.00  0.00            
ATOM   2296  OE1 GLU X 142     135.458 129.482 230.924  0.00  0.00            
ATOM   2297  OE2 GLU X 142     137.102 129.294 229.529  0.00  0.00            
ATOM   2298  C   GLU X 142     139.250 133.587 229.223  0.00  0.00            
ATOM   2299  O   GLU X 142     139.214 134.647 228.584  0.00  0.00            
ATOM   2300  N   ASP X 143     140.201 133.383 230.168  0.00  0.00            
ATOM   2301  H   ASP X 143     140.180 132.496 230.652  0.00  0.00            
ATOM   2302  CA  ASP X 143     141.243 134.368 230.562  0.00  0.00            
ATOM   2303  HA  ASP X 143     140.793 135.324 230.829  0.00  0.00            
ATOM   2304  CB  ASP X 143     142.107 133.902 231.771  0.00  0.00            
ATOM   2305  HB2 ASP X 143     141.595 133.588 232.681  0.00  0.00            
ATOM   2306  HB3 ASP X 143     142.682 133.051 231.406  0.00  0.00            
ATOM   2307  CG  ASP X 143     143.107 134.973 232.286  0.00  0.00            
ATOM   2308  OD1 ASP X 143     142.632 135.799 233.094  0.00  0.00            
ATOM   2309  OD2 ASP X 143     144.284 135.090 231.805  0.00  0.00            
ATOM   2310  C   ASP X 143     142.103 134.725 229.370  0.00  0.00            
ATOM   2311  O   ASP X 143     142.314 135.859 228.945  0.00  0.00            
ATOM   2312  N   ARG X 144     142.516 133.696 228.612  0.00  0.00            
ATOM   2313  H   ARG X 144     142.249 132.765 228.899  0.00  0.00            
ATOM   2314  CA  ARG X 144     143.210 133.838 227.371  0.00  0.00            
ATOM   2315  HA  ARG X 144     143.980 134.570 227.616  0.00  0.00            
ATOM   2316  CB  ARG X 144     143.796 132.559 226.783  0.00  0.00            
ATOM   2317  HB2 ARG X 144     142.912 131.942 226.621  0.00  0.00            
ATOM   2318  HB3 ARG X 144     144.137 132.767 225.768  0.00  0.00            
ATOM   2319  CG  ARG X 144     144.742 131.754 227.665  0.00  0.00            
ATOM   2320  HG2 ARG X 144     145.682 132.295 227.777  0.00  0.00            
ATOM   2321  HG3 ARG X 144     144.283 131.671 228.650  0.00  0.00            
ATOM   2322  CD  ARG X 144     144.913 130.354 227.091  0.00  0.00            
ATOM   2323  HD2 ARG X 144     143.931 129.913 226.915  0.00  0.00            
ATOM   2324  HD3 ARG X 144     145.336 130.354 226.087  0.00  0.00            
ATOM   2325  NE  ARG X 144     145.744 129.496 227.937  0.00  0.00            
ATOM   2326  HE  ARG X 144     146.686 129.395 227.586  0.00  0.00            
ATOM   2327  CZ  ARG X 144     145.379 128.641 228.799  0.00  0.00            
ATOM   2328  NH1 ARG X 144     144.221 128.782 229.297  0.00  0.00            
ATOM   2329 HH11 ARG X 144     143.756 129.677 229.356  0.00  0.00            
ATOM   2330 HH12 ARG X 144     143.862 127.937 229.718  0.00  0.00            
ATOM   2331  NH2 ARG X 144     146.158 127.742 229.376  0.00  0.00            
ATOM   2332 HH21 ARG X 144     147.108 127.598 229.066  0.00  0.00            
ATOM   2333 HH22 ARG X 144     145.896 127.346 230.268  0.00  0.00            
ATOM   2334  C   ARG X 144     142.469 134.581 226.192  0.00  0.00            
ATOM   2335  O   ARG X 144     143.114 135.494 225.613  0.00  0.00            
ATOM   2336  N   VAL X 145     141.154 134.334 225.972  0.00  0.00            
ATOM   2337  H   VAL X 145     140.732 133.714 226.649  0.00  0.00            
ATOM   2338  CA  VAL X 145     140.284 135.119 225.159  0.00  0.00            
ATOM   2339  HA  VAL X 145     140.624 135.086 224.124  0.00  0.00            
ATOM   2340  CB  VAL X 145     138.836 134.660 225.119  0.00  0.00            
ATOM   2341  HB  VAL X 145     138.316 134.989 226.018  0.00  0.00            
ATOM   2342  CG1 VAL X 145     138.032 135.355 223.994  0.00  0.00            
ATOM   2343 HG11 VAL X 145     138.557 135.333 223.039  0.00  0.00            
ATOM   2344 HG12 VAL X 145     137.038 134.909 223.951  0.00  0.00            
ATOM   2345 HG13 VAL X 145     137.875 136.381 224.325  0.00  0.00            
ATOM   2346  CG2 VAL X 145     138.643 133.118 224.990  0.00  0.00            
ATOM   2347 HG21 VAL X 145     137.601 132.798 225.017  0.00  0.00            
ATOM   2348 HG22 VAL X 145     139.086 132.570 225.821  0.00  0.00            
ATOM   2349 HG23 VAL X 145     138.956 132.769 224.006  0.00  0.00            
ATOM   2350  C   VAL X 145     140.248 136.596 225.655  0.00  0.00            
ATOM   2351  O   VAL X 145     140.576 137.452 224.875  0.00  0.00            
ATOM   2352  N   GLN X 146     139.874 136.827 226.917  0.00  0.00            
ATOM   2353  H   GLN X 146     139.971 135.961 227.428  0.00  0.00            
ATOM   2354  CA  GLN X 146     139.778 138.107 227.593  0.00  0.00            
ATOM   2355  HA  GLN X 146     138.960 138.554 227.028  0.00  0.00            
ATOM   2356  CB  GLN X 146     139.301 137.939 229.036  0.00  0.00            
ATOM   2357  HB2 GLN X 146     139.994 137.239 229.503  0.00  0.00            
ATOM   2358  HB3 GLN X 146     139.285 138.897 229.555  0.00  0.00            
ATOM   2359  CG  GLN X 146     137.806 137.528 229.086  0.00  0.00            
ATOM   2360  HG2 GLN X 146     137.202 138.365 228.736  0.00  0.00            
ATOM   2361  HG3 GLN X 146     137.699 136.702 228.383  0.00  0.00            
ATOM   2362  CD  GLN X 146     137.303 137.045 230.404  0.00  0.00            
ATOM   2363  OE1 GLN X 146     136.520 137.687 231.007  0.00  0.00            
ATOM   2364  NE2 GLN X 146     137.812 135.955 230.927  0.00  0.00            
ATOM   2365 HE21 GLN X 146     137.700 135.760 231.911  0.00  0.00            
ATOM   2366 HE22 GLN X 146     138.544 135.538 230.370  0.00  0.00            
ATOM   2367  C   GLN X 146     140.978 138.974 227.471  0.00  0.00            
ATOM   2368  O   GLN X 146     140.855 140.176 227.468  0.00  0.00            
ATOM   2369  N   GLU X 147     142.173 138.499 227.352  0.00  0.00            
ATOM   2370  H   GLU X 147     142.360 137.506 227.352  0.00  0.00            
ATOM   2371  CA  GLU X 147     143.362 139.280 226.985  0.00  0.00            
ATOM   2372  HA  GLU X 147     143.356 140.166 227.621  0.00  0.00            
ATOM   2373  CB  GLU X 147     144.534 138.391 227.259  0.00  0.00            
ATOM   2374  HB2 GLU X 147     144.436 138.052 228.290  0.00  0.00            
ATOM   2375  HB3 GLU X 147     144.545 137.507 226.621  0.00  0.00            
ATOM   2376  CG  GLU X 147     145.881 139.037 226.972  0.00  0.00            
ATOM   2377  HG2 GLU X 147     146.308 138.647 226.048  0.00  0.00            
ATOM   2378  HG3 GLU X 147     145.690 140.090 226.762  0.00  0.00            
ATOM   2379  CD  GLU X 147     146.874 138.935 228.190  0.00  0.00            
ATOM   2380  OE1 GLU X 147     147.278 139.979 228.750  0.00  0.00            
ATOM   2381  OE2 GLU X 147     147.198 137.793 228.596  0.00  0.00            
ATOM   2382  C   GLU X 147     143.276 139.849 225.524  0.00  0.00            
ATOM   2383  O   GLU X 147     143.612 140.988 225.194  0.00  0.00            
ATOM   2384  N   GLU X 148     143.068 138.932 224.553  0.00  0.00            
ATOM   2385  H   GLU X 148     142.823 137.981 224.789  0.00  0.00            
ATOM   2386  CA  GLU X 148     143.037 139.137 223.138  0.00  0.00            
ATOM   2387  HA  GLU X 148     143.957 139.651 222.857  0.00  0.00            
ATOM   2388  CB  GLU X 148     142.869 137.781 222.393  0.00  0.00            
ATOM   2389  HB2 GLU X 148     141.999 137.243 222.771  0.00  0.00            
ATOM   2390  HB3 GLU X 148     142.746 138.192 221.391  0.00  0.00            
ATOM   2391  CG  GLU X 148     143.952 136.755 222.404  0.00  0.00            
ATOM   2392  HG2 GLU X 148     143.909 136.200 223.341  0.00  0.00            
ATOM   2393  HG3 GLU X 148     143.873 136.128 221.517  0.00  0.00            
ATOM   2394  CD  GLU X 148     145.361 137.329 222.307  0.00  0.00            
ATOM   2395  OE1 GLU X 148     145.729 138.247 221.488  0.00  0.00            
ATOM   2396  OE2 GLU X 148     146.332 136.959 223.073  0.00  0.00            
ATOM   2397  C   GLU X 148     142.012 140.164 222.767  0.00  0.00            
ATOM   2398  O   GLU X 148     142.284 141.142 222.080  0.00  0.00            
ATOM   2399  N   ALA X 149     140.871 140.127 223.445  0.00  0.00            
ATOM   2400  H   ALA X 149     140.663 139.270 223.938  0.00  0.00            
ATOM   2401  CA  ALA X 149     139.764 141.087 223.362  0.00  0.00            
ATOM   2402  HA  ALA X 149     139.453 141.203 222.324  0.00  0.00            
ATOM   2403  CB  ALA X 149     138.542 140.417 224.046  0.00  0.00            
ATOM   2404  HB1 ALA X 149     138.267 139.516 223.497  0.00  0.00            
ATOM   2405  HB2 ALA X 149     137.602 140.956 223.924  0.00  0.00            
ATOM   2406  HB3 ALA X 149     138.614 140.141 225.098  0.00  0.00            
ATOM   2407  C   ALA X 149     140.105 142.517 223.869  0.00  0.00            
ATOM   2408  O   ALA X 149     139.657 143.480 223.373  0.00  0.00            
ATOM   2409  N   ARG X 150     141.015 142.729 224.821  0.00  0.00            
ATOM   2410  H   ARG X 150     141.443 141.864 225.120  0.00  0.00            
ATOM   2411  CA  ARG X 150     141.634 143.959 225.367  0.00  0.00            
ATOM   2412  HA  ARG X 150     140.925 144.785 225.330  0.00  0.00            
ATOM   2413  CB  ARG X 150     142.200 143.670 226.737  0.00  0.00            
ATOM   2414  HB2 ARG X 150     141.338 143.189 227.200  0.00  0.00            
ATOM   2415  HB3 ARG X 150     143.036 142.972 226.695  0.00  0.00            
ATOM   2416  CG  ARG X 150     142.538 144.959 227.474  0.00  0.00            
ATOM   2417  HG2 ARG X 150     143.336 145.456 226.923  0.00  0.00            
ATOM   2418  HG3 ARG X 150     141.631 145.558 227.565  0.00  0.00            
ATOM   2419  CD  ARG X 150     143.084 144.577 228.821  0.00  0.00            
ATOM   2420  HD2 ARG X 150     142.431 143.781 229.180  0.00  0.00            
ATOM   2421  HD3 ARG X 150     144.049 144.097 228.656  0.00  0.00            
ATOM   2422  NE  ARG X 150     143.086 145.598 229.888  0.00  0.00            
ATOM   2423  HE  ARG X 150     142.327 146.250 230.028  0.00  0.00            
ATOM   2424  CZ  ARG X 150     144.084 145.695 230.776  0.00  0.00            
ATOM   2425  NH1 ARG X 150     145.187 145.041 230.669  0.00  0.00            
ATOM   2426 HH11 ARG X 150     145.391 144.459 229.869  0.00  0.00            
ATOM   2427 HH12 ARG X 150     145.845 145.265 231.402  0.00  0.00            
ATOM   2428  NH2 ARG X 150     143.951 146.375 231.876  0.00  0.00            
ATOM   2429 HH21 ARG X 150     143.026 146.730 232.075  0.00  0.00            
ATOM   2430 HH22 ARG X 150     144.716 146.433 232.532  0.00  0.00            
ATOM   2431  C   ARG X 150     142.781 144.470 224.492  0.00  0.00            
ATOM   2432  O   ARG X 150     142.917 145.696 224.283  0.00  0.00            
ATOM   2433  N   CYS X 151     143.575 143.583 223.981  0.00  0.00            
ATOM   2434  H   CYS X 151     143.447 142.649 224.344  0.00  0.00            
ATOM   2435  CA  CYS X 151     144.641 143.896 223.043  0.00  0.00            
ATOM   2436  HA  CYS X 151     145.031 144.887 223.278  0.00  0.00            
ATOM   2437  CB  CYS X 151     145.726 142.830 223.083  0.00  0.00            
ATOM   2438  HB2 CYS X 151     145.260 141.850 223.182  0.00  0.00            
ATOM   2439  HB3 CYS X 151     146.404 142.870 222.230  0.00  0.00            
ATOM   2440  SG  CYS X 151     146.684 143.081 224.590  0.00  0.00            
ATOM   2441  HG  CYS X 151     146.662 144.417 224.598  0.00  0.00            
ATOM   2442  C   CYS X 151     144.105 144.160 221.619  0.00  0.00            
ATOM   2443  O   CYS X 151     144.661 144.964 220.883  0.00  0.00            
ATOM   2444  N   LEU X 152     143.010 143.580 221.267  0.00  0.00            
ATOM   2445  H   LEU X 152     142.626 142.894 221.902  0.00  0.00            
ATOM   2446  CA  LEU X 152     142.257 143.827 220.045  0.00  0.00            
ATOM   2447  HA  LEU X 152     142.973 143.664 219.240  0.00  0.00            
ATOM   2448  CB  LEU X 152     141.157 142.735 219.865  0.00  0.00            
ATOM   2449  HB2 LEU X 152     141.682 141.782 219.813  0.00  0.00            
ATOM   2450  HB3 LEU X 152     140.590 142.709 220.795  0.00  0.00            
ATOM   2451  CG  LEU X 152     140.155 142.954 218.769  0.00  0.00            
ATOM   2452  HG  LEU X 152     139.644 143.894 218.981  0.00  0.00            
ATOM   2453  CD1 LEU X 152     140.745 143.192 217.420  0.00  0.00            
ATOM   2454 HD11 LEU X 152     141.440 144.029 217.357  0.00  0.00            
ATOM   2455 HD12 LEU X 152     139.927 143.507 216.773  0.00  0.00            
ATOM   2456 HD13 LEU X 152     141.281 142.296 217.105  0.00  0.00            
ATOM   2457  CD2 LEU X 152     139.206 141.774 218.738  0.00  0.00            
ATOM   2458 HD21 LEU X 152     138.740 141.703 219.721  0.00  0.00            
ATOM   2459 HD22 LEU X 152     138.336 141.914 218.097  0.00  0.00            
ATOM   2460 HD23 LEU X 152     139.682 140.849 218.412  0.00  0.00            
ATOM   2461  C   LEU X 152     141.628 145.230 220.046  0.00  0.00            
ATOM   2462  O   LEU X 152     141.814 145.903 219.044  0.00  0.00            
ATOM   2463  N   VAL X 153     140.937 145.577 221.092  0.00  0.00            
ATOM   2464  H   VAL X 153     140.770 144.837 221.759  0.00  0.00            
ATOM   2465  CA  VAL X 153     140.436 146.926 221.290  0.00  0.00            
ATOM   2466  HA  VAL X 153     139.680 147.007 220.510  0.00  0.00            
ATOM   2467  CB  VAL X 153     139.633 147.097 222.582  0.00  0.00            
ATOM   2468  HB  VAL X 153     140.230 146.624 223.362  0.00  0.00            
ATOM   2469  CG1 VAL X 153     139.264 148.590 222.939  0.00  0.00            
ATOM   2470 HG11 VAL X 153     138.728 148.657 223.885  0.00  0.00            
ATOM   2471 HG12 VAL X 153     140.126 149.229 223.129  0.00  0.00            
ATOM   2472 HG13 VAL X 153     138.537 148.900 222.187  0.00  0.00            
ATOM   2473  CG2 VAL X 153     138.240 146.420 222.375  0.00  0.00            
ATOM   2474 HG21 VAL X 153     137.608 146.882 221.617  0.00  0.00            
ATOM   2475 HG22 VAL X 153     137.574 146.268 223.224  0.00  0.00            
ATOM   2476 HG23 VAL X 153     138.490 145.391 222.116  0.00  0.00            
ATOM   2477  C   VAL X 153     141.518 147.977 221.128  0.00  0.00            
ATOM   2478  O   VAL X 153     141.335 149.011 220.467  0.00  0.00            
ATOM   2479  N   GLU X 154     142.778 147.775 221.630  0.00  0.00            
ATOM   2480  H   GLU X 154     142.830 147.057 222.339  0.00  0.00            
ATOM   2481  CA  GLU X 154     143.899 148.698 221.521  0.00  0.00            
ATOM   2482  HA  GLU X 154     143.583 149.684 221.859  0.00  0.00            
ATOM   2483  CB  GLU X 154     145.087 148.281 222.450  0.00  0.00            
ATOM   2484  HB2 GLU X 154     144.728 148.386 223.473  0.00  0.00            
ATOM   2485  HB3 GLU X 154     145.256 147.208 222.359  0.00  0.00            
ATOM   2486  CG  GLU X 154     146.453 148.968 222.246  0.00  0.00            
ATOM   2487  HG2 GLU X 154     147.124 148.577 223.011  0.00  0.00            
ATOM   2488  HG3 GLU X 154     146.739 148.744 221.219  0.00  0.00            
ATOM   2489  CD  GLU X 154     146.374 150.528 222.285  0.00  0.00            
ATOM   2490  OE1 GLU X 154     145.431 151.006 222.917  0.00  0.00            
ATOM   2491  OE2 GLU X 154     147.315 151.242 221.856  0.00  0.00            
ATOM   2492  C   GLU X 154     144.280 148.951 220.130  0.00  0.00            
ATOM   2493  O   GLU X 154     144.560 150.057 219.693  0.00  0.00            
ATOM   2494  N   GLU X 155     144.342 147.898 219.361  0.00  0.00            
ATOM   2495  H   GLU X 155     143.900 147.060 219.712  0.00  0.00            
ATOM   2496  CA  GLU X 155     144.707 147.921 217.966  0.00  0.00            
ATOM   2497  HA  GLU X 155     145.661 148.420 217.798  0.00  0.00            
ATOM   2498  CB  GLU X 155     144.803 146.469 217.386  0.00  0.00            
ATOM   2499  HB2 GLU X 155     143.928 145.933 217.755  0.00  0.00            
ATOM   2500  HB3 GLU X 155     144.861 146.447 216.298  0.00  0.00            
ATOM   2501  CG  GLU X 155     146.047 145.634 217.844  0.00  0.00            
ATOM   2502  HG2 GLU X 155     145.859 145.076 218.762  0.00  0.00            
ATOM   2503  HG3 GLU X 155     146.219 144.860 217.096  0.00  0.00            
ATOM   2504  CD  GLU X 155     147.347 146.459 217.750  0.00  0.00            
ATOM   2505  OE1 GLU X 155     148.230 146.325 218.594  0.00  0.00            
ATOM   2506  OE2 GLU X 155     147.432 147.227 216.819  0.00  0.00            
ATOM   2507  C   GLU X 155     143.554 148.612 217.185  0.00  0.00            
ATOM   2508  O   GLU X 155     143.899 149.318 216.293  0.00  0.00            
ATOM   2509  N   LEU X 156     142.267 148.407 217.466  0.00  0.00            
ATOM   2510  H   LEU X 156     141.972 147.771 218.193  0.00  0.00            
ATOM   2511  CA  LEU X 156     141.195 149.146 216.842  0.00  0.00            
ATOM   2512  HA  LEU X 156     141.276 148.968 215.769  0.00  0.00            
ATOM   2513  CB  LEU X 156     139.785 148.530 217.150  0.00  0.00            
ATOM   2514  HB2 LEU X 156     139.718 148.422 218.232  0.00  0.00            
ATOM   2515  HB3 LEU X 156     138.955 149.083 216.709  0.00  0.00            
ATOM   2516  CG  LEU X 156     139.560 147.002 216.815  0.00  0.00            
ATOM   2517  HG  LEU X 156     140.387 146.453 217.265  0.00  0.00            
ATOM   2518  CD1 LEU X 156     138.333 146.576 217.470  0.00  0.00            
ATOM   2519 HD11 LEU X 156     138.367 146.772 218.542  0.00  0.00            
ATOM   2520 HD12 LEU X 156     138.153 145.535 217.203  0.00  0.00            
ATOM   2521 HD13 LEU X 156     137.485 147.054 216.980  0.00  0.00            
ATOM   2522  CD2 LEU X 156     139.685 146.699 215.322  0.00  0.00            
ATOM   2523 HD21 LEU X 156     139.152 145.772 215.108  0.00  0.00            
ATOM   2524 HD22 LEU X 156     139.271 147.610 214.890  0.00  0.00            
ATOM   2525 HD23 LEU X 156     140.740 146.576 215.077  0.00  0.00            
ATOM   2526  C   LEU X 156     141.318 150.697 217.111  0.00  0.00            
ATOM   2527  O   LEU X 156     141.251 151.466 216.171  0.00  0.00            
ATOM   2528  N   ARG X 157     141.634 151.131 218.382  0.00  0.00            
ATOM   2529  H   ARG X 157     141.828 150.457 219.109  0.00  0.00            
ATOM   2530  CA  ARG X 157     141.915 152.555 218.751  0.00  0.00            
ATOM   2531  HA  ARG X 157     141.032 153.186 218.845  0.00  0.00            
ATOM   2532  CB  ARG X 157     142.270 152.584 220.254  0.00  0.00            
ATOM   2533  HB2 ARG X 157     141.347 152.295 220.758  0.00  0.00            
ATOM   2534  HB3 ARG X 157     143.041 151.871 220.544  0.00  0.00            
ATOM   2535  CG  ARG X 157     142.584 153.888 220.872  0.00  0.00            
ATOM   2536  HG2 ARG X 157     143.210 154.416 220.153  0.00  0.00            
ATOM   2537  HG3 ARG X 157     141.646 154.439 220.928  0.00  0.00            
ATOM   2538  CD  ARG X 157     143.358 153.676 222.178  0.00  0.00            
ATOM   2539  HD2 ARG X 157     143.287 154.589 222.770  0.00  0.00            
ATOM   2540  HD3 ARG X 157     142.957 152.809 222.702  0.00  0.00            
ATOM   2541  NE  ARG X 157     144.800 153.481 221.971  0.00  0.00            
ATOM   2542  HE  ARG X 157     145.223 152.609 222.255  0.00  0.00            
ATOM   2543  CZ  ARG X 157     145.679 154.341 221.566  0.00  0.00            
ATOM   2544  NH1 ARG X 157     145.406 155.561 221.165  0.00  0.00            
ATOM   2545 HH11 ARG X 157     144.480 155.960 221.223  0.00  0.00            
ATOM   2546 HH12 ARG X 157     146.141 156.205 220.907  0.00  0.00            
ATOM   2547  NH2 ARG X 157     146.922 154.061 221.467  0.00  0.00            
ATOM   2548 HH21 ARG X 157     147.168 153.082 221.452  0.00  0.00            
ATOM   2549 HH22 ARG X 157     147.382 154.733 220.869  0.00  0.00            
ATOM   2550  C   ARG X 157     143.103 153.086 217.830  0.00  0.00            
ATOM   2551  O   ARG X 157     143.114 154.199 217.307  0.00  0.00            
ATOM   2552  N   LYS X 158     144.131 152.210 217.628  0.00  0.00            
ATOM   2553  H   LYS X 158     144.096 151.264 217.979  0.00  0.00            
ATOM   2554  CA  LYS X 158     145.263 152.475 216.712  0.00  0.00            
ATOM   2555  HA  LYS X 158     145.729 153.400 217.053  0.00  0.00            
ATOM   2556  CB  LYS X 158     146.484 151.568 216.845  0.00  0.00            
ATOM   2557  HB2 LYS X 158     146.178 150.602 216.444  0.00  0.00            
ATOM   2558  HB3 LYS X 158     147.301 151.890 216.200  0.00  0.00            
ATOM   2559  CG  LYS X 158     147.011 151.580 218.280  0.00  0.00            
ATOM   2560  HG2 LYS X 158     147.748 152.381 218.311  0.00  0.00            
ATOM   2561  HG3 LYS X 158     146.232 151.703 219.033  0.00  0.00            
ATOM   2562  CD  LYS X 158     147.808 150.338 218.720  0.00  0.00            
ATOM   2563  HD2 LYS X 158     148.249 150.522 219.700  0.00  0.00            
ATOM   2564  HD3 LYS X 158     147.173 149.452 218.715  0.00  0.00            
ATOM   2565  CE  LYS X 158     148.964 150.116 217.689  0.00  0.00            
ATOM   2566  HE2 LYS X 158     148.631 150.081 216.652  0.00  0.00            
ATOM   2567  HE3 LYS X 158     149.622 150.980 217.784  0.00  0.00            
ATOM   2568  NZ  LYS X 158     149.696 148.871 217.920  0.00  0.00            
ATOM   2569  HZ1 LYS X 158     150.237 148.678 217.090  0.00  0.00            
ATOM   2570  HZ2 LYS X 158     149.061 148.097 218.053  0.00  0.00            
ATOM   2571  HZ3 LYS X 158     150.280 148.937 218.741  0.00  0.00            
ATOM   2572  C   LYS X 158     144.941 152.751 215.264  0.00  0.00            
ATOM   2573  O   LYS X 158     145.764 153.226 214.492  0.00  0.00            
ATOM   2574  N   THR X 159     143.706 152.452 214.892  0.00  0.00            
ATOM   2575  H   THR X 159     143.232 151.785 215.484  0.00  0.00            
ATOM   2576  CA  THR X 159     143.078 152.842 213.679  0.00  0.00            
ATOM   2577  HA  THR X 159     143.901 152.843 212.964  0.00  0.00            
ATOM   2578  CB  THR X 159     142.155 151.818 213.069  0.00  0.00            
ATOM   2579  HB  THR X 159     141.991 152.118 212.034  0.00  0.00            
ATOM   2580  CG2 THR X 159     142.593 150.423 213.204  0.00  0.00            
ATOM   2581 HG21 THR X 159     143.494 150.345 212.597  0.00  0.00            
ATOM   2582 HG22 THR X 159     141.837 149.694 212.912  0.00  0.00            
ATOM   2583 HG23 THR X 159     142.843 150.228 214.247  0.00  0.00            
ATOM   2584  OG1 THR X 159     140.856 151.925 213.653  0.00  0.00            
ATOM   2585  HG1 THR X 159     140.996 151.731 214.583  0.00  0.00            
ATOM   2586  C   THR X 159     142.529 154.255 213.508  0.00  0.00            
ATOM   2587  O   THR X 159     142.168 154.677 212.436  0.00  0.00            
ATOM   2588  N   LYS X 160     142.360 155.039 214.588  0.00  0.00            
ATOM   2589  H   LYS X 160     142.486 154.581 215.479  0.00  0.00            
ATOM   2590  CA  LYS X 160     142.115 156.454 214.538  0.00  0.00            
ATOM   2591  HA  LYS X 160     141.855 156.738 215.558  0.00  0.00            
ATOM   2592  CB  LYS X 160     143.439 157.192 214.205  0.00  0.00            
ATOM   2593  HB2 LYS X 160     143.715 156.990 213.170  0.00  0.00            
ATOM   2594  HB3 LYS X 160     143.330 158.277 214.220  0.00  0.00            
ATOM   2595  CG  LYS X 160     144.587 156.744 215.167  0.00  0.00            
ATOM   2596  HG2 LYS X 160     144.344 156.951 216.209  0.00  0.00            
ATOM   2597  HG3 LYS X 160     144.757 155.675 215.043  0.00  0.00            
ATOM   2598  CD  LYS X 160     145.789 157.464 214.823  0.00  0.00            
ATOM   2599  HD2 LYS X 160     145.487 158.511 214.795  0.00  0.00            
ATOM   2600  HD3 LYS X 160     146.409 157.474 215.719  0.00  0.00            
ATOM   2601  CE  LYS X 160     146.679 157.021 213.577  0.00  0.00            
ATOM   2602  HE2 LYS X 160     146.129 157.128 212.643  0.00  0.00            
ATOM   2603  HE3 LYS X 160     147.494 157.743 213.536  0.00  0.00            
ATOM   2604  NZ  LYS X 160     147.242 155.595 213.690  0.00  0.00            
ATOM   2605  HZ1 LYS X 160     146.614 155.063 213.104  0.00  0.00            
ATOM   2606  HZ2 LYS X 160     147.103 155.259 214.633  0.00  0.00            
ATOM   2607  HZ3 LYS X 160     148.188 155.568 213.337  0.00  0.00            
ATOM   2608  C   LYS X 160     140.889 156.842 213.807  0.00  0.00            
ATOM   2609  O   LYS X 160     140.818 157.990 213.286  0.00  0.00            
ATOM   2610  N   ALA X 161     139.940 155.930 213.697  0.00  0.00            
ATOM   2611  H   ALA X 161     140.087 154.980 214.004  0.00  0.00            
ATOM   2612  CA  ALA X 161     138.644 156.114 213.001  0.00  0.00            
ATOM   2613  HA  ALA X 161     138.171 155.135 212.926  0.00  0.00            
ATOM   2614  CB  ALA X 161     137.691 156.933 213.800  0.00  0.00            
ATOM   2615  HB1 ALA X 161     137.632 156.603 214.837  0.00  0.00            
ATOM   2616  HB2 ALA X 161     136.680 156.914 213.393  0.00  0.00            
ATOM   2617  HB3 ALA X 161     138.135 157.928 213.809  0.00  0.00            
ATOM   2618  C   ALA X 161     138.908 156.440 211.532  0.00  0.00            
ATOM   2619  O   ALA X 161     138.401 157.478 211.067  0.00  0.00            
ATOM   2620  N   SER X 162     139.672 155.572 210.814  0.00  0.00            
ATOM   2621  H   SER X 162     140.096 154.765 211.248  0.00  0.00            
ATOM   2622  CA  SER X 162     139.798 155.697 209.315  0.00  0.00            
ATOM   2623  HA  SER X 162     139.108 156.442 208.919  0.00  0.00            
ATOM   2624  CB  SER X 162     141.247 156.275 209.051  0.00  0.00            
ATOM   2625  HB2 SER X 162     141.424 156.353 207.978  0.00  0.00            
ATOM   2626  HB3 SER X 162     141.250 157.241 209.557  0.00  0.00            
ATOM   2627  OG  SER X 162     142.132 155.446 209.678  0.00  0.00            
ATOM   2628  HG  SER X 162     142.061 155.507 210.634  0.00  0.00            
ATOM   2629  C   SER X 162     139.511 154.315 208.652  0.00  0.00            
ATOM   2630  O   SER X 162     139.757 153.260 209.267  0.00  0.00            
ATOM   2631  N   PRO X 163     138.995 154.181 207.356  0.00  0.00            
ATOM   2632  CD  PRO X 163     138.313 155.277 206.658  0.00  0.00            
ATOM   2633  HD2 PRO X 163     138.916 155.826 205.935  0.00  0.00            
ATOM   2634  HD3 PRO X 163     137.901 155.973 207.389  0.00  0.00            
ATOM   2635  CG  PRO X 163     137.241 154.539 205.798  0.00  0.00            
ATOM   2636  HG2 PRO X 163     136.981 155.075 204.884  0.00  0.00            
ATOM   2637  HG3 PRO X 163     136.334 154.576 206.402  0.00  0.00            
ATOM   2638  CB  PRO X 163     137.697 153.141 205.599  0.00  0.00            
ATOM   2639  HB2 PRO X 163     138.275 153.122 204.676  0.00  0.00            
ATOM   2640  HB3 PRO X 163     136.780 152.561 205.490  0.00  0.00            
ATOM   2641  CA  PRO X 163     138.594 152.871 206.830  0.00  0.00            
ATOM   2642  HA  PRO X 163     137.901 152.543 207.605  0.00  0.00            
ATOM   2643  C   PRO X 163     139.689 151.910 206.510  0.00  0.00            
ATOM   2644  O   PRO X 163     140.759 152.332 206.169  0.00  0.00            
ATOM   2645  N   CYS X 164     139.513 150.574 206.580  0.00  0.00            
ATOM   2646  H   CYS X 164     138.598 150.234 206.841  0.00  0.00            
ATOM   2647  CA  CYS X 164     140.501 149.626 206.115  0.00  0.00            
ATOM   2648  HA  CYS X 164     140.879 149.992 205.161  0.00  0.00            
ATOM   2649  CB  CYS X 164     141.727 149.689 207.017  0.00  0.00            
ATOM   2650  HB2 CYS X 164     142.302 150.573 206.739  0.00  0.00            
ATOM   2651  HB3 CYS X 164     141.296 149.799 208.012  0.00  0.00            
ATOM   2652  SG  CYS X 164     142.756 148.160 206.893  0.00  0.00            
ATOM   2653  HG  CYS X 164     141.833 147.318 207.365  0.00  0.00            
ATOM   2654  C   CYS X 164     139.871 148.262 205.961  0.00  0.00            
ATOM   2655  O   CYS X 164     138.969 148.033 206.756  0.00  0.00            
ATOM   2656  N   ASP X 165     140.285 147.433 205.070  0.00  0.00            
ATOM   2657  H   ASP X 165     141.140 147.736 204.627  0.00  0.00            
ATOM   2658  CA  ASP X 165     139.879 146.033 205.135  0.00  0.00            
ATOM   2659  HA  ASP X 165     138.803 145.939 204.990  0.00  0.00            
ATOM   2660  CB  ASP X 165     140.657 145.258 203.966  0.00  0.00            
ATOM   2661  HB2 ASP X 165     140.255 145.693 203.051  0.00  0.00            
ATOM   2662  HB3 ASP X 165     141.726 145.470 203.936  0.00  0.00            
ATOM   2663  CG  ASP X 165     140.494 143.748 203.935  0.00  0.00            
ATOM   2664  OD1 ASP X 165     139.457 143.211 204.395  0.00  0.00            
ATOM   2665  OD2 ASP X 165     141.473 143.062 203.506  0.00  0.00            
ATOM   2666  C   ASP X 165     140.177 145.370 206.517  0.00  0.00            
ATOM   2667  O   ASP X 165     141.366 145.354 206.829  0.00  0.00            
ATOM   2668  N   PRO X 166     139.203 144.947 207.370  0.00  0.00            
ATOM   2669  CD  PRO X 166     137.780 145.040 207.109  0.00  0.00            
ATOM   2670  HD2 PRO X 166     137.640 144.491 206.178  0.00  0.00            
ATOM   2671  HD3 PRO X 166     137.460 146.072 206.960  0.00  0.00            
ATOM   2672  CG  PRO X 166     137.077 144.478 208.297  0.00  0.00            
ATOM   2673  HG2 PRO X 166     136.931 143.406 208.161  0.00  0.00            
ATOM   2674  HG3 PRO X 166     136.168 145.003 208.591  0.00  0.00            
ATOM   2675  CB  PRO X 166     138.094 144.685 209.304  0.00  0.00            
ATOM   2676  HB2 PRO X 166     137.958 144.039 210.171  0.00  0.00            
ATOM   2677  HB3 PRO X 166     138.047 145.731 209.607  0.00  0.00            
ATOM   2678  CA  PRO X 166     139.479 144.419 208.670  0.00  0.00            
ATOM   2679  HA  PRO X 166     140.230 144.997 209.209  0.00  0.00            
ATOM   2680  C   PRO X 166     139.888 142.902 208.537  0.00  0.00            
ATOM   2681  O   PRO X 166     140.010 142.283 209.583  0.00  0.00            
ATOM   2682  N   THR X 167     140.205 142.340 207.402  0.00  0.00            
ATOM   2683  H   THR X 167     140.004 142.861 206.560  0.00  0.00            
ATOM   2684  CA  THR X 167     140.626 140.885 207.348  0.00  0.00            
ATOM   2685  HA  THR X 167     139.825 140.314 207.817  0.00  0.00            
ATOM   2686  CB  THR X 167     140.679 140.257 205.941  0.00  0.00            
ATOM   2687  HB  THR X 167     141.535 140.693 205.424  0.00  0.00            
ATOM   2688  CG2 THR X 167     141.058 138.754 205.926  0.00  0.00            
ATOM   2689 HG21 THR X 167     141.066 138.373 204.904  0.00  0.00            
ATOM   2690 HG22 THR X 167     140.555 138.147 206.678  0.00  0.00            
ATOM   2691 HG23 THR X 167     142.114 138.570 206.119  0.00  0.00            
ATOM   2692  OG1 THR X 167     139.570 140.530 205.219  0.00  0.00            
ATOM   2693  HG1 THR X 167     139.709 141.357 204.751  0.00  0.00            
ATOM   2694  C   THR X 167     141.837 140.587 208.232  0.00  0.00            
ATOM   2695  O   THR X 167     141.762 139.766 209.096  0.00  0.00            
ATOM   2696  N   PHE X 168     142.955 141.304 208.047  0.00  0.00            
ATOM   2697  H   PHE X 168     142.942 142.010 207.325  0.00  0.00            
ATOM   2698  CA  PHE X 168     144.204 141.001 208.757  0.00  0.00            
ATOM   2699  HA  PHE X 168     144.537 140.015 208.435  0.00  0.00            
ATOM   2700  CB  PHE X 168     145.325 141.889 208.262  0.00  0.00            
ATOM   2701  HB2 PHE X 168     145.455 141.741 207.190  0.00  0.00            
ATOM   2702  HB3 PHE X 168     145.002 142.928 208.330  0.00  0.00            
ATOM   2703  CG  PHE X 168     146.565 141.814 209.037  0.00  0.00            
ATOM   2704  CD1 PHE X 168     146.710 142.539 210.234  0.00  0.00            
ATOM   2705  HD1 PHE X 168     145.886 143.151 210.570  0.00  0.00            
ATOM   2706  CE1 PHE X 168     147.917 142.413 210.991  0.00  0.00            
ATOM   2707  HE1 PHE X 168     148.034 142.993 211.895  0.00  0.00            
ATOM   2708  CZ  PHE X 168     148.945 141.569 210.477  0.00  0.00            
ATOM   2709  HZ  PHE X 168     149.842 141.554 211.078  0.00  0.00            
ATOM   2710  CE2 PHE X 168     148.809 140.821 209.274  0.00  0.00            
ATOM   2711  HE2 PHE X 168     149.600 140.170 208.931  0.00  0.00            
ATOM   2712  CD2 PHE X 168     147.568 140.966 208.579  0.00  0.00            
ATOM   2713  HD2 PHE X 168     147.376 140.274 207.772  0.00  0.00            
ATOM   2714  C   PHE X 168     144.035 141.024 210.325  0.00  0.00            
ATOM   2715  O   PHE X 168     144.232 140.006 210.964  0.00  0.00            
ATOM   2716  N   ILE X 169     143.500 142.151 210.840  0.00  0.00            
ATOM   2717  H   ILE X 169     143.249 142.891 210.200  0.00  0.00            
ATOM   2718  CA  ILE X 169     143.380 142.367 212.322  0.00  0.00            
ATOM   2719  HA  ILE X 169     144.397 142.258 212.700  0.00  0.00            
ATOM   2720  CB  ILE X 169     142.976 143.871 212.554  0.00  0.00            
ATOM   2721  HB  ILE X 169     143.685 144.487 212.000  0.00  0.00            
ATOM   2722  CG2 ILE X 169     141.602 144.283 211.904  0.00  0.00            
ATOM   2723 HG21 ILE X 169     140.752 143.959 212.505  0.00  0.00            
ATOM   2724 HG22 ILE X 169     141.535 143.819 210.920  0.00  0.00            
ATOM   2725 HG23 ILE X 169     141.685 145.369 211.871  0.00  0.00            
ATOM   2726  CG1 ILE X 169     143.014 144.229 214.023  0.00  0.00            
ATOM   2727 HG12 ILE X 169     142.859 145.305 214.107  0.00  0.00            
ATOM   2728 HG13 ILE X 169     142.211 143.702 214.537  0.00  0.00            
ATOM   2729  CD1 ILE X 169     144.290 143.893 214.832  0.00  0.00            
ATOM   2730 HD11 ILE X 169     144.552 142.835 214.863  0.00  0.00            
ATOM   2731 HD12 ILE X 169     144.121 144.203 215.863  0.00  0.00            
ATOM   2732 HD13 ILE X 169     145.183 144.424 214.502  0.00  0.00            
ATOM   2733  C   ILE X 169     142.379 141.418 213.079  0.00  0.00            
ATOM   2734  O   ILE X 169     142.731 140.807 214.116  0.00  0.00            
ATOM   2735  N   LEU X 170     141.191 141.236 212.414  0.00  0.00            
ATOM   2736  H   LEU X 170     141.100 141.683 211.513  0.00  0.00            
ATOM   2737  CA  LEU X 170     140.222 140.195 212.731  0.00  0.00            
ATOM   2738  HA  LEU X 170     140.034 140.196 213.805  0.00  0.00            
ATOM   2739  CB  LEU X 170     138.890 140.556 212.171  0.00  0.00            
ATOM   2740  HB2 LEU X 170     138.953 140.443 211.088  0.00  0.00            
ATOM   2741  HB3 LEU X 170     138.140 139.853 212.532  0.00  0.00            
ATOM   2742  CG  LEU X 170     138.431 141.966 212.565  0.00  0.00            
ATOM   2743  HG  LEU X 170     139.055 142.665 212.009  0.00  0.00            
ATOM   2744  CD1 LEU X 170     136.877 142.182 212.130  0.00  0.00            
ATOM   2745 HD11 LEU X 170     136.774 141.782 211.122  0.00  0.00            
ATOM   2746 HD12 LEU X 170     136.733 143.260 212.048  0.00  0.00            
ATOM   2747 HD13 LEU X 170     136.340 141.642 212.910  0.00  0.00            
ATOM   2748  CD2 LEU X 170     138.654 142.350 214.084  0.00  0.00            
ATOM   2749 HD21 LEU X 170     139.712 142.386 214.343  0.00  0.00            
ATOM   2750 HD22 LEU X 170     138.229 143.339 214.255  0.00  0.00            
ATOM   2751 HD23 LEU X 170     138.154 141.648 214.750  0.00  0.00            
ATOM   2752  C   LEU X 170     140.791 138.821 212.391  0.00  0.00            
ATOM   2753  O   LEU X 170     140.396 137.833 213.064  0.00  0.00            
ATOM   2754  N   GLY X 171     141.825 138.679 211.595  0.00  0.00            
ATOM   2755  H   GLY X 171     142.152 139.432 211.007  0.00  0.00            
ATOM   2756  CA  GLY X 171     142.546 137.353 211.512  0.00  0.00            
ATOM   2757  HA2 GLY X 171     141.954 136.463 211.297  0.00  0.00            
ATOM   2758  HA3 GLY X 171     143.338 137.434 210.768  0.00  0.00            
ATOM   2759  C   GLY X 171     143.388 137.139 212.765  0.00  0.00            
ATOM   2760  O   GLY X 171     143.370 135.991 213.327  0.00  0.00            
ATOM   2761  N   CYS X 172     144.162 138.153 213.200  0.00  0.00            
ATOM   2762  H   CYS X 172     144.048 139.033 212.717  0.00  0.00            
ATOM   2763  CA  CYS X 172     145.246 138.194 214.245  0.00  0.00            
ATOM   2764  HA  CYS X 172     146.017 137.533 213.848  0.00  0.00            
ATOM   2765  CB  CYS X 172     145.910 139.511 214.261  0.00  0.00            
ATOM   2766  HB2 CYS X 172     145.204 140.337 214.352  0.00  0.00            
ATOM   2767  HB3 CYS X 172     146.641 139.516 215.070  0.00  0.00            
ATOM   2768  SG  CYS X 172     146.981 139.770 212.769  0.00  0.00            
ATOM   2769  HG  CYS X 172     145.961 139.568 211.931  0.00  0.00            
ATOM   2770  C   CYS X 172     144.871 137.663 215.675  0.00  0.00            
ATOM   2771  O   CYS X 172     145.260 136.553 216.085  0.00  0.00            
ATOM   2772  N   ALA X 173     143.974 138.375 216.401  0.00  0.00            
ATOM   2773  H   ALA X 173     143.507 139.202 216.057  0.00  0.00            
ATOM   2774  CA  ALA X 173     143.559 137.901 217.717  0.00  0.00            
ATOM   2775  HA  ALA X 173     144.416 137.910 218.390  0.00  0.00            
ATOM   2776  CB  ALA X 173     142.741 139.010 218.227  0.00  0.00            
ATOM   2777  HB1 ALA X 173     141.973 139.338 217.526  0.00  0.00            
ATOM   2778  HB2 ALA X 173     143.353 139.883 218.455  0.00  0.00            
ATOM   2779  HB3 ALA X 173     142.322 138.606 219.149  0.00  0.00            
ATOM   2780  C   ALA X 173     142.879 136.508 217.767  0.00  0.00            
ATOM   2781  O   ALA X 173     143.325 135.761 218.659  0.00  0.00            
ATOM   2782  N   PRO X 174     141.955 136.117 216.873  0.00  0.00            
ATOM   2783  CD  PRO X 174     141.216 136.899 215.939  0.00  0.00            
ATOM   2784  HD2 PRO X 174     141.739 136.841 214.984  0.00  0.00            
ATOM   2785  HD3 PRO X 174     141.129 137.950 216.214  0.00  0.00            
ATOM   2786  CG  PRO X 174     139.767 136.246 215.896  0.00  0.00            
ATOM   2787  HG2 PRO X 174     139.234 136.461 214.969  0.00  0.00            
ATOM   2788  HG3 PRO X 174     139.290 136.403 216.863  0.00  0.00            
ATOM   2789  CB  PRO X 174     140.218 134.738 215.813  0.00  0.00            
ATOM   2790  HB2 PRO X 174     140.644 134.605 214.819  0.00  0.00            
ATOM   2791  HB3 PRO X 174     139.471 133.964 215.989  0.00  0.00            
ATOM   2792  CA  PRO X 174     141.380 134.706 216.854  0.00  0.00            
ATOM   2793  HA  PRO X 174     140.883 134.469 217.795  0.00  0.00            
ATOM   2794  C   PRO X 174     142.406 133.606 216.616  0.00  0.00            
ATOM   2795  O   PRO X 174     142.408 132.594 217.270  0.00  0.00            
ATOM   2796  N   CYS X 175     143.479 133.859 215.771  0.00  0.00            
ATOM   2797  H   CYS X 175     143.447 134.736 215.270  0.00  0.00            
ATOM   2798  CA  CYS X 175     144.670 132.978 215.670  0.00  0.00            
ATOM   2799  HA  CYS X 175     144.287 131.957 215.680  0.00  0.00            
ATOM   2800  CB  CYS X 175     145.442 133.276 214.382  0.00  0.00            
ATOM   2801  HB2 CYS X 175     144.729 133.125 213.572  0.00  0.00            
ATOM   2802  HB3 CYS X 175     145.735 134.325 214.345  0.00  0.00            
ATOM   2803  SG  CYS X 175     146.816 132.116 214.298  0.00  0.00            
ATOM   2804  HG  CYS X 175     146.055 131.185 213.715  0.00  0.00            
ATOM   2805  C   CYS X 175     145.490 133.116 216.946  0.00  0.00            
ATOM   2806  O   CYS X 175     146.060 132.110 217.440  0.00  0.00            
ATOM   2807  N   ASN X 176     145.738 134.268 217.536  0.00  0.00            
ATOM   2808  H   ASN X 176     145.377 135.091 217.075  0.00  0.00            
ATOM   2809  CA  ASN X 176     146.715 134.426 218.617  0.00  0.00            
ATOM   2810  HA  ASN X 176     147.612 133.895 218.298  0.00  0.00            
ATOM   2811  CB  ASN X 176     146.922 135.913 218.846  0.00  0.00            
ATOM   2812  HB2 ASN X 176     146.901 136.462 217.904  0.00  0.00            
ATOM   2813  HB3 ASN X 176     146.036 136.271 219.371  0.00  0.00            
ATOM   2814  CG  ASN X 176     148.204 136.244 219.506  0.00  0.00            
ATOM   2815  OD1 ASN X 176     149.240 135.666 219.285  0.00  0.00            
ATOM   2816  ND2 ASN X 176     148.215 137.238 220.348  0.00  0.00            
ATOM   2817 HD21 ASN X 176     147.374 137.759 220.552  0.00  0.00            
ATOM   2818 HD22 ASN X 176     149.161 137.436 220.641  0.00  0.00            
ATOM   2819  C   ASN X 176     146.186 133.817 219.909  0.00  0.00            
ATOM   2820  O   ASN X 176     146.999 133.314 220.662  0.00  0.00            
ATOM   2821  N   VAL X 177     144.828 133.853 220.157  0.00  0.00            
ATOM   2822  H   VAL X 177     144.174 134.349 219.570  0.00  0.00            
ATOM   2823  CA  VAL X 177     144.294 133.027 221.269  0.00  0.00            
ATOM   2824  HA  VAL X 177     144.895 133.334 222.125  0.00  0.00            
ATOM   2825  CB  VAL X 177     142.754 133.332 221.629  0.00  0.00            
ATOM   2826  HB  VAL X 177     142.658 134.354 221.994  0.00  0.00            
ATOM   2827  CG1 VAL X 177     141.809 133.105 220.429  0.00  0.00            
ATOM   2828 HG11 VAL X 177     142.103 133.832 219.672  0.00  0.00            
ATOM   2829 HG12 VAL X 177     141.878 132.089 220.041  0.00  0.00            
ATOM   2830 HG13 VAL X 177     140.797 133.259 220.806  0.00  0.00            
ATOM   2831  CG2 VAL X 177     142.392 132.497 222.869  0.00  0.00            
ATOM   2832 HG21 VAL X 177     142.454 131.412 222.793  0.00  0.00            
ATOM   2833 HG22 VAL X 177     141.432 132.828 223.266  0.00  0.00            
ATOM   2834 HG23 VAL X 177     143.059 132.740 223.696  0.00  0.00            
ATOM   2835  C   VAL X 177     144.601 131.474 221.068  0.00  0.00            
ATOM   2836  O   VAL X 177     145.202 130.921 222.048  0.00  0.00            
ATOM   2837  N   ILE X 178     144.398 130.863 219.886  0.00  0.00            
ATOM   2838  H   ILE X 178     144.078 131.310 219.039  0.00  0.00            
ATOM   2839  CA  ILE X 178     144.605 129.446 219.777  0.00  0.00            
ATOM   2840  HA  ILE X 178     144.028 129.072 220.623  0.00  0.00            
ATOM   2841  CB  ILE X 178     143.876 128.847 218.499  0.00  0.00            
ATOM   2842  HB  ILE X 178     142.818 129.101 218.560  0.00  0.00            
ATOM   2843  CG2 ILE X 178     144.488 129.344 217.125  0.00  0.00            
ATOM   2844 HG21 ILE X 178     145.529 129.022 217.145  0.00  0.00            
ATOM   2845 HG22 ILE X 178     144.462 130.432 217.052  0.00  0.00            
ATOM   2846 HG23 ILE X 178     144.080 128.859 216.238  0.00  0.00            
ATOM   2847  CG1 ILE X 178     143.961 127.360 218.483  0.00  0.00            
ATOM   2848 HG12 ILE X 178     143.613 126.970 217.527  0.00  0.00            
ATOM   2849 HG13 ILE X 178     144.979 126.975 218.540  0.00  0.00            
ATOM   2850  CD1 ILE X 178     143.249 126.596 219.647  0.00  0.00            
ATOM   2851 HD11 ILE X 178     142.240 127.006 219.604  0.00  0.00            
ATOM   2852 HD12 ILE X 178     143.701 126.780 220.622  0.00  0.00            
ATOM   2853 HD13 ILE X 178     143.173 125.520 219.490  0.00  0.00            
ATOM   2854  C   ILE X 178     146.087 129.069 219.894  0.00  0.00            
ATOM   2855  O   ILE X 178     146.468 128.056 220.416  0.00  0.00            
ATOM   2856  N   CYS X 179     146.991 129.981 219.458  0.00  0.00            
ATOM   2857  H   CYS X 179     146.736 130.726 218.825  0.00  0.00            
ATOM   2858  CA  CYS X 179     148.368 129.889 219.837  0.00  0.00            
ATOM   2859  HA  CYS X 179     148.657 128.916 219.438  0.00  0.00            
ATOM   2860  CB  CYS X 179     149.134 131.011 219.126  0.00  0.00            
ATOM   2861  HB2 CYS X 179     148.756 132.023 219.272  0.00  0.00            
ATOM   2862  HB3 CYS X 179     150.169 131.054 219.465  0.00  0.00            
ATOM   2863  SG  CYS X 179     149.124 130.714 217.358  0.00  0.00            
ATOM   2864  HG  CYS X 179     147.885 131.193 217.217  0.00  0.00            
ATOM   2865  C   CYS X 179     148.592 129.846 221.339  0.00  0.00            
ATOM   2866  O   CYS X 179     149.196 128.878 221.855  0.00  0.00            
ATOM   2867  N   SER X 180     148.028 130.808 222.076  0.00  0.00            
ATOM   2868  H   SER X 180     147.481 131.530 221.629  0.00  0.00            
ATOM   2869  CA  SER X 180     147.963 131.035 223.511  0.00  0.00            
ATOM   2870  HA  SER X 180     149.001 131.187 223.810  0.00  0.00            
ATOM   2871  CB  SER X 180     147.236 132.364 223.800  0.00  0.00            
ATOM   2872  HB2 SER X 180     147.677 133.180 223.228  0.00  0.00            
ATOM   2873  HB3 SER X 180     146.158 132.330 223.641  0.00  0.00            
ATOM   2874  OG  SER X 180     147.427 132.652 225.160  0.00  0.00            
ATOM   2875  HG  SER X 180     146.799 133.334 225.412  0.00  0.00            
ATOM   2876  C   SER X 180     147.391 129.847 224.349  0.00  0.00            
ATOM   2877  O   SER X 180     147.861 129.633 225.528  0.00  0.00            
ATOM   2878  N   ILE X 181     146.494 129.035 223.824  0.00  0.00            
ATOM   2879  H   ILE X 181     146.182 129.259 222.890  0.00  0.00            
ATOM   2880  CA  ILE X 181     146.027 127.788 224.430  0.00  0.00            
ATOM   2881  HA  ILE X 181     145.862 127.918 225.500  0.00  0.00            
ATOM   2882  CB  ILE X 181     144.712 127.442 223.742  0.00  0.00            
ATOM   2883  HB  ILE X 181     144.849 127.432 222.660  0.00  0.00            
ATOM   2884  CG2 ILE X 181     144.186 125.922 223.994  0.00  0.00            
ATOM   2885 HG21 ILE X 181     143.327 125.730 223.351  0.00  0.00            
ATOM   2886 HG22 ILE X 181     143.888 125.906 225.043  0.00  0.00            
ATOM   2887 HG23 ILE X 181     144.957 125.239 223.639  0.00  0.00            
ATOM   2888  CG1 ILE X 181     143.574 128.444 224.051  0.00  0.00            
ATOM   2889 HG12 ILE X 181     143.342 128.377 225.114  0.00  0.00            
ATOM   2890 HG13 ILE X 181     143.960 129.454 223.914  0.00  0.00            
ATOM   2891  CD1 ILE X 181     142.352 128.219 223.150  0.00  0.00            
ATOM   2892 HD11 ILE X 181     142.652 128.203 222.102  0.00  0.00            
ATOM   2893 HD12 ILE X 181     141.718 129.086 223.332  0.00  0.00            
ATOM   2894 HD13 ILE X 181     141.807 127.320 223.438  0.00  0.00            
ATOM   2895  C   ILE X 181     147.022 126.608 224.246  0.00  0.00            
ATOM   2896  O   ILE X 181     147.451 125.976 225.289  0.00  0.00            
ATOM   2897  N   ILE X 182     147.474 126.445 223.007  0.00  0.00            
ATOM   2898  H   ILE X 182     147.260 127.090 222.259  0.00  0.00            
ATOM   2899  CA  ILE X 182     148.335 125.315 222.728  0.00  0.00            
ATOM   2900  HA  ILE X 182     147.930 124.448 223.250  0.00  0.00            
ATOM   2901  CB  ILE X 182     148.285 125.146 221.226  0.00  0.00            
ATOM   2902  HB  ILE X 182     148.582 126.061 220.712  0.00  0.00            
ATOM   2903  CG2 ILE X 182     149.269 124.050 220.646  0.00  0.00            
ATOM   2904 HG21 ILE X 182     150.334 124.261 220.748  0.00  0.00            
ATOM   2905 HG22 ILE X 182     149.297 123.940 219.562  0.00  0.00            
ATOM   2906 HG23 ILE X 182     149.035 123.111 221.147  0.00  0.00            
ATOM   2907  CG1 ILE X 182     146.773 124.899 220.841  0.00  0.00            
ATOM   2908 HG12 ILE X 182     146.031 125.514 221.351  0.00  0.00            
ATOM   2909 HG13 ILE X 182     146.794 125.231 219.803  0.00  0.00            
ATOM   2910  CD1 ILE X 182     146.275 123.481 221.040  0.00  0.00            
ATOM   2911 HD11 ILE X 182     145.224 123.397 220.763  0.00  0.00            
ATOM   2912 HD12 ILE X 182     146.305 123.130 222.071  0.00  0.00            
ATOM   2913 HD13 ILE X 182     146.851 122.811 220.402  0.00  0.00            
ATOM   2914  C   ILE X 182     149.776 125.471 223.282  0.00  0.00            
ATOM   2915  O   ILE X 182     150.498 124.529 223.621  0.00  0.00            
ATOM   2916  N   PHE X 183     150.191 126.731 223.469  0.00  0.00            
ATOM   2917  H   PHE X 183     149.621 127.459 223.063  0.00  0.00            
ATOM   2918  CA  PHE X 183     151.483 127.158 224.013  0.00  0.00            
ATOM   2919  HA  PHE X 183     152.048 126.255 224.245  0.00  0.00            
ATOM   2920  CB  PHE X 183     152.111 127.872 222.857  0.00  0.00            
ATOM   2921  HB2 PHE X 183     151.688 128.874 222.787  0.00  0.00            
ATOM   2922  HB3 PHE X 183     153.123 128.081 223.204  0.00  0.00            
ATOM   2923  CG  PHE X 183     152.197 127.172 221.485  0.00  0.00            
ATOM   2924  CD1 PHE X 183     152.651 125.830 221.332  0.00  0.00            
ATOM   2925  HD1 PHE X 183     152.861 125.275 222.234  0.00  0.00            
ATOM   2926  CE1 PHE X 183     152.908 125.393 220.009  0.00  0.00            
ATOM   2927  HE1 PHE X 183     153.188 124.365 219.833  0.00  0.00            
ATOM   2928  CZ  PHE X 183     152.456 126.148 218.909  0.00  0.00            
ATOM   2929  HZ  PHE X 183     152.637 125.777 217.911  0.00  0.00            
ATOM   2930  CE2 PHE X 183     151.859 127.390 219.081  0.00  0.00            
ATOM   2931  HE2 PHE X 183     151.595 128.042 218.262  0.00  0.00            
ATOM   2932  CD2 PHE X 183     151.680 127.904 220.368  0.00  0.00            
ATOM   2933  HD2 PHE X 183     151.191 128.855 220.519  0.00  0.00            
ATOM   2934  C   PHE X 183     151.439 127.929 225.322  0.00  0.00            
ATOM   2935  O   PHE X 183     150.449 128.499 225.707  0.00  0.00            
ATOM   2936  N   GLN X 184     152.558 127.960 226.002  0.00  0.00            
ATOM   2937  H   GLN X 184     153.395 127.548 225.614  0.00  0.00            
ATOM   2938  CA  GLN X 184     152.590 128.478 227.355  0.00  0.00            
ATOM   2939  HA  GLN X 184     151.690 128.055 227.801  0.00  0.00            
ATOM   2940  CB  GLN X 184     153.889 128.021 228.042  0.00  0.00            
ATOM   2941  HB2 GLN X 184     153.837 126.934 227.979  0.00  0.00            
ATOM   2942  HB3 GLN X 184     154.738 128.203 227.384  0.00  0.00            
ATOM   2943  CG  GLN X 184     154.166 128.448 229.465  0.00  0.00            
ATOM   2944  HG2 GLN X 184     154.152 129.533 229.570  0.00  0.00            
ATOM   2945  HG3 GLN X 184     153.407 128.143 230.186  0.00  0.00            
ATOM   2946  CD  GLN X 184     155.421 127.793 230.003  0.00  0.00            
ATOM   2947  OE1 GLN X 184     155.310 126.643 230.444  0.00  0.00            
ATOM   2948  NE2 GLN X 184     156.550 128.482 229.829  0.00  0.00            
ATOM   2949 HE21 GLN X 184     157.455 128.219 230.190  0.00  0.00            
ATOM   2950 HE22 GLN X 184     156.353 129.413 229.492  0.00  0.00            
ATOM   2951  C   GLN X 184     152.322 129.989 227.512  0.00  0.00            
ATOM   2952  O   GLN X 184     152.108 130.489 228.579  0.00  0.00            
ATOM   2953  N   LYS X 185     152.286 130.729 226.396  0.00  0.00            
ATOM   2954  H   LYS X 185     152.020 130.239 225.553  0.00  0.00            
ATOM   2955  CA  LYS X 185     152.326 132.232 226.348  0.00  0.00            
ATOM   2956  HA  LYS X 185     151.673 132.748 227.051  0.00  0.00            
ATOM   2957  CB  LYS X 185     153.802 132.609 226.546  0.00  0.00            
ATOM   2958  HB2 LYS X 185     153.840 133.698 226.576  0.00  0.00            
ATOM   2959  HB3 LYS X 185     154.066 132.279 227.551  0.00  0.00            
ATOM   2960  CG  LYS X 185     154.865 132.097 225.619  0.00  0.00            
ATOM   2961  HG2 LYS X 185     155.104 131.040 225.742  0.00  0.00            
ATOM   2962  HG3 LYS X 185     154.441 132.188 224.619  0.00  0.00            
ATOM   2963  CD  LYS X 185     156.218 132.952 225.839  0.00  0.00            
ATOM   2964  HD2 LYS X 185     156.023 134.014 225.989  0.00  0.00            
ATOM   2965  HD3 LYS X 185     156.713 132.594 226.742  0.00  0.00            
ATOM   2966  CE  LYS X 185     157.221 132.544 224.724  0.00  0.00            
ATOM   2967  HE2 LYS X 185     158.177 133.021 224.942  0.00  0.00            
ATOM   2968  HE3 LYS X 185     157.267 131.455 224.730  0.00  0.00            
ATOM   2969  NZ  LYS X 185     156.770 132.966 223.434  0.00  0.00            
ATOM   2970  HZ1 LYS X 185     157.415 132.576 222.761  0.00  0.00            
ATOM   2971  HZ2 LYS X 185     156.791 133.965 223.289  0.00  0.00            
ATOM   2972  HZ3 LYS X 185     155.878 132.597 223.135  0.00  0.00            
ATOM   2973  C   LYS X 185     151.844 132.835 224.979  0.00  0.00            
ATOM   2974  O   LYS X 185     151.616 132.048 224.052  0.00  0.00            
ATOM   2975  N   ARG X 186     151.629 134.103 224.845  0.00  0.00            
ATOM   2976  H   ARG X 186     151.665 134.541 225.754  0.00  0.00            
ATOM   2977  CA  ARG X 186     151.225 134.828 223.631  0.00  0.00            
ATOM   2978  HA  ARG X 186     150.816 134.090 222.941  0.00  0.00            
ATOM   2979  CB  ARG X 186     150.105 135.855 223.910  0.00  0.00            
ATOM   2980  HB2 ARG X 186     149.367 135.976 223.117  0.00  0.00            
ATOM   2981  HB3 ARG X 186     149.539 135.362 224.701  0.00  0.00            
ATOM   2982  CG  ARG X 186     150.609 137.261 224.384  0.00  0.00            
ATOM   2983  HG2 ARG X 186     151.303 137.179 225.220  0.00  0.00            
ATOM   2984  HG3 ARG X 186     151.049 137.752 223.516  0.00  0.00            
ATOM   2985  CD  ARG X 186     149.484 138.138 224.961  0.00  0.00            
ATOM   2986  HD2 ARG X 186     148.992 137.598 225.771  0.00  0.00            
ATOM   2987  HD3 ARG X 186     149.819 139.097 225.355  0.00  0.00            
ATOM   2988  NE  ARG X 186     148.523 138.541 223.868  0.00  0.00            
ATOM   2989  HE  ARG X 186     147.824 137.860 223.608  0.00  0.00            
ATOM   2990  CZ  ARG X 186     148.633 139.625 223.112  0.00  0.00            
ATOM   2991  NH1 ARG X 186     149.681 140.362 223.141  0.00  0.00            
ATOM   2992 HH11 ARG X 186     150.408 140.189 223.821  0.00  0.00            
ATOM   2993 HH12 ARG X 186     149.626 141.139 222.498  0.00  0.00            
ATOM   2994  NH2 ARG X 186     147.811 139.898 222.181  0.00  0.00            
ATOM   2995 HH21 ARG X 186     147.034 139.278 222.007  0.00  0.00            
ATOM   2996 HH22 ARG X 186     148.132 140.612 221.542  0.00  0.00            
ATOM   2997  C   ARG X 186     152.365 135.377 222.716  0.00  0.00            
ATOM   2998  O   ARG X 186     153.371 135.818 223.218  0.00  0.00            
ATOM   2999  N   PHE X 187     152.174 135.700 221.440  0.00  0.00            
ATOM   3000  H   PHE X 187     151.314 135.301 221.091  0.00  0.00            
ATOM   3001  CA  PHE X 187     152.981 136.726 220.688  0.00  0.00            
ATOM   3002  HA  PHE X 187     153.978 136.889 221.099  0.00  0.00            
ATOM   3003  CB  PHE X 187     153.152 136.271 219.223  0.00  0.00            
ATOM   3004  HB2 PHE X 187     152.139 136.025 218.904  0.00  0.00            
ATOM   3005  HB3 PHE X 187     153.316 137.168 218.626  0.00  0.00            
ATOM   3006  CG  PHE X 187     154.113 135.084 218.903  0.00  0.00            
ATOM   3007  CD1 PHE X 187     155.495 135.195 219.098  0.00  0.00            
ATOM   3008  HD1 PHE X 187     155.870 136.122 219.506  0.00  0.00            
ATOM   3009  CE1 PHE X 187     156.309 134.060 218.984  0.00  0.00            
ATOM   3010  HE1 PHE X 187     157.378 134.099 219.133  0.00  0.00            
ATOM   3011  CZ  PHE X 187     155.756 132.840 218.661  0.00  0.00            
ATOM   3012  HZ  PHE X 187     156.365 131.948 218.636  0.00  0.00            
ATOM   3013  CE2 PHE X 187     154.379 132.713 218.427  0.00  0.00            
ATOM   3014  HE2 PHE X 187     154.010 131.718 218.227  0.00  0.00            
ATOM   3015  CD2 PHE X 187     153.473 133.850 218.554  0.00  0.00            
ATOM   3016  HD2 PHE X 187     152.411 133.688 218.442  0.00  0.00            
ATOM   3017  C   PHE X 187     152.209 138.110 220.668  0.00  0.00            
ATOM   3018  O   PHE X 187     150.966 138.102 220.858  0.00  0.00            
ATOM   3019  N   ASP X 188     152.859 139.189 220.323  0.00  0.00            
ATOM   3020  H   ASP X 188     153.850 139.132 220.137  0.00  0.00            
ATOM   3021  CA  ASP X 188     152.210 140.410 219.832  0.00  0.00            
ATOM   3022  HA  ASP X 188     151.271 140.491 220.380  0.00  0.00            
ATOM   3023  CB  ASP X 188     153.084 141.593 220.197  0.00  0.00            
ATOM   3024  HB2 ASP X 188     153.429 141.440 221.219  0.00  0.00            
ATOM   3025  HB3 ASP X 188     154.009 141.491 219.630  0.00  0.00            
ATOM   3026  CG  ASP X 188     152.345 142.889 220.106  0.00  0.00            
ATOM   3027  OD1 ASP X 188     151.171 142.960 219.753  0.00  0.00            
ATOM   3028  OD2 ASP X 188     152.974 143.935 220.444  0.00  0.00            
ATOM   3029  C   ASP X 188     151.904 140.295 218.301  0.00  0.00            
ATOM   3030  O   ASP X 188     152.681 139.654 217.584  0.00  0.00            
ATOM   3031  N   TYR X 189     150.737 140.813 217.763  0.00  0.00            
ATOM   3032  H   TYR X 189     150.236 141.469 218.346  0.00  0.00            
ATOM   3033  CA  TYR X 189     150.294 140.634 216.338  0.00  0.00            
ATOM   3034  HA  TYR X 189     150.082 139.566 216.292  0.00  0.00            
ATOM   3035  CB  TYR X 189     148.922 141.241 216.102  0.00  0.00            
ATOM   3036  HB2 TYR X 189     149.085 142.315 216.018  0.00  0.00            
ATOM   3037  HB3 TYR X 189     148.549 140.878 215.145  0.00  0.00            
ATOM   3038  CG  TYR X 189     147.858 141.065 217.216  0.00  0.00            
ATOM   3039  CD1 TYR X 189     147.241 142.180 217.804  0.00  0.00            
ATOM   3040  HD1 TYR X 189     147.476 143.204 217.550  0.00  0.00            
ATOM   3041  CE1 TYR X 189     146.286 142.053 218.770  0.00  0.00            
ATOM   3042  HE1 TYR X 189     145.928 142.911 219.319  0.00  0.00            
ATOM   3043  CZ  TYR X 189     146.035 140.767 219.339  0.00  0.00            
ATOM   3044  OH  TYR X 189     145.199 140.591 220.380  0.00  0.00            
ATOM   3045  HH  TYR X 189     145.291 139.719 220.772  0.00  0.00            
ATOM   3046  CE2 TYR X 189     146.636 139.635 218.748  0.00  0.00            
ATOM   3047  HE2 TYR X 189     146.408 138.671 219.177  0.00  0.00            
ATOM   3048  CD2 TYR X 189     147.525 139.770 217.671  0.00  0.00            
ATOM   3049  HD2 TYR X 189     148.075 138.899 217.349  0.00  0.00            
ATOM   3050  C   TYR X 189     151.256 141.164 215.272  0.00  0.00            
ATOM   3051  O   TYR X 189     150.876 141.244 214.109  0.00  0.00            
ATOM   3052  N   LYS X 190     152.526 141.438 215.657  0.00  0.00            
ATOM   3053  H   LYS X 190     152.699 141.322 216.645  0.00  0.00            
ATOM   3054  CA  LYS X 190     153.593 142.084 214.878  0.00  0.00            
ATOM   3055  HA  LYS X 190     153.386 142.114 213.808  0.00  0.00            
ATOM   3056  CB  LYS X 190     153.738 143.531 215.246  0.00  0.00            
ATOM   3057  HB2 LYS X 190     154.541 143.893 214.603  0.00  0.00            
ATOM   3058  HB3 LYS X 190     152.825 143.982 214.858  0.00  0.00            
ATOM   3059  CG  LYS X 190     153.911 143.757 216.782  0.00  0.00            
ATOM   3060  HG2 LYS X 190     153.943 144.813 217.050  0.00  0.00            
ATOM   3061  HG3 LYS X 190     153.028 143.378 217.296  0.00  0.00            
ATOM   3062  CD  LYS X 190     155.179 143.194 217.434  0.00  0.00            
ATOM   3063  HD2 LYS X 190     155.022 142.145 217.685  0.00  0.00            
ATOM   3064  HD3 LYS X 190     155.925 143.219 216.639  0.00  0.00            
ATOM   3065  CE  LYS X 190     155.684 143.946 218.651  0.00  0.00            
ATOM   3066  HE2 LYS X 190     155.961 144.916 218.240  0.00  0.00            
ATOM   3067  HE3 LYS X 190     154.887 143.949 219.395  0.00  0.00            
ATOM   3068  NZ  LYS X 190     156.927 143.321 219.094  0.00  0.00            
ATOM   3069  HZ1 LYS X 190     157.578 143.189 218.334  0.00  0.00            
ATOM   3070  HZ2 LYS X 190     156.723 142.490 219.631  0.00  0.00            
ATOM   3071  HZ3 LYS X 190     157.347 144.032 219.675  0.00  0.00            
ATOM   3072  C   LYS X 190     154.885 141.247 214.908  0.00  0.00            
ATOM   3073  O   LYS X 190     155.860 141.631 214.309  0.00  0.00            
ATOM   3074  N   ASP X 191     154.973 140.189 215.674  0.00  0.00            
ATOM   3075  H   ASP X 191     154.173 139.851 216.190  0.00  0.00            
ATOM   3076  CA  ASP X 191     156.140 139.335 215.903  0.00  0.00            
ATOM   3077  HA  ASP X 191     157.023 139.974 215.910  0.00  0.00            
ATOM   3078  CB  ASP X 191     156.126 138.522 217.274  0.00  0.00            
ATOM   3079  HB2 ASP X 191     155.184 137.976 217.314  0.00  0.00            
ATOM   3080  HB3 ASP X 191     157.012 137.894 217.374  0.00  0.00            
ATOM   3081  CG  ASP X 191     156.125 139.536 218.359  0.00  0.00            
ATOM   3082  OD1 ASP X 191     156.816 140.576 218.325  0.00  0.00            
ATOM   3083  OD2 ASP X 191     155.491 139.292 219.429  0.00  0.00            
ATOM   3084  C   ASP X 191     156.340 138.330 214.717  0.00  0.00            
ATOM   3085  O   ASP X 191     155.399 137.567 214.393  0.00  0.00            
ATOM   3086  N   GLN X 192     157.422 138.427 214.060  0.00  0.00            
ATOM   3087  H   GLN X 192     158.020 139.218 214.249  0.00  0.00            
ATOM   3088  CA  GLN X 192     157.691 137.649 212.854  0.00  0.00            
ATOM   3089  HA  GLN X 192     157.105 138.034 212.020  0.00  0.00            
ATOM   3090  CB  GLN X 192     159.149 137.924 212.510  0.00  0.00            
ATOM   3091  HB2 GLN X 192     159.341 138.996 212.560  0.00  0.00            
ATOM   3092  HB3 GLN X 192     159.824 137.410 213.195  0.00  0.00            
ATOM   3093  CG  GLN X 192     159.647 137.504 211.105  0.00  0.00            
ATOM   3094  HG2 GLN X 192     160.728 137.370 211.150  0.00  0.00            
ATOM   3095  HG3 GLN X 192     159.270 136.509 210.867  0.00  0.00            
ATOM   3096  CD  GLN X 192     159.333 138.397 209.964  0.00  0.00            
ATOM   3097  OE1 GLN X 192     158.724 139.453 210.066  0.00  0.00            
ATOM   3098  NE2 GLN X 192     159.882 138.179 208.810  0.00  0.00            
ATOM   3099 HE21 GLN X 192     159.579 138.724 208.015  0.00  0.00            
ATOM   3100 HE22 GLN X 192     160.447 137.380 208.561  0.00  0.00            
ATOM   3101  C   GLN X 192     157.461 136.106 212.790  0.00  0.00            
ATOM   3102  O   GLN X 192     156.818 135.662 211.911  0.00  0.00            
ATOM   3103  N   GLN X 193     157.784 135.492 213.911  0.00  0.00            
ATOM   3104  H   GLN X 193     158.363 136.032 214.538  0.00  0.00            
ATOM   3105  CA  GLN X 193     157.292 134.115 214.146  0.00  0.00            
ATOM   3106  HA  GLN X 193     157.769 133.505 213.379  0.00  0.00            
ATOM   3107  CB  GLN X 193     157.632 133.656 215.577  0.00  0.00            
ATOM   3108  HB2 GLN X 193     158.656 133.928 215.832  0.00  0.00            
ATOM   3109  HB3 GLN X 193     156.943 134.145 216.266  0.00  0.00            
ATOM   3110  CG  GLN X 193     157.543 132.091 215.827  0.00  0.00            
ATOM   3111  HG2 GLN X 193     157.894 131.847 216.830  0.00  0.00            
ATOM   3112  HG3 GLN X 193     156.495 131.792 215.855  0.00  0.00            
ATOM   3113  CD  GLN X 193     158.270 131.106 214.844  0.00  0.00            
ATOM   3114  OE1 GLN X 193     158.605 131.320 213.717  0.00  0.00            
ATOM   3115  NE2 GLN X 193     158.394 129.934 215.324  0.00  0.00            
ATOM   3116 HE21 GLN X 193     158.817 129.191 214.786  0.00  0.00            
ATOM   3117 HE22 GLN X 193     158.043 129.665 216.232  0.00  0.00            
ATOM   3118  C   GLN X 193     155.771 133.906 213.960  0.00  0.00            
ATOM   3119  O   GLN X 193     155.374 133.097 213.180  0.00  0.00            
ATOM   3120  N   PHE X 194     154.960 134.638 214.642  0.00  0.00            
ATOM   3121  H   PHE X 194     155.364 135.280 215.310  0.00  0.00            
ATOM   3122  CA  PHE X 194     153.460 134.759 214.546  0.00  0.00            
ATOM   3123  HA  PHE X 194     152.956 133.826 214.801  0.00  0.00            
ATOM   3124  CB  PHE X 194     152.934 135.898 215.482  0.00  0.00            
ATOM   3125  HB2 PHE X 194     153.044 135.546 216.508  0.00  0.00            
ATOM   3126  HB3 PHE X 194     153.545 136.783 215.303  0.00  0.00            
ATOM   3127  CG  PHE X 194     151.505 136.193 215.215  0.00  0.00            
ATOM   3128  CD1 PHE X 194     150.446 135.286 215.576  0.00  0.00            
ATOM   3129  HD1 PHE X 194     150.739 134.370 216.066  0.00  0.00            
ATOM   3130  CE1 PHE X 194     149.089 135.526 215.185  0.00  0.00            
ATOM   3131  HE1 PHE X 194     148.297 134.795 215.248  0.00  0.00            
ATOM   3132  CZ  PHE X 194     148.825 136.759 214.565  0.00  0.00            
ATOM   3133  HZ  PHE X 194     147.850 136.926 214.133  0.00  0.00            
ATOM   3134  CE2 PHE X 194     149.830 137.734 214.292  0.00  0.00            
ATOM   3135  HE2 PHE X 194     149.496 138.687 213.908  0.00  0.00            
ATOM   3136  CD2 PHE X 194     151.227 137.435 214.603  0.00  0.00            
ATOM   3137  HD2 PHE X 194     151.966 138.188 214.375  0.00  0.00            
ATOM   3138  C   PHE X 194     152.992 135.068 213.109  0.00  0.00            
ATOM   3139  O   PHE X 194     152.190 134.342 212.503  0.00  0.00            
ATOM   3140  N   LEU X 195     153.491 136.075 212.463  0.00  0.00            
ATOM   3141  H   LEU X 195     154.099 136.692 212.982  0.00  0.00            
ATOM   3142  CA  LEU X 195     153.224 136.559 211.061  0.00  0.00            
ATOM   3143  HA  LEU X 195     152.158 136.767 210.968  0.00  0.00            
ATOM   3144  CB  LEU X 195     154.089 137.843 210.579  0.00  0.00            
ATOM   3145  HB2 LEU X 195     155.107 137.468 210.686  0.00  0.00            
ATOM   3146  HB3 LEU X 195     153.918 138.042 209.521  0.00  0.00            
ATOM   3147  CG  LEU X 195     153.973 139.103 211.431  0.00  0.00            
ATOM   3148  HG  LEU X 195     154.005 138.806 212.479  0.00  0.00            
ATOM   3149  CD1 LEU X 195     155.032 140.228 211.146  0.00  0.00            
ATOM   3150 HD11 LEU X 195     154.818 140.616 210.150  0.00  0.00            
ATOM   3151 HD12 LEU X 195     156.029 139.856 211.379  0.00  0.00            
ATOM   3152 HD13 LEU X 195     154.828 141.064 211.815  0.00  0.00            
ATOM   3153  CD2 LEU X 195     152.582 139.744 211.195  0.00  0.00            
ATOM   3154 HD21 LEU X 195     152.451 140.655 211.779  0.00  0.00            
ATOM   3155 HD22 LEU X 195     152.409 139.920 210.134  0.00  0.00            
ATOM   3156 HD23 LEU X 195     151.791 139.047 211.472  0.00  0.00            
ATOM   3157  C   LEU X 195     153.493 135.471 210.049  0.00  0.00            
ATOM   3158  O   LEU X 195     152.646 135.230 209.130  0.00  0.00            
ATOM   3159  N   ASN X 196     154.622 134.752 210.247  0.00  0.00            
ATOM   3160  H   ASN X 196     155.180 135.022 211.044  0.00  0.00            
ATOM   3161  CA  ASN X 196     154.972 133.631 209.434  0.00  0.00            
ATOM   3162  HA  ASN X 196     154.735 133.851 208.393  0.00  0.00            
ATOM   3163  CB  ASN X 196     156.456 133.227 209.560  0.00  0.00            
ATOM   3164  HB2 ASN X 196     156.804 133.269 210.592  0.00  0.00            
ATOM   3165  HB3 ASN X 196     156.489 132.194 209.216  0.00  0.00            
ATOM   3166  CG  ASN X 196     157.272 134.063 208.547  0.00  0.00            
ATOM   3167  OD1 ASN X 196     156.953 134.074 207.406  0.00  0.00            
ATOM   3168  ND2 ASN X 196     158.247 134.850 209.071  0.00  0.00            
ATOM   3169 HD21 ASN X 196     158.530 134.710 210.030  0.00  0.00            
ATOM   3170 HD22 ASN X 196     158.866 135.440 208.533  0.00  0.00            
ATOM   3171  C   ASN X 196     154.079 132.363 209.735  0.00  0.00            
ATOM   3172  O   ASN X 196     153.881 131.605 208.735  0.00  0.00            
ATOM   3173  N   LEU X 197     153.586 132.104 210.994  0.00  0.00            
ATOM   3174  H   LEU X 197     153.909 132.684 211.756  0.00  0.00            
ATOM   3175  CA  LEU X 197     152.638 131.082 211.364  0.00  0.00            
ATOM   3176  HA  LEU X 197     152.948 130.144 210.903  0.00  0.00            
ATOM   3177  CB  LEU X 197     152.624 130.768 212.862  0.00  0.00            
ATOM   3178  HB2 LEU X 197     153.641 130.475 213.123  0.00  0.00            
ATOM   3179  HB3 LEU X 197     152.279 131.700 213.311  0.00  0.00            
ATOM   3180  CG  LEU X 197     151.716 129.590 213.399  0.00  0.00            
ATOM   3181  HG  LEU X 197     150.685 129.832 213.141  0.00  0.00            
ATOM   3182  CD1 LEU X 197     152.061 128.382 212.600  0.00  0.00            
ATOM   3183 HD11 LEU X 197     151.881 128.453 211.527  0.00  0.00            
ATOM   3184 HD12 LEU X 197     151.405 127.532 212.784  0.00  0.00            
ATOM   3185 HD13 LEU X 197     153.073 128.026 212.793  0.00  0.00            
ATOM   3186  CD2 LEU X 197     151.954 129.287 214.850  0.00  0.00            
ATOM   3187 HD21 LEU X 197     151.639 130.193 215.368  0.00  0.00            
ATOM   3188 HD22 LEU X 197     151.385 128.392 215.103  0.00  0.00            
ATOM   3189 HD23 LEU X 197     153.004 129.107 215.080  0.00  0.00            
ATOM   3190  C   LEU X 197     151.352 131.374 210.656  0.00  0.00            
ATOM   3191  O   LEU X 197     150.886 130.583 209.814  0.00  0.00            
ATOM   3192  N   MET X 198     150.728 132.517 210.841  0.00  0.00            
ATOM   3193  H   MET X 198     150.965 133.104 211.628  0.00  0.00            
ATOM   3194  CA  MET X 198     149.373 132.926 210.341  0.00  0.00            
ATOM   3195  HA  MET X 198     148.588 132.255 210.690  0.00  0.00            
ATOM   3196  CB  MET X 198     149.158 134.407 210.885  0.00  0.00            
ATOM   3197  HB2 MET X 198     149.167 134.371 211.974  0.00  0.00            
ATOM   3198  HB3 MET X 198     149.940 135.074 210.521  0.00  0.00            
ATOM   3199  CG  MET X 198     147.818 135.048 210.396  0.00  0.00            
ATOM   3200  HG2 MET X 198     147.932 135.194 209.322  0.00  0.00            
ATOM   3201  HG3 MET X 198     146.998 134.358 210.597  0.00  0.00            
ATOM   3202  SD  MET X 198     147.218 136.569 211.139  0.00  0.00            
ATOM   3203  CE  MET X 198     148.167 137.690 210.077  0.00  0.00            
ATOM   3204  HE1 MET X 198     149.251 137.650 210.188  0.00  0.00            
ATOM   3205  HE2 MET X 198     147.755 137.687 209.068  0.00  0.00            
ATOM   3206  HE3 MET X 198     147.965 138.662 210.529  0.00  0.00            
ATOM   3207  C   MET X 198     149.182 132.834 208.845  0.00  0.00            
ATOM   3208  O   MET X 198     148.102 132.560 208.241  0.00  0.00            
ATOM   3209  N   GLU X 199     150.283 133.151 208.080  0.00  0.00            
ATOM   3210  H   GLU X 199     151.155 133.378 208.536  0.00  0.00            
ATOM   3211  CA  GLU X 199     150.335 133.123 206.597  0.00  0.00            
ATOM   3212  HA  GLU X 199     149.415 133.499 206.150  0.00  0.00            
ATOM   3213  CB  GLU X 199     151.439 134.047 206.132  0.00  0.00            
ATOM   3214  HB2 GLU X 199     151.213 135.010 206.591  0.00  0.00            
ATOM   3215  HB3 GLU X 199     152.433 133.722 206.438  0.00  0.00            
ATOM   3216  CG  GLU X 199     151.567 134.365 204.668  0.00  0.00            
ATOM   3217  HG2 GLU X 199     152.351 135.122 204.673  0.00  0.00            
ATOM   3218  HG3 GLU X 199     151.963 133.458 204.212  0.00  0.00            
ATOM   3219  CD  GLU X 199     150.197 134.751 204.044  0.00  0.00            
ATOM   3220  OE1 GLU X 199     150.016 134.602 202.800  0.00  0.00            
ATOM   3221  OE2 GLU X 199     149.312 135.379 204.691  0.00  0.00            
ATOM   3222  C   GLU X 199     150.624 131.666 206.123  0.00  0.00            
ATOM   3223  O   GLU X 199     150.028 131.249 205.086  0.00  0.00            
ATOM   3224  N   LYS X 200     151.580 130.894 206.695  0.00  0.00            
ATOM   3225  H   LYS X 200     152.058 131.312 207.480  0.00  0.00            
ATOM   3226  CA  LYS X 200     151.705 129.487 206.235  0.00  0.00            
ATOM   3227  HA  LYS X 200     151.813 129.397 205.154  0.00  0.00            
ATOM   3228  CB  LYS X 200     153.005 128.883 206.864  0.00  0.00            
ATOM   3229  HB2 LYS X 200     153.107 129.124 207.922  0.00  0.00            
ATOM   3230  HB3 LYS X 200     152.932 127.806 206.713  0.00  0.00            
ATOM   3231  CG  LYS X 200     154.238 129.461 206.141  0.00  0.00            
ATOM   3232  HG2 LYS X 200     154.184 129.367 205.056  0.00  0.00            
ATOM   3233  HG3 LYS X 200     154.202 130.477 206.533  0.00  0.00            
ATOM   3234  CD  LYS X 200     155.541 128.828 206.552  0.00  0.00            
ATOM   3235  HD2 LYS X 200     155.492 128.741 207.637  0.00  0.00            
ATOM   3236  HD3 LYS X 200     155.720 127.836 206.139  0.00  0.00            
ATOM   3237  CE  LYS X 200     156.740 129.733 206.408  0.00  0.00            
ATOM   3238  HE2 LYS X 200     156.368 130.681 206.796  0.00  0.00            
ATOM   3239  HE3 LYS X 200     157.605 129.473 207.017  0.00  0.00            
ATOM   3240  NZ  LYS X 200     157.241 129.754 204.998  0.00  0.00            
ATOM   3241  HZ1 LYS X 200     157.868 130.543 204.937  0.00  0.00            
ATOM   3242  HZ2 LYS X 200     156.472 129.935 204.369  0.00  0.00            
ATOM   3243  HZ3 LYS X 200     157.811 128.932 204.857  0.00  0.00            
ATOM   3244  C   LYS X 200     150.483 128.562 206.521  0.00  0.00            
ATOM   3245  O   LYS X 200     150.199 127.657 205.764  0.00  0.00            
ATOM   3246  N   LEU X 201     149.841 128.926 207.616  0.00  0.00            
ATOM   3247  H   LEU X 201     150.185 129.542 208.338  0.00  0.00            
ATOM   3248  CA  LEU X 201     148.515 128.243 207.856  0.00  0.00            
ATOM   3249  HA  LEU X 201     148.725 127.211 207.575  0.00  0.00            
ATOM   3250  CB  LEU X 201     148.111 128.301 209.284  0.00  0.00            
ATOM   3251  HB2 LEU X 201     148.089 129.348 209.586  0.00  0.00            
ATOM   3252  HB3 LEU X 201     147.157 127.798 209.441  0.00  0.00            
ATOM   3253  CG  LEU X 201     149.123 127.522 210.246  0.00  0.00            
ATOM   3254  HG  LEU X 201     150.120 127.958 210.185  0.00  0.00            
ATOM   3255  CD1 LEU X 201     148.622 127.840 211.582  0.00  0.00            
ATOM   3256 HD11 LEU X 201     148.783 128.911 211.709  0.00  0.00            
ATOM   3257 HD12 LEU X 201     149.099 127.261 212.372  0.00  0.00            
ATOM   3258 HD13 LEU X 201     147.570 127.557 211.571  0.00  0.00            
ATOM   3259  CD2 LEU X 201     149.363 126.013 209.978  0.00  0.00            
ATOM   3260 HD21 LEU X 201     149.956 125.954 209.065  0.00  0.00            
ATOM   3261 HD22 LEU X 201     149.935 125.489 210.744  0.00  0.00            
ATOM   3262 HD23 LEU X 201     148.423 125.532 209.706  0.00  0.00            
ATOM   3263  C   LEU X 201     147.350 128.731 206.937  0.00  0.00            
ATOM   3264  O   LEU X 201     146.525 127.911 206.613  0.00  0.00            
ATOM   3265  N   ASN X 202     147.337 129.924 206.571  0.00  0.00            
ATOM   3266  H   ASN X 202     147.977 130.546 207.044  0.00  0.00            
ATOM   3267  CA  ASN X 202     146.620 130.323 205.367  0.00  0.00            
ATOM   3268  HA  ASN X 202     145.608 129.935 205.484  0.00  0.00            
ATOM   3269  CB  ASN X 202     146.506 131.848 205.226  0.00  0.00            
ATOM   3270  HB2 ASN X 202     147.320 132.419 205.672  0.00  0.00            
ATOM   3271  HB3 ASN X 202     146.294 132.016 204.170  0.00  0.00            
ATOM   3272  CG  ASN X 202     145.359 132.222 206.076  0.00  0.00            
ATOM   3273  OD1 ASN X 202     144.233 131.996 205.716  0.00  0.00            
ATOM   3274  ND2 ASN X 202     145.513 132.903 207.169  0.00  0.00            
ATOM   3275 HD21 ASN X 202     146.414 133.212 207.504  0.00  0.00            
ATOM   3276 HD22 ASN X 202     144.682 133.108 207.706  0.00  0.00            
ATOM   3277  C   ASN X 202     147.080 129.593 204.060  0.00  0.00            
ATOM   3278  O   ASN X 202     146.225 129.360 203.231  0.00  0.00            
ATOM   3279  N   GLU X 203     148.380 129.221 203.818  0.00  0.00            
ATOM   3280  H   GLU X 203     149.081 129.449 204.508  0.00  0.00            
ATOM   3281  CA  GLU X 203     148.823 128.740 202.515  0.00  0.00            
ATOM   3282  HA  GLU X 203     148.350 129.433 201.820  0.00  0.00            
ATOM   3283  CB  GLU X 203     150.362 128.662 202.511  0.00  0.00            
ATOM   3284  HB2 GLU X 203     150.736 129.633 202.835  0.00  0.00            
ATOM   3285  HB3 GLU X 203     150.835 127.947 203.183  0.00  0.00            
ATOM   3286  CG  GLU X 203     150.947 128.231 201.150  0.00  0.00            
ATOM   3287  HG2 GLU X 203     151.974 127.937 201.366  0.00  0.00            
ATOM   3288  HG3 GLU X 203     150.514 127.320 200.737  0.00  0.00            
ATOM   3289  CD  GLU X 203     150.928 129.344 200.144  0.00  0.00            
ATOM   3290  OE1 GLU X 203     149.893 130.059 200.073  0.00  0.00            
ATOM   3291  OE2 GLU X 203     151.783 129.420 199.206  0.00  0.00            
ATOM   3292  C   GLU X 203     148.196 127.360 202.371  0.00  0.00            
ATOM   3293  O   GLU X 203     147.718 127.012 201.248  0.00  0.00            
ATOM   3294  N   ASN X 204     148.051 126.555 203.472  0.00  0.00            
ATOM   3295  H   ASN X 204     148.567 126.847 204.290  0.00  0.00            
ATOM   3296  CA  ASN X 204     147.537 125.204 203.385  0.00  0.00            
ATOM   3297  HA  ASN X 204     148.110 124.576 202.702  0.00  0.00            
ATOM   3298  CB  ASN X 204     147.758 124.528 204.776  0.00  0.00            
ATOM   3299  HB2 ASN X 204     147.293 125.098 205.580  0.00  0.00            
ATOM   3300  HB3 ASN X 204     147.227 123.589 204.935  0.00  0.00            
ATOM   3301  CG  ASN X 204     149.173 124.241 205.091  0.00  0.00            
ATOM   3302  OD1 ASN X 204     150.096 124.436 204.319  0.00  0.00            
ATOM   3303  ND2 ASN X 204     149.477 123.688 206.225  0.00  0.00            
ATOM   3304 HD21 ASN X 204     148.753 123.604 206.924  0.00  0.00            
ATOM   3305 HD22 ASN X 204     150.433 123.473 206.469  0.00  0.00            
ATOM   3306  C   ASN X 204     146.072 125.185 202.996  0.00  0.00            
ATOM   3307  O   ASN X 204     145.647 124.224 202.325  0.00  0.00            
ATOM   3308  N   ILE X 205     145.215 126.177 203.193  0.00  0.00            
ATOM   3309  H   ILE X 205     145.475 126.950 203.790  0.00  0.00            
ATOM   3310  CA  ILE X 205     143.835 126.271 202.577  0.00  0.00            
ATOM   3311  HA  ILE X 205     143.477 125.242 202.581  0.00  0.00            
ATOM   3312  CB  ILE X 205     142.876 127.095 203.425  0.00  0.00            
ATOM   3313  HB  ILE X 205     143.224 128.126 203.486  0.00  0.00            
ATOM   3314  CG2 ILE X 205     141.405 127.065 202.896  0.00  0.00            
ATOM   3315 HG21 ILE X 205     141.036 126.041 202.954  0.00  0.00            
ATOM   3316 HG22 ILE X 205     141.313 127.313 201.839  0.00  0.00            
ATOM   3317 HG23 ILE X 205     140.803 127.737 203.507  0.00  0.00            
ATOM   3318  CG1 ILE X 205     142.848 126.709 204.914  0.00  0.00            
ATOM   3319 HG12 ILE X 205     142.229 125.818 205.016  0.00  0.00            
ATOM   3320 HG13 ILE X 205     143.841 126.395 205.235  0.00  0.00            
ATOM   3321  CD1 ILE X 205     142.297 127.871 205.758  0.00  0.00            
ATOM   3322 HD11 ILE X 205     142.618 128.868 205.456  0.00  0.00            
ATOM   3323 HD12 ILE X 205     142.833 127.864 206.707  0.00  0.00            
ATOM   3324 HD13 ILE X 205     141.208 127.913 205.772  0.00  0.00            
ATOM   3325  C   ILE X 205     143.848 126.740 201.114  0.00  0.00            
ATOM   3326  O   ILE X 205     143.079 126.151 200.335  0.00  0.00            
ATOM   3327  N   ARG X 206     144.704 127.669 200.723  0.00  0.00            
ATOM   3328  H   ARG X 206     145.307 128.171 201.358  0.00  0.00            
ATOM   3329  CA  ARG X 206     144.872 127.895 199.292  0.00  0.00            
ATOM   3330  HA  ARG X 206     144.004 128.294 198.767  0.00  0.00            
ATOM   3331  CB  ARG X 206     145.981 128.889 199.062  0.00  0.00            
ATOM   3332  HB2 ARG X 206     146.807 128.787 199.766  0.00  0.00            
ATOM   3333  HB3 ARG X 206     146.456 128.749 198.091  0.00  0.00            
ATOM   3334  CG  ARG X 206     145.485 130.351 199.203  0.00  0.00            
ATOM   3335  HG2 ARG X 206     144.729 130.618 198.465  0.00  0.00            
ATOM   3336  HG3 ARG X 206     144.944 130.457 200.143  0.00  0.00            
ATOM   3337  CD  ARG X 206     146.564 131.460 199.109  0.00  0.00            
ATOM   3338  HD2 ARG X 206     146.958 131.412 198.094  0.00  0.00            
ATOM   3339  HD3 ARG X 206     146.012 132.399 199.136  0.00  0.00            
ATOM   3340  NE  ARG X 206     147.611 131.451 200.148  0.00  0.00            
ATOM   3341  HE  ARG X 206     148.228 130.652 200.189  0.00  0.00            
ATOM   3342  CZ  ARG X 206     147.877 132.520 200.901  0.00  0.00            
ATOM   3343  NH1 ARG X 206     147.402 133.729 200.799  0.00  0.00            
ATOM   3344 HH11 ARG X 206     146.703 134.006 200.125  0.00  0.00            
ATOM   3345 HH12 ARG X 206     147.645 134.416 201.499  0.00  0.00            
ATOM   3346  NH2 ARG X 206     148.843 132.342 201.702  0.00  0.00            
ATOM   3347 HH21 ARG X 206     149.405 131.511 201.588  0.00  0.00            
ATOM   3348 HH22 ARG X 206     149.221 133.089 202.267  0.00  0.00            
ATOM   3349  C   ARG X 206     145.267 126.697 198.489  0.00  0.00            
ATOM   3350  O   ARG X 206     144.771 126.590 197.368  0.00  0.00            
ATOM   3351  N   ILE X 207     146.099 125.818 199.005  0.00  0.00            
ATOM   3352  H   ILE X 207     146.517 126.103 199.880  0.00  0.00            
ATOM   3353  CA  ILE X 207     146.468 124.493 198.538  0.00  0.00            
ATOM   3354  HA  ILE X 207     146.873 124.618 197.534  0.00  0.00            
ATOM   3355  CB  ILE X 207     147.642 123.924 199.412  0.00  0.00            
ATOM   3356  HB  ILE X 207     147.366 124.089 200.453  0.00  0.00            
ATOM   3357  CG2 ILE X 207     147.971 122.446 199.308  0.00  0.00            
ATOM   3358 HG21 ILE X 207     148.840 122.204 199.921  0.00  0.00            
ATOM   3359 HG22 ILE X 207     148.198 122.162 198.281  0.00  0.00            
ATOM   3360 HG23 ILE X 207     147.128 121.821 199.603  0.00  0.00            
ATOM   3361  CG1 ILE X 207     148.977 124.683 199.148  0.00  0.00            
ATOM   3362 HG12 ILE X 207     149.383 124.394 198.178  0.00  0.00            
ATOM   3363 HG13 ILE X 207     148.728 125.744 199.130  0.00  0.00            
ATOM   3364  CD1 ILE X 207     150.085 124.406 200.180  0.00  0.00            
ATOM   3365 HD11 ILE X 207     150.619 123.480 199.965  0.00  0.00            
ATOM   3366 HD12 ILE X 207     149.599 124.387 201.155  0.00  0.00            
ATOM   3367 HD13 ILE X 207     150.839 125.174 200.005  0.00  0.00            
ATOM   3368  C   ILE X 207     145.276 123.485 198.353  0.00  0.00            
ATOM   3369  O   ILE X 207     145.450 122.503 197.635  0.00  0.00            
ATOM   3370  N   VAL X 208     144.101 123.769 198.873  0.00  0.00            
ATOM   3371  H   VAL X 208     144.098 124.517 199.552  0.00  0.00            
ATOM   3372  CA  VAL X 208     142.813 123.045 198.691  0.00  0.00            
ATOM   3373  HA  VAL X 208     142.939 122.158 198.071  0.00  0.00            
ATOM   3374  CB  VAL X 208     142.333 122.607 200.104  0.00  0.00            
ATOM   3375  HB  VAL X 208     142.364 123.403 200.848  0.00  0.00            
ATOM   3376  CG1 VAL X 208     140.858 122.189 200.110  0.00  0.00            
ATOM   3377 HG11 VAL X 208     140.234 123.082 200.085  0.00  0.00            
ATOM   3378 HG12 VAL X 208     140.713 121.556 199.235  0.00  0.00            
ATOM   3379 HG13 VAL X 208     140.570 121.532 200.931  0.00  0.00            
ATOM   3380  CG2 VAL X 208     143.039 121.256 200.555  0.00  0.00            
ATOM   3381 HG21 VAL X 208     142.963 120.541 199.736  0.00  0.00            
ATOM   3382 HG22 VAL X 208     142.739 120.832 201.512  0.00  0.00            
ATOM   3383 HG23 VAL X 208     144.072 121.588 200.661  0.00  0.00            
ATOM   3384  C   VAL X 208     141.778 123.996 197.946  0.00  0.00            
ATOM   3385  O   VAL X 208     140.933 123.554 197.133  0.00  0.00            
ATOM   3386  N   SER X 209     141.709 125.312 198.210  0.00  0.00            
ATOM   3387  H   SER X 209     142.220 125.682 198.999  0.00  0.00            
ATOM   3388  CA  SER X 209     140.772 126.282 197.526  0.00  0.00            
ATOM   3389  HA  SER X 209     139.834 125.789 197.271  0.00  0.00            
ATOM   3390  CB  SER X 209     140.422 127.436 198.479  0.00  0.00            
ATOM   3391  HB2 SER X 209     140.280 127.138 199.518  0.00  0.00            
ATOM   3392  HB3 SER X 209     141.335 128.031 198.503  0.00  0.00            
ATOM   3393  OG  SER X 209     139.322 128.173 197.976  0.00  0.00            
ATOM   3394  HG  SER X 209     139.026 128.697 198.724  0.00  0.00            
ATOM   3395  C   SER X 209     141.278 126.700 196.141  0.00  0.00            
ATOM   3396  O   SER X 209     141.649 127.858 195.857  0.00  0.00            
ATOM   3397  N   THR X 210     141.325 125.634 195.340  0.00  0.00            
ATOM   3398  H   THR X 210     140.911 124.796 195.723  0.00  0.00            
ATOM   3399  CA  THR X 210     141.957 125.664 193.946  0.00  0.00            
ATOM   3400  HA  THR X 210     141.772 126.671 193.573  0.00  0.00            
ATOM   3401  CB  THR X 210     143.493 125.543 193.963  0.00  0.00            
ATOM   3402  HB  THR X 210     144.153 126.383 194.179  0.00  0.00            
ATOM   3403  CG2 THR X 210     143.919 124.304 194.814  0.00  0.00            
ATOM   3404 HG21 THR X 210     145.000 124.191 194.731  0.00  0.00            
ATOM   3405 HG22 THR X 210     143.583 123.380 194.344  0.00  0.00            
ATOM   3406 HG23 THR X 210     143.654 124.469 195.858  0.00  0.00            
ATOM   3407  OG1 THR X 210     143.901 125.258 192.610  0.00  0.00            
ATOM   3408  HG1 THR X 210     144.480 125.952 192.287  0.00  0.00            
ATOM   3409  C   THR X 210     141.262 124.656 192.995  0.00  0.00            
ATOM   3410  O   THR X 210     140.780 123.660 193.560  0.00  0.00            
ATOM   3411  N   PRO X 211     141.092 124.842 191.686  0.00  0.00            
ATOM   3412  CD  PRO X 211     141.251 126.104 190.927  0.00  0.00            
ATOM   3413  HD2 PRO X 211     142.317 126.264 190.762  0.00  0.00            
ATOM   3414  HD3 PRO X 211     140.783 126.950 191.430  0.00  0.00            
ATOM   3415  CG  PRO X 211     140.507 125.943 189.599  0.00  0.00            
ATOM   3416  HG2 PRO X 211     141.226 125.833 188.787  0.00  0.00            
ATOM   3417  HG3 PRO X 211     139.799 126.741 189.376  0.00  0.00            
ATOM   3418  CB  PRO X 211     139.859 124.532 189.695  0.00  0.00            
ATOM   3419  HB2 PRO X 211     139.814 123.990 188.750  0.00  0.00            
ATOM   3420  HB3 PRO X 211     138.825 124.659 190.014  0.00  0.00            
ATOM   3421  CA  PRO X 211     140.556 123.805 190.815  0.00  0.00            
ATOM   3422  HA  PRO X 211     139.861 123.172 191.367  0.00  0.00            
ATOM   3423  C   PRO X 211     141.618 122.738 190.378  0.00  0.00            
ATOM   3424  O   PRO X 211     141.317 121.884 189.587  0.00  0.00            
ATOM   3425  N   TRP X 212     142.810 122.741 190.981  0.00  0.00            
ATOM   3426  H   TRP X 212     143.086 123.629 191.375  0.00  0.00            
ATOM   3427  CA  TRP X 212     143.778 121.637 190.929  0.00  0.00            
ATOM   3428  HA  TRP X 212     143.827 121.371 189.874  0.00  0.00            
ATOM   3429  CB  TRP X 212     145.196 121.921 191.499  0.00  0.00            
ATOM   3430  HB2 TRP X 212     145.456 122.861 191.012  0.00  0.00            
ATOM   3431  HB3 TRP X 212     145.178 122.192 192.555  0.00  0.00            
ATOM   3432  CG  TRP X 212     146.246 120.904 191.221  0.00  0.00            
ATOM   3433  CD1 TRP X 212     147.147 120.361 192.043  0.00  0.00            
ATOM   3434  HD1 TRP X 212     147.214 120.677 193.074  0.00  0.00            
ATOM   3435  NE1 TRP X 212     147.932 119.454 191.424  0.00  0.00            
ATOM   3436  HE1 TRP X 212     148.653 118.982 191.951  0.00  0.00            
ATOM   3437  CE2 TRP X 212     147.822 119.576 190.069  0.00  0.00            
ATOM   3438  CZ2 TRP X 212     148.546 119.070 189.003  0.00  0.00            
ATOM   3439  HZ2 TRP X 212     149.437 118.472 189.123  0.00  0.00            
ATOM   3440  CH2 TRP X 212     148.031 119.326 187.685  0.00  0.00            
ATOM   3441  HH2 TRP X 212     148.524 118.870 186.839  0.00  0.00            
ATOM   3442  CZ3 TRP X 212     146.803 119.999 187.505  0.00  0.00            
ATOM   3443  HZ3 TRP X 212     146.244 119.937 186.583  0.00  0.00            
ATOM   3444  CE3 TRP X 212     146.225 120.677 188.552  0.00  0.00            
ATOM   3445  HE3 TRP X 212     145.495 121.418 188.262  0.00  0.00            
ATOM   3446  CD2 TRP X 212     146.714 120.463 189.894  0.00  0.00            
ATOM   3447  C   TRP X 212     143.298 120.310 191.423  0.00  0.00            
ATOM   3448  O   TRP X 212     143.572 119.174 190.914  0.00  0.00            
ATOM   3449  N   ILE X 213     142.421 120.445 192.461  0.00  0.00            
ATOM   3450  H   ILE X 213     142.377 121.377 192.847  0.00  0.00            
ATOM   3451  CA  ILE X 213     141.606 119.381 193.089  0.00  0.00            
ATOM   3452  HA  ILE X 213     142.254 118.628 193.536  0.00  0.00            
ATOM   3453  CB  ILE X 213     140.709 119.961 194.271  0.00  0.00            
ATOM   3454  HB  ILE X 213     140.243 120.873 193.899  0.00  0.00            
ATOM   3455  CG2 ILE X 213     139.653 118.978 194.786  0.00  0.00            
ATOM   3456 HG21 ILE X 213     140.111 118.150 195.327  0.00  0.00            
ATOM   3457 HG22 ILE X 213     139.041 118.588 193.973  0.00  0.00            
ATOM   3458 HG23 ILE X 213     138.961 119.436 195.493  0.00  0.00            
ATOM   3459  CG1 ILE X 213     141.583 120.488 195.461  0.00  0.00            
ATOM   3460 HG12 ILE X 213     142.021 121.432 195.136  0.00  0.00            
ATOM   3461 HG13 ILE X 213     140.942 120.710 196.314  0.00  0.00            
ATOM   3462  CD1 ILE X 213     142.682 119.565 196.001  0.00  0.00            
ATOM   3463 HD11 ILE X 213     143.474 119.463 195.259  0.00  0.00            
ATOM   3464 HD12 ILE X 213     142.309 118.616 196.387  0.00  0.00            
ATOM   3465 HD13 ILE X 213     143.182 120.202 196.731  0.00  0.00            
ATOM   3466  C   ILE X 213     140.852 118.524 192.027  0.00  0.00            
ATOM   3467  O   ILE X 213     140.822 117.264 192.234  0.00  0.00            
ATOM   3468  N   GLN X 214     140.154 119.053 191.040  0.00  0.00            
ATOM   3469  H   GLN X 214     139.990 120.044 190.932  0.00  0.00            
ATOM   3470  CA  GLN X 214     139.486 118.251 190.036  0.00  0.00            
ATOM   3471  HA  GLN X 214     138.779 117.635 190.592  0.00  0.00            
ATOM   3472  CB  GLN X 214     138.775 119.057 188.924  0.00  0.00            
ATOM   3473  HB2 GLN X 214     139.432 119.263 188.079  0.00  0.00            
ATOM   3474  HB3 GLN X 214     138.013 118.415 188.484  0.00  0.00            
ATOM   3475  CG  GLN X 214     138.159 120.435 189.300  0.00  0.00            
ATOM   3476  HG2 GLN X 214     139.071 121.032 189.291  0.00  0.00            
ATOM   3477  HG3 GLN X 214     137.465 120.583 188.473  0.00  0.00            
ATOM   3478  CD  GLN X 214     137.504 120.478 190.640  0.00  0.00            
ATOM   3479  OE1 GLN X 214     137.958 121.182 191.467  0.00  0.00            
ATOM   3480  NE2 GLN X 214     136.433 119.852 191.009  0.00  0.00            
ATOM   3481 HE21 GLN X 214     136.045 120.105 191.906  0.00  0.00            
ATOM   3482 HE22 GLN X 214     135.967 119.296 190.306  0.00  0.00            
ATOM   3483  C   GLN X 214     140.422 117.269 189.242  0.00  0.00            
ATOM   3484  O   GLN X 214     139.992 116.310 188.740  0.00  0.00            
ATOM   3485  N   ILE X 215     141.739 117.616 189.253  0.00  0.00            
ATOM   3486  H   ILE X 215     142.039 118.509 189.618  0.00  0.00            
ATOM   3487  CA  ILE X 215     142.788 116.795 188.654  0.00  0.00            
ATOM   3488  HA  ILE X 215     142.272 116.204 187.898  0.00  0.00            
ATOM   3489  CB  ILE X 215     143.848 117.690 187.970  0.00  0.00            
ATOM   3490  HB  ILE X 215     144.125 118.428 188.723  0.00  0.00            
ATOM   3491  CG2 ILE X 215     145.111 116.867 187.587  0.00  0.00            
ATOM   3492 HG21 ILE X 215     145.640 116.713 188.527  0.00  0.00            
ATOM   3493 HG22 ILE X 215     145.741 117.393 186.870  0.00  0.00            
ATOM   3494 HG23 ILE X 215     144.859 115.934 187.083  0.00  0.00            
ATOM   3495  CG1 ILE X 215     143.251 118.378 186.695  0.00  0.00            
ATOM   3496 HG12 ILE X 215     144.080 118.616 186.028  0.00  0.00            
ATOM   3497 HG13 ILE X 215     142.587 117.743 186.108  0.00  0.00            
ATOM   3498  CD1 ILE X 215     142.707 119.776 187.012  0.00  0.00            
ATOM   3499 HD11 ILE X 215     141.652 119.723 187.281  0.00  0.00            
ATOM   3500 HD12 ILE X 215     142.712 120.404 186.121  0.00  0.00            
ATOM   3501 HD13 ILE X 215     143.249 120.159 187.877  0.00  0.00            
ATOM   3502  C   ILE X 215     143.309 115.879 189.780  0.00  0.00            
ATOM   3503  O   ILE X 215     143.077 114.670 189.736  0.00  0.00            
ATOM   3504  N   CYS X 216     143.943 116.336 190.805  0.00  0.00            
ATOM   3505  H   CYS X 216     143.936 117.342 190.901  0.00  0.00            
ATOM   3506  CA  CYS X 216     144.629 115.503 191.793  0.00  0.00            
ATOM   3507  HA  CYS X 216     145.335 114.850 191.279  0.00  0.00            
ATOM   3508  CB  CYS X 216     145.596 116.276 192.684  0.00  0.00            
ATOM   3509  HB2 CYS X 216     146.173 115.606 193.321  0.00  0.00            
ATOM   3510  HB3 CYS X 216     146.281 116.852 192.062  0.00  0.00            
ATOM   3511  SG  CYS X 216     144.637 117.485 193.627  0.00  0.00            
ATOM   3512  HG  CYS X 216     144.599 118.379 192.634  0.00  0.00            
ATOM   3513  C   CYS X 216     143.677 114.595 192.596  0.00  0.00            
ATOM   3514  O   CYS X 216     144.109 113.486 192.890  0.00  0.00            
ATOM   3515  N   ASN X 217     142.416 114.988 192.939  0.00  0.00            
ATOM   3516  H   ASN X 217     142.188 115.965 192.817  0.00  0.00            
ATOM   3517  CA  ASN X 217     141.538 114.080 193.631  0.00  0.00            
ATOM   3518  HA  ASN X 217     142.104 113.715 194.488  0.00  0.00            
ATOM   3519  CB  ASN X 217     140.308 114.815 194.179  0.00  0.00            
ATOM   3520  HB2 ASN X 217     139.875 115.502 193.453  0.00  0.00            
ATOM   3521  HB3 ASN X 217     139.457 114.167 194.392  0.00  0.00            
ATOM   3522  CG  ASN X 217     140.659 115.635 195.445  0.00  0.00            
ATOM   3523  OD1 ASN X 217     141.755 116.154 195.709  0.00  0.00            
ATOM   3524  ND2 ASN X 217     139.695 115.818 196.317  0.00  0.00            
ATOM   3525 HD21 ASN X 217     138.886 115.244 196.125  0.00  0.00            
ATOM   3526 HD22 ASN X 217     139.783 116.407 197.132  0.00  0.00            
ATOM   3527  C   ASN X 217     141.057 112.877 192.731  0.00  0.00            
ATOM   3528  O   ASN X 217     140.932 111.694 193.126  0.00  0.00            
ATOM   3529  N   ASN X 218     140.851 113.167 191.423  0.00  0.00            
ATOM   3530  H   ASN X 218     141.278 114.049 191.178  0.00  0.00            
ATOM   3531  CA  ASN X 218     140.463 112.188 190.389  0.00  0.00            
ATOM   3532  HA  ASN X 218     139.753 111.565 190.933  0.00  0.00            
ATOM   3533  CB  ASN X 218     139.785 112.850 189.261  0.00  0.00            
ATOM   3534  HB2 ASN X 218     140.351 113.752 189.025  0.00  0.00            
ATOM   3535  HB3 ASN X 218     139.921 112.106 188.477  0.00  0.00            
ATOM   3536  CG  ASN X 218     138.290 113.202 189.537  0.00  0.00            
ATOM   3537  OD1 ASN X 218     137.403 112.411 189.671  0.00  0.00            
ATOM   3538  ND2 ASN X 218     138.040 114.478 189.382  0.00  0.00            
ATOM   3539 HD21 ASN X 218     138.770 115.175 189.397  0.00  0.00            
ATOM   3540 HD22 ASN X 218     137.110 114.682 189.718  0.00  0.00            
ATOM   3541  C   ASN X 218     141.583 111.221 190.012  0.00  0.00            
ATOM   3542  O   ASN X 218     141.275 110.058 189.807  0.00  0.00            
ATOM   3543  N   PHE X 219     142.867 111.626 189.897  0.00  0.00            
ATOM   3544  H   PHE X 219     143.129 112.518 190.291  0.00  0.00            
ATOM   3545  CA  PHE X 219     143.999 110.814 189.346  0.00  0.00            
ATOM   3546  HA  PHE X 219     143.645 109.789 189.236  0.00  0.00            
ATOM   3547  CB  PHE X 219     144.513 111.331 188.059  0.00  0.00            
ATOM   3548  HB2 PHE X 219     145.016 112.292 188.165  0.00  0.00            
ATOM   3549  HB3 PHE X 219     145.248 110.576 187.783  0.00  0.00            
ATOM   3550  CG  PHE X 219     143.443 111.200 187.020  0.00  0.00            
ATOM   3551  CD1 PHE X 219     143.183 110.041 186.273  0.00  0.00            
ATOM   3552  HD1 PHE X 219     143.817 109.167 186.293  0.00  0.00            
ATOM   3553  CE1 PHE X 219     142.129 110.129 185.389  0.00  0.00            
ATOM   3554  HE1 PHE X 219     141.788 109.221 184.914  0.00  0.00            
ATOM   3555  CZ  PHE X 219     141.309 111.257 185.286  0.00  0.00            
ATOM   3556  HZ  PHE X 219     140.481 111.272 184.593  0.00  0.00            
ATOM   3557  CE2 PHE X 219     141.603 112.439 185.956  0.00  0.00            
ATOM   3558  HE2 PHE X 219     140.998 113.329 185.861  0.00  0.00            
ATOM   3559  CD2 PHE X 219     142.644 112.373 186.874  0.00  0.00            
ATOM   3560  HD2 PHE X 219     142.865 113.270 187.434  0.00  0.00            
ATOM   3561  C   PHE X 219     145.022 110.847 190.492  0.00  0.00            
ATOM   3562  O   PHE X 219     145.846 111.745 190.491  0.00  0.00            
ATOM   3563  N   PRO X 220     144.981 110.151 191.621  0.00  0.00            
ATOM   3564  CD  PRO X 220     143.890 109.252 191.996  0.00  0.00            
ATOM   3565  HD2 PRO X 220     144.023 108.235 191.627  0.00  0.00            
ATOM   3566  HD3 PRO X 220     142.941 109.610 191.597  0.00  0.00            
ATOM   3567  CG  PRO X 220     144.014 109.153 193.478  0.00  0.00            
ATOM   3568  HG2 PRO X 220     143.631 108.182 193.792  0.00  0.00            
ATOM   3569  HG3 PRO X 220     143.483 110.005 193.903  0.00  0.00            
ATOM   3570  CB  PRO X 220     145.512 109.321 193.808  0.00  0.00            
ATOM   3571  HB2 PRO X 220     146.031 108.418 193.485  0.00  0.00            
ATOM   3572  HB3 PRO X 220     145.584 109.648 194.845  0.00  0.00            
ATOM   3573  CA  PRO X 220     145.943 110.343 192.740  0.00  0.00            
ATOM   3574  HA  PRO X 220     145.667 111.332 193.106  0.00  0.00            
ATOM   3575  C   PRO X 220     147.402 110.266 192.323  0.00  0.00            
ATOM   3576  O   PRO X 220     148.286 110.878 192.900  0.00  0.00            
ATOM   3577  N   THR X 221     147.747 109.539 191.271  0.00  0.00            
ATOM   3578  H   THR X 221     147.065 108.969 190.793  0.00  0.00            
ATOM   3579  CA  THR X 221     149.088 109.516 190.634  0.00  0.00            
ATOM   3580  HA  THR X 221     149.723 108.943 191.309  0.00  0.00            
ATOM   3581  CB  THR X 221     149.049 108.813 189.299  0.00  0.00            
ATOM   3582  HB  THR X 221     149.915 109.049 188.682  0.00  0.00            
ATOM   3583  CG2 THR X 221     149.071 107.279 189.446  0.00  0.00            
ATOM   3584 HG21 THR X 221     149.972 106.911 189.936  0.00  0.00            
ATOM   3585 HG22 THR X 221     149.076 106.773 188.481  0.00  0.00            
ATOM   3586 HG23 THR X 221     148.202 106.912 189.992  0.00  0.00            
ATOM   3587  OG1 THR X 221     147.964 109.177 188.587  0.00  0.00            
ATOM   3588  HG1 THR X 221     147.157 108.786 188.930  0.00  0.00            
ATOM   3589  C   THR X 221     149.717 110.841 190.526  0.00  0.00            
ATOM   3590  O   THR X 221     150.958 110.912 190.579  0.00  0.00            
ATOM   3591  N   ILE X 222     148.921 111.843 190.425  0.00  0.00            
ATOM   3592  H   ILE X 222     147.950 111.630 190.244  0.00  0.00            
ATOM   3593  CA  ILE X 222     149.321 113.325 190.528  0.00  0.00            
ATOM   3594  HA  ILE X 222     150.034 113.619 189.758  0.00  0.00            
ATOM   3595  CB  ILE X 222     148.077 114.175 190.347  0.00  0.00            
ATOM   3596  HB  ILE X 222     147.295 113.902 191.055  0.00  0.00            
ATOM   3597  CG2 ILE X 222     148.200 115.683 190.603  0.00  0.00            
ATOM   3598 HG21 ILE X 222     148.258 115.879 191.674  0.00  0.00            
ATOM   3599 HG22 ILE X 222     147.325 116.212 190.227  0.00  0.00            
ATOM   3600 HG23 ILE X 222     149.164 116.034 190.235  0.00  0.00            
ATOM   3601  CG1 ILE X 222     147.437 113.959 188.959  0.00  0.00            
ATOM   3602 HG12 ILE X 222     146.999 112.963 188.897  0.00  0.00            
ATOM   3603 HG13 ILE X 222     146.576 114.622 188.876  0.00  0.00            
ATOM   3604  CD1 ILE X 222     148.319 114.084 187.690  0.00  0.00            
ATOM   3605 HD11 ILE X 222     148.835 115.041 187.763  0.00  0.00            
ATOM   3606 HD12 ILE X 222     147.665 114.033 186.819  0.00  0.00            
ATOM   3607 HD13 ILE X 222     148.965 113.208 187.749  0.00  0.00            
ATOM   3608  C   ILE X 222     150.102 113.755 191.785  0.00  0.00            
ATOM   3609  O   ILE X 222     151.069 114.498 191.566  0.00  0.00            
ATOM   3610  N   ILE X 223     149.802 113.269 193.012  0.00  0.00            
ATOM   3611  H   ILE X 223     149.062 112.586 193.098  0.00  0.00            
ATOM   3612  CA  ILE X 223     150.639 113.471 194.144  0.00  0.00            
ATOM   3613  HA  ILE X 223     150.539 114.527 194.393  0.00  0.00            
ATOM   3614  CB  ILE X 223     150.085 112.670 195.372  0.00  0.00            
ATOM   3615  HB  ILE X 223     150.039 111.615 195.103  0.00  0.00            
ATOM   3616  CG2 ILE X 223     150.934 112.739 196.623  0.00  0.00            
ATOM   3617 HG21 ILE X 223     150.842 113.689 197.151  0.00  0.00            
ATOM   3618 HG22 ILE X 223     151.993 112.660 196.379  0.00  0.00            
ATOM   3619 HG23 ILE X 223     150.795 111.921 197.329  0.00  0.00            
ATOM   3620  CG1 ILE X 223     148.574 112.911 195.683  0.00  0.00            
ATOM   3621 HG12 ILE X 223     147.984 112.606 194.819  0.00  0.00            
ATOM   3622 HG13 ILE X 223     148.190 112.303 196.502  0.00  0.00            
ATOM   3623  CD1 ILE X 223     148.254 114.341 196.265  0.00  0.00            
ATOM   3624 HD11 ILE X 223     148.633 115.031 195.512  0.00  0.00            
ATOM   3625 HD12 ILE X 223     148.776 114.555 197.198  0.00  0.00            
ATOM   3626 HD13 ILE X 223     147.186 114.410 196.476  0.00  0.00            
ATOM   3627  C   ILE X 223     152.114 113.196 193.768  0.00  0.00            
ATOM   3628  O   ILE X 223     153.062 113.908 194.061  0.00  0.00            
ATOM   3629  N   ASP X 224     152.429 111.985 193.163  0.00  0.00            
ATOM   3630  H   ASP X 224     151.652 111.514 192.722  0.00  0.00            
ATOM   3631  CA  ASP X 224     153.809 111.661 192.797  0.00  0.00            
ATOM   3632  HA  ASP X 224     154.345 111.918 193.711  0.00  0.00            
ATOM   3633  CB  ASP X 224     153.765 110.164 192.578  0.00  0.00            
ATOM   3634  HB2 ASP X 224     153.143 109.961 191.705  0.00  0.00            
ATOM   3635  HB3 ASP X 224     154.753 109.882 192.214  0.00  0.00            
ATOM   3636  CG  ASP X 224     153.462 109.453 193.862  0.00  0.00            
ATOM   3637  OD1 ASP X 224     154.406 109.425 194.714  0.00  0.00            
ATOM   3638  OD2 ASP X 224     152.348 108.884 194.062  0.00  0.00            
ATOM   3639  C   ASP X 224     154.304 112.475 191.612  0.00  0.00            
ATOM   3640  O   ASP X 224     155.441 112.887 191.593  0.00  0.00            
ATOM   3641  N   TYR X 225     153.500 112.416 190.492  0.00  0.00            
ATOM   3642  H   TYR X 225     152.617 111.935 190.588  0.00  0.00            
ATOM   3643  CA  TYR X 225     153.963 112.804 189.137  0.00  0.00            
ATOM   3644  HA  TYR X 225     154.946 112.470 188.805  0.00  0.00            
ATOM   3645  CB  TYR X 225     152.987 112.294 188.070  0.00  0.00            
ATOM   3646  HB2 TYR X 225     152.059 112.783 188.363  0.00  0.00            
ATOM   3647  HB3 TYR X 225     153.383 112.736 187.156  0.00  0.00            
ATOM   3648  CG  TYR X 225     152.800 110.763 187.904  0.00  0.00            
ATOM   3649  CD1 TYR X 225     151.819 110.282 187.037  0.00  0.00            
ATOM   3650  HD1 TYR X 225     151.073 110.873 186.527  0.00  0.00            
ATOM   3651  CE1 TYR X 225     151.684 108.879 186.833  0.00  0.00            
ATOM   3652  HE1 TYR X 225     150.870 108.551 186.203  0.00  0.00            
ATOM   3653  CZ  TYR X 225     152.624 108.008 187.471  0.00  0.00            
ATOM   3654  OH  TYR X 225     152.605 106.668 187.314  0.00  0.00            
ATOM   3655  HH  TYR X 225     151.789 106.432 186.867  0.00  0.00            
ATOM   3656  CE2 TYR X 225     153.628 108.500 188.289  0.00  0.00            
ATOM   3657  HE2 TYR X 225     154.323 107.791 188.715  0.00  0.00            
ATOM   3658  CD2 TYR X 225     153.741 109.865 188.469  0.00  0.00            
ATOM   3659  HD2 TYR X 225     154.443 110.279 189.177  0.00  0.00            
ATOM   3660  C   TYR X 225     154.190 114.291 189.066  0.00  0.00            
ATOM   3661  O   TYR X 225     155.094 114.682 188.350  0.00  0.00            
ATOM   3662  N   PHE X 226     153.508 115.147 189.860  0.00  0.00            
ATOM   3663  H   PHE X 226     152.790 114.740 190.442  0.00  0.00            
ATOM   3664  CA  PHE X 226     153.771 116.603 190.098  0.00  0.00            
ATOM   3665  HA  PHE X 226     154.744 116.831 189.663  0.00  0.00            
ATOM   3666  CB  PHE X 226     152.598 117.309 189.359  0.00  0.00            
ATOM   3667  HB2 PHE X 226     152.660 117.021 188.310  0.00  0.00            
ATOM   3668  HB3 PHE X 226     151.560 117.136 189.642  0.00  0.00            
ATOM   3669  CG  PHE X 226     152.753 118.811 189.318  0.00  0.00            
ATOM   3670  CD1 PHE X 226     151.924 119.645 190.181  0.00  0.00            
ATOM   3671  HD1 PHE X 226     151.199 119.235 190.868  0.00  0.00            
ATOM   3672  CE1 PHE X 226     152.080 121.078 190.117  0.00  0.00            
ATOM   3673  HE1 PHE X 226     151.507 121.720 190.770  0.00  0.00            
ATOM   3674  CZ  PHE X 226     153.030 121.637 189.299  0.00  0.00            
ATOM   3675  HZ  PHE X 226     153.082 122.716 189.300  0.00  0.00            
ATOM   3676  CE2 PHE X 226     153.790 120.801 188.416  0.00  0.00            
ATOM   3677  HE2 PHE X 226     154.521 121.315 187.810  0.00  0.00            
ATOM   3678  CD2 PHE X 226     153.683 119.399 188.448  0.00  0.00            
ATOM   3679  HD2 PHE X 226     154.385 118.848 187.839  0.00  0.00            
ATOM   3680  C   PHE X 226     153.631 116.850 191.653  0.00  0.00            
ATOM   3681  O   PHE X 226     152.570 117.188 192.086  0.00  0.00            
ATOM   3682  N   PRO X 227     154.701 116.671 192.500  0.00  0.00            
ATOM   3683  CD  PRO X 227     156.058 116.264 192.104  0.00  0.00            
ATOM   3684  HD2 PRO X 227     156.381 116.723 191.169  0.00  0.00            
ATOM   3685  HD3 PRO X 227     156.185 115.181 192.104  0.00  0.00            
ATOM   3686  CG  PRO X 227     156.934 116.886 193.174  0.00  0.00            
ATOM   3687  HG2 PRO X 227     156.848 117.957 192.988  0.00  0.00            
ATOM   3688  HG3 PRO X 227     157.954 116.505 193.213  0.00  0.00            
ATOM   3689  CB  PRO X 227     156.102 116.660 194.448  0.00  0.00            
ATOM   3690  HB2 PRO X 227     156.426 117.311 195.260  0.00  0.00            
ATOM   3691  HB3 PRO X 227     156.167 115.618 194.761  0.00  0.00            
ATOM   3692  CA  PRO X 227     154.660 116.953 193.948  0.00  0.00            
ATOM   3693  HA  PRO X 227     153.917 116.301 194.408  0.00  0.00            
ATOM   3694  C   PRO X 227     154.335 118.397 194.361  0.00  0.00            
ATOM   3695  O   PRO X 227     154.104 118.664 195.523  0.00  0.00            
ATOM   3696  N   GLY X 228     154.285 119.405 193.451  0.00  0.00            
ATOM   3697  H   GLY X 228     154.900 119.245 192.666  0.00  0.00            
ATOM   3698  CA  GLY X 228     153.762 120.771 193.696  0.00  0.00            
ATOM   3699  HA2 GLY X 228     154.385 121.046 194.547  0.00  0.00            
ATOM   3700  HA3 GLY X 228     154.062 121.487 192.931  0.00  0.00            
ATOM   3701  C   GLY X 228     152.241 120.867 194.124  0.00  0.00            
ATOM   3702  O   GLY X 228     151.726 121.852 194.736  0.00  0.00            
ATOM   3703  N   THR X 229     151.563 119.729 193.900  0.00  0.00            
ATOM   3704  H   THR X 229     152.041 119.008 193.378  0.00  0.00            
ATOM   3705  CA  THR X 229     150.241 119.396 194.484  0.00  0.00            
ATOM   3706  HA  THR X 229     149.450 119.988 194.025  0.00  0.00            
ATOM   3707  CB  THR X 229     149.899 117.947 194.087  0.00  0.00            
ATOM   3708  HB  THR X 229     150.529 117.254 194.645  0.00  0.00            
ATOM   3709  CG2 THR X 229     148.449 117.615 194.555  0.00  0.00            
ATOM   3710 HG21 THR X 229     147.761 118.398 194.233  0.00  0.00            
ATOM   3711 HG22 THR X 229     148.367 117.570 195.641  0.00  0.00            
ATOM   3712 HG23 THR X 229     148.119 116.695 194.073  0.00  0.00            
ATOM   3713  OG1 THR X 229     149.993 117.736 192.700  0.00  0.00            
ATOM   3714  HG1 THR X 229     150.800 117.279 192.452  0.00  0.00            
ATOM   3715  C   THR X 229     150.269 119.602 196.007  0.00  0.00            
ATOM   3716  O   THR X 229     149.545 120.409 196.490  0.00  0.00            
ATOM   3717  N   HIE X 230     151.203 118.909 196.700  0.00  0.00            
ATOM   3718  H   HIE X 230     151.866 118.368 196.163  0.00  0.00            
ATOM   3719  CA  HIE X 230     151.284 118.821 198.167  0.00  0.00            
ATOM   3720  HA  HIE X 230     150.471 119.458 198.517  0.00  0.00            
ATOM   3721  CB  HIE X 230     150.926 117.356 198.559  0.00  0.00            
ATOM   3722  HB2 HIE X 230     150.949 117.265 199.645  0.00  0.00            
ATOM   3723  HB3 HIE X 230     149.960 117.031 198.172  0.00  0.00            
ATOM   3724  CG  HIE X 230     151.968 116.464 198.144  0.00  0.00            
ATOM   3725  ND1 HIE X 230     152.139 116.070 196.813  0.00  0.00            
ATOM   3726  CE1 HIE X 230     153.170 115.209 196.859  0.00  0.00            
ATOM   3727  HE1 HIE X 230     153.665 114.798 195.992  0.00  0.00            
ATOM   3728  NE2 HIE X 230     153.643 115.018 198.073  0.00  0.00            
ATOM   3729  HE2 HIE X 230     154.482 114.495 198.278  0.00  0.00            
ATOM   3730  CD2 HIE X 230     152.910 115.847 198.925  0.00  0.00            
ATOM   3731  HD2 HIE X 230     153.112 115.905 199.985  0.00  0.00            
ATOM   3732  C   HIE X 230     152.610 119.282 198.823  0.00  0.00            
ATOM   3733  O   HIE X 230     152.572 119.477 200.008  0.00  0.00            
ATOM   3734  N   ASN X 231     153.729 119.423 198.148  0.00  0.00            
ATOM   3735  H   ASN X 231     153.786 119.151 197.177  0.00  0.00            
ATOM   3736  CA  ASN X 231     154.968 119.578 198.797  0.00  0.00            
ATOM   3737  HA  ASN X 231     155.068 118.734 199.479  0.00  0.00            
ATOM   3738  CB  ASN X 231     156.156 119.491 197.794  0.00  0.00            
ATOM   3739  HB2 ASN X 231     157.092 119.608 198.341  0.00  0.00            
ATOM   3740  HB3 ASN X 231     156.139 118.469 197.417  0.00  0.00            
ATOM   3741  CG  ASN X 231     156.086 120.446 196.556  0.00  0.00            
ATOM   3742  OD1 ASN X 231     155.392 121.444 196.523  0.00  0.00            
ATOM   3743  ND2 ASN X 231     156.724 120.171 195.465  0.00  0.00            
ATOM   3744 HD21 ASN X 231     157.348 119.379 195.514  0.00  0.00            
ATOM   3745 HD22 ASN X 231     156.682 120.714 194.614  0.00  0.00            
ATOM   3746  C   ASN X 231     155.199 120.897 199.577  0.00  0.00            
ATOM   3747  O   ASN X 231     155.964 120.841 200.513  0.00  0.00            
ATOM   3748  N   LYS X 232     154.477 121.965 199.276  0.00  0.00            
ATOM   3749  H   LYS X 232     153.851 121.851 198.491  0.00  0.00            
ATOM   3750  CA  LYS X 232     154.362 123.202 200.049  0.00  0.00            
ATOM   3751  HA  LYS X 232     155.372 123.484 200.344  0.00  0.00            
ATOM   3752  CB  LYS X 232     153.816 124.235 199.067  0.00  0.00            
ATOM   3753  HB2 LYS X 232     154.267 124.144 198.079  0.00  0.00            
ATOM   3754  HB3 LYS X 232     152.741 124.112 198.936  0.00  0.00            
ATOM   3755  CG  LYS X 232     154.208 125.618 199.676  0.00  0.00            
ATOM   3756  HG2 LYS X 232     153.863 125.835 200.688  0.00  0.00            
ATOM   3757  HG3 LYS X 232     155.292 125.563 199.582  0.00  0.00            
ATOM   3758  CD  LYS X 232     153.589 126.777 198.907  0.00  0.00            
ATOM   3759  HD2 LYS X 232     152.544 126.541 198.704  0.00  0.00            
ATOM   3760  HD3 LYS X 232     153.781 127.692 199.467  0.00  0.00            
ATOM   3761  CE  LYS X 232     154.325 127.123 197.605  0.00  0.00            
ATOM   3762  HE2 LYS X 232     155.290 127.539 197.895  0.00  0.00            
ATOM   3763  HE3 LYS X 232     154.302 126.260 196.940  0.00  0.00            
ATOM   3764  NZ  LYS X 232     153.532 128.065 196.792  0.00  0.00            
ATOM   3765  HZ1 LYS X 232     154.046 128.329 195.963  0.00  0.00            
ATOM   3766  HZ2 LYS X 232     153.323 128.851 197.390  0.00  0.00            
ATOM   3767  HZ3 LYS X 232     152.621 127.685 196.577  0.00  0.00            
ATOM   3768  C   LYS X 232     153.557 123.046 201.339  0.00  0.00            
ATOM   3769  O   LYS X 232     153.981 123.668 202.331  0.00  0.00            
ATOM   3770  N   LEU X 233     152.549 122.176 201.299  0.00  0.00            
ATOM   3771  H   LEU X 233     152.318 121.631 200.481  0.00  0.00            
ATOM   3772  CA  LEU X 233     151.805 121.825 202.575  0.00  0.00            
ATOM   3773  HA  LEU X 233     151.412 122.693 203.106  0.00  0.00            
ATOM   3774  CB  LEU X 233     150.772 120.746 202.172  0.00  0.00            
ATOM   3775  HB2 LEU X 233     150.445 120.916 201.147  0.00  0.00            
ATOM   3776  HB3 LEU X 233     151.237 119.761 202.215  0.00  0.00            
ATOM   3777  CG  LEU X 233     149.565 120.649 203.068  0.00  0.00            
ATOM   3778  HG  LEU X 233     148.985 121.568 202.983  0.00  0.00            
ATOM   3779  CD1 LEU X 233     148.777 119.394 202.585  0.00  0.00            
ATOM   3780 HD11 LEU X 233     149.309 118.449 202.692  0.00  0.00            
ATOM   3781 HD12 LEU X 233     148.544 119.587 201.538  0.00  0.00            
ATOM   3782 HD13 LEU X 233     147.778 119.317 203.014  0.00  0.00            
ATOM   3783  CD2 LEU X 233     149.792 120.423 204.570  0.00  0.00            
ATOM   3784 HD21 LEU X 233     150.139 121.330 205.063  0.00  0.00            
ATOM   3785 HD22 LEU X 233     148.851 120.175 205.061  0.00  0.00            
ATOM   3786 HD23 LEU X 233     150.600 119.703 204.697  0.00  0.00            
ATOM   3787  C   LEU X 233     152.822 121.272 203.641  0.00  0.00            
ATOM   3788  O   LEU X 233     152.956 121.803 204.753  0.00  0.00            
ATOM   3789  N   LEU X 234     153.599 120.241 203.204  0.00  0.00            
ATOM   3790  H   LEU X 234     153.285 119.949 202.289  0.00  0.00            
ATOM   3791  CA  LEU X 234     154.564 119.492 203.967  0.00  0.00            
ATOM   3792  HA  LEU X 234     153.968 118.871 204.636  0.00  0.00            
ATOM   3793  CB  LEU X 234     155.455 118.558 203.142  0.00  0.00            
ATOM   3794  HB2 LEU X 234     156.143 119.062 202.463  0.00  0.00            
ATOM   3795  HB3 LEU X 234     156.084 118.116 203.915  0.00  0.00            
ATOM   3796  CG  LEU X 234     154.630 117.523 202.331  0.00  0.00            
ATOM   3797  HG  LEU X 234     154.086 117.944 201.486  0.00  0.00            
ATOM   3798  CD1 LEU X 234     155.709 116.493 201.843  0.00  0.00            
ATOM   3799 HD11 LEU X 234     156.654 116.993 201.628  0.00  0.00            
ATOM   3800 HD12 LEU X 234     155.444 115.888 200.975  0.00  0.00            
ATOM   3801 HD13 LEU X 234     155.940 115.809 202.660  0.00  0.00            
ATOM   3802  CD2 LEU X 234     153.574 116.788 203.152  0.00  0.00            
ATOM   3803 HD21 LEU X 234     153.061 115.957 202.668  0.00  0.00            
ATOM   3804 HD22 LEU X 234     154.099 116.345 203.998  0.00  0.00            
ATOM   3805 HD23 LEU X 234     152.832 117.491 203.531  0.00  0.00            
ATOM   3806  C   LEU X 234     155.547 120.312 204.820  0.00  0.00            
ATOM   3807  O   LEU X 234     155.686 120.080 206.017  0.00  0.00            
ATOM   3808  N   LYS X 235     156.078 121.364 204.208  0.00  0.00            
ATOM   3809  H   LYS X 235     155.803 121.390 203.237  0.00  0.00            
ATOM   3810  CA  LYS X 235     156.896 122.513 204.682  0.00  0.00            
ATOM   3811  HA  LYS X 235     157.763 122.035 205.137  0.00  0.00            
ATOM   3812  CB  LYS X 235     157.348 123.229 203.382  0.00  0.00            
ATOM   3813  HB2 LYS X 235     157.920 122.472 202.845  0.00  0.00            
ATOM   3814  HB3 LYS X 235     156.489 123.559 202.798  0.00  0.00            
ATOM   3815  CG  LYS X 235     158.247 124.454 203.708  0.00  0.00            
ATOM   3816  HG2 LYS X 235     157.591 125.253 204.054  0.00  0.00            
ATOM   3817  HG3 LYS X 235     158.998 124.185 204.450  0.00  0.00            
ATOM   3818  CD  LYS X 235     159.004 124.775 202.461  0.00  0.00            
ATOM   3819  HD2 LYS X 235     159.805 124.042 202.370  0.00  0.00            
ATOM   3820  HD3 LYS X 235     158.355 124.731 201.586  0.00  0.00            
ATOM   3821  CE  LYS X 235     159.723 126.227 202.449  0.00  0.00            
ATOM   3822  HE2 LYS X 235     159.052 127.084 202.382  0.00  0.00            
ATOM   3823  HE3 LYS X 235     160.185 126.277 203.435  0.00  0.00            
ATOM   3824  NZ  LYS X 235     160.761 126.290 201.364  0.00  0.00            
ATOM   3825  HZ1 LYS X 235     161.436 125.541 201.425  0.00  0.00            
ATOM   3826  HZ2 LYS X 235     161.347 127.097 201.521  0.00  0.00            
ATOM   3827  HZ3 LYS X 235     160.345 126.372 200.447  0.00  0.00            
ATOM   3828  C   LYS X 235     156.323 123.504 205.648  0.00  0.00            
ATOM   3829  O   LYS X 235     157.092 123.900 206.521  0.00  0.00            
ATOM   3830  N   ASN X 236     155.060 123.646 205.568  0.00  0.00            
ATOM   3831  H   ASN X 236     154.660 123.288 204.713  0.00  0.00            
ATOM   3832  CA  ASN X 236     154.375 124.417 206.551  0.00  0.00            
ATOM   3833  HA  ASN X 236     154.954 125.267 206.911  0.00  0.00            
ATOM   3834  CB  ASN X 236     153.118 125.079 205.818  0.00  0.00            
ATOM   3835  HB2 ASN X 236     152.441 124.249 205.616  0.00  0.00            
ATOM   3836  HB3 ASN X 236     152.601 125.801 206.450  0.00  0.00            
ATOM   3837  CG  ASN X 236     153.339 125.840 204.507  0.00  0.00            
ATOM   3838  OD1 ASN X 236     154.306 126.457 204.339  0.00  0.00            
ATOM   3839  ND2 ASN X 236     152.388 125.774 203.610  0.00  0.00            
ATOM   3840 HD21 ASN X 236     151.532 125.273 203.801  0.00  0.00            
ATOM   3841 HD22 ASN X 236     152.563 126.243 202.733  0.00  0.00            
ATOM   3842  C   ASN X 236     154.017 123.535 207.809  0.00  0.00            
ATOM   3843  O   ASN X 236     153.962 124.107 208.869  0.00  0.00            
ATOM   3844  N   LEU X 237     153.859 122.219 207.758  0.00  0.00            
ATOM   3845  H   LEU X 237     153.881 121.762 206.858  0.00  0.00            
ATOM   3846  CA  LEU X 237     153.881 121.297 208.897  0.00  0.00            
ATOM   3847  HA  LEU X 237     153.173 121.623 209.659  0.00  0.00            
ATOM   3848  CB  LEU X 237     153.396 119.907 208.440  0.00  0.00            
ATOM   3849  HB2 LEU X 237     154.168 119.453 207.819  0.00  0.00            
ATOM   3850  HB3 LEU X 237     153.331 119.195 209.263  0.00  0.00            
ATOM   3851  CG  LEU X 237     152.089 119.827 207.528  0.00  0.00            
ATOM   3852  HG  LEU X 237     152.206 120.368 206.589  0.00  0.00            
ATOM   3853  CD1 LEU X 237     151.671 118.374 207.276  0.00  0.00            
ATOM   3854 HD11 LEU X 237     152.479 117.825 206.792  0.00  0.00            
ATOM   3855 HD12 LEU X 237     150.810 118.281 206.614  0.00  0.00            
ATOM   3856 HD13 LEU X 237     151.456 117.960 208.261  0.00  0.00            
ATOM   3857  CD2 LEU X 237     150.916 120.524 208.254  0.00  0.00            
ATOM   3858 HD21 LEU X 237     149.999 120.487 207.666  0.00  0.00            
ATOM   3859 HD22 LEU X 237     150.813 120.050 209.230  0.00  0.00            
ATOM   3860 HD23 LEU X 237     151.185 121.561 208.452  0.00  0.00            
ATOM   3861  C   LEU X 237     155.261 121.167 209.602  0.00  0.00            
ATOM   3862  O   LEU X 237     155.303 120.998 210.839  0.00  0.00            
ATOM   3863  N   ALA X 238     156.315 121.067 208.817  0.00  0.00            
ATOM   3864  H   ALA X 238     156.114 120.834 207.855  0.00  0.00            
ATOM   3865  CA  ALA X 238     157.704 121.153 209.205  0.00  0.00            
ATOM   3866  HA  ALA X 238     157.946 120.316 209.859  0.00  0.00            
ATOM   3867  CB  ALA X 238     158.589 120.947 207.959  0.00  0.00            
ATOM   3868  HB1 ALA X 238     158.715 121.896 207.439  0.00  0.00            
ATOM   3869  HB2 ALA X 238     158.094 120.192 207.349  0.00  0.00            
ATOM   3870  HB3 ALA X 238     159.525 120.532 208.333  0.00  0.00            
ATOM   3871  C   ALA X 238     158.049 122.438 209.920  0.00  0.00            
ATOM   3872  O   ALA X 238     158.934 122.492 210.791  0.00  0.00            
ATOM   3873  N   PHE X 239     157.416 123.619 209.627  0.00  0.00            
ATOM   3874  H   PHE X 239     156.928 123.657 208.744  0.00  0.00            
ATOM   3875  CA  PHE X 239     157.541 124.856 210.407  0.00  0.00            
ATOM   3876  HA  PHE X 239     158.565 125.212 210.289  0.00  0.00            
ATOM   3877  CB  PHE X 239     156.554 125.872 209.700  0.00  0.00            
ATOM   3878  HB2 PHE X 239     156.797 125.760 208.644  0.00  0.00            
ATOM   3879  HB3 PHE X 239     155.523 125.546 209.844  0.00  0.00            
ATOM   3880  CG  PHE X 239     156.723 127.312 210.200  0.00  0.00            
ATOM   3881  CD1 PHE X 239     157.684 128.176 209.577  0.00  0.00            
ATOM   3882  HD1 PHE X 239     158.215 127.751 208.739  0.00  0.00            
ATOM   3883  CE1 PHE X 239     157.998 129.490 210.048  0.00  0.00            
ATOM   3884  HE1 PHE X 239     158.688 130.128 209.515  0.00  0.00            
ATOM   3885  CZ  PHE X 239     157.171 129.943 211.038  0.00  0.00            
ATOM   3886  HZ  PHE X 239     157.281 130.952 211.409  0.00  0.00            
ATOM   3887  CE2 PHE X 239     156.180 129.096 211.730  0.00  0.00            
ATOM   3888  HE2 PHE X 239     155.591 129.510 212.535  0.00  0.00            
ATOM   3889  CD2 PHE X 239     155.998 127.787 211.300  0.00  0.00            
ATOM   3890  HD2 PHE X 239     155.263 127.103 211.699  0.00  0.00            
ATOM   3891  C   PHE X 239     157.163 124.695 211.934  0.00  0.00            
ATOM   3892  O   PHE X 239     157.813 125.104 212.890  0.00  0.00            
ATOM   3893  N   MET X 240     156.046 123.924 212.138  0.00  0.00            
ATOM   3894  H   MET X 240     155.564 123.572 211.323  0.00  0.00            
ATOM   3895  CA  MET X 240     155.470 123.671 213.455  0.00  0.00            
ATOM   3896  HA  MET X 240     155.530 124.653 213.923  0.00  0.00            
ATOM   3897  CB  MET X 240     153.983 123.371 213.323  0.00  0.00            
ATOM   3898  HB2 MET X 240     153.733 122.657 212.538  0.00  0.00            
ATOM   3899  HB3 MET X 240     153.587 122.966 214.255  0.00  0.00            
ATOM   3900  CG  MET X 240     153.243 124.646 212.963  0.00  0.00            
ATOM   3901  HG2 MET X 240     153.293 125.330 213.811  0.00  0.00            
ATOM   3902  HG3 MET X 240     153.713 125.099 212.090  0.00  0.00            
ATOM   3903  SD  MET X 240     151.518 124.320 212.558  0.00  0.00            
ATOM   3904  CE  MET X 240     150.864 123.900 214.195  0.00  0.00            
ATOM   3905  HE1 MET X 240     149.948 124.482 214.300  0.00  0.00            
ATOM   3906  HE2 MET X 240     150.824 122.818 214.315  0.00  0.00            
ATOM   3907  HE3 MET X 240     151.548 124.309 214.939  0.00  0.00            
ATOM   3908  C   MET X 240     156.151 122.592 214.247  0.00  0.00            
ATOM   3909  O   MET X 240     156.334 122.817 215.437  0.00  0.00            
ATOM   3910  N   GLU X 241     156.682 121.543 213.553  0.00  0.00            
ATOM   3911  H   GLU X 241     156.474 121.526 212.565  0.00  0.00            
ATOM   3912  CA  GLU X 241     157.747 120.753 214.070  0.00  0.00            
ATOM   3913  HA  GLU X 241     157.283 120.188 214.878  0.00  0.00            
ATOM   3914  CB  GLU X 241     158.099 119.841 212.922  0.00  0.00            
ATOM   3915  HB2 GLU X 241     157.252 119.284 212.520  0.00  0.00            
ATOM   3916  HB3 GLU X 241     158.529 120.436 212.116  0.00  0.00            
ATOM   3917  CG  GLU X 241     159.179 118.848 213.336  0.00  0.00            
ATOM   3918  HG2 GLU X 241     159.917 119.464 213.850  0.00  0.00            
ATOM   3919  HG3 GLU X 241     158.823 118.207 214.143  0.00  0.00            
ATOM   3920  CD  GLU X 241     159.719 117.991 212.188  0.00  0.00            
ATOM   3921  OE1 GLU X 241     160.127 116.817 212.399  0.00  0.00            
ATOM   3922  OE2 GLU X 241     159.611 118.382 211.020  0.00  0.00            
ATOM   3923  C   GLU X 241     158.935 121.527 214.657  0.00  0.00            
ATOM   3924  O   GLU X 241     159.326 121.372 215.835  0.00  0.00            
ATOM   3925  N   SER X 242     159.395 122.474 213.849  0.00  0.00            
ATOM   3926  H   SER X 242     159.014 122.487 212.913  0.00  0.00            
ATOM   3927  CA  SER X 242     160.583 123.296 214.247  0.00  0.00            
ATOM   3928  HA  SER X 242     161.332 122.516 214.384  0.00  0.00            
ATOM   3929  CB  SER X 242     160.985 124.160 213.038  0.00  0.00            
ATOM   3930  HB2 SER X 242     160.609 123.714 212.118  0.00  0.00            
ATOM   3931  HB3 SER X 242     160.512 125.125 213.222  0.00  0.00            
ATOM   3932  OG  SER X 242     162.410 124.351 213.028  0.00  0.00            
ATOM   3933  HG  SER X 242     162.546 125.041 213.682  0.00  0.00            
ATOM   3934  C   SER X 242     160.382 124.057 215.517  0.00  0.00            
ATOM   3935  O   SER X 242     161.239 124.172 216.398  0.00  0.00            
ATOM   3936  N   ASP X 243     159.141 124.565 215.676  0.00  0.00            
ATOM   3937  H   ASP X 243     158.468 124.589 214.923  0.00  0.00            
ATOM   3938  CA  ASP X 243     158.645 125.247 216.886  0.00  0.00            
ATOM   3939  HA  ASP X 243     159.386 126.014 217.109  0.00  0.00            
ATOM   3940  CB  ASP X 243     157.300 125.972 216.542  0.00  0.00            
ATOM   3941  HB2 ASP X 243     157.555 126.755 215.829  0.00  0.00            
ATOM   3942  HB3 ASP X 243     156.610 125.191 216.225  0.00  0.00            
ATOM   3943  CG  ASP X 243     156.672 126.526 217.757  0.00  0.00            
ATOM   3944  OD1 ASP X 243     155.434 126.856 217.690  0.00  0.00            
ATOM   3945  OD2 ASP X 243     157.379 126.787 218.793  0.00  0.00            
ATOM   3946  C   ASP X 243     158.537 124.231 218.091  0.00  0.00            
ATOM   3947  O   ASP X 243     159.327 124.350 219.073  0.00  0.00            
ATOM   3948  N   ILE X 244     157.808 123.126 217.891  0.00  0.00            
ATOM   3949  H   ILE X 244     157.386 123.093 216.974  0.00  0.00            
ATOM   3950  CA  ILE X 244     157.409 122.177 218.966  0.00  0.00            
ATOM   3951  HA  ILE X 244     157.013 122.788 219.777  0.00  0.00            
ATOM   3952  CB  ILE X 244     156.271 121.225 218.506  0.00  0.00            
ATOM   3953  HB  ILE X 244     156.583 120.856 217.529  0.00  0.00            
ATOM   3954  CG2 ILE X 244     155.964 120.082 219.536  0.00  0.00            
ATOM   3955 HG21 ILE X 244     155.066 119.594 219.156  0.00  0.00            
ATOM   3956 HG22 ILE X 244     155.816 120.557 220.506  0.00  0.00            
ATOM   3957 HG23 ILE X 244     156.773 119.366 219.683  0.00  0.00            
ATOM   3958  CG1 ILE X 244     154.867 121.922 218.264  0.00  0.00            
ATOM   3959 HG12 ILE X 244     154.428 122.166 219.231  0.00  0.00            
ATOM   3960 HG13 ILE X 244     154.994 122.862 217.727  0.00  0.00            
ATOM   3961  CD1 ILE X 244     153.865 121.048 217.402  0.00  0.00            
ATOM   3962 HD11 ILE X 244     154.355 120.705 216.491  0.00  0.00            
ATOM   3963 HD12 ILE X 244     153.012 121.702 217.219  0.00  0.00            
ATOM   3964 HD13 ILE X 244     153.459 120.215 217.977  0.00  0.00            
ATOM   3965  C   ILE X 244     158.661 121.411 219.479  0.00  0.00            
ATOM   3966  O   ILE X 244     158.751 121.327 220.680  0.00  0.00            
ATOM   3967  N   LEU X 245     159.643 121.023 218.645  0.00  0.00            
ATOM   3968  H   LEU X 245     159.571 121.320 217.682  0.00  0.00            
ATOM   3969  CA  LEU X 245     160.933 120.476 219.061  0.00  0.00            
ATOM   3970  HA  LEU X 245     160.660 119.510 219.485  0.00  0.00            
ATOM   3971  CB  LEU X 245     161.862 120.072 217.785  0.00  0.00            
ATOM   3972  HB2 LEU X 245     161.902 121.012 217.234  0.00  0.00            
ATOM   3973  HB3 LEU X 245     162.772 119.701 218.257  0.00  0.00            
ATOM   3974  CG  LEU X 245     161.382 118.844 216.809  0.00  0.00            
ATOM   3975  HG  LEU X 245     160.449 119.203 216.375  0.00  0.00            
ATOM   3976  CD1 LEU X 245     162.339 118.891 215.650  0.00  0.00            
ATOM   3977 HD11 LEU X 245     162.024 119.735 215.036  0.00  0.00            
ATOM   3978 HD12 LEU X 245     162.278 118.042 214.970  0.00  0.00            
ATOM   3979 HD13 LEU X 245     163.350 119.130 215.979  0.00  0.00            
ATOM   3980  CD2 LEU X 245     161.103 117.483 217.417  0.00  0.00            
ATOM   3981 HD21 LEU X 245     160.572 116.832 216.723  0.00  0.00            
ATOM   3982 HD22 LEU X 245     162.104 117.103 217.620  0.00  0.00            
ATOM   3983 HD23 LEU X 245     160.559 117.547 218.359  0.00  0.00            
ATOM   3984  C   LEU X 245     161.611 121.305 220.179  0.00  0.00            
ATOM   3985  O   LEU X 245     162.146 120.737 221.147  0.00  0.00            
ATOM   3986  N   GLU X 246     161.549 122.613 220.190  0.00  0.00            
ATOM   3987  H   GLU X 246     160.992 123.033 219.459  0.00  0.00            
ATOM   3988  CA  GLU X 246     162.272 123.475 221.113  0.00  0.00            
ATOM   3989  HA  GLU X 246     163.130 122.902 221.467  0.00  0.00            
ATOM   3990  CB  GLU X 246     162.739 124.718 220.351  0.00  0.00            
ATOM   3991  HB2 GLU X 246     161.797 125.135 219.994  0.00  0.00            
ATOM   3992  HB3 GLU X 246     163.224 125.412 221.038  0.00  0.00            
ATOM   3993  CG  GLU X 246     163.818 124.444 219.319  0.00  0.00            
ATOM   3994  HG2 GLU X 246     163.410 124.303 218.318  0.00  0.00            
ATOM   3995  HG3 GLU X 246     164.391 125.365 219.215  0.00  0.00            
ATOM   3996  CD  GLU X 246     164.759 123.220 219.668  0.00  0.00            
ATOM   3997  OE1 GLU X 246     165.739 123.420 220.411  0.00  0.00            
ATOM   3998  OE2 GLU X 246     164.604 122.106 219.048  0.00  0.00            
ATOM   3999  C   GLU X 246     161.440 123.812 222.293  0.00  0.00            
ATOM   4000  O   GLU X 246     161.898 123.954 223.467  0.00  0.00            
ATOM   4001  N   LYS X 247     160.108 123.943 222.080  0.00  0.00            
ATOM   4002  H   LYS X 247     159.878 123.987 221.098  0.00  0.00            
ATOM   4003  CA  LYS X 247     159.090 124.015 223.147  0.00  0.00            
ATOM   4004  HA  LYS X 247     159.299 124.844 223.822  0.00  0.00            
ATOM   4005  CB  LYS X 247     157.668 124.136 222.615  0.00  0.00            
ATOM   4006  HB2 LYS X 247     157.653 123.441 221.777  0.00  0.00            
ATOM   4007  HB3 LYS X 247     156.943 123.895 223.393  0.00  0.00            
ATOM   4008  CG  LYS X 247     157.339 125.562 222.132  0.00  0.00            
ATOM   4009  HG2 LYS X 247     157.445 126.250 222.971  0.00  0.00            
ATOM   4010  HG3 LYS X 247     158.214 125.844 221.546  0.00  0.00            
ATOM   4011  CD  LYS X 247     156.058 125.776 221.365  0.00  0.00            
ATOM   4012  HD2 LYS X 247     156.218 125.202 220.452  0.00  0.00            
ATOM   4013  HD3 LYS X 247     155.228 125.331 221.915  0.00  0.00            
ATOM   4014  CE  LYS X 247     155.971 127.294 221.216  0.00  0.00            
ATOM   4015  HE2 LYS X 247     155.694 127.679 222.198  0.00  0.00            
ATOM   4016  HE3 LYS X 247     156.936 127.681 220.887  0.00  0.00            
ATOM   4017  NZ  LYS X 247     154.953 127.673 220.250  0.00  0.00            
ATOM   4018  HZ1 LYS X 247     154.699 128.649 220.291  0.00  0.00            
ATOM   4019  HZ2 LYS X 247     154.131 127.128 220.469  0.00  0.00            
ATOM   4020  HZ3 LYS X 247     155.123 127.474 219.275  0.00  0.00            
ATOM   4021  C   LYS X 247     159.135 122.721 223.948  0.00  0.00            
ATOM   4022  O   LYS X 247     159.129 122.812 225.148  0.00  0.00            
ATOM   4023  N   VAL X 248     159.148 121.545 223.337  0.00  0.00            
ATOM   4024  H   VAL X 248     159.153 121.482 222.329  0.00  0.00            
ATOM   4025  CA  VAL X 248     159.271 120.245 224.045  0.00  0.00            
ATOM   4026  HA  VAL X 248     158.544 120.266 224.857  0.00  0.00            
ATOM   4027  CB  VAL X 248     159.041 118.944 223.103  0.00  0.00            
ATOM   4028  HB  VAL X 248     159.718 119.127 222.268  0.00  0.00            
ATOM   4029  CG1 VAL X 248     159.283 117.621 223.751  0.00  0.00            
ATOM   4030 HG11 VAL X 248     158.495 117.617 224.503  0.00  0.00            
ATOM   4031 HG12 VAL X 248     159.185 116.884 222.954  0.00  0.00            
ATOM   4032 HG13 VAL X 248     160.333 117.551 224.036  0.00  0.00            
ATOM   4033  CG2 VAL X 248     157.591 119.045 222.632  0.00  0.00            
ATOM   4034 HG21 VAL X 248     156.894 118.957 223.465  0.00  0.00            
ATOM   4035 HG22 VAL X 248     157.401 118.258 221.902  0.00  0.00            
ATOM   4036 HG23 VAL X 248     157.303 119.995 222.181  0.00  0.00            
ATOM   4037  C   VAL X 248     160.597 120.122 224.835  0.00  0.00            
ATOM   4038  O   VAL X 248     160.599 119.795 226.039  0.00  0.00            
ATOM   4039  N   LYS X 249     161.679 120.512 224.171  0.00  0.00            
ATOM   4040  H   LYS X 249     161.687 120.648 223.170  0.00  0.00            
ATOM   4041  CA  LYS X 249     163.047 120.605 224.833  0.00  0.00            
ATOM   4042  HA  LYS X 249     163.224 119.614 225.250  0.00  0.00            
ATOM   4043  CB  LYS X 249     164.117 120.902 223.774  0.00  0.00            
ATOM   4044  HB2 LYS X 249     163.944 120.174 222.982  0.00  0.00            
ATOM   4045  HB3 LYS X 249     163.965 121.919 223.411  0.00  0.00            
ATOM   4046  CG  LYS X 249     165.632 120.572 224.159  0.00  0.00            
ATOM   4047  HG2 LYS X 249     165.947 121.085 225.068  0.00  0.00            
ATOM   4048  HG3 LYS X 249     165.803 119.512 224.346  0.00  0.00            
ATOM   4049  CD  LYS X 249     166.701 121.139 223.136  0.00  0.00            
ATOM   4050  HD2 LYS X 249     166.584 122.218 223.232  0.00  0.00            
ATOM   4051  HD3 LYS X 249     167.669 120.988 223.614  0.00  0.00            
ATOM   4052  CE  LYS X 249     166.653 120.655 221.739  0.00  0.00            
ATOM   4053  HE2 LYS X 249     166.827 119.580 221.691  0.00  0.00            
ATOM   4054  HE3 LYS X 249     165.639 120.908 221.430  0.00  0.00            
ATOM   4055  NZ  LYS X 249     167.574 121.363 220.878  0.00  0.00            
ATOM   4056  HZ1 LYS X 249     167.176 122.240 220.574  0.00  0.00            
ATOM   4057  HZ2 LYS X 249     167.788 120.809 220.060  0.00  0.00            
ATOM   4058  HZ3 LYS X 249     168.469 121.591 221.286  0.00  0.00            
ATOM   4059  C   LYS X 249     163.006 121.560 226.043  0.00  0.00            
ATOM   4060  O   LYS X 249     163.658 121.383 227.065  0.00  0.00            
ATOM   4061  N   GLU X 250     162.206 122.673 225.988  0.00  0.00            
ATOM   4062  H   GLU X 250     161.765 122.909 225.111  0.00  0.00            
ATOM   4063  CA  GLU X 250     162.131 123.591 227.107  0.00  0.00            
ATOM   4064  HA  GLU X 250     163.095 123.677 227.607  0.00  0.00            
ATOM   4065  CB  GLU X 250     161.653 124.929 226.506  0.00  0.00            
ATOM   4066  HB2 GLU X 250     162.335 125.201 225.701  0.00  0.00            
ATOM   4067  HB3 GLU X 250     160.641 124.849 226.110  0.00  0.00            
ATOM   4068  CG  GLU X 250     161.610 126.105 227.570  0.00  0.00            
ATOM   4069  HG2 GLU X 250     161.222 127.010 227.102  0.00  0.00            
ATOM   4070  HG3 GLU X 250     160.800 125.873 228.262  0.00  0.00            
ATOM   4071  CD  GLU X 250     162.978 126.426 228.178  0.00  0.00            
ATOM   4072  OE1 GLU X 250     163.159 126.136 229.387  0.00  0.00            
ATOM   4073  OE2 GLU X 250     163.907 126.835 227.417  0.00  0.00            
ATOM   4074  C   GLU X 250     161.249 123.050 228.235  0.00  0.00            
ATOM   4075  O   GLU X 250     161.617 123.225 229.403  0.00  0.00            
ATOM   4076  N   HIE X 251     160.190 122.340 227.803  0.00  0.00            
ATOM   4077  H   HIE X 251     160.003 122.215 226.818  0.00  0.00            
ATOM   4078  CA  HIE X 251     159.357 121.679 228.778  0.00  0.00            
ATOM   4079  HA  HIE X 251     159.053 122.446 229.490  0.00  0.00            
ATOM   4080  CB  HIE X 251     158.071 121.017 228.244  0.00  0.00            
ATOM   4081  HB2 HIE X 251     158.217 120.398 227.359  0.00  0.00            
ATOM   4082  HB3 HIE X 251     157.669 120.342 229.000  0.00  0.00            
ATOM   4083  CG  HIE X 251     156.902 121.961 227.948  0.00  0.00            
ATOM   4084  ND1 HIE X 251     156.510 123.053 228.665  0.00  0.00            
ATOM   4085  CE1 HIE X 251     155.502 123.619 228.026  0.00  0.00            
ATOM   4086  HE1 HIE X 251     154.850 124.407 228.374  0.00  0.00            
ATOM   4087  NE2 HIE X 251     155.265 123.007 226.894  0.00  0.00            
ATOM   4088  HE2 HIE X 251     154.429 123.217 226.367  0.00  0.00            
ATOM   4089  CD2 HIE X 251     156.120 121.858 226.821  0.00  0.00            
ATOM   4090  HD2 HIE X 251     156.178 121.182 225.981  0.00  0.00            
ATOM   4091  C   HIE X 251     160.118 120.560 229.523  0.00  0.00            
ATOM   4092  O   HIE X 251     159.923 120.537 230.748  0.00  0.00            
ATOM   4093  N   GLN X 252     160.982 119.808 228.855  0.00  0.00            
ATOM   4094  H   GLN X 252     161.069 119.933 227.856  0.00  0.00            
ATOM   4095  CA  GLN X 252     161.620 118.696 229.453  0.00  0.00            
ATOM   4096  HA  GLN X 252     160.833 118.040 229.825  0.00  0.00            
ATOM   4097  CB  GLN X 252     162.535 117.946 228.440  0.00  0.00            
ATOM   4098  HB2 GLN X 252     163.155 118.683 227.932  0.00  0.00            
ATOM   4099  HB3 GLN X 252     163.235 117.249 228.901  0.00  0.00            
ATOM   4100  CG  GLN X 252     161.715 117.250 227.334  0.00  0.00            
ATOM   4101  HG2 GLN X 252     160.652 117.443 227.479  0.00  0.00            
ATOM   4102  HG3 GLN X 252     161.903 117.655 226.339  0.00  0.00            
ATOM   4103  CD  GLN X 252     161.888 115.742 227.337  0.00  0.00            
ATOM   4104  OE1 GLN X 252     161.902 115.055 228.307  0.00  0.00            
ATOM   4105  NE2 GLN X 252     161.914 115.145 226.174  0.00  0.00            
ATOM   4106 HE21 GLN X 252     161.702 114.158 226.161  0.00  0.00            
ATOM   4107 HE22 GLN X 252     161.941 115.668 225.311  0.00  0.00            
ATOM   4108  C   GLN X 252     162.485 118.937 230.693  0.00  0.00            
ATOM   4109  O   GLN X 252     162.634 117.997 231.466  0.00  0.00            
ATOM   4110  N   GLU X 253     163.068 120.102 230.880  0.00  0.00            
ATOM   4111  H   GLU X 253     162.942 120.839 230.200  0.00  0.00            
ATOM   4112  CA  GLU X 253     163.830 120.362 232.175  0.00  0.00            
ATOM   4113  HA  GLU X 253     164.440 119.462 232.255  0.00  0.00            
ATOM   4114  CB  GLU X 253     164.851 121.501 232.028  0.00  0.00            
ATOM   4115  HB2 GLU X 253     164.352 122.354 231.566  0.00  0.00            
ATOM   4116  HB3 GLU X 253     165.038 121.905 233.023  0.00  0.00            
ATOM   4117  CG  GLU X 253     166.120 121.261 231.179  0.00  0.00            
ATOM   4118  HG2 GLU X 253     165.818 121.309 230.132  0.00  0.00            
ATOM   4119  HG3 GLU X 253     166.759 122.094 231.475  0.00  0.00            
ATOM   4120  CD  GLU X 253     166.782 119.841 231.255  0.00  0.00            
ATOM   4121  OE1 GLU X 253     166.621 118.981 230.372  0.00  0.00            
ATOM   4122  OE2 GLU X 253     167.368 119.552 232.319  0.00  0.00            
ATOM   4123  C   GLU X 253     162.933 120.485 233.428  0.00  0.00            
ATOM   4124  O   GLU X 253     163.451 120.721 234.476  0.00  0.00            
ATOM   4125  N   SER X 254     161.601 120.333 233.353  0.00  0.00            
ATOM   4126  H   SER X 254     161.194 120.010 232.487  0.00  0.00            
ATOM   4127  CA  SER X 254     160.725 120.515 234.500  0.00  0.00            
ATOM   4128  HA  SER X 254     161.272 120.210 235.391  0.00  0.00            
ATOM   4129  CB  SER X 254     160.572 122.012 234.729  0.00  0.00            
ATOM   4130  HB2 SER X 254     161.579 122.406 234.867  0.00  0.00            
ATOM   4131  HB3 SER X 254     160.041 122.521 233.925  0.00  0.00            
ATOM   4132  OG  SER X 254     159.848 122.210 235.910  0.00  0.00            
ATOM   4133  HG  SER X 254     158.913 122.346 235.741  0.00  0.00            
ATOM   4134  C   SER X 254     159.471 119.698 234.438  0.00  0.00            
ATOM   4135  O   SER X 254     158.822 119.521 233.387  0.00  0.00            
ATOM   4136  N   MET X 255     158.970 119.137 235.565  0.00  0.00            
ATOM   4137  H   MET X 255     159.497 119.251 236.419  0.00  0.00            
ATOM   4138  CA  MET X 255     157.642 118.468 235.546  0.00  0.00            
ATOM   4139  HA  MET X 255     157.032 119.000 234.816  0.00  0.00            
ATOM   4140  CB  MET X 255     157.745 117.029 235.109  0.00  0.00            
ATOM   4141  HB2 MET X 255     157.982 116.945 234.048  0.00  0.00            
ATOM   4142  HB3 MET X 255     158.514 116.611 235.758  0.00  0.00            
ATOM   4143  CG  MET X 255     156.433 116.168 235.305  0.00  0.00            
ATOM   4144  HG2 MET X 255     156.131 116.242 236.350  0.00  0.00            
ATOM   4145  HG3 MET X 255     155.567 116.648 234.849  0.00  0.00            
ATOM   4146  SD  MET X 255     156.595 114.477 234.706  0.00  0.00            
ATOM   4147  CE  MET X 255     156.443 114.738 232.934  0.00  0.00            
ATOM   4148  HE1 MET X 255     156.336 113.859 232.299  0.00  0.00            
ATOM   4149  HE2 MET X 255     155.537 115.343 232.932  0.00  0.00            
ATOM   4150  HE3 MET X 255     157.280 115.365 232.626  0.00  0.00            
ATOM   4151  C   MET X 255     156.912 118.608 236.887  0.00  0.00            
ATOM   4152  O   MET X 255     157.458 118.815 237.976  0.00  0.00            
ATOM   4153  N   ASP X 256     155.625 118.637 236.775  0.00  0.00            
ATOM   4154  H   ASP X 256     155.178 118.527 235.876  0.00  0.00            
ATOM   4155  CA  ASP X 256     154.732 118.941 237.866  0.00  0.00            
ATOM   4156  HA  ASP X 256     155.097 118.307 238.674  0.00  0.00            
ATOM   4157  CB  ASP X 256     154.827 120.417 238.227  0.00  0.00            
ATOM   4158  HB2 ASP X 256     155.859 120.743 238.098  0.00  0.00            
ATOM   4159  HB3 ASP X 256     154.279 121.022 237.505  0.00  0.00            
ATOM   4160  CG  ASP X 256     154.415 120.750 239.686  0.00  0.00            
ATOM   4161  OD1 ASP X 256     154.956 121.778 240.254  0.00  0.00            
ATOM   4162  OD2 ASP X 256     153.527 120.074 240.235  0.00  0.00            
ATOM   4163  C   ASP X 256     153.348 118.516 237.435  0.00  0.00            
ATOM   4164  O   ASP X 256     152.530 119.327 236.984  0.00  0.00            
ATOM   4165  N   ILE X 257     153.081 117.185 237.599  0.00  0.00            
ATOM   4166  H   ILE X 257     153.788 116.613 238.041  0.00  0.00            
ATOM   4167  CA  ILE X 257     151.841 116.594 237.097  0.00  0.00            
ATOM   4168  HA  ILE X 257     151.964 116.676 236.017  0.00  0.00            
ATOM   4169  CB  ILE X 257     151.872 115.089 237.413  0.00  0.00            
ATOM   4170  HB  ILE X 257     152.049 115.063 238.488  0.00  0.00            
ATOM   4171  CG2 ILE X 257     150.615 114.292 237.155  0.00  0.00            
ATOM   4172 HG21 ILE X 257     149.871 114.632 237.875  0.00  0.00            
ATOM   4173 HG22 ILE X 257     150.777 113.237 237.376  0.00  0.00            
ATOM   4174 HG23 ILE X 257     150.314 114.538 236.137  0.00  0.00            
ATOM   4175  CG1 ILE X 257     153.103 114.450 236.673  0.00  0.00            
ATOM   4176 HG12 ILE X 257     152.913 114.568 235.606  0.00  0.00            
ATOM   4177 HG13 ILE X 257     153.984 115.035 236.938  0.00  0.00            
ATOM   4178  CD1 ILE X 257     153.550 113.000 236.960  0.00  0.00            
ATOM   4179 HD11 ILE X 257     153.682 112.933 238.040  0.00  0.00            
ATOM   4180 HD12 ILE X 257     154.372 112.651 236.335  0.00  0.00            
ATOM   4181 HD13 ILE X 257     152.760 112.351 236.581  0.00  0.00            
ATOM   4182  C   ILE X 257     150.506 117.315 237.286  0.00  0.00            
ATOM   4183  O   ILE X 257     149.749 117.358 236.296  0.00  0.00            
ATOM   4184  N   ASN X 258     150.235 117.732 238.538  0.00  0.00            
ATOM   4185  H   ASN X 258     150.996 117.630 239.194  0.00  0.00            
ATOM   4186  CA  ASN X 258     149.067 118.431 238.995  0.00  0.00            
ATOM   4187  HA  ASN X 258     148.170 118.122 238.459  0.00  0.00            
ATOM   4188  CB  ASN X 258     148.801 118.163 240.544  0.00  0.00            
ATOM   4189  HB2 ASN X 258     149.598 118.646 241.111  0.00  0.00            
ATOM   4190  HB3 ASN X 258     147.808 118.548 240.776  0.00  0.00            
ATOM   4191  CG  ASN X 258     148.890 116.640 240.867  0.00  0.00            
ATOM   4192  OD1 ASN X 258     147.998 115.848 240.866  0.00  0.00            
ATOM   4193  ND2 ASN X 258     150.019 116.238 241.376  0.00  0.00            
ATOM   4194 HD21 ASN X 258     150.879 116.766 241.363  0.00  0.00            
ATOM   4195 HD22 ASN X 258     150.122 115.302 241.742  0.00  0.00            
ATOM   4196  C   ASN X 258     149.106 119.939 238.711  0.00  0.00            
ATOM   4197  O   ASN X 258     148.100 120.636 238.958  0.00  0.00            
ATOM   4198  N   ASN X 259     150.264 120.478 238.352  0.00  0.00            
ATOM   4199  H   ASN X 259     151.009 119.844 238.098  0.00  0.00            
ATOM   4200  CA  ASN X 259     150.319 121.873 237.935  0.00  0.00            
ATOM   4201  HA  ASN X 259     149.319 122.305 237.891  0.00  0.00            
ATOM   4202  CB  ASN X 259     151.168 122.611 239.005  0.00  0.00            
ATOM   4203  HB2 ASN X 259     152.198 122.285 238.860  0.00  0.00            
ATOM   4204  HB3 ASN X 259     151.186 123.682 238.804  0.00  0.00            
ATOM   4205  CG  ASN X 259     150.741 122.457 240.476  0.00  0.00            
ATOM   4206  OD1 ASN X 259     149.832 123.148 240.891  0.00  0.00            
ATOM   4207  ND2 ASN X 259     151.367 121.604 241.245  0.00  0.00            
ATOM   4208 HD21 ASN X 259     152.159 121.099 240.874  0.00  0.00            
ATOM   4209 HD22 ASN X 259     151.105 121.462 242.210  0.00  0.00            
ATOM   4210  C   ASN X 259     150.827 121.957 236.497  0.00  0.00            
ATOM   4211  O   ASN X 259     151.981 122.314 236.290  0.00  0.00            
ATOM   4212  N   PRO X 260     150.034 121.515 235.490  0.00  0.00            
ATOM   4213  CD  PRO X 260     148.668 120.971 235.568  0.00  0.00            
ATOM   4214  HD2 PRO X 260     148.062 121.717 236.081  0.00  0.00            
ATOM   4215  HD3 PRO X 260     148.642 120.033 236.123  0.00  0.00            
ATOM   4216  CG  PRO X 260     148.266 120.731 234.118  0.00  0.00            
ATOM   4217  HG2 PRO X 260     147.867 121.717 233.880  0.00  0.00            
ATOM   4218  HG3 PRO X 260     147.470 119.990 234.037  0.00  0.00            
ATOM   4219  CB  PRO X 260     149.602 120.515 233.411  0.00  0.00            
ATOM   4220  HB2 PRO X 260     149.605 120.646 232.329  0.00  0.00            
ATOM   4221  HB3 PRO X 260     149.747 119.471 233.687  0.00  0.00            
ATOM   4222  CA  PRO X 260     150.582 121.522 234.094  0.00  0.00            
ATOM   4223  HA  PRO X 260     151.566 121.061 234.180  0.00  0.00            
ATOM   4224  C   PRO X 260     150.607 122.913 233.375  0.00  0.00            
ATOM   4225  O   PRO X 260     149.908 123.760 233.892  0.00  0.00            
ATOM   4226  N   ARG X 261     151.356 123.102 232.310  0.00  0.00            
ATOM   4227  H   ARG X 261     151.918 122.294 232.083  0.00  0.00            
ATOM   4228  CA  ARG X 261     151.578 124.361 231.615  0.00  0.00            
ATOM   4229  HA  ARG X 261     151.303 125.158 232.306  0.00  0.00            
ATOM   4230  CB  ARG X 261     153.050 124.453 231.292  0.00  0.00            
ATOM   4231  HB2 ARG X 261     153.390 123.714 230.566  0.00  0.00            
ATOM   4232  HB3 ARG X 261     153.332 125.396 230.826  0.00  0.00            
ATOM   4233  CG  ARG X 261     154.025 124.301 232.545  0.00  0.00            
ATOM   4234  HG2 ARG X 261     154.076 125.290 233.002  0.00  0.00            
ATOM   4235  HG3 ARG X 261     153.767 123.590 233.330  0.00  0.00            
ATOM   4236  CD  ARG X 261     155.426 123.907 232.106  0.00  0.00            
ATOM   4237  HD2 ARG X 261     155.784 124.452 231.233  0.00  0.00            
ATOM   4238  HD3 ARG X 261     156.115 124.213 232.893  0.00  0.00            
ATOM   4239  NE  ARG X 261     155.520 122.479 231.986  0.00  0.00            
ATOM   4240  HE  ARG X 261     154.678 121.923 231.936  0.00  0.00            
ATOM   4241  CZ  ARG X 261     156.701 121.742 232.034  0.00  0.00            
ATOM   4242  NH1 ARG X 261     157.880 122.243 232.247  0.00  0.00            
ATOM   4243 HH11 ARG X 261     157.996 123.245 232.302  0.00  0.00            
ATOM   4244 HH12 ARG X 261     158.747 121.734 232.158  0.00  0.00            
ATOM   4245  NH2 ARG X 261     156.614 120.444 231.925  0.00  0.00            
ATOM   4246 HH21 ARG X 261     155.703 120.038 231.769  0.00  0.00            
ATOM   4247 HH22 ARG X 261     157.414 119.909 232.231  0.00  0.00            
ATOM   4248  C   ARG X 261     150.610 124.574 230.368  0.00  0.00            
ATOM   4249  O   ARG X 261     149.720 125.468 230.458  0.00  0.00            
ATOM   4250  N   ASP X 262     150.805 123.788 229.335  0.00  0.00            
ATOM   4251  H   ASP X 262     151.555 123.111 229.333  0.00  0.00            
ATOM   4252  CA  ASP X 262     150.134 124.033 228.104  0.00  0.00            
ATOM   4253  HA  ASP X 262     149.238 124.610 228.332  0.00  0.00            
ATOM   4254  CB  ASP X 262     151.054 124.900 227.198  0.00  0.00            
ATOM   4255  HB2 ASP X 262     150.399 125.325 226.438  0.00  0.00            
ATOM   4256  HB3 ASP X 262     151.476 125.754 227.727  0.00  0.00            
ATOM   4257  CG  ASP X 262     152.249 124.249 226.659  0.00  0.00            
ATOM   4258  OD1 ASP X 262     153.139 124.926 226.155  0.00  0.00            
ATOM   4259  OD2 ASP X 262     152.346 123.014 226.749  0.00  0.00            
ATOM   4260  C   ASP X 262     149.612 122.685 227.452  0.00  0.00            
ATOM   4261  O   ASP X 262     149.585 121.676 228.192  0.00  0.00            
ATOM   4262  N   PHE X 263     149.219 122.658 226.104  0.00  0.00            
ATOM   4263  H   PHE X 263     149.206 123.474 225.509  0.00  0.00            
ATOM   4264  CA  PHE X 263     148.572 121.486 225.462  0.00  0.00            
ATOM   4265  HA  PHE X 263     147.823 120.986 226.075  0.00  0.00            
ATOM   4266  CB  PHE X 263     147.856 121.891 224.185  0.00  0.00            
ATOM   4267  HB2 PHE X 263     147.134 122.703 224.263  0.00  0.00            
ATOM   4268  HB3 PHE X 263     148.618 122.182 223.462  0.00  0.00            
ATOM   4269  CG  PHE X 263     147.196 120.767 223.431  0.00  0.00            
ATOM   4270  CD1 PHE X 263     147.952 120.115 222.395  0.00  0.00            
ATOM   4271  HD1 PHE X 263     149.003 120.360 222.348  0.00  0.00            
ATOM   4272  CE1 PHE X 263     147.433 119.115 221.548  0.00  0.00            
ATOM   4273  HE1 PHE X 263     148.099 118.652 220.834  0.00  0.00            
ATOM   4274  CZ  PHE X 263     146.114 118.781 221.705  0.00  0.00            
ATOM   4275  HZ  PHE X 263     145.592 118.050 221.105  0.00  0.00            
ATOM   4276  CE2 PHE X 263     145.277 119.367 222.703  0.00  0.00            
ATOM   4277  HE2 PHE X 263     144.278 118.974 222.822  0.00  0.00            
ATOM   4278  CD2 PHE X 263     145.858 120.355 223.610  0.00  0.00            
ATOM   4279  HD2 PHE X 263     145.245 120.714 224.422  0.00  0.00            
ATOM   4280  C   PHE X 263     149.677 120.442 225.224  0.00  0.00            
ATOM   4281  O   PHE X 263     149.419 119.249 225.370  0.00  0.00            
ATOM   4282  N   ILE X 264     150.924 120.867 224.895  0.00  0.00            
ATOM   4283  H   ILE X 264     151.128 121.856 224.869  0.00  0.00            
ATOM   4284  CA  ILE X 264     152.170 120.058 224.718  0.00  0.00            
ATOM   4285  HA  ILE X 264     152.072 119.234 224.012  0.00  0.00            
ATOM   4286  CB  ILE X 264     153.320 120.986 224.165  0.00  0.00            
ATOM   4287  HB  ILE X 264     153.904 121.314 225.024  0.00  0.00            
ATOM   4288  CG2 ILE X 264     154.286 120.058 223.450  0.00  0.00            
ATOM   4289 HG21 ILE X 264     155.064 120.731 223.092  0.00  0.00            
ATOM   4290 HG22 ILE X 264     153.861 119.676 222.522  0.00  0.00            
ATOM   4291 HG23 ILE X 264     154.721 119.195 223.953  0.00  0.00            
ATOM   4292  CG1 ILE X 264     153.037 122.251 223.297  0.00  0.00            
ATOM   4293 HG12 ILE X 264     152.184 122.736 223.771  0.00  0.00            
ATOM   4294 HG13 ILE X 264     153.842 122.985 223.269  0.00  0.00            
ATOM   4295  CD1 ILE X 264     152.521 121.866 221.889  0.00  0.00            
ATOM   4296 HD11 ILE X 264     151.960 122.701 221.470  0.00  0.00            
ATOM   4297 HD12 ILE X 264     151.880 120.986 221.946  0.00  0.00            
ATOM   4298 HD13 ILE X 264     153.391 121.602 221.289  0.00  0.00            
ATOM   4299  C   ILE X 264     152.636 119.478 226.090  0.00  0.00            
ATOM   4300  O   ILE X 264     152.893 118.313 226.095  0.00  0.00            
ATOM   4301  N   ASP X 265     152.642 120.305 227.162  0.00  0.00            
ATOM   4302  H   ASP X 265     152.392 121.276 227.044  0.00  0.00            
ATOM   4303  CA  ASP X 265     152.890 119.772 228.570  0.00  0.00            
ATOM   4304  HA  ASP X 265     153.859 119.273 228.586  0.00  0.00            
ATOM   4305  CB  ASP X 265     152.871 120.911 229.612  0.00  0.00            
ATOM   4306  HB2 ASP X 265     153.371 121.772 229.167  0.00  0.00            
ATOM   4307  HB3 ASP X 265     151.872 121.318 229.766  0.00  0.00            
ATOM   4308  CG  ASP X 265     153.473 120.259 230.933  0.00  0.00            
ATOM   4309  OD1 ASP X 265     154.344 119.356 230.935  0.00  0.00            
ATOM   4310  OD2 ASP X 265     153.093 120.817 231.970  0.00  0.00            
ATOM   4311  C   ASP X 265     151.805 118.755 228.992  0.00  0.00            
ATOM   4312  O   ASP X 265     152.218 117.745 229.555  0.00  0.00            
ATOM   4313  N   CYS X 266     150.539 118.904 228.614  0.00  0.00            
ATOM   4314  H   CYS X 266     150.249 119.850 228.414  0.00  0.00            
ATOM   4315  CA  CYS X 266     149.458 117.935 228.843  0.00  0.00            
ATOM   4316  HA  CYS X 266     149.459 117.714 229.910  0.00  0.00            
ATOM   4317  CB  CYS X 266     148.086 118.559 228.577  0.00  0.00            
ATOM   4318  HB2 CYS X 266     148.066 118.951 227.560  0.00  0.00            
ATOM   4319  HB3 CYS X 266     147.351 117.757 228.640  0.00  0.00            
ATOM   4320  SG  CYS X 266     147.757 119.801 229.834  0.00  0.00            
ATOM   4321  HG  CYS X 266     148.222 120.844 229.141  0.00  0.00            
ATOM   4322  C   CYS X 266     149.732 116.610 228.156  0.00  0.00            
ATOM   4323  O   CYS X 266     149.651 115.550 228.818  0.00  0.00            
ATOM   4324  N   PHE X 267     150.141 116.618 226.878  0.00  0.00            
ATOM   4325  H   PHE X 267     150.238 117.547 226.496  0.00  0.00            
ATOM   4326  CA  PHE X 267     150.533 115.540 226.089  0.00  0.00            
ATOM   4327  HA  PHE X 267     149.823 114.714 226.061  0.00  0.00            
ATOM   4328  CB  PHE X 267     150.667 116.019 224.624  0.00  0.00            
ATOM   4329  HB2 PHE X 267     149.918 116.805 224.529  0.00  0.00            
ATOM   4330  HB3 PHE X 267     151.606 116.524 224.399  0.00  0.00            
ATOM   4331  CG  PHE X 267     150.451 115.034 223.473  0.00  0.00            
ATOM   4332  CD1 PHE X 267     149.481 115.206 222.460  0.00  0.00            
ATOM   4333  HD1 PHE X 267     148.981 116.161 222.404  0.00  0.00            
ATOM   4334  CE1 PHE X 267     149.366 114.296 221.298  0.00  0.00            
ATOM   4335  HE1 PHE X 267     148.619 114.487 220.542  0.00  0.00            
ATOM   4336  CZ  PHE X 267     150.265 113.217 221.168  0.00  0.00            
ATOM   4337  HZ  PHE X 267     150.310 112.644 220.254  0.00  0.00            
ATOM   4338  CE2 PHE X 267     151.185 112.987 222.258  0.00  0.00            
ATOM   4339  HE2 PHE X 267     151.908 112.185 222.243  0.00  0.00            
ATOM   4340  CD2 PHE X 267     151.288 113.956 223.312  0.00  0.00            
ATOM   4341  HD2 PHE X 267     152.165 113.943 223.941  0.00  0.00            
ATOM   4342  C   PHE X 267     151.796 114.929 226.724  0.00  0.00            
ATOM   4343  O   PHE X 267     151.989 113.700 226.626  0.00  0.00            
ATOM   4344  N   LEU X 268     152.755 115.725 227.179  0.00  0.00            
ATOM   4345  H   LEU X 268     152.695 116.732 227.127  0.00  0.00            
ATOM   4346  CA  LEU X 268     153.995 115.181 227.651  0.00  0.00            
ATOM   4347  HA  LEU X 268     154.348 114.435 226.940  0.00  0.00            
ATOM   4348  CB  LEU X 268     154.997 116.325 227.720  0.00  0.00            
ATOM   4349  HB2 LEU X 268     155.018 116.791 226.735  0.00  0.00            
ATOM   4350  HB3 LEU X 268     154.559 117.078 228.376  0.00  0.00            
ATOM   4351  CG  LEU X 268     156.439 115.899 228.132  0.00  0.00            
ATOM   4352  HG  LEU X 268     156.514 115.450 229.122  0.00  0.00            
ATOM   4353  CD1 LEU X 268     157.112 115.024 227.161  0.00  0.00            
ATOM   4354 HD11 LEU X 268     158.183 114.969 227.359  0.00  0.00            
ATOM   4355 HD12 LEU X 268     156.910 115.353 226.142  0.00  0.00            
ATOM   4356 HD13 LEU X 268     156.773 113.995 227.283  0.00  0.00            
ATOM   4357  CD2 LEU X 268     157.306 117.149 228.225  0.00  0.00            
ATOM   4358 HD21 LEU X 268     156.871 117.849 228.939  0.00  0.00            
ATOM   4359 HD22 LEU X 268     158.363 116.931 228.372  0.00  0.00            
ATOM   4360 HD23 LEU X 268     157.246 117.615 227.241  0.00  0.00            
ATOM   4361  C   LEU X 268     153.807 114.403 228.914  0.00  0.00            
ATOM   4362  O   LEU X 268     154.358 113.314 229.117  0.00  0.00            
ATOM   4363  N   ILE X 269     152.927 114.796 229.787  0.00  0.00            
ATOM   4364  H   ILE X 269     152.500 115.706 229.695  0.00  0.00            
ATOM   4365  CA  ILE X 269     152.559 114.156 231.050  0.00  0.00            
ATOM   4366  HA  ILE X 269     153.490 113.953 231.579  0.00  0.00            
ATOM   4367  CB  ILE X 269     151.686 115.179 231.897  0.00  0.00            
ATOM   4368  HB  ILE X 269     151.111 115.731 231.153  0.00  0.00            
ATOM   4369  CG2 ILE X 269     150.800 114.433 232.946  0.00  0.00            
ATOM   4370 HG21 ILE X 269     150.284 115.203 233.519  0.00  0.00            
ATOM   4371 HG22 ILE X 269     151.474 113.826 233.550  0.00  0.00            
ATOM   4372 HG23 ILE X 269     150.037 113.817 232.470  0.00  0.00            
ATOM   4373  CG1 ILE X 269     152.523 116.190 232.734  0.00  0.00            
ATOM   4374 HG12 ILE X 269     152.907 115.743 233.651  0.00  0.00            
ATOM   4375 HG13 ILE X 269     153.441 116.410 232.188  0.00  0.00            
ATOM   4376  CD1 ILE X 269     151.815 117.550 233.037  0.00  0.00            
ATOM   4377 HD11 ILE X 269     152.462 118.343 232.661  0.00  0.00            
ATOM   4378 HD12 ILE X 269     151.585 117.632 234.099  0.00  0.00            
ATOM   4379 HD13 ILE X 269     150.883 117.601 232.475  0.00  0.00            
ATOM   4380  C   ILE X 269     151.790 112.882 230.624  0.00  0.00            
ATOM   4381  O   ILE X 269     151.974 111.808 231.202  0.00  0.00            
ATOM   4382  N   LYS X 270     150.901 112.936 229.572  0.00  0.00            
ATOM   4383  H   LYS X 270     150.759 113.820 229.105  0.00  0.00            
ATOM   4384  CA  LYS X 270     150.121 111.748 229.172  0.00  0.00            
ATOM   4385  HA  LYS X 270     149.561 111.388 230.035  0.00  0.00            
ATOM   4386  CB  LYS X 270     148.974 112.095 228.250  0.00  0.00            
ATOM   4387  HB2 LYS X 270     148.404 112.855 228.784  0.00  0.00            
ATOM   4388  HB3 LYS X 270     149.473 112.613 227.431  0.00  0.00            
ATOM   4389  CG  LYS X 270     148.160 110.917 227.669  0.00  0.00            
ATOM   4390  HG2 LYS X 270     147.421 111.307 226.969  0.00  0.00            
ATOM   4391  HG3 LYS X 270     148.794 110.320 227.014  0.00  0.00            
ATOM   4392  CD  LYS X 270     147.451 109.947 228.673  0.00  0.00            
ATOM   4393  HD2 LYS X 270     148.179 109.362 229.234  0.00  0.00            
ATOM   4394  HD3 LYS X 270     146.849 110.588 229.317  0.00  0.00            
ATOM   4395  CE  LYS X 270     146.569 108.926 227.844  0.00  0.00            
ATOM   4396  HE2 LYS X 270     145.712 109.439 227.408  0.00  0.00            
ATOM   4397  HE3 LYS X 270     147.211 108.526 227.059  0.00  0.00            
ATOM   4398  NZ  LYS X 270     146.053 107.914 228.759  0.00  0.00            
ATOM   4399  HZ1 LYS X 270     145.262 107.393 228.409  0.00  0.00            
ATOM   4400  HZ2 LYS X 270     145.635 108.252 229.614  0.00  0.00            
ATOM   4401  HZ3 LYS X 270     146.718 107.199 229.018  0.00  0.00            
ATOM   4402  C   LYS X 270     151.139 110.643 228.685  0.00  0.00            
ATOM   4403  O   LYS X 270     151.059 109.517 229.060  0.00  0.00            
ATOM   4404  N   MET X 271     152.189 111.038 227.855  0.00  0.00            
ATOM   4405  H   MET X 271     152.167 111.971 227.470  0.00  0.00            
ATOM   4406  CA  MET X 271     153.274 110.067 227.591  0.00  0.00            
ATOM   4407  HA  MET X 271     152.832 109.236 227.041  0.00  0.00            
ATOM   4408  CB  MET X 271     154.160 110.625 226.543  0.00  0.00            
ATOM   4409  HB2 MET X 271     154.622 111.474 227.048  0.00  0.00            
ATOM   4410  HB3 MET X 271     155.004 109.959 226.364  0.00  0.00            
ATOM   4411  CG  MET X 271     153.458 111.039 225.204  0.00  0.00            
ATOM   4412  HG2 MET X 271     152.846 110.198 224.878  0.00  0.00            
ATOM   4413  HG3 MET X 271     152.779 111.862 225.428  0.00  0.00            
ATOM   4414  SD  MET X 271     154.581 111.360 223.838  0.00  0.00            
ATOM   4415  CE  MET X 271     155.367 112.966 224.196  0.00  0.00            
ATOM   4416  HE1 MET X 271     155.643 113.119 225.239  0.00  0.00            
ATOM   4417  HE2 MET X 271     156.170 113.007 223.461  0.00  0.00            
ATOM   4418  HE3 MET X 271     154.615 113.708 223.925  0.00  0.00            
ATOM   4419  C   MET X 271     154.088 109.519 228.800  0.00  0.00            
ATOM   4420  O   MET X 271     154.740 108.467 228.635  0.00  0.00            
ATOM   4421  N   GLU X 272     154.111 110.150 229.976  0.00  0.00            
ATOM   4422  H   GLU X 272     153.663 111.034 230.170  0.00  0.00            
ATOM   4423  CA  GLU X 272     154.703 109.538 231.156  0.00  0.00            
ATOM   4424  HA  GLU X 272     155.678 109.242 230.767  0.00  0.00            
ATOM   4425  CB  GLU X 272     154.982 110.535 232.287  0.00  0.00            
ATOM   4426  HB2 GLU X 272     155.397 111.417 231.801  0.00  0.00            
ATOM   4427  HB3 GLU X 272     154.006 110.731 232.733  0.00  0.00            
ATOM   4428  CG  GLU X 272     155.750 110.083 233.555  0.00  0.00            
ATOM   4429  HG2 GLU X 272     155.641 110.818 234.352  0.00  0.00            
ATOM   4430  HG3 GLU X 272     155.251 109.158 233.843  0.00  0.00            
ATOM   4431  CD  GLU X 272     157.235 109.813 233.216  0.00  0.00            
ATOM   4432  OE1 GLU X 272     157.937 109.020 233.875  0.00  0.00            
ATOM   4433  OE2 GLU X 272     157.713 110.285 232.133  0.00  0.00            
ATOM   4434  C   GLU X 272     153.858 108.319 231.701  0.00  0.00            
ATOM   4435  O   GLU X 272     154.439 107.297 232.128  0.00  0.00            
ATOM   4436  N   LYS X 273     152.534 108.342 231.414  0.00  0.00            
ATOM   4437  H   LYS X 273     152.048 109.221 231.301  0.00  0.00            
ATOM   4438  CA  LYS X 273     151.754 107.077 231.491  0.00  0.00            
ATOM   4439  HA  LYS X 273     152.120 106.499 232.339  0.00  0.00            
ATOM   4440  CB  LYS X 273     150.283 107.393 231.701  0.00  0.00            
ATOM   4441  HB2 LYS X 273     150.005 108.311 231.183  0.00  0.00            
ATOM   4442  HB3 LYS X 273     149.620 106.673 231.221  0.00  0.00            
ATOM   4443  CG  LYS X 273     149.958 107.624 233.156  0.00  0.00            
ATOM   4444  HG2 LYS X 273     149.882 106.666 233.670  0.00  0.00            
ATOM   4445  HG3 LYS X 273     150.717 108.241 233.636  0.00  0.00            
ATOM   4446  CD  LYS X 273     148.516 108.199 233.332  0.00  0.00            
ATOM   4447  HD2 LYS X 273     148.470 109.100 232.720  0.00  0.00            
ATOM   4448  HD3 LYS X 273     147.773 107.446 233.070  0.00  0.00            
ATOM   4449  CE  LYS X 273     148.419 108.559 234.730  0.00  0.00            
ATOM   4450  HE2 LYS X 273     148.615 107.757 235.441  0.00  0.00            
ATOM   4451  HE3 LYS X 273     149.124 109.371 234.909  0.00  0.00            
ATOM   4452  NZ  LYS X 273     147.066 109.173 235.028  0.00  0.00            
ATOM   4453  HZ1 LYS X 273     146.921 110.095 234.641  0.00  0.00            
ATOM   4454  HZ2 LYS X 273     146.920 109.360 236.010  0.00  0.00            
ATOM   4455  HZ3 LYS X 273     146.277 108.582 234.809  0.00  0.00            
ATOM   4456  C   LYS X 273     151.896 106.110 230.362  0.00  0.00            
ATOM   4457  O   LYS X 273     151.358 104.995 230.495  0.00  0.00            
ATOM   4458  N   GLU X 274     152.369 106.552 229.232  0.00  0.00            
ATOM   4459  H   GLU X 274     152.572 107.541 229.265  0.00  0.00            
ATOM   4460  CA  GLU X 274     152.033 105.923 227.972  0.00  0.00            
ATOM   4461  HA  GLU X 274     151.561 104.976 228.235  0.00  0.00            
ATOM   4462  CB  GLU X 274     150.991 106.678 227.150  0.00  0.00            
ATOM   4463  HB2 GLU X 274     151.444 107.604 226.796  0.00  0.00            
ATOM   4464  HB3 GLU X 274     150.776 106.046 226.288  0.00  0.00            
ATOM   4465  CG  GLU X 274     149.641 106.910 227.798  0.00  0.00            
ATOM   4466  HG2 GLU X 274     149.540 107.513 228.700  0.00  0.00            
ATOM   4467  HG3 GLU X 274     149.046 107.446 227.059  0.00  0.00            
ATOM   4468  CD  GLU X 274     148.771 105.633 228.033  0.00  0.00            
ATOM   4469  OE1 GLU X 274     149.133 104.523 227.512  0.00  0.00            
ATOM   4470  OE2 GLU X 274     147.635 105.715 228.585  0.00  0.00            
ATOM   4471  C   GLU X 274     153.294 105.523 227.104  0.00  0.00            
ATOM   4472  O   GLU X 274     153.143 104.765 226.135  0.00  0.00            
ATOM   4473  N   LYS X 275     154.516 105.923 227.490  0.00  0.00            
ATOM   4474  H   LYS X 275     154.555 106.687 228.150  0.00  0.00            
ATOM   4475  CA  LYS X 275     155.720 105.657 226.678  0.00  0.00            
ATOM   4476  HA  LYS X 275     155.390 105.777 225.646  0.00  0.00            
ATOM   4477  CB  LYS X 275     156.869 106.642 227.019  0.00  0.00            
ATOM   4478  HB2 LYS X 275     157.588 106.440 226.225  0.00  0.00            
ATOM   4479  HB3 LYS X 275     156.714 107.713 226.887  0.00  0.00            
ATOM   4480  CG  LYS X 275     157.652 106.339 228.312  0.00  0.00            
ATOM   4481  HG2 LYS X 275     156.939 106.227 229.130  0.00  0.00            
ATOM   4482  HG3 LYS X 275     158.131 105.372 228.160  0.00  0.00            
ATOM   4483  CD  LYS X 275     158.739 107.378 228.742  0.00  0.00            
ATOM   4484  HD2 LYS X 275     159.260 107.224 229.686  0.00  0.00            
ATOM   4485  HD3 LYS X 275     159.544 107.442 228.009  0.00  0.00            
ATOM   4486  CE  LYS X 275     158.082 108.728 228.632  0.00  0.00            
ATOM   4487  HE2 LYS X 275     158.149 109.003 227.580  0.00  0.00            
ATOM   4488  HE3 LYS X 275     157.043 108.493 228.862  0.00  0.00            
ATOM   4489  NZ  LYS X 275     158.555 109.854 229.588  0.00  0.00            
ATOM   4490  HZ1 LYS X 275     158.317 109.629 230.543  0.00  0.00            
ATOM   4491  HZ2 LYS X 275     158.032 110.711 229.472  0.00  0.00            
ATOM   4492  HZ3 LYS X 275     159.548 110.040 229.611  0.00  0.00            
ATOM   4493  C   LYS X 275     156.141 104.172 226.685  0.00  0.00            
ATOM   4494  O   LYS X 275     156.725 103.800 225.700  0.00  0.00            
ATOM   4495  N   GLN X 276     155.834 103.325 227.718  0.00  0.00            
ATOM   4496  H   GLN X 276     155.276 103.772 228.431  0.00  0.00            
ATOM   4497  CA  GLN X 276     156.058 101.871 227.777  0.00  0.00            
ATOM   4498  HA  GLN X 276     157.093 101.613 227.549  0.00  0.00            
ATOM   4499  CB  GLN X 276     155.735 101.308 229.198  0.00  0.00            
ATOM   4500  HB2 GLN X 276     156.080 100.280 229.308  0.00  0.00            
ATOM   4501  HB3 GLN X 276     156.305 101.929 229.890  0.00  0.00            
ATOM   4502  CG  GLN X 276     154.282 101.224 229.507  0.00  0.00            
ATOM   4503  HG2 GLN X 276     153.716 100.627 228.791  0.00  0.00            
ATOM   4504  HG3 GLN X 276     154.103 100.661 230.423  0.00  0.00            
ATOM   4505  CD  GLN X 276     153.508 102.593 229.653  0.00  0.00            
ATOM   4506  OE1 GLN X 276     154.110 103.555 230.139  0.00  0.00            
ATOM   4507  NE2 GLN X 276     152.253 102.709 229.330  0.00  0.00            
ATOM   4508 HE21 GLN X 276     151.804 103.582 229.565  0.00  0.00            
ATOM   4509 HE22 GLN X 276     151.701 101.863 229.361  0.00  0.00            
ATOM   4510  C   GLN X 276     155.332 101.059 226.722  0.00  0.00            
ATOM   4511  O   GLN X 276     155.696  99.895 226.452  0.00  0.00            
ATOM   4512  N   ASN X 277     154.344 101.637 225.962  0.00  0.00            
ATOM   4513  H   ASN X 277     154.266 102.644 225.964  0.00  0.00            
ATOM   4514  CA  ASN X 277     153.632 101.108 224.843  0.00  0.00            
ATOM   4515  HA  ASN X 277     153.523 100.042 225.043  0.00  0.00            
ATOM   4516  CB  ASN X 277     152.301 101.966 224.775  0.00  0.00            
ATOM   4517  HB2 ASN X 277     151.734 101.739 225.678  0.00  0.00            
ATOM   4518  HB3 ASN X 277     152.498 103.016 224.561  0.00  0.00            
ATOM   4519  CG  ASN X 277     151.475 101.532 223.643  0.00  0.00            
ATOM   4520  OD1 ASN X 277     151.764 100.640 222.824  0.00  0.00            
ATOM   4521  ND2 ASN X 277     150.265 102.056 223.597  0.00  0.00            
ATOM   4522 HD21 ASN X 277     150.059 102.776 224.276  0.00  0.00            
ATOM   4523 HD22 ASN X 277     149.686 101.854 222.794  0.00  0.00            
ATOM   4524  C   ASN X 277     154.475 101.266 223.529  0.00  0.00            
ATOM   4525  O   ASN X 277     154.695 102.390 223.107  0.00  0.00            
ATOM   4526  N   GLN X 278     154.933 100.177 222.898  0.00  0.00            
ATOM   4527  H   GLN X 278     154.883  99.320 223.430  0.00  0.00            
ATOM   4528  CA  GLN X 278     155.654 100.183 221.653  0.00  0.00            
ATOM   4529  HA  GLN X 278     156.515 100.820 221.853  0.00  0.00            
ATOM   4530  CB  GLN X 278     156.035  98.716 221.342  0.00  0.00            
ATOM   4531  HB2 GLN X 278     156.628  98.335 222.173  0.00  0.00            
ATOM   4532  HB3 GLN X 278     155.184  98.088 221.076  0.00  0.00            
ATOM   4533  CG  GLN X 278     157.028  98.786 220.154  0.00  0.00            
ATOM   4534  HG2 GLN X 278     156.486  98.822 219.209  0.00  0.00            
ATOM   4535  HG3 GLN X 278     157.658  99.675 220.185  0.00  0.00            
ATOM   4536  CD  GLN X 278     157.995  97.609 220.136  0.00  0.00            
ATOM   4537  OE1 GLN X 278     157.858  96.622 220.828  0.00  0.00            
ATOM   4538  NE2 GLN X 278     159.016  97.430 219.282  0.00  0.00            
ATOM   4539 HE21 GLN X 278     159.648  96.645 219.356  0.00  0.00            
ATOM   4540 HE22 GLN X 278     159.271  98.216 218.700  0.00  0.00            
ATOM   4541  C   GLN X 278     154.891 100.798 220.485  0.00  0.00            
ATOM   4542  O   GLN X 278     155.470 101.325 219.529  0.00  0.00            
ATOM   4543  N   GLN X 279     153.513 100.782 220.597  0.00  0.00            
ATOM   4544  H   GLN X 279     153.120 100.425 221.457  0.00  0.00            
ATOM   4545  CA  GLN X 279     152.641 101.274 219.540  0.00  0.00            
ATOM   4546  HA  GLN X 279     153.271 101.740 218.782  0.00  0.00            
ATOM   4547  CB  GLN X 279     151.952 100.124 218.822  0.00  0.00            
ATOM   4548  HB2 GLN X 279     151.108  99.674 219.345  0.00  0.00            
ATOM   4549  HB3 GLN X 279     151.447 100.498 217.931  0.00  0.00            
ATOM   4550  CG  GLN X 279     152.812  98.887 218.450  0.00  0.00            
ATOM   4551  HG2 GLN X 279     153.769  99.140 217.991  0.00  0.00            
ATOM   4552  HG3 GLN X 279     153.066  98.371 219.375  0.00  0.00            
ATOM   4553  CD  GLN X 279     152.121  97.894 217.533  0.00  0.00            
ATOM   4554  OE1 GLN X 279     150.927  97.970 217.350  0.00  0.00            
ATOM   4555  NE2 GLN X 279     152.850  96.904 216.987  0.00  0.00            
ATOM   4556 HE21 GLN X 279     152.433  96.241 216.349  0.00  0.00            
ATOM   4557 HE22 GLN X 279     153.842  96.774 217.129  0.00  0.00            
ATOM   4558  C   GLN X 279     151.605 102.256 219.958  0.00  0.00            
ATOM   4559  O   GLN X 279     150.467 102.382 219.482  0.00  0.00            
ATOM   4560  N   SER X 280     152.031 103.073 220.857  0.00  0.00            
ATOM   4561  H   SER X 280     152.991 102.955 221.146  0.00  0.00            
ATOM   4562  CA  SER X 280     151.259 104.250 221.410  0.00  0.00            
ATOM   4563  HA  SER X 280     150.358 103.914 221.923  0.00  0.00            
ATOM   4564  CB  SER X 280     152.081 105.095 222.475  0.00  0.00            
ATOM   4565  HB2 SER X 280     152.569 104.378 223.136  0.00  0.00            
ATOM   4566  HB3 SER X 280     152.855 105.678 221.978  0.00  0.00            
ATOM   4567  OG  SER X 280     151.274 105.963 223.185  0.00  0.00            
ATOM   4568  HG  SER X 280     150.758 105.506 223.853  0.00  0.00            
ATOM   4569  C   SER X 280     150.821 105.188 220.290  0.00  0.00            
ATOM   4570  O   SER X 280     151.668 105.519 219.406  0.00  0.00            
ATOM   4571  N   GLU X 281     149.613 105.643 220.366  0.00  0.00            
ATOM   4572  H   GLU X 281     148.983 105.215 221.030  0.00  0.00            
ATOM   4573  CA  GLU X 281     149.067 106.787 219.573  0.00  0.00            
ATOM   4574  HA  GLU X 281     149.264 106.752 218.501  0.00  0.00            
ATOM   4575  CB  GLU X 281     147.555 106.812 219.727  0.00  0.00            
ATOM   4576  HB2 GLU X 281     147.326 106.936 220.785  0.00  0.00            
ATOM   4577  HB3 GLU X 281     147.270 107.732 219.217  0.00  0.00            
ATOM   4578  CG  GLU X 281     146.852 105.683 219.137  0.00  0.00            
ATOM   4579  HG2 GLU X 281     145.786 105.887 219.038  0.00  0.00            
ATOM   4580  HG3 GLU X 281     147.266 105.619 218.131  0.00  0.00            
ATOM   4581  CD  GLU X 281     146.899 104.385 219.976  0.00  0.00            
ATOM   4582  OE1 GLU X 281     147.443 104.319 221.085  0.00  0.00            
ATOM   4583  OE2 GLU X 281     146.363 103.335 219.536  0.00  0.00            
ATOM   4584  C   GLU X 281     149.580 108.209 219.983  0.00  0.00            
ATOM   4585  O   GLU X 281     149.491 109.191 219.205  0.00  0.00            
ATOM   4586  N   PHE X 282     150.273 108.306 221.137  0.00  0.00            
ATOM   4587  H   PHE X 282     150.374 107.454 221.670  0.00  0.00            
ATOM   4588  CA  PHE X 282     150.935 109.512 221.687  0.00  0.00            
ATOM   4589  HA  PHE X 282     150.483 110.354 221.162  0.00  0.00            
ATOM   4590  CB  PHE X 282     150.585 109.680 223.189  0.00  0.00            
ATOM   4591  HB2 PHE X 282     150.971 108.879 223.819  0.00  0.00            
ATOM   4592  HB3 PHE X 282     151.109 110.597 223.459  0.00  0.00            
ATOM   4593  CG  PHE X 282     149.165 109.918 223.546  0.00  0.00            
ATOM   4594  CD1 PHE X 282     148.673 111.258 223.789  0.00  0.00            
ATOM   4595  HD1 PHE X 282     149.340 112.084 223.985  0.00  0.00            
ATOM   4596  CE1 PHE X 282     147.275 111.486 224.011  0.00  0.00            
ATOM   4597  HE1 PHE X 282     146.938 112.489 224.227  0.00  0.00            
ATOM   4598  CZ  PHE X 282     146.423 110.347 223.990  0.00  0.00            
ATOM   4599  HZ  PHE X 282     145.401 110.632 224.189  0.00  0.00            
ATOM   4600  CE2 PHE X 282     146.866 109.017 223.816  0.00  0.00            
ATOM   4601  HE2 PHE X 282     146.210 108.170 223.954  0.00  0.00            
ATOM   4602  CD2 PHE X 282     148.225 108.845 223.471  0.00  0.00            
ATOM   4603  HD2 PHE X 282     148.646 107.862 223.321  0.00  0.00            
ATOM   4604  C   PHE X 282     152.412 109.526 221.432  0.00  0.00            
ATOM   4605  O   PHE X 282     153.263 108.848 222.109  0.00  0.00            
ATOM   4606  N   THR X 283     152.826 110.458 220.568  0.00  0.00            
ATOM   4607  H   THR X 283     152.130 111.077 220.179  0.00  0.00            
ATOM   4608  CA  THR X 283     154.164 110.591 219.956  0.00  0.00            
ATOM   4609  HA  THR X 283     154.955 110.441 220.692  0.00  0.00            
ATOM   4610  CB  THR X 283     154.452 109.457 218.901  0.00  0.00            
ATOM   4611  HB  THR X 283     155.477 109.707 218.628  0.00  0.00            
ATOM   4612  CG2 THR X 283     154.409 107.958 219.281  0.00  0.00            
ATOM   4613 HG21 THR X 283     154.675 107.424 218.368  0.00  0.00            
ATOM   4614 HG22 THR X 283     153.401 107.741 219.635  0.00  0.00            
ATOM   4615 HG23 THR X 283     155.105 107.784 220.101  0.00  0.00            
ATOM   4616  OG1 THR X 283     153.808 109.685 217.704  0.00  0.00            
ATOM   4617  HG1 THR X 283     152.900 109.379 217.760  0.00  0.00            
ATOM   4618  C   THR X 283     154.262 111.989 219.279  0.00  0.00            
ATOM   4619  O   THR X 283     153.225 112.665 218.989  0.00  0.00            
ATOM   4620  N   ILE X 284     155.504 112.427 219.026  0.00  0.00            
ATOM   4621  H   ILE X 284     156.168 111.803 219.462  0.00  0.00            
ATOM   4622  CA  ILE X 284     155.794 113.763 218.574  0.00  0.00            
ATOM   4623  HA  ILE X 284     155.234 114.502 219.147  0.00  0.00            
ATOM   4624  CB  ILE X 284     157.273 113.977 218.774  0.00  0.00            
ATOM   4625  HB  ILE X 284     157.834 113.260 218.175  0.00  0.00            
ATOM   4626  CG2 ILE X 284     157.777 115.407 218.319  0.00  0.00            
ATOM   4627 HG21 ILE X 284     158.844 115.452 218.536  0.00  0.00            
ATOM   4628 HG22 ILE X 284     157.257 116.197 218.861  0.00  0.00            
ATOM   4629 HG23 ILE X 284     157.499 115.572 217.278  0.00  0.00            
ATOM   4630  CG1 ILE X 284     157.705 113.803 220.298  0.00  0.00            
ATOM   4631 HG12 ILE X 284     157.586 112.781 220.658  0.00  0.00            
ATOM   4632 HG13 ILE X 284     158.782 113.879 220.146  0.00  0.00            
ATOM   4633  CD1 ILE X 284     157.067 114.712 221.384  0.00  0.00            
ATOM   4634 HD11 ILE X 284     156.001 114.500 221.470  0.00  0.00            
ATOM   4635 HD12 ILE X 284     157.190 115.714 220.975  0.00  0.00            
ATOM   4636 HD13 ILE X 284     157.599 114.533 222.319  0.00  0.00            
ATOM   4637  C   ILE X 284     155.454 113.836 217.072  0.00  0.00            
ATOM   4638  O   ILE X 284     154.872 114.866 216.664  0.00  0.00            
ATOM   4639  N   GLU X 285     155.695 112.860 216.176  0.00  0.00            
ATOM   4640  H   GLU X 285     156.153 112.008 216.467  0.00  0.00            
ATOM   4641  CA  GLU X 285     155.036 112.809 214.811  0.00  0.00            
ATOM   4642  HA  GLU X 285     155.375 113.673 214.240  0.00  0.00            
ATOM   4643  CB  GLU X 285     155.326 111.508 214.069  0.00  0.00            
ATOM   4644  HB2 GLU X 285     155.333 110.626 214.709  0.00  0.00            
ATOM   4645  HB3 GLU X 285     154.638 111.406 213.230  0.00  0.00            
ATOM   4646  CG  GLU X 285     156.654 111.465 213.494  0.00  0.00            
ATOM   4647  HG2 GLU X 285     157.419 111.531 214.268  0.00  0.00            
ATOM   4648  HG3 GLU X 285     156.656 110.495 212.997  0.00  0.00            
ATOM   4649  CD  GLU X 285     156.973 112.442 212.366  0.00  0.00            
ATOM   4650  OE1 GLU X 285     156.122 113.028 211.643  0.00  0.00            
ATOM   4651  OE2 GLU X 285     158.205 112.560 212.081  0.00  0.00            
ATOM   4652  C   GLU X 285     153.468 113.085 214.830  0.00  0.00            
ATOM   4653  O   GLU X 285     152.895 113.712 213.904  0.00  0.00            
ATOM   4654  N   ASN X 286     152.705 112.630 215.767  0.00  0.00            
ATOM   4655  H   ASN X 286     153.110 111.937 216.380  0.00  0.00            
ATOM   4656  CA  ASN X 286     151.266 112.956 215.956  0.00  0.00            
ATOM   4657  HA  ASN X 286     150.812 112.989 214.966  0.00  0.00            
ATOM   4658  CB  ASN X 286     150.514 111.860 216.739  0.00  0.00            
ATOM   4659  HB2 ASN X 286     151.006 110.911 216.526  0.00  0.00            
ATOM   4660  HB3 ASN X 286     150.645 112.015 217.810  0.00  0.00            
ATOM   4661  CG  ASN X 286     149.031 111.704 216.339  0.00  0.00            
ATOM   4662  OD1 ASN X 286     148.376 112.402 215.589  0.00  0.00            
ATOM   4663  ND2 ASN X 286     148.479 110.659 216.874  0.00  0.00            
ATOM   4664 HD21 ASN X 286     148.922 110.205 217.660  0.00  0.00            
ATOM   4665 HD22 ASN X 286     147.471 110.734 216.880  0.00  0.00            
ATOM   4666  C   ASN X 286     151.038 114.357 216.520  0.00  0.00            
ATOM   4667  O   ASN X 286     150.141 115.068 216.038  0.00  0.00            
ATOM   4668  N   LEU X 287     151.900 114.811 217.515  0.00  0.00            
ATOM   4669  H   LEU X 287     152.626 114.166 217.791  0.00  0.00            
ATOM   4670  CA  LEU X 287     151.750 116.104 218.173  0.00  0.00            
ATOM   4671  HA  LEU X 287     150.746 116.091 218.595  0.00  0.00            
ATOM   4672  CB  LEU X 287     152.790 116.081 219.426  0.00  0.00            
ATOM   4673  HB2 LEU X 287     152.609 115.226 220.078  0.00  0.00            
ATOM   4674  HB3 LEU X 287     153.748 115.855 218.957  0.00  0.00            
ATOM   4675  CG  LEU X 287     152.871 117.320 220.355  0.00  0.00            
ATOM   4676  HG  LEU X 287     153.363 118.107 219.783  0.00  0.00            
ATOM   4677  CD1 LEU X 287     151.485 117.866 220.760  0.00  0.00            
ATOM   4678 HD11 LEU X 287     151.461 118.580 221.582  0.00  0.00            
ATOM   4679 HD12 LEU X 287     150.860 117.036 221.091  0.00  0.00            
ATOM   4680 HD13 LEU X 287     151.094 118.434 219.916  0.00  0.00            
ATOM   4681  CD2 LEU X 287     153.703 117.027 221.560  0.00  0.00            
ATOM   4682 HD21 LEU X 287     153.269 117.494 222.444  0.00  0.00            
ATOM   4683 HD22 LEU X 287     153.578 115.973 221.808  0.00  0.00            
ATOM   4684 HD23 LEU X 287     154.773 117.228 221.514  0.00  0.00            
ATOM   4685  C   LEU X 287     151.945 117.203 217.204  0.00  0.00            
ATOM   4686  O   LEU X 287     151.133 118.111 217.325  0.00  0.00            
ATOM   4687  N   VAL X 288     152.754 117.152 216.159  0.00  0.00            
ATOM   4688  H   VAL X 288     153.420 116.397 216.075  0.00  0.00            
ATOM   4689  CA  VAL X 288     152.817 118.199 215.084  0.00  0.00            
ATOM   4690  HA  VAL X 288     153.049 119.181 215.496  0.00  0.00            
ATOM   4691  CB  VAL X 288     153.943 117.836 214.124  0.00  0.00            
ATOM   4692  HB  VAL X 288     153.785 116.837 213.719  0.00  0.00            
ATOM   4693  CG1 VAL X 288     153.932 118.782 212.898  0.00  0.00            
ATOM   4694 HG11 VAL X 288     154.764 118.608 212.215  0.00  0.00            
ATOM   4695 HG12 VAL X 288     153.052 118.709 212.260  0.00  0.00            
ATOM   4696 HG13 VAL X 288     154.162 119.800 213.210  0.00  0.00            
ATOM   4697  CG2 VAL X 288     155.271 118.006 214.804  0.00  0.00            
ATOM   4698 HG21 VAL X 288     156.040 117.773 214.068  0.00  0.00            
ATOM   4699 HG22 VAL X 288     155.335 117.420 215.721  0.00  0.00            
ATOM   4700 HG23 VAL X 288     155.413 119.065 215.019  0.00  0.00            
ATOM   4701  C   VAL X 288     151.442 118.246 214.310  0.00  0.00            
ATOM   4702  O   VAL X 288     150.991 119.295 213.951  0.00  0.00            
ATOM   4703  N   ILE X 289     150.891 117.060 213.984  0.00  0.00            
ATOM   4704  H   ILE X 289     151.239 116.226 214.436  0.00  0.00            
ATOM   4705  CA  ILE X 289     149.703 117.018 213.100  0.00  0.00            
ATOM   4706  HA  ILE X 289     149.686 117.894 212.453  0.00  0.00            
ATOM   4707  CB  ILE X 289     149.721 115.846 212.082  0.00  0.00            
ATOM   4708  HB  ILE X 289     149.792 114.901 212.621  0.00  0.00            
ATOM   4709  CG2 ILE X 289     148.460 115.723 211.199  0.00  0.00            
ATOM   4710 HG21 ILE X 289     148.325 116.548 210.499  0.00  0.00            
ATOM   4711 HG22 ILE X 289     147.575 115.683 211.834  0.00  0.00            
ATOM   4712 HG23 ILE X 289     148.424 114.794 210.630  0.00  0.00            
ATOM   4713  CG1 ILE X 289     150.982 116.064 211.233  0.00  0.00            
ATOM   4714 HG12 ILE X 289     150.983 117.070 210.816  0.00  0.00            
ATOM   4715 HG13 ILE X 289     151.828 115.929 211.907  0.00  0.00            
ATOM   4716  CD1 ILE X 289     151.098 115.173 210.064  0.00  0.00            
ATOM   4717 HD11 ILE X 289     150.358 115.333 209.280  0.00  0.00            
ATOM   4718 HD12 ILE X 289     151.042 114.133 210.384  0.00  0.00            
ATOM   4719 HD13 ILE X 289     152.089 115.388 209.664  0.00  0.00            
ATOM   4720  C   ILE X 289     148.380 117.262 213.830  0.00  0.00            
ATOM   4721  O   ILE X 289     147.541 117.955 213.233  0.00  0.00            
ATOM   4722  N   THR X 290     148.254 116.840 215.115  0.00  0.00            
ATOM   4723  H   THR X 290     148.969 116.246 215.510  0.00  0.00            
ATOM   4724  CA  THR X 290     147.172 117.328 215.996  0.00  0.00            
ATOM   4725  HA  THR X 290     146.231 116.983 215.567  0.00  0.00            
ATOM   4726  CB  THR X 290     147.292 116.708 217.343  0.00  0.00            
ATOM   4727  HB  THR X 290     148.203 117.075 217.814  0.00  0.00            
ATOM   4728  CG2 THR X 290     145.979 116.987 218.147  0.00  0.00            
ATOM   4729 HG21 THR X 290     145.733 118.030 218.347  0.00  0.00            
ATOM   4730 HG22 THR X 290     145.967 116.592 219.162  0.00  0.00            
ATOM   4731 HG23 THR X 290     145.145 116.533 217.613  0.00  0.00            
ATOM   4732  OG1 THR X 290     147.400 115.315 217.257  0.00  0.00            
ATOM   4733  HG1 THR X 290     148.203 115.021 216.822  0.00  0.00            
ATOM   4734  C   THR X 290     147.158 118.863 216.069  0.00  0.00            
ATOM   4735  O   THR X 290     145.990 119.415 216.047  0.00  0.00            
ATOM   4736  N   ALA X 291     148.370 119.489 216.206  0.00  0.00            
ATOM   4737  H   ALA X 291     149.175 118.929 215.961  0.00  0.00            
ATOM   4738  CA  ALA X 291     148.509 120.888 216.187  0.00  0.00            
ATOM   4739  HA  ALA X 291     147.884 121.350 216.950  0.00  0.00            
ATOM   4740  CB  ALA X 291     149.873 121.271 216.669  0.00  0.00            
ATOM   4741  HB1 ALA X 291     149.984 120.717 217.601  0.00  0.00            
ATOM   4742  HB2 ALA X 291     149.957 122.348 216.812  0.00  0.00            
ATOM   4743  HB3 ALA X 291     150.583 120.914 215.923  0.00  0.00            
ATOM   4744  C   ALA X 291     148.106 121.530 214.856  0.00  0.00            
ATOM   4745  O   ALA X 291     147.310 122.489 214.920  0.00  0.00            
ATOM   4746  N   ALA X 292     148.578 120.998 213.770  0.00  0.00            
ATOM   4747  H   ALA X 292     149.137 120.160 213.854  0.00  0.00            
ATOM   4748  CA  ALA X 292     148.317 121.502 212.403  0.00  0.00            
ATOM   4749  HA  ALA X 292     148.746 122.495 212.270  0.00  0.00            
ATOM   4750  CB  ALA X 292     149.164 120.664 211.398  0.00  0.00            
ATOM   4751  HB1 ALA X 292     148.918 121.041 210.406  0.00  0.00            
ATOM   4752  HB2 ALA X 292     148.990 119.589 211.335  0.00  0.00            
ATOM   4753  HB3 ALA X 292     150.210 120.733 211.696  0.00  0.00            
ATOM   4754  C   ALA X 292     146.756 121.408 212.030  0.00  0.00            
ATOM   4755  O   ALA X 292     146.223 122.219 211.265  0.00  0.00            
ATOM   4756  N   ASP X 293     146.082 120.403 212.576  0.00  0.00            
ATOM   4757  H   ASP X 293     146.587 119.639 213.003  0.00  0.00            
ATOM   4758  CA  ASP X 293     144.577 120.415 212.594  0.00  0.00            
ATOM   4759  HA  ASP X 293     144.168 120.603 211.602  0.00  0.00            
ATOM   4760  CB  ASP X 293     144.065 119.071 213.008  0.00  0.00            
ATOM   4761  HB2 ASP X 293     144.489 118.738 213.956  0.00  0.00            
ATOM   4762  HB3 ASP X 293     142.979 119.109 213.088  0.00  0.00            
ATOM   4763  CG  ASP X 293     144.342 117.947 211.887  0.00  0.00            
ATOM   4764  OD1 ASP X 293     143.981 116.743 212.040  0.00  0.00            
ATOM   4765  OD2 ASP X 293     144.887 118.349 210.803  0.00  0.00            
ATOM   4766  C   ASP X 293     143.992 121.587 213.408  0.00  0.00            
ATOM   4767  O   ASP X 293     143.122 122.296 212.883  0.00  0.00            
ATOM   4768  N   LEU X 294     144.355 121.769 214.661  0.00  0.00            
ATOM   4769  H   LEU X 294     145.015 121.107 215.043  0.00  0.00            
ATOM   4770  CA  LEU X 294     143.680 122.650 215.630  0.00  0.00            
ATOM   4771  HA  LEU X 294     142.614 122.511 215.445  0.00  0.00            
ATOM   4772  CB  LEU X 294     143.982 122.382 217.101  0.00  0.00            
ATOM   4773  HB2 LEU X 294     145.016 122.621 217.350  0.00  0.00            
ATOM   4774  HB3 LEU X 294     143.489 123.151 217.697  0.00  0.00            
ATOM   4775  CG  LEU X 294     143.477 121.031 217.717  0.00  0.00            
ATOM   4776  HG  LEU X 294     143.705 120.207 217.041  0.00  0.00            
ATOM   4777  CD1 LEU X 294     144.166 120.540 219.064  0.00  0.00            
ATOM   4778 HD11 LEU X 294     144.044 121.334 219.801  0.00  0.00            
ATOM   4779 HD12 LEU X 294     145.218 120.442 218.796  0.00  0.00            
ATOM   4780 HD13 LEU X 294     143.730 119.581 219.346  0.00  0.00            
ATOM   4781  CD2 LEU X 294     141.922 121.203 217.946  0.00  0.00            
ATOM   4782 HD21 LEU X 294     141.597 120.297 218.458  0.00  0.00            
ATOM   4783 HD22 LEU X 294     141.646 122.051 218.573  0.00  0.00            
ATOM   4784 HD23 LEU X 294     141.454 121.212 216.962  0.00  0.00            
ATOM   4785  C   LEU X 294     144.077 124.106 215.403  0.00  0.00            
ATOM   4786  O   LEU X 294     143.155 124.891 215.475  0.00  0.00            
ATOM   4787  N   LEU X 295     145.265 124.354 214.967  0.00  0.00            
ATOM   4788  H   LEU X 295     145.925 123.603 214.822  0.00  0.00            
ATOM   4789  CA  LEU X 295     145.709 125.674 214.527  0.00  0.00            
ATOM   4790  HA  LEU X 295     145.311 126.449 215.182  0.00  0.00            
ATOM   4791  CB  LEU X 295     147.232 125.972 214.570  0.00  0.00            
ATOM   4792  HB2 LEU X 295     147.863 125.174 214.178  0.00  0.00            
ATOM   4793  HB3 LEU X 295     147.369 126.884 213.988  0.00  0.00            
ATOM   4794  CG  LEU X 295     147.771 126.297 215.982  0.00  0.00            
ATOM   4795  HG  LEU X 295     147.122 126.965 216.548  0.00  0.00            
ATOM   4796  CD1 LEU X 295     147.912 125.132 216.938  0.00  0.00            
ATOM   4797 HD11 LEU X 295     146.936 124.728 217.206  0.00  0.00            
ATOM   4798 HD12 LEU X 295     148.334 125.508 217.871  0.00  0.00            
ATOM   4799 HD13 LEU X 295     148.603 124.430 216.473  0.00  0.00            
ATOM   4800  CD2 LEU X 295     149.137 126.974 215.802  0.00  0.00            
ATOM   4801 HD21 LEU X 295     149.442 127.386 216.764  0.00  0.00            
ATOM   4802 HD22 LEU X 295     149.860 126.283 215.369  0.00  0.00            
ATOM   4803 HD23 LEU X 295     149.042 127.744 215.035  0.00  0.00            
ATOM   4804  C   LEU X 295     145.236 126.008 213.060  0.00  0.00            
ATOM   4805  O   LEU X 295     144.991 127.181 212.663  0.00  0.00            
ATOM   4806  N   GLY X 296     145.018 124.910 212.282  0.00  0.00            
ATOM   4807  H   GLY X 296     145.233 123.963 212.561  0.00  0.00            
ATOM   4808  CA  GLY X 296     144.418 124.974 210.998  0.00  0.00            
ATOM   4809  HA2 GLY X 296     144.896 125.676 210.314  0.00  0.00            
ATOM   4810  HA3 GLY X 296     144.340 124.000 210.515  0.00  0.00            
ATOM   4811  C   GLY X 296     142.942 125.331 211.013  0.00  0.00            
ATOM   4812  O   GLY X 296     142.376 125.960 210.150  0.00  0.00            
ATOM   4813  N   ALA X 297     142.313 124.834 212.078  0.00  0.00            
ATOM   4814  H   ALA X 297     142.809 124.221 212.708  0.00  0.00            
ATOM   4815  CA  ALA X 297     140.926 125.262 212.346  0.00  0.00            
ATOM   4816  HA  ALA X 297     140.428 125.400 211.386  0.00  0.00            
ATOM   4817  CB  ALA X 297     140.242 124.236 213.152  0.00  0.00            
ATOM   4818  HB1 ALA X 297     139.170 124.326 212.975  0.00  0.00            
ATOM   4819  HB2 ALA X 297     140.437 124.378 214.215  0.00  0.00            
ATOM   4820  HB3 ALA X 297     140.444 123.222 212.806  0.00  0.00            
ATOM   4821  C   ALA X 297     140.880 126.721 212.923  0.00  0.00            
ATOM   4822  O   ALA X 297     140.273 127.572 212.283  0.00  0.00            
ATOM   4823  N   GLY X 298     141.506 126.995 214.098  0.00  0.00            
ATOM   4824  H   GLY X 298     141.837 126.226 214.663  0.00  0.00            
ATOM   4825  CA  GLY X 298     141.432 128.295 214.797  0.00  0.00            
ATOM   4826  HA2 GLY X 298     140.391 128.550 214.994  0.00  0.00            
ATOM   4827  HA3 GLY X 298     141.851 128.229 215.801  0.00  0.00            
ATOM   4828  C   GLY X 298     141.967 129.537 214.031  0.00  0.00            
ATOM   4829  O   GLY X 298     141.706 130.699 214.461  0.00  0.00            
ATOM   4830  N   THR X 299     142.692 129.363 212.974  0.00  0.00            
ATOM   4831  H   THR X 299     142.992 128.423 212.758  0.00  0.00            
ATOM   4832  CA  THR X 299     143.204 130.433 212.184  0.00  0.00            
ATOM   4833  HA  THR X 299     143.416 131.239 212.886  0.00  0.00            
ATOM   4834  CB  THR X 299     144.542 129.930 211.588  0.00  0.00            
ATOM   4835  HB  THR X 299     144.461 129.054 210.944  0.00  0.00            
ATOM   4836  CG2 THR X 299     145.302 130.930 210.820  0.00  0.00            
ATOM   4837 HG21 THR X 299     146.338 130.602 210.728  0.00  0.00            
ATOM   4838 HG22 THR X 299     145.351 131.879 211.354  0.00  0.00            
ATOM   4839 HG23 THR X 299     144.939 131.093 209.805  0.00  0.00            
ATOM   4840  OG1 THR X 299     145.413 129.677 212.731  0.00  0.00            
ATOM   4841  HG1 THR X 299     145.459 128.720 212.779  0.00  0.00            
ATOM   4842  C   THR X 299     142.194 130.900 211.158  0.00  0.00            
ATOM   4843  O   THR X 299     142.277 131.973 210.570  0.00  0.00            
ATOM   4844  N   GLU X 300     141.087 130.142 211.071  0.00  0.00            
ATOM   4845  H   GLU X 300     140.858 129.510 211.825  0.00  0.00            
ATOM   4846  CA  GLU X 300     140.100 130.387 210.019  0.00  0.00            
ATOM   4847  HA  GLU X 300     140.200 131.379 209.579  0.00  0.00            
ATOM   4848  CB  GLU X 300     140.183 129.313 208.940  0.00  0.00            
ATOM   4849  HB2 GLU X 300     141.245 129.154 208.756  0.00  0.00            
ATOM   4850  HB3 GLU X 300     139.694 128.455 209.402  0.00  0.00            
ATOM   4851  CG  GLU X 300     139.325 129.656 207.715  0.00  0.00            
ATOM   4852  HG2 GLU X 300     139.341 128.752 207.107  0.00  0.00            
ATOM   4853  HG3 GLU X 300     138.301 129.895 208.004  0.00  0.00            
ATOM   4854  CD  GLU X 300     139.882 130.748 206.785  0.00  0.00            
ATOM   4855  OE1 GLU X 300     140.000 130.541 205.566  0.00  0.00            
ATOM   4856  OE2 GLU X 300     140.326 131.783 207.291  0.00  0.00            
ATOM   4857  C   GLU X 300     138.674 130.486 210.571  0.00  0.00            
ATOM   4858  O   GLU X 300     138.048 131.416 210.137  0.00  0.00            
ATOM   4859  N   THR X 301     138.120 129.487 211.229  0.00  0.00            
ATOM   4860  H   THR X 301     138.699 128.730 211.563  0.00  0.00            
ATOM   4861  CA  THR X 301     136.713 129.338 211.545  0.00  0.00            
ATOM   4862  HA  THR X 301     136.136 129.194 210.632  0.00  0.00            
ATOM   4863  CB  THR X 301     136.478 128.105 212.437  0.00  0.00            
ATOM   4864  HB  THR X 301     135.455 128.177 212.806  0.00  0.00            
ATOM   4865  CG2 THR X 301     136.540 126.749 211.746  0.00  0.00            
ATOM   4866 HG21 THR X 301     136.694 126.016 212.538  0.00  0.00            
ATOM   4867 HG22 THR X 301     137.344 126.629 211.020  0.00  0.00            
ATOM   4868 HG23 THR X 301     135.601 126.452 211.280  0.00  0.00            
ATOM   4869  OG1 THR X 301     137.424 128.176 213.475  0.00  0.00            
ATOM   4870  HG1 THR X 301     137.222 127.398 214.000  0.00  0.00            
ATOM   4871  C   THR X 301     136.073 130.552 212.259  0.00  0.00            
ATOM   4872  O   THR X 301     135.113 131.162 211.776  0.00  0.00            
ATOM   4873  N   THR X 302     136.506 130.858 213.475  0.00  0.00            
ATOM   4874  H   THR X 302     137.372 130.407 213.734  0.00  0.00            
ATOM   4875  CA  THR X 302     136.047 131.943 214.253  0.00  0.00            
ATOM   4876  HA  THR X 302     134.977 131.744 214.305  0.00  0.00            
ATOM   4877  CB  THR X 302     136.439 131.952 215.710  0.00  0.00            
ATOM   4878  HB  THR X 302     136.149 132.850 216.256  0.00  0.00            
ATOM   4879  CG2 THR X 302     136.029 130.821 216.696  0.00  0.00            
ATOM   4880 HG21 THR X 302     136.395 129.862 216.329  0.00  0.00            
ATOM   4881 HG22 THR X 302     134.948 130.805 216.837  0.00  0.00            
ATOM   4882 HG23 THR X 302     136.605 130.914 217.617  0.00  0.00            
ATOM   4883  OG1 THR X 302     137.825 131.958 215.660  0.00  0.00            
ATOM   4884  HG1 THR X 302     138.157 132.112 216.547  0.00  0.00            
ATOM   4885  C   THR X 302     136.343 133.334 213.643  0.00  0.00            
ATOM   4886  O   THR X 302     135.445 134.150 213.643  0.00  0.00            
ATOM   4887  N   SER X 303     137.489 133.573 212.978  0.00  0.00            
ATOM   4888  H   SER X 303     138.096 132.769 212.915  0.00  0.00            
ATOM   4889  CA  SER X 303     137.887 134.822 212.383  0.00  0.00            
ATOM   4890  HA  SER X 303     137.728 135.549 213.179  0.00  0.00            
ATOM   4891  CB  SER X 303     139.356 134.868 211.978  0.00  0.00            
ATOM   4892  HB2 SER X 303     139.534 135.828 211.494  0.00  0.00            
ATOM   4893  HB3 SER X 303     140.012 134.917 212.847  0.00  0.00            
ATOM   4894  OG  SER X 303     139.716 133.766 211.213  0.00  0.00            
ATOM   4895  HG  SER X 303     140.013 133.110 211.848  0.00  0.00            
ATOM   4896  C   SER X 303     137.130 135.154 211.089  0.00  0.00            
ATOM   4897  O   SER X 303     136.919 136.367 210.890  0.00  0.00            
ATOM   4898  N   THR X 304     136.779 134.183 210.204  0.00  0.00            
ATOM   4899  H   THR X 304     137.309 133.327 210.277  0.00  0.00            
ATOM   4900  CA  THR X 304     135.781 134.460 209.116  0.00  0.00            
ATOM   4901  HA  THR X 304     136.139 135.270 208.480  0.00  0.00            
ATOM   4902  CB  THR X 304     135.606 133.202 208.214  0.00  0.00            
ATOM   4903  HB  THR X 304     135.066 132.489 208.838  0.00  0.00            
ATOM   4904  CG2 THR X 304     134.955 133.312 206.860  0.00  0.00            
ATOM   4905 HG21 THR X 304     135.573 133.874 206.159  0.00  0.00            
ATOM   4906 HG22 THR X 304     133.961 133.756 206.813  0.00  0.00            
ATOM   4907 HG23 THR X 304     134.867 132.358 206.341  0.00  0.00            
ATOM   4908  OG1 THR X 304     136.878 132.782 207.843  0.00  0.00            
ATOM   4909  HG1 THR X 304     137.178 132.338 208.639  0.00  0.00            
ATOM   4910  C   THR X 304     134.409 134.790 209.683  0.00  0.00            
ATOM   4911  O   THR X 304     133.641 135.444 208.977  0.00  0.00            
ATOM   4912  N   THR X 305     134.039 134.177 210.825  0.00  0.00            
ATOM   4913  H   THR X 305     134.737 133.569 211.229  0.00  0.00            
ATOM   4914  CA  THR X 305     132.658 134.418 211.310  0.00  0.00            
ATOM   4915  HA  THR X 305     131.903 134.285 210.535  0.00  0.00            
ATOM   4916  CB  THR X 305     132.373 133.324 212.383  0.00  0.00            
ATOM   4917  HB  THR X 305     133.105 133.385 213.188  0.00  0.00            
ATOM   4918  CG2 THR X 305     130.958 133.538 212.984  0.00  0.00            
ATOM   4919 HG21 THR X 305     130.894 134.422 213.617  0.00  0.00            
ATOM   4920 HG22 THR X 305     130.675 132.629 213.515  0.00  0.00            
ATOM   4921 HG23 THR X 305     130.188 133.664 212.223  0.00  0.00            
ATOM   4922  OG1 THR X 305     132.477 131.987 211.882  0.00  0.00            
ATOM   4923  HG1 THR X 305     133.413 131.776 211.874  0.00  0.00            
ATOM   4924  C   THR X 305     132.470 135.779 211.940  0.00  0.00            
ATOM   4925  O   THR X 305     131.387 136.383 211.882  0.00  0.00            
ATOM   4926  N   LEU X 306     133.560 136.322 212.447  0.00  0.00            
ATOM   4927  H   LEU X 306     134.353 135.697 212.491  0.00  0.00            
ATOM   4928  CA  LEU X 306     133.638 137.624 213.084  0.00  0.00            
ATOM   4929  HA  LEU X 306     132.891 137.759 213.866  0.00  0.00            
ATOM   4930  CB  LEU X 306     134.944 137.613 213.914  0.00  0.00            
ATOM   4931  HB2 LEU X 306     134.711 136.857 214.663  0.00  0.00            
ATOM   4932  HB3 LEU X 306     135.744 137.222 213.285  0.00  0.00            
ATOM   4933  CG  LEU X 306     135.305 138.897 214.662  0.00  0.00            
ATOM   4934  HG  LEU X 306     135.180 139.753 213.998  0.00  0.00            
ATOM   4935  CD1 LEU X 306     134.422 138.991 215.910  0.00  0.00            
ATOM   4936 HD11 LEU X 306     133.345 139.049 215.750  0.00  0.00            
ATOM   4937 HD12 LEU X 306     134.641 139.910 216.453  0.00  0.00            
ATOM   4938 HD13 LEU X 306     134.503 138.133 216.578  0.00  0.00            
ATOM   4939  CD2 LEU X 306     136.738 138.889 215.148  0.00  0.00            
ATOM   4940 HD21 LEU X 306     136.841 138.130 215.924  0.00  0.00            
ATOM   4941 HD22 LEU X 306     137.391 138.637 214.312  0.00  0.00            
ATOM   4942 HD23 LEU X 306     137.077 139.854 215.526  0.00  0.00            
ATOM   4943  C   LEU X 306     133.406 138.710 212.011  0.00  0.00            
ATOM   4944  O   LEU X 306     132.611 139.635 211.989  0.00  0.00            
ATOM   4945  N   ARG X 307     134.212 138.529 210.956  0.00  0.00            
ATOM   4946  H   ARG X 307     135.016 137.929 211.076  0.00  0.00            
ATOM   4947  CA  ARG X 307     134.040 139.395 209.740  0.00  0.00            
ATOM   4948  HA  ARG X 307     134.197 140.442 210.002  0.00  0.00            
ATOM   4949  CB  ARG X 307     134.931 138.976 208.538  0.00  0.00            
ATOM   4950  HB2 ARG X 307     134.639 137.943 208.350  0.00  0.00            
ATOM   4951  HB3 ARG X 307     134.690 139.660 207.723  0.00  0.00            
ATOM   4952  CG  ARG X 307     136.441 139.028 208.778  0.00  0.00            
ATOM   4953  HG2 ARG X 307     136.886 140.014 208.638  0.00  0.00            
ATOM   4954  HG3 ARG X 307     136.634 138.731 209.809  0.00  0.00            
ATOM   4955  CD  ARG X 307     137.271 138.040 207.995  0.00  0.00            
ATOM   4956  HD2 ARG X 307     138.288 138.364 208.215  0.00  0.00            
ATOM   4957  HD3 ARG X 307     137.116 137.025 208.362  0.00  0.00            
ATOM   4958  NE  ARG X 307     137.027 138.143 206.541  0.00  0.00            
ATOM   4959  HE  ARG X 307     136.692 138.994 206.112  0.00  0.00            
ATOM   4960  CZ  ARG X 307     137.295 137.129 205.702  0.00  0.00            
ATOM   4961  NH1 ARG X 307     137.208 137.285 204.383  0.00  0.00            
ATOM   4962 HH11 ARG X 307     137.037 138.223 204.049  0.00  0.00            
ATOM   4963 HH12 ARG X 307     137.339 136.483 203.783  0.00  0.00            
ATOM   4964  NH2 ARG X 307     137.873 136.011 206.129  0.00  0.00            
ATOM   4965 HH21 ARG X 307     138.176 135.998 207.092  0.00  0.00            
ATOM   4966 HH22 ARG X 307     138.270 135.291 205.543  0.00  0.00            
ATOM   4967  C   ARG X 307     132.623 139.390 209.258  0.00  0.00            
ATOM   4968  O   ARG X 307     132.091 140.399 208.851  0.00  0.00            
ATOM   4969  N   TYR X 308     132.028 138.187 209.178  0.00  0.00            
ATOM   4970  H   TYR X 308     132.479 137.398 209.618  0.00  0.00            
ATOM   4971  CA  TYR X 308     130.684 138.040 208.711  0.00  0.00            
ATOM   4972  HA  TYR X 308     130.553 138.539 207.751  0.00  0.00            
ATOM   4973  CB  TYR X 308     130.287 136.579 208.588  0.00  0.00            
ATOM   4974  HB2 TYR X 308     131.109 135.875 208.717  0.00  0.00            
ATOM   4975  HB3 TYR X 308     129.572 136.327 209.372  0.00  0.00            
ATOM   4976  CG  TYR X 308     129.741 136.233 207.205  0.00  0.00            
ATOM   4977  CD1 TYR X 308     130.368 135.174 206.505  0.00  0.00            
ATOM   4978  HD1 TYR X 308     131.190 134.648 206.967  0.00  0.00            
ATOM   4979  CE1 TYR X 308     130.079 134.991 205.141  0.00  0.00            
ATOM   4980  HE1 TYR X 308     130.657 134.288 204.558  0.00  0.00            
ATOM   4981  CZ  TYR X 308     129.097 135.795 204.526  0.00  0.00            
ATOM   4982  OH  TYR X 308     128.691 135.682 203.236  0.00  0.00            
ATOM   4983  HH  TYR X 308     127.809 136.053 203.156  0.00  0.00            
ATOM   4984  CE2 TYR X 308     128.308 136.680 205.286  0.00  0.00            
ATOM   4985  HE2 TYR X 308     127.555 137.333 204.870  0.00  0.00            
ATOM   4986  CD2 TYR X 308     128.742 136.990 206.607  0.00  0.00            
ATOM   4987  HD2 TYR X 308     128.310 137.828 207.134  0.00  0.00            
ATOM   4988  C   TYR X 308     129.625 138.681 209.688  0.00  0.00            
ATOM   4989  O   TYR X 308     128.774 139.418 209.211  0.00  0.00            
ATOM   4990  N   ALA X 309     129.784 138.455 210.982  0.00  0.00            
ATOM   4991  H   ALA X 309     130.597 137.919 211.250  0.00  0.00            
ATOM   4992  CA  ALA X 309     129.062 139.043 212.070  0.00  0.00            
ATOM   4993  HA  ALA X 309     128.034 138.682 212.060  0.00  0.00            
ATOM   4994  CB  ALA X 309     129.644 138.540 213.380  0.00  0.00            
ATOM   4995  HB1 ALA X 309     130.687 138.842 213.473  0.00  0.00            
ATOM   4996  HB2 ALA X 309     129.546 137.468 213.550  0.00  0.00            
ATOM   4997  HB3 ALA X 309     129.246 139.084 214.237  0.00  0.00            
ATOM   4998  C   ALA X 309     128.991 140.626 212.053  0.00  0.00            
ATOM   4999  O   ALA X 309     127.955 141.234 212.066  0.00  0.00            
ATOM   5000  N   LEU X 310     130.153 141.193 211.691  0.00  0.00            
ATOM   5001  H   LEU X 310     130.971 140.609 211.592  0.00  0.00            
ATOM   5002  CA  LEU X 310     130.310 142.655 211.513  0.00  0.00            
ATOM   5003  HA  LEU X 310     129.679 143.159 212.246  0.00  0.00            
ATOM   5004  CB  LEU X 310     131.768 143.082 211.672  0.00  0.00            
ATOM   5005  HB2 LEU X 310     132.408 142.518 210.993  0.00  0.00            
ATOM   5006  HB3 LEU X 310     131.869 144.137 211.417  0.00  0.00            
ATOM   5007  CG  LEU X 310     132.286 142.970 213.157  0.00  0.00            
ATOM   5008  HG  LEU X 310     132.166 141.947 213.515  0.00  0.00            
ATOM   5009  CD1 LEU X 310     133.738 143.188 213.127  0.00  0.00            
ATOM   5010 HD11 LEU X 310     133.898 144.150 212.640  0.00  0.00            
ATOM   5011 HD12 LEU X 310     134.236 142.450 212.498  0.00  0.00            
ATOM   5012 HD13 LEU X 310     134.163 143.164 214.131  0.00  0.00            
ATOM   5013  CD2 LEU X 310     131.617 143.812 214.254  0.00  0.00            
ATOM   5014 HD21 LEU X 310     131.684 144.883 214.064  0.00  0.00            
ATOM   5015 HD22 LEU X 310     130.581 143.507 214.405  0.00  0.00            
ATOM   5016 HD23 LEU X 310     132.196 143.650 215.164  0.00  0.00            
ATOM   5017  C   LEU X 310     129.771 143.097 210.105  0.00  0.00            
ATOM   5018  O   LEU X 310     129.221 144.242 210.016  0.00  0.00            
ATOM   5019  N   LEU X 311     129.932 142.333 208.988  0.00  0.00            
ATOM   5020  H   LEU X 311     130.592 141.572 209.065  0.00  0.00            
ATOM   5021  CA  LEU X 311     129.324 142.562 207.652  0.00  0.00            
ATOM   5022  HA  LEU X 311     129.666 143.493 207.201  0.00  0.00            
ATOM   5023  CB  LEU X 311     129.801 141.456 206.724  0.00  0.00            
ATOM   5024  HB2 LEU X 311     130.884 141.547 206.640  0.00  0.00            
ATOM   5025  HB3 LEU X 311     129.663 140.502 207.232  0.00  0.00            
ATOM   5026  CG  LEU X 311     129.063 141.213 205.329  0.00  0.00            
ATOM   5027  HG  LEU X 311     128.058 140.885 205.596  0.00  0.00            
ATOM   5028  CD1 LEU X 311     128.993 142.445 204.517  0.00  0.00            
ATOM   5029 HD11 LEU X 311     128.045 142.960 204.675  0.00  0.00            
ATOM   5030 HD12 LEU X 311     129.172 142.213 203.467  0.00  0.00            
ATOM   5031 HD13 LEU X 311     129.869 142.993 204.865  0.00  0.00            
ATOM   5032  CD2 LEU X 311     129.900 140.155 204.648  0.00  0.00            
ATOM   5033 HD21 LEU X 311     130.906 140.464 204.363  0.00  0.00            
ATOM   5034 HD22 LEU X 311     129.954 139.292 205.311  0.00  0.00            
ATOM   5035 HD23 LEU X 311     129.393 139.864 203.728  0.00  0.00            
ATOM   5036  C   LEU X 311     127.773 142.557 207.764  0.00  0.00            
ATOM   5037  O   LEU X 311     127.121 143.406 207.221  0.00  0.00            
ATOM   5038  N   LEU X 312     127.262 141.733 208.563  0.00  0.00            
ATOM   5039  H   LEU X 312     127.869 141.051 208.996  0.00  0.00            
ATOM   5040  CA  LEU X 312     125.783 141.627 208.871  0.00  0.00            
ATOM   5041  HA  LEU X 312     125.213 141.739 207.949  0.00  0.00            
ATOM   5042  CB  LEU X 312     125.486 140.204 209.533  0.00  0.00            
ATOM   5043  HB2 LEU X 312     126.162 140.014 210.367  0.00  0.00            
ATOM   5044  HB3 LEU X 312     124.457 140.143 209.888  0.00  0.00            
ATOM   5045  CG  LEU X 312     125.622 139.116 208.405  0.00  0.00            
ATOM   5046  HG  LEU X 312     126.452 139.323 207.730  0.00  0.00            
ATOM   5047  CD1 LEU X 312     125.926 137.680 208.872  0.00  0.00            
ATOM   5048 HD11 LEU X 312     126.887 137.786 209.375  0.00  0.00            
ATOM   5049 HD12 LEU X 312     125.912 137.086 207.958  0.00  0.00            
ATOM   5050 HD13 LEU X 312     125.207 137.385 209.636  0.00  0.00            
ATOM   5051  CD2 LEU X 312     124.279 138.989 207.567  0.00  0.00            
ATOM   5052 HD21 LEU X 312     123.538 139.736 207.853  0.00  0.00            
ATOM   5053 HD22 LEU X 312     124.626 139.140 206.545  0.00  0.00            
ATOM   5054 HD23 LEU X 312     123.819 138.021 207.764  0.00  0.00            
ATOM   5055  C   LEU X 312     125.298 142.718 209.859  0.00  0.00            
ATOM   5056  O   LEU X 312     124.358 143.413 209.498  0.00  0.00            
ATOM   5057  N   LEU X 313     126.090 143.110 210.882  0.00  0.00            
ATOM   5058  H   LEU X 313     126.876 142.521 211.119  0.00  0.00            
ATOM   5059  CA  LEU X 313     125.687 144.152 211.845  0.00  0.00            
ATOM   5060  HA  LEU X 313     124.627 144.041 212.069  0.00  0.00            
ATOM   5061  CB  LEU X 313     126.481 144.095 213.154  0.00  0.00            
ATOM   5062  HB2 LEU X 313     127.538 143.939 212.939  0.00  0.00
[truncated: 6,522,324 more chars]
