# Supplementary material for: The Effect of Force-Field Parameters on Cytochrome P450-Membrane Interactions: Structure and Dynamics
Source: Sci Rep. 2020 Apr 29;10:7284. doi: 10.1038/s41598-020-64129-7 (PMC7190701; doi:10.1038/s41598-020-64129-7)
Supplement: Supplementary file 2 — Supplementary Data. [file 41598_2020_64129_MOESM2_ESM.zip › Last_frames_PDBs/CYP2C9_GAFF-LIPID_139.4ns_frame_929.pdb]

CRYST1  148.223  152.299  142.270  90.00  90.00  90.00 P 1           1
ATOM      1  N   MET X   1      70.227  77.745  20.563  0.00  0.00            
ATOM      2  H1  MET X   1      70.062  78.535  21.171  0.00  0.00            
ATOM      3  H2  MET X   1      70.889  77.157  21.050  0.00  0.00            
ATOM      4  H3  MET X   1      70.583  77.993  19.651  0.00  0.00            
ATOM      5  CA  MET X   1      68.972  76.934  20.464  0.00  0.00            
ATOM      6  HA  MET X   1      68.240  77.523  19.911  0.00  0.00            
ATOM      7  CB  MET X   1      69.286  75.563  19.784  0.00  0.00            
ATOM      8  HB2 MET X   1      69.938  75.780  18.937  0.00  0.00            
ATOM      9  HB3 MET X   1      69.975  74.986  20.400  0.00  0.00            
ATOM     10  CG  MET X   1      68.149  74.654  19.318  0.00  0.00            
ATOM     11  HG2 MET X   1      67.531  75.153  18.571  0.00  0.00            
ATOM     12  HG3 MET X   1      68.643  73.805  18.848  0.00  0.00            
ATOM     13  SD  MET X   1      67.138  73.831  20.559  0.00  0.00            
ATOM     14  CE  MET X   1      68.422  73.105  21.631  0.00  0.00            
ATOM     15  HE1 MET X   1      67.974  72.523  22.436  0.00  0.00            
ATOM     16  HE2 MET X   1      69.114  72.570  20.980  0.00  0.00            
ATOM     17  HE3 MET X   1      68.997  73.955  21.997  0.00  0.00            
ATOM     18  C   MET X   1      68.512  76.643  21.896  0.00  0.00            
ATOM     19  O   MET X   1      69.330  76.208  22.692  0.00  0.00            
ATOM     20  N   ASP X   2      67.246  76.818  22.269  0.00  0.00            
ATOM     21  H   ASP X   2      67.001  76.581  23.220  0.00  0.00            
ATOM     22  CA  ASP X   2      66.450  77.816  21.533  0.00  0.00            
ATOM     23  HA  ASP X   2      67.061  78.641  21.166  0.00  0.00            
ATOM     24  CB  ASP X   2      65.751  77.162  20.346  0.00  0.00            
ATOM     25  HB2 ASP X   2      66.462  76.968  19.543  0.00  0.00            
ATOM     26  HB3 ASP X   2      65.201  76.246  20.565  0.00  0.00            
ATOM     27  CG  ASP X   2      64.845  78.188  19.763  0.00  0.00            
ATOM     28  OD1 ASP X   2      65.310  79.110  19.139  0.00  0.00            
ATOM     29  OD2 ASP X   2      63.611  78.108  19.969  0.00  0.00            
ATOM     30  C   ASP X   2      65.401  78.491  22.516  0.00  0.00            
ATOM     31  O   ASP X   2      64.810  77.890  23.422  0.00  0.00            
ATOM     32  N   SER X   3      65.081  79.780  22.191  0.00  0.00            
ATOM     33  H   SER X   3      65.417  80.028  21.271  0.00  0.00            
ATOM     34  CA  SER X   3      64.153  80.617  22.856  0.00  0.00            
ATOM     35  HA  SER X   3      64.611  80.865  23.813  0.00  0.00            
ATOM     36  CB  SER X   3      63.967  81.877  22.060  0.00  0.00            
ATOM     37  HB2 SER X   3      64.864  82.171  21.516  0.00  0.00            
ATOM     38  HB3 SER X   3      63.217  81.756  21.278  0.00  0.00            
ATOM     39  OG  SER X   3      63.631  82.963  22.897  0.00  0.00            
ATOM     40  HG  SER X   3      64.389  83.331  23.357  0.00  0.00            
ATOM     41  C   SER X   3      62.777  79.933  23.141  0.00  0.00            
ATOM     42  O   SER X   3      62.183  80.139  24.198  0.00  0.00            
ATOM     43  N   LEU X   4      62.194  79.114  22.203  0.00  0.00            
ATOM     44  H   LEU X   4      62.649  79.016  21.307  0.00  0.00            
ATOM     45  CA  LEU X   4      60.922  78.359  22.443  0.00  0.00            
ATOM     46  HA  LEU X   4      60.416  78.827  23.287  0.00  0.00            
ATOM     47  CB  LEU X   4      60.125  78.547  21.179  0.00  0.00            
ATOM     48  HB2 LEU X   4      60.346  79.568  20.867  0.00  0.00            
ATOM     49  HB3 LEU X   4      60.519  77.862  20.428  0.00  0.00            
ATOM     50  CG  LEU X   4      58.618  78.451  21.267  0.00  0.00            
ATOM     51  HG  LEU X   4      58.295  77.821  22.096  0.00  0.00            
ATOM     52  CD1 LEU X   4      57.950  79.822  21.603  0.00  0.00            
ATOM     53 HD11 LEU X   4      58.317  80.565  20.894  0.00  0.00            
ATOM     54 HD12 LEU X   4      58.268  80.128  22.600  0.00  0.00            
ATOM     55 HD13 LEU X   4      56.860  79.847  21.631  0.00  0.00            
ATOM     56  CD2 LEU X   4      58.045  78.016  19.909  0.00  0.00            
ATOM     57 HD21 LEU X   4      58.286  76.980  19.671  0.00  0.00            
ATOM     58 HD22 LEU X   4      56.961  78.010  20.023  0.00  0.00            
ATOM     59 HD23 LEU X   4      58.437  78.553  19.045  0.00  0.00            
ATOM     60  C   LEU X   4      61.107  76.877  22.894  0.00  0.00            
ATOM     61  O   LEU X   4      60.263  76.371  23.596  0.00  0.00            
ATOM     62  N   VAL X   5      62.184  76.232  22.403  0.00  0.00            
ATOM     63  H   VAL X   5      62.891  76.690  21.846  0.00  0.00            
ATOM     64  CA  VAL X   5      62.328  74.814  22.619  0.00  0.00            
ATOM     65  HA  VAL X   5      61.397  74.283  22.423  0.00  0.00            
ATOM     66  CB  VAL X   5      63.383  74.190  21.659  0.00  0.00            
ATOM     67  HB  VAL X   5      64.324  74.701  21.864  0.00  0.00            
ATOM     68  CG1 VAL X   5      63.650  72.714  21.745  0.00  0.00            
ATOM     69 HG11 VAL X   5      63.781  72.375  22.772  0.00  0.00            
ATOM     70 HG12 VAL X   5      62.812  72.179  21.298  0.00  0.00            
ATOM     71 HG13 VAL X   5      64.568  72.396  21.250  0.00  0.00            
ATOM     72  CG2 VAL X   5      63.043  74.464  20.208  0.00  0.00            
ATOM     73 HG21 VAL X   5      63.917  74.221  19.605  0.00  0.00            
ATOM     74 HG22 VAL X   5      62.897  75.537  20.084  0.00  0.00            
ATOM     75 HG23 VAL X   5      62.223  73.861  19.817  0.00  0.00            
ATOM     76  C   VAL X   5      62.753  74.572  24.067  0.00  0.00            
ATOM     77  O   VAL X   5      62.160  73.731  24.730  0.00  0.00            
ATOM     78  N   VAL X   6      63.633  75.380  24.678  0.00  0.00            
ATOM     79  H   VAL X   6      64.123  76.037  24.087  0.00  0.00            
ATOM     80  CA  VAL X   6      64.171  75.202  25.958  0.00  0.00            
ATOM     81  HA  VAL X   6      63.556  74.449  26.451  0.00  0.00            
ATOM     82  CB  VAL X   6      65.563  74.504  25.879  0.00  0.00            
ATOM     83  HB  VAL X   6      65.932  74.437  26.902  0.00  0.00            
ATOM     84  CG1 VAL X   6      65.321  72.967  25.744  0.00  0.00            
ATOM     85 HG11 VAL X   6      64.653  72.644  26.543  0.00  0.00            
ATOM     86 HG12 VAL X   6      64.880  72.807  24.760  0.00  0.00            
ATOM     87 HG13 VAL X   6      66.238  72.381  25.675  0.00  0.00            
ATOM     88  CG2 VAL X   6      66.544  75.180  24.904  0.00  0.00            
ATOM     89 HG21 VAL X   6      66.747  76.222  25.149  0.00  0.00            
ATOM     90 HG22 VAL X   6      66.185  75.190  23.875  0.00  0.00            
ATOM     91 HG23 VAL X   6      67.559  74.790  24.985  0.00  0.00            
ATOM     92  C   VAL X   6      64.138  76.447  26.827  0.00  0.00            
ATOM     93  O   VAL X   6      63.914  76.306  28.003  0.00  0.00            
ATOM     94  N   LEU X   7      64.285  77.711  26.356  0.00  0.00            
ATOM     95  H   LEU X   7      64.462  77.813  25.367  0.00  0.00            
ATOM     96  CA  LEU X   7      64.191  78.945  27.210  0.00  0.00            
ATOM     97  HA  LEU X   7      64.882  78.789  28.039  0.00  0.00            
ATOM     98  CB  LEU X   7      64.529  80.160  26.350  0.00  0.00            
ATOM     99  HB2 LEU X   7      65.236  79.932  25.553  0.00  0.00            
ATOM    100  HB3 LEU X   7      63.696  80.718  25.921  0.00  0.00            
ATOM    101  CG  LEU X   7      65.223  81.216  27.219  0.00  0.00            
ATOM    102  HG  LEU X   7      65.937  80.699  27.860  0.00  0.00            
ATOM    103  CD1 LEU X   7      65.888  82.304  26.365  0.00  0.00            
ATOM    104 HD11 LEU X   7      65.219  82.981  25.834  0.00  0.00            
ATOM    105 HD12 LEU X   7      66.559  81.926  25.594  0.00  0.00            
ATOM    106 HD13 LEU X   7      66.491  82.867  27.077  0.00  0.00            
ATOM    107  CD2 LEU X   7      64.300  81.830  28.294  0.00  0.00            
ATOM    108 HD21 LEU X   7      63.282  81.890  27.910  0.00  0.00            
ATOM    109 HD22 LEU X   7      64.332  81.191  29.177  0.00  0.00            
ATOM    110 HD23 LEU X   7      64.547  82.836  28.631  0.00  0.00            
ATOM    111  C   LEU X   7      62.780  79.051  27.868  0.00  0.00            
ATOM    112  O   LEU X   7      62.799  79.177  29.080  0.00  0.00            
ATOM    113  N   VAL X   8      61.706  78.964  27.159  0.00  0.00            
ATOM    114  H   VAL X   8      61.658  78.971  26.150  0.00  0.00            
ATOM    115  CA  VAL X   8      60.326  79.073  27.676  0.00  0.00            
ATOM    116  HA  VAL X   8      60.106  80.121  27.879  0.00  0.00            
ATOM    117  CB  VAL X   8      59.304  78.622  26.583  0.00  0.00            
ATOM    118  HB  VAL X   8      59.616  77.720  26.056  0.00  0.00            
ATOM    119  CG1 VAL X   8      57.882  78.294  27.075  0.00  0.00            
ATOM    120 HG11 VAL X   8      57.523  79.091  27.726  0.00  0.00            
ATOM    121 HG12 VAL X   8      57.196  78.123  26.245  0.00  0.00            
ATOM    122 HG13 VAL X   8      57.788  77.410  27.705  0.00  0.00            
ATOM    123  CG2 VAL X   8      59.216  79.658  25.507  0.00  0.00            
ATOM    124 HG21 VAL X   8      58.861  79.249  24.561  0.00  0.00            
ATOM    125 HG22 VAL X   8      60.220  80.064  25.386  0.00  0.00            
ATOM    126 HG23 VAL X   8      58.651  80.550  25.776  0.00  0.00            
ATOM    127  C   VAL X   8      60.165  78.224  28.878  0.00  0.00            
ATOM    128  O   VAL X   8      59.766  78.738  29.889  0.00  0.00            
ATOM    129  N   LEU X   9      60.557  76.943  28.835  0.00  0.00            
ATOM    130  H   LEU X   9      60.926  76.628  27.949  0.00  0.00            
ATOM    131  CA  LEU X   9      60.472  76.023  29.891  0.00  0.00            
ATOM    132  HA  LEU X   9      59.412  75.961  30.138  0.00  0.00            
ATOM    133  CB  LEU X   9      60.788  74.648  29.318  0.00  0.00            
ATOM    134  HB2 LEU X   9      59.974  74.271  28.699  0.00  0.00            
ATOM    135  HB3 LEU X   9      61.698  74.852  28.754  0.00  0.00            
ATOM    136  CG  LEU X   9      61.034  73.468  30.291  0.00  0.00            
ATOM    137  HG  LEU X   9      61.721  73.757  31.086  0.00  0.00            
ATOM    138  CD1 LEU X   9      59.747  72.988  30.963  0.00  0.00            
ATOM    139 HD11 LEU X   9      59.988  72.034  31.432  0.00  0.00            
ATOM    140 HD12 LEU X   9      59.057  72.787  30.144  0.00  0.00            
ATOM    141 HD13 LEU X   9      59.350  73.736  31.650  0.00  0.00            
ATOM    142  CD2 LEU X   9      61.653  72.281  29.495  0.00  0.00            
ATOM    143 HD21 LEU X   9      60.936  71.578  29.071  0.00  0.00            
ATOM    144 HD22 LEU X   9      62.269  72.596  28.652  0.00  0.00            
ATOM    145 HD23 LEU X   9      62.359  71.742  30.127  0.00  0.00            
ATOM    146  C   LEU X   9      61.341  76.347  31.073  0.00  0.00            
ATOM    147  O   LEU X   9      60.757  76.431  32.134  0.00  0.00            
ATOM    148  N   CYS X  10      62.611  76.667  30.894  0.00  0.00            
ATOM    149  H   CYS X  10      63.008  76.720  29.967  0.00  0.00            
ATOM    150  CA  CYS X  10      63.490  76.950  32.053  0.00  0.00            
ATOM    151  HA  CYS X  10      63.397  76.142  32.778  0.00  0.00            
ATOM    152  CB  CYS X  10      64.908  77.123  31.504  0.00  0.00            
ATOM    153  HB2 CYS X  10      65.115  77.830  30.700  0.00  0.00            
ATOM    154  HB3 CYS X  10      65.640  77.325  32.286  0.00  0.00            
ATOM    155  SG  CYS X  10      65.385  75.463  30.943  0.00  0.00            
ATOM    156  HG  CYS X  10      64.539  75.310  29.920  0.00  0.00            
ATOM    157  C   CYS X  10      63.021  78.218  32.760  0.00  0.00            
ATOM    158  O   CYS X  10      63.053  78.188  33.989  0.00  0.00            
ATOM    159  N   LEU X  11      62.496  79.194  31.989  0.00  0.00            
ATOM    160  H   LEU X  11      62.500  79.101  30.983  0.00  0.00            
ATOM    161  CA  LEU X  11      61.960  80.428  32.581  0.00  0.00            
ATOM    162  HA  LEU X  11      62.643  80.916  33.276  0.00  0.00            
ATOM    163  CB  LEU X  11      61.896  81.422  31.384  0.00  0.00            
ATOM    164  HB2 LEU X  11      62.910  81.538  31.001  0.00  0.00            
ATOM    165  HB3 LEU X  11      61.266  81.021  30.590  0.00  0.00            
ATOM    166  CG  LEU X  11      61.512  82.860  31.777  0.00  0.00            
ATOM    167  HG  LEU X  11      60.464  82.727  32.049  0.00  0.00            
ATOM    168  CD1 LEU X  11      62.290  83.461  32.940  0.00  0.00            
ATOM    169 HD11 LEU X  11      62.252  82.928  33.891  0.00  0.00            
ATOM    170 HD12 LEU X  11      62.002  84.512  32.934  0.00  0.00            
ATOM    171 HD13 LEU X  11      63.323  83.485  32.593  0.00  0.00            
ATOM    172  CD2 LEU X  11      61.693  83.751  30.531  0.00  0.00            
ATOM    173 HD21 LEU X  11      61.249  84.728  30.724  0.00  0.00            
ATOM    174 HD22 LEU X  11      62.749  83.831  30.276  0.00  0.00            
ATOM    175 HD23 LEU X  11      61.236  83.255  29.674  0.00  0.00            
ATOM    176  C   LEU X  11      60.642  80.214  33.351  0.00  0.00            
ATOM    177  O   LEU X  11      60.375  80.830  34.427  0.00  0.00            
ATOM    178  N   SER X  12      59.904  79.208  32.878  0.00  0.00            
ATOM    179  H   SER X  12      60.088  78.921  31.927  0.00  0.00            
ATOM    180  CA  SER X  12      58.666  78.779  33.481  0.00  0.00            
ATOM    181  HA  SER X  12      58.035  79.652  33.648  0.00  0.00            
ATOM    182  CB  SER X  12      57.834  77.898  32.535  0.00  0.00            
ATOM    183  HB2 SER X  12      58.325  76.945  32.337  0.00  0.00            
ATOM    184  HB3 SER X  12      56.901  77.733  33.073  0.00  0.00            
ATOM    185  OG  SER X  12      57.528  78.539  31.263  0.00  0.00            
ATOM    186  HG  SER X  12      58.326  78.524  30.728  0.00  0.00            
ATOM    187  C   SER X  12      58.955  78.113  34.858  0.00  0.00            
ATOM    188  O   SER X  12      58.051  77.943  35.683  0.00  0.00            
ATOM    189  N   CYS X  13      60.183  77.676  35.086  0.00  0.00            
ATOM    190  H   CYS X  13      60.805  77.941  34.336  0.00  0.00            
ATOM    191  CA  CYS X  13      60.647  77.086  36.323  0.00  0.00            
ATOM    192  HA  CYS X  13      59.905  76.388  36.710  0.00  0.00            
ATOM    193  CB  CYS X  13      62.002  76.351  36.134  0.00  0.00            
ATOM    194  HB2 CYS X  13      62.759  77.111  35.937  0.00  0.00            
ATOM    195  HB3 CYS X  13      62.330  75.883  37.063  0.00  0.00            
ATOM    196  SG  CYS X  13      61.954  74.989  34.880  0.00  0.00            
ATOM    197  HG  CYS X  13      61.234  75.541  33.899  0.00  0.00            
ATOM    198  C   CYS X  13      60.822  78.085  37.445  0.00  0.00            
ATOM    199  O   CYS X  13      60.496  77.768  38.603  0.00  0.00            
ATOM    200  N   LEU X  14      61.246  79.299  37.171  0.00  0.00            
ATOM    201  H   LEU X  14      61.443  79.410  36.187  0.00  0.00            
ATOM    202  CA  LEU X  14      61.251  80.432  38.094  0.00  0.00            
ATOM    203  HA  LEU X  14      61.842  80.107  38.951  0.00  0.00            
ATOM    204  CB  LEU X  14      62.041  81.550  37.462  0.00  0.00            
ATOM    205  HB2 LEU X  14      62.997  81.153  37.122  0.00  0.00            
ATOM    206  HB3 LEU X  14      61.422  81.981  36.676  0.00  0.00            
ATOM    207  CG  LEU X  14      62.258  82.766  38.408  0.00  0.00            
ATOM    208  HG  LEU X  14      61.291  83.240  38.575  0.00  0.00            
ATOM    209  CD1 LEU X  14      62.890  82.734  39.805  0.00  0.00            
ATOM    210 HD11 LEU X  14      63.863  82.248  39.749  0.00  0.00            
ATOM    211 HD12 LEU X  14      62.449  81.906  40.361  0.00  0.00            
ATOM    212 HD13 LEU X  14      62.769  83.702  40.293  0.00  0.00            
ATOM    213  CD2 LEU X  14      63.015  83.864  37.569  0.00  0.00            
ATOM    214 HD21 LEU X  14      63.252  84.743  38.170  0.00  0.00            
ATOM    215 HD22 LEU X  14      63.974  83.437  37.276  0.00  0.00            
ATOM    216 HD23 LEU X  14      62.455  84.106  36.666  0.00  0.00            
ATOM    217  C   LEU X  14      59.843  80.760  38.553  0.00  0.00            
ATOM    218  O   LEU X  14      59.614  81.137  39.722  0.00  0.00            
ATOM    219  N   LEU X  15      58.941  80.852  37.538  0.00  0.00            
ATOM    220  H   LEU X  15      59.194  80.607  36.592  0.00  0.00            
ATOM    221  CA  LEU X  15      57.508  80.931  37.766  0.00  0.00            
ATOM    222  HA  LEU X  15      57.320  81.958  38.081  0.00  0.00            
ATOM    223  CB  LEU X  15      56.763  80.769  36.413  0.00  0.00            
ATOM    224  HB2 LEU X  15      57.254  81.361  35.640  0.00  0.00            
ATOM    225  HB3 LEU X  15      56.741  79.774  35.967  0.00  0.00            
ATOM    226  CG  LEU X  15      55.283  81.195  36.414  0.00  0.00            
ATOM    227  HG  LEU X  15      54.729  80.680  37.198  0.00  0.00            
ATOM    228  CD1 LEU X  15      55.127  82.739  36.487  0.00  0.00            
ATOM    229 HD11 LEU X  15      55.805  83.166  37.226  0.00  0.00            
ATOM    230 HD12 LEU X  15      54.111  82.896  36.850  0.00  0.00            
ATOM    231 HD13 LEU X  15      55.177  83.206  35.504  0.00  0.00            
ATOM    232  CD2 LEU X  15      54.501  80.762  35.186  0.00  0.00            
ATOM    233 HD21 LEU X  15      54.543  79.718  34.877  0.00  0.00            
ATOM    234 HD22 LEU X  15      53.470  81.097  35.297  0.00  0.00            
ATOM    235 HD23 LEU X  15      54.990  81.324  34.389  0.00  0.00            
ATOM    236  C   LEU X  15      57.029  79.862  38.785  0.00  0.00            
ATOM    237  O   LEU X  15      56.375  80.205  39.808  0.00  0.00            
ATOM    238  N   LEU X  16      57.245  78.553  38.601  0.00  0.00            
ATOM    239  H   LEU X  16      57.549  78.252  37.686  0.00  0.00            
ATOM    240  CA  LEU X  16      57.006  77.448  39.561  0.00  0.00            
ATOM    241  HA  LEU X  16      55.922  77.456  39.676  0.00  0.00            
ATOM    242  CB  LEU X  16      57.310  76.131  38.834  0.00  0.00            
ATOM    243  HB2 LEU X  16      56.475  75.993  38.147  0.00  0.00            
ATOM    244  HB3 LEU X  16      58.242  76.145  38.268  0.00  0.00            
ATOM    245  CG  LEU X  16      57.379  74.831  39.678  0.00  0.00            
ATOM    246  HG  LEU X  16      56.386  74.648  40.089  0.00  0.00            
ATOM    247  CD1 LEU X  16      57.618  73.632  38.737  0.00  0.00            
ATOM    248 HD11 LEU X  16      58.649  73.606  38.383  0.00  0.00            
ATOM    249 HD12 LEU X  16      56.887  73.551  37.933  0.00  0.00            
ATOM    250 HD13 LEU X  16      57.410  72.777  39.380  0.00  0.00            
ATOM    251  CD2 LEU X  16      58.476  74.589  40.800  0.00  0.00            
ATOM    252 HD21 LEU X  16      58.261  75.185  41.687  0.00  0.00            
ATOM    253 HD22 LEU X  16      58.477  73.550  41.131  0.00  0.00            
ATOM    254 HD23 LEU X  16      59.440  74.944  40.434  0.00  0.00            
ATOM    255  C   LEU X  16      57.643  77.558  40.933  0.00  0.00            
ATOM    256  O   LEU X  16      57.013  77.393  41.946  0.00  0.00            
ATOM    257  N   LEU X  17      58.926  77.971  40.953  0.00  0.00            
ATOM    258  H   LEU X  17      59.436  78.213  40.115  0.00  0.00            
ATOM    259  CA  LEU X  17      59.670  78.187  42.244  0.00  0.00            
ATOM    260  HA  LEU X  17      59.582  77.238  42.773  0.00  0.00            
ATOM    261  CB  LEU X  17      61.160  78.320  41.881  0.00  0.00            
ATOM    262  HB2 LEU X  17      61.468  77.387  41.409  0.00  0.00            
ATOM    263  HB3 LEU X  17      61.416  79.113  41.178  0.00  0.00            
ATOM    264  CG  LEU X  17      62.127  78.604  43.058  0.00  0.00            
ATOM    265  HG  LEU X  17      63.139  78.394  42.711  0.00  0.00            
ATOM    266  CD1 LEU X  17      62.276  80.114  43.474  0.00  0.00            
ATOM    267 HD11 LEU X  17      62.505  80.726  42.602  0.00  0.00            
ATOM    268 HD12 LEU X  17      63.113  80.201  44.167  0.00  0.00            
ATOM    269 HD13 LEU X  17      61.424  80.432  44.076  0.00  0.00            
ATOM    270  CD2 LEU X  17      61.841  77.850  44.356  0.00  0.00            
ATOM    271 HD21 LEU X  17      62.687  77.906  45.042  0.00  0.00            
ATOM    272 HD22 LEU X  17      60.922  78.210  44.820  0.00  0.00            
ATOM    273 HD23 LEU X  17      61.781  76.797  44.082  0.00  0.00            
ATOM    274  C   LEU X  17      59.106  79.364  43.105  0.00  0.00            
ATOM    275  O   LEU X  17      58.915  79.119  44.339  0.00  0.00            
ATOM    276  N   SER X  18      58.610  80.472  42.476  0.00  0.00            
ATOM    277  H   SER X  18      58.961  80.384  41.533  0.00  0.00            
ATOM    278  CA  SER X  18      57.683  81.512  43.049  0.00  0.00            
ATOM    279  HA  SER X  18      58.185  81.913  43.929  0.00  0.00            
ATOM    280  CB  SER X  18      57.428  82.597  42.024  0.00  0.00            
ATOM    281  HB2 SER X  18      56.791  82.336  41.180  0.00  0.00            
ATOM    282  HB3 SER X  18      56.817  83.326  42.558  0.00  0.00            
ATOM    283  OG  SER X  18      58.663  83.220  41.625  0.00  0.00            
ATOM    284  HG  SER X  18      59.164  82.708  40.985  0.00  0.00            
ATOM    285  C   SER X  18      56.377  81.011  43.619  0.00  0.00            
ATOM    286  O   SER X  18      55.738  81.698  44.389  0.00  0.00            
ATOM    287  N   LEU X  19      55.985  79.812  43.287  0.00  0.00            
ATOM    288  H   LEU X  19      56.547  79.357  42.582  0.00  0.00            
ATOM    289  CA  LEU X  19      54.764  79.228  43.714  0.00  0.00            
ATOM    290  HA  LEU X  19      54.255  79.950  44.352  0.00  0.00            
ATOM    291  CB  LEU X  19      53.905  78.924  42.436  0.00  0.00            
ATOM    292  HB2 LEU X  19      54.027  79.860  41.892  0.00  0.00            
ATOM    293  HB3 LEU X  19      54.368  78.087  41.912  0.00  0.00            
ATOM    294  CG  LEU X  19      52.397  78.644  42.727  0.00  0.00            
ATOM    295  HG  LEU X  19      52.215  77.861  43.463  0.00  0.00            
ATOM    296  CD1 LEU X  19      51.661  79.942  43.129  0.00  0.00            
ATOM    297 HD11 LEU X  19      50.588  79.751  43.155  0.00  0.00            
ATOM    298 HD12 LEU X  19      51.890  80.726  42.407  0.00  0.00            
ATOM    299 HD13 LEU X  19      52.028  80.322  44.083  0.00  0.00            
ATOM    300  CD2 LEU X  19      51.720  78.294  41.368  0.00  0.00            
ATOM    301 HD21 LEU X  19      51.982  78.964  40.549  0.00  0.00            
ATOM    302 HD22 LEU X  19      51.984  77.271  41.100  0.00  0.00            
ATOM    303 HD23 LEU X  19      50.642  78.273  41.525  0.00  0.00            
ATOM    304  C   LEU X  19      55.012  78.038  44.579  0.00  0.00            
ATOM    305  O   LEU X  19      54.062  77.423  45.036  0.00  0.00            
ATOM    306  N   TRP X  20      56.294  77.703  44.801  0.00  0.00            
ATOM    307  H   TRP X  20      57.043  78.272  44.433  0.00  0.00            
ATOM    308  CA  TRP X  20      56.690  76.466  45.552  0.00  0.00            
ATOM    309  HA  TRP X  20      55.759  75.944  45.772  0.00  0.00            
ATOM    310  CB  TRP X  20      57.795  75.632  44.847  0.00  0.00            
ATOM    311  HB2 TRP X  20      57.451  75.427  43.833  0.00  0.00            
ATOM    312  HB3 TRP X  20      58.703  76.229  44.769  0.00  0.00            
ATOM    313  CG  TRP X  20      58.267  74.353  45.447  0.00  0.00            
ATOM    314  CD1 TRP X  20      57.711  73.591  46.457  0.00  0.00            
ATOM    315  HD1 TRP X  20      56.841  73.736  47.079  0.00  0.00            
ATOM    316  NE1 TRP X  20      58.535  72.453  46.601  0.00  0.00            
ATOM    317  HE1 TRP X  20      58.270  71.700  47.220  0.00  0.00            
ATOM    318  CE2 TRP X  20      59.614  72.478  45.741  0.00  0.00            
ATOM    319  CZ2 TRP X  20      60.636  71.642  45.548  0.00  0.00            
ATOM    320  HZ2 TRP X  20      60.797  70.711  46.072  0.00  0.00            
ATOM    321  CH2 TRP X  20      61.543  71.834  44.490  0.00  0.00            
ATOM    322  HH2 TRP X  20      62.390  71.177  44.362  0.00  0.00            
ATOM    323  CZ3 TRP X  20      61.441  72.945  43.572  0.00  0.00            
ATOM    324  HZ3 TRP X  20      62.149  73.083  42.768  0.00  0.00            
ATOM    325  CE3 TRP X  20      60.401  73.841  43.870  0.00  0.00            
ATOM    326  HE3 TRP X  20      60.234  74.644  43.167  0.00  0.00            
ATOM    327  CD2 TRP X  20      59.444  73.645  44.945  0.00  0.00            
ATOM    328  C   TRP X  20      57.160  76.977  46.931  0.00  0.00            
ATOM    329  O   TRP X  20      56.813  76.371  48.007  0.00  0.00            
ATOM    330  N   ARG X  21      57.943  78.060  47.039  0.00  0.00            
ATOM    331  H   ARG X  21      58.203  78.591  46.220  0.00  0.00            
ATOM    332  CA  ARG X  21      58.790  78.488  48.175  0.00  0.00            
ATOM    333  HA  ARG X  21      58.429  78.058  49.109  0.00  0.00            
ATOM    334  CB  ARG X  21      60.258  78.174  48.040  0.00  0.00            
ATOM    335  HB2 ARG X  21      60.707  78.621  47.152  0.00  0.00            
ATOM    336  HB3 ARG X  21      60.822  78.463  48.927  0.00  0.00            
ATOM    337  CG  ARG X  21      60.482  76.689  47.867  0.00  0.00            
ATOM    338  HG2 ARG X  21      60.060  76.191  48.740  0.00  0.00            
ATOM    339  HG3 ARG X  21      59.927  76.374  46.983  0.00  0.00            
ATOM    340  CD  ARG X  21      61.945  76.332  47.645  0.00  0.00            
ATOM    341  HD2 ARG X  21      62.324  76.783  46.728  0.00  0.00            
ATOM    342  HD3 ARG X  21      62.628  76.812  48.347  0.00  0.00            
ATOM    343  NE  ARG X  21      62.112  74.891  47.599  0.00  0.00            
ATOM    344  HE  ARG X  21      61.441  74.422  48.191  0.00  0.00            
ATOM    345  CZ  ARG X  21      63.171  74.210  47.170  0.00  0.00            
ATOM    346  NH1 ARG X  21      64.159  74.797  46.602  0.00  0.00            
ATOM    347 HH11 ARG X  21      64.205  75.803  46.680  0.00  0.00            
ATOM    348 HH12 ARG X  21      64.941  74.229  46.310  0.00  0.00            
ATOM    349  NH2 ARG X  21      63.071  72.924  47.178  0.00  0.00            
ATOM    350 HH21 ARG X  21      62.266  72.436  47.542  0.00  0.00            
ATOM    351 HH22 ARG X  21      63.757  72.376  46.679  0.00  0.00            
ATOM    352  C   ARG X  21      58.627  80.017  48.414  0.00  0.00            
ATOM    353  O   ARG X  21      58.460  80.741  47.449  0.00  0.00            
ATOM    354  N   GLN X  22      58.671  80.438  49.645  0.00  0.00            
ATOM    355  H   GLN X  22      58.694  79.658  50.286  0.00  0.00            
ATOM    356  CA  GLN X  22      58.314  81.824  50.108  0.00  0.00            
ATOM    357  HA  GLN X  22      57.913  82.431  49.296  0.00  0.00            
ATOM    358  CB  GLN X  22      57.156  81.782  51.126  0.00  0.00            
ATOM    359  HB2 GLN X  22      57.374  81.114  51.959  0.00  0.00            
ATOM    360  HB3 GLN X  22      56.968  82.733  51.625  0.00  0.00            
ATOM    361  CG  GLN X  22      55.799  81.485  50.535  0.00  0.00            
ATOM    362  HG2 GLN X  22      55.122  82.276  50.859  0.00  0.00            
ATOM    363  HG3 GLN X  22      55.904  81.504  49.450  0.00  0.00            
ATOM    364  CD  GLN X  22      55.314  80.072  50.756  0.00  0.00            
ATOM    365  OE1 GLN X  22      56.046  79.082  50.710  0.00  0.00            
ATOM    366  NE2 GLN X  22      54.062  79.949  51.091  0.00  0.00            
ATOM    367 HE21 GLN X  22      53.730  79.030  51.348  0.00  0.00            
ATOM    368 HE22 GLN X  22      53.474  80.757  51.239  0.00  0.00            
ATOM    369  C   GLN X  22      59.611  82.375  50.829  0.00  0.00            
ATOM    370  O   GLN X  22      59.533  83.064  51.864  0.00  0.00            
ATOM    371  N   SER X  23      60.733  82.057  50.246  0.00  0.00            
ATOM    372  H   SER X  23      60.889  81.516  49.408  0.00  0.00            
ATOM    373  CA  SER X  23      61.922  82.169  50.980  0.00  0.00            
ATOM    374  HA  SER X  23      61.834  81.565  51.883  0.00  0.00            
ATOM    375  CB  SER X  23      63.158  81.526  50.319  0.00  0.00            
ATOM    376  HB2 SER X  23      63.433  81.973  49.363  0.00  0.00            
ATOM    377  HB3 SER X  23      64.017  81.561  50.989  0.00  0.00            
ATOM    378  OG  SER X  23      62.799  80.155  50.097  0.00  0.00            
ATOM    379  HG  SER X  23      62.618  79.768  50.956  0.00  0.00            
ATOM    380  C   SER X  23      62.341  83.573  51.443  0.00  0.00            
ATOM    381  O   SER X  23      63.074  83.741  52.464  0.00  0.00            
ATOM    382  N   SER X  24      61.929  84.597  50.647  0.00  0.00            
ATOM    383  H   SER X  24      61.474  84.351  49.779  0.00  0.00            
ATOM    384  CA  SER X  24      61.966  86.021  50.960  0.00  0.00            
ATOM    385  HA  SER X  24      62.928  86.191  51.444  0.00  0.00            
ATOM    386  CB  SER X  24      61.751  86.891  49.752  0.00  0.00            
ATOM    387  HB2 SER X  24      60.738  86.673  49.413  0.00  0.00            
ATOM    388  HB3 SER X  24      61.840  87.917  50.109  0.00  0.00            
ATOM    389  OG  SER X  24      62.694  86.720  48.691  0.00  0.00            
ATOM    390  HG  SER X  24      62.517  87.473  48.123  0.00  0.00            
ATOM    391  C   SER X  24      61.005  86.544  52.055  0.00  0.00            
ATOM    392  O   SER X  24      60.989  87.751  52.420  0.00  0.00            
ATOM    393  N   GLY X  25      60.048  85.764  52.601  0.00  0.00            
ATOM    394  H   GLY X  25      60.035  84.793  52.323  0.00  0.00            
ATOM    395  CA  GLY X  25      59.062  86.256  53.584  0.00  0.00            
ATOM    396  HA2 GLY X  25      58.728  85.426  54.207  0.00  0.00            
ATOM    397  HA3 GLY X  25      59.631  87.032  54.096  0.00  0.00            
ATOM    398  C   GLY X  25      57.864  86.943  52.914  0.00  0.00            
ATOM    399  O   GLY X  25      57.024  86.230  52.357  0.00  0.00            
ATOM    400  N   ARG X  26      57.824  88.291  52.967  0.00  0.00            
ATOM    401  H   ARG X  26      58.485  88.789  53.545  0.00  0.00            
ATOM    402  CA  ARG X  26      57.108  89.106  52.004  0.00  0.00            
ATOM    403  HA  ARG X  26      56.538  88.473  51.323  0.00  0.00            
ATOM    404  CB  ARG X  26      56.077  89.893  52.717  0.00  0.00            
ATOM    405  HB2 ARG X  26      55.413  90.330  51.972  0.00  0.00            
ATOM    406  HB3 ARG X  26      55.406  89.224  53.256  0.00  0.00            
ATOM    407  CG  ARG X  26      56.491  91.018  53.614  0.00  0.00            
ATOM    408  HG2 ARG X  26      57.354  90.744  54.221  0.00  0.00            
ATOM    409  HG3 ARG X  26      56.842  91.865  53.026  0.00  0.00            
ATOM    410  CD  ARG X  26      55.407  91.526  54.584  0.00  0.00            
ATOM    411  HD2 ARG X  26      54.534  91.717  53.960  0.00  0.00            
ATOM    412  HD3 ARG X  26      55.137  90.740  55.289  0.00  0.00            
ATOM    413  NE  ARG X  26      55.886  92.806  55.198  0.00  0.00            
ATOM    414  HE  ARG X  26      55.561  93.699  54.859  0.00  0.00            
ATOM    415  CZ  ARG X  26      56.682  92.913  56.260  0.00  0.00            
ATOM    416  NH1 ARG X  26      57.186  91.836  56.759  0.00  0.00            
ATOM    417 HH11 ARG X  26      57.004  90.891  56.453  0.00  0.00            
ATOM    418 HH12 ARG X  26      57.737  91.837  57.606  0.00  0.00            
ATOM    419  NH2 ARG X  26      56.889  94.070  56.787  0.00  0.00            
ATOM    420 HH21 ARG X  26      56.499  94.920  56.406  0.00  0.00            
ATOM    421 HH22 ARG X  26      57.496  94.116  57.593  0.00  0.00            
ATOM    422  C   ARG X  26      58.006  89.962  51.099  0.00  0.00            
ATOM    423  O   ARG X  26      59.127  90.292  51.405  0.00  0.00            
ATOM    424  N   GLY X  27      57.429  90.537  50.041  0.00  0.00            
ATOM    425  H   GLY X  27      56.450  90.401  49.833  0.00  0.00            
ATOM    426  CA  GLY X  27      58.184  91.455  49.160  0.00  0.00            
ATOM    427  HA2 GLY X  27      57.638  91.734  48.259  0.00  0.00            
ATOM    428  HA3 GLY X  27      58.415  92.421  49.607  0.00  0.00            
ATOM    429  C   GLY X  27      59.416  90.812  48.535  0.00  0.00            
ATOM    430  O   GLY X  27      59.320  89.609  48.252  0.00  0.00            
ATOM    431  N   LYS X  28      60.489  91.556  48.369  0.00  0.00            
ATOM    432  H   LYS X  28      60.477  92.491  48.751  0.00  0.00            
ATOM    433  CA  LYS X  28      61.844  91.051  47.823  0.00  0.00            
ATOM    434  HA  LYS X  28      62.327  91.929  47.393  0.00  0.00            
ATOM    435  CB  LYS X  28      62.712  90.666  49.012  0.00  0.00            
ATOM    436  HB2 LYS X  28      62.226  89.816  49.489  0.00  0.00            
ATOM    437  HB3 LYS X  28      63.736  90.379  48.770  0.00  0.00            
ATOM    438  CG  LYS X  28      62.797  91.826  50.029  0.00  0.00            
ATOM    439  HG2 LYS X  28      63.358  92.690  49.671  0.00  0.00            
ATOM    440  HG3 LYS X  28      61.789  92.160  50.275  0.00  0.00            
ATOM    441  CD  LYS X  28      63.528  91.408  51.284  0.00  0.00            
ATOM    442  HD2 LYS X  28      64.526  91.233  50.882  0.00  0.00            
ATOM    443  HD3 LYS X  28      63.432  92.193  52.034  0.00  0.00            
ATOM    444  CE  LYS X  28      63.009  90.170  51.969  0.00  0.00            
ATOM    445  HE2 LYS X  28      62.995  89.318  51.289  0.00  0.00            
ATOM    446  HE3 LYS X  28      63.674  89.759  52.728  0.00  0.00            
ATOM    447  NZ  LYS X  28      61.687  90.353  52.527  0.00  0.00            
ATOM    448  HZ1 LYS X  28      61.774  90.954  53.333  0.00  0.00            
ATOM    449  HZ2 LYS X  28      61.309  89.469  52.837  0.00  0.00            
ATOM    450  HZ3 LYS X  28      61.026  90.732  51.863  0.00  0.00            
ATOM    451  C   LYS X  28      61.712  89.814  46.775  0.00  0.00            
ATOM    452  O   LYS X  28      62.209  88.660  46.905  0.00  0.00            
ATOM    453  N   LEU X  29      61.056  90.137  45.713  0.00  0.00            
ATOM    454  H   LEU X  29      60.749  91.098  45.674  0.00  0.00            
ATOM    455  CA  LEU X  29      60.545  89.215  44.704  0.00  0.00            
ATOM    456  HA  LEU X  29      60.430  88.204  45.094  0.00  0.00            
ATOM    457  CB  LEU X  29      59.158  89.773  44.157  0.00  0.00            
ATOM    458  HB2 LEU X  29      59.279  90.782  43.762  0.00  0.00            
ATOM    459  HB3 LEU X  29      58.779  89.107  43.381  0.00  0.00            
ATOM    460  CG  LEU X  29      57.994  89.778  45.138  0.00  0.00            
ATOM    461  HG  LEU X  29      58.307  90.450  45.938  0.00  0.00            
ATOM    462  CD1 LEU X  29      56.776  90.401  44.451  0.00  0.00            
ATOM    463 HD11 LEU X  29      56.453  89.738  43.649  0.00  0.00            
ATOM    464 HD12 LEU X  29      56.935  91.394  44.029  0.00  0.00            
ATOM    465 HD13 LEU X  29      56.005  90.620  45.189  0.00  0.00            
ATOM    466  CD2 LEU X  29      57.583  88.475  45.877  0.00  0.00            
ATOM    467 HD21 LEU X  29      56.944  88.730  46.722  0.00  0.00            
ATOM    468 HD22 LEU X  29      57.085  87.750  45.234  0.00  0.00            
ATOM    469 HD23 LEU X  29      58.536  88.002  46.115  0.00  0.00            
ATOM    470  C   LEU X  29      61.549  89.059  43.515  0.00  0.00            
ATOM    471  O   LEU X  29      62.194  90.090  43.191  0.00  0.00            
ATOM    472  N   PRO X  30      61.495  87.908  42.759  0.00  0.00            
ATOM    473  CD  PRO X  30      62.416  87.693  41.642  0.00  0.00            
ATOM    474  HD2 PRO X  30      63.426  87.928  41.978  0.00  0.00            
ATOM    475  HD3 PRO X  30      62.050  88.352  40.855  0.00  0.00            
ATOM    476  CG  PRO X  30      62.321  86.221  41.193  0.00  0.00            
ATOM    477  HG2 PRO X  30      63.122  85.620  41.622  0.00  0.00            
ATOM    478  HG3 PRO X  30      62.240  86.060  40.118  0.00  0.00            
ATOM    479  CB  PRO X  30      61.059  85.681  41.878  0.00  0.00            
ATOM    480  HB2 PRO X  30      61.067  84.647  42.222  0.00  0.00            
ATOM    481  HB3 PRO X  30      60.157  85.811  41.280  0.00  0.00            
ATOM    482  CA  PRO X  30      60.852  86.621  43.098  0.00  0.00            
ATOM    483  HA  PRO X  30      59.780  86.735  43.260  0.00  0.00            
ATOM    484  C   PRO X  30      61.486  86.066  44.423  0.00  0.00            
ATOM    485  O   PRO X  30      62.610  86.393  44.892  0.00  0.00            
ATOM    486  N   PRO X  31      60.763  85.194  45.109  0.00  0.00            
ATOM    487  CD  PRO X  31      59.632  84.468  44.698  0.00  0.00            
ATOM    488  HD2 PRO X  31      59.719  84.019  43.709  0.00  0.00            
ATOM    489  HD3 PRO X  31      58.785  85.154  44.683  0.00  0.00            
ATOM    490  CG  PRO X  31      59.399  83.299  45.715  0.00  0.00            
ATOM    491  HG2 PRO X  31      59.877  82.410  45.303  0.00  0.00            
ATOM    492  HG3 PRO X  31      58.370  83.018  45.939  0.00  0.00            
ATOM    493  CB  PRO X  31      60.064  83.788  47.007  0.00  0.00            
ATOM    494  HB2 PRO X  31      60.404  82.918  47.569  0.00  0.00            
ATOM    495  HB3 PRO X  31      59.304  84.422  47.464  0.00  0.00            
ATOM    496  CA  PRO X  31      61.178  84.662  46.434  0.00  0.00            
ATOM    497  HA  PRO X  31      61.363  85.472  47.139  0.00  0.00            
ATOM    498  C   PRO X  31      62.516  83.775  46.468  0.00  0.00            
ATOM    499  O   PRO X  31      63.179  83.689  47.472  0.00  0.00            
ATOM    500  N   GLY X  32      62.997  83.304  45.286  0.00  0.00            
ATOM    501  H   GLY X  32      62.584  83.704  44.455  0.00  0.00            
ATOM    502  CA  GLY X  32      64.302  82.706  45.144  0.00  0.00            
ATOM    503  HA2 GLY X  32      64.986  83.225  45.816  0.00  0.00            
ATOM    504  HA3 GLY X  32      64.115  81.693  45.499  0.00  0.00            
ATOM    505  C   GLY X  32      64.713  82.632  43.650  0.00  0.00            
ATOM    506  O   GLY X  32      64.114  83.372  42.869  0.00  0.00            
ATOM    507  N   PRO X  33      65.762  81.873  43.378  0.00  0.00            
ATOM    508  CD  PRO X  33      66.556  81.045  44.265  0.00  0.00            
ATOM    509  HD2 PRO X  33      66.008  80.121  44.447  0.00  0.00            
ATOM    510  HD3 PRO X  33      66.709  81.603  45.189  0.00  0.00            
ATOM    511  CG  PRO X  33      67.870  80.851  43.452  0.00  0.00            
ATOM    512  HG2 PRO X  33      67.976  79.857  43.018  0.00  0.00            
ATOM    513  HG3 PRO X  33      68.762  81.217  43.961  0.00  0.00            
ATOM    514  CB  PRO X  33      67.761  81.760  42.182  0.00  0.00            
ATOM    515  HB2 PRO X  33      68.389  81.426  41.355  0.00  0.00            
ATOM    516  HB3 PRO X  33      67.960  82.797  42.452  0.00  0.00            
ATOM    517  CA  PRO X  33      66.269  81.621  41.971  0.00  0.00            
ATOM    518  HA  PRO X  33      65.871  82.393  41.313  0.00  0.00            
ATOM    519  C   PRO X  33      65.880  80.272  41.282  0.00  0.00            
ATOM    520  O   PRO X  33      65.430  79.359  41.992  0.00  0.00            
ATOM    521  N   THR X  34      66.059  80.090  39.999  0.00  0.00            
ATOM    522  H   THR X  34      66.401  80.814  39.383  0.00  0.00            
ATOM    523  CA  THR X  34      65.658  78.949  39.229  0.00  0.00            
ATOM    524  HA  THR X  34      64.570  78.984  39.272  0.00  0.00            
ATOM    525  CB  THR X  34      66.104  79.211  37.724  0.00  0.00            
ATOM    526  HB  THR X  34      67.175  79.414  37.741  0.00  0.00            
ATOM    527  CG2 THR X  34      65.793  78.053  36.759  0.00  0.00            
ATOM    528 HG21 THR X  34      66.424  78.179  35.880  0.00  0.00            
ATOM    529 HG22 THR X  34      64.747  77.942  36.475  0.00  0.00            
ATOM    530 HG23 THR X  34      66.147  77.140  37.239  0.00  0.00            
ATOM    531  OG1 THR X  34      65.585  80.338  37.073  0.00  0.00            
ATOM    532  HG1 THR X  34      66.111  81.067  37.412  0.00  0.00            
ATOM    533  C   THR X  34      66.315  77.686  39.865  0.00  0.00            
ATOM    534  O   THR X  34      67.485  77.688  40.210  0.00  0.00            
ATOM    535  N   PRO X  35      65.584  76.534  39.921  0.00  0.00            
ATOM    536  CD  PRO X  35      64.219  76.419  39.364  0.00  0.00            
ATOM    537  HD2 PRO X  35      64.161  76.411  38.276  0.00  0.00            
ATOM    538  HD3 PRO X  35      63.652  77.220  39.838  0.00  0.00            
ATOM    539  CG  PRO X  35      63.666  75.039  39.747  0.00  0.00            
ATOM    540  HG2 PRO X  35      63.824  74.359  38.910  0.00  0.00            
ATOM    541  HG3 PRO X  35      62.609  75.067  40.009  0.00  0.00            
ATOM    542  CB  PRO X  35      64.493  74.783  40.996  0.00  0.00            
ATOM    543  HB2 PRO X  35      64.478  73.731  41.283  0.00  0.00            
ATOM    544  HB3 PRO X  35      64.113  75.312  41.870  0.00  0.00            
ATOM    545  CA  PRO X  35      65.885  75.311  40.677  0.00  0.00            
ATOM    546  HA  PRO X  35      66.236  75.533  41.685  0.00  0.00            
ATOM    547  C   PRO X  35      66.975  74.343  40.025  0.00  0.00            
ATOM    548  O   PRO X  35      67.153  73.220  40.428  0.00  0.00            
ATOM    549  N   LEU X  36      67.632  74.898  38.955  0.00  0.00            
ATOM    550  H   LEU X  36      67.535  75.884  38.759  0.00  0.00            
ATOM    551  CA  LEU X  36      68.761  74.260  38.257  0.00  0.00            
ATOM    552  HA  LEU X  36      68.619  73.180  38.297  0.00  0.00            
ATOM    553  CB  LEU X  36      68.755  74.728  36.758  0.00  0.00            
ATOM    554  HB2 LEU X  36      67.902  74.301  36.229  0.00  0.00            
ATOM    555  HB3 LEU X  36      68.644  75.812  36.765  0.00  0.00            
ATOM    556  CG  LEU X  36      70.010  74.379  35.864  0.00  0.00            
ATOM    557  HG  LEU X  36      70.809  75.041  36.198  0.00  0.00            
ATOM    558  CD1 LEU X  36      70.483  72.858  35.935  0.00  0.00            
ATOM    559 HD11 LEU X  36      69.811  72.197  35.388  0.00  0.00            
ATOM    560 HD12 LEU X  36      70.330  72.469  36.942  0.00  0.00            
ATOM    561 HD13 LEU X  36      71.500  72.772  35.554  0.00  0.00            
ATOM    562  CD2 LEU X  36      69.697  74.682  34.427  0.00  0.00            
ATOM    563 HD21 LEU X  36      68.908  74.087  33.967  0.00  0.00            
ATOM    564 HD22 LEU X  36      69.270  75.684  34.465  0.00  0.00            
ATOM    565 HD23 LEU X  36      70.562  74.757  33.768  0.00  0.00            
ATOM    566  C   LEU X  36      70.150  74.447  38.862  0.00  0.00            
ATOM    567  O   LEU X  36      70.763  75.475  38.687  0.00  0.00            
ATOM    568  N   PRO X  37      70.747  73.495  39.620  0.00  0.00            
ATOM    569  CD  PRO X  37      70.131  72.320  40.131  0.00  0.00            
ATOM    570  HD2 PRO X  37      69.781  71.725  39.287  0.00  0.00            
ATOM    571  HD3 PRO X  37      69.441  72.740  40.863  0.00  0.00            
ATOM    572  CG  PRO X  37      71.089  71.555  40.960  0.00  0.00            
ATOM    573  HG2 PRO X  37      71.646  70.900  40.289  0.00  0.00            
ATOM    574  HG3 PRO X  37      70.678  70.976  41.786  0.00  0.00            
ATOM    575  CB  PRO X  37      72.043  72.653  41.373  0.00  0.00            
ATOM    576  HB2 PRO X  37      72.991  72.137  41.525  0.00  0.00            
ATOM    577  HB3 PRO X  37      71.618  72.977  42.324  0.00  0.00            
ATOM    578  CA  PRO X  37      72.047  73.667  40.309  0.00  0.00            
ATOM    579  HA  PRO X  37      72.079  74.646  40.788  0.00  0.00            
ATOM    580  C   PRO X  37      73.167  73.527  39.321  0.00  0.00            
ATOM    581  O   PRO X  37      73.519  72.416  39.004  0.00  0.00            
ATOM    582  N   VAL X  38      73.760  74.667  39.017  0.00  0.00            
ATOM    583  H   VAL X  38      73.443  75.542  39.410  0.00  0.00            
ATOM    584  CA  VAL X  38      75.023  74.794  38.234  0.00  0.00            
ATOM    585  HA  VAL X  38      75.134  73.901  37.619  0.00  0.00            
ATOM    586  CB  VAL X  38      75.046  76.098  37.251  0.00  0.00            
ATOM    587  HB  VAL X  38      76.048  76.359  36.911  0.00  0.00            
ATOM    588  CG1 VAL X  38      74.336  75.802  35.948  0.00  0.00            
ATOM    589 HG11 VAL X  38      74.959  75.113  35.378  0.00  0.00            
ATOM    590 HG12 VAL X  38      73.399  75.268  36.105  0.00  0.00            
ATOM    591 HG13 VAL X  38      74.256  76.700  35.334  0.00  0.00            
ATOM    592  CG2 VAL X  38      74.478  77.282  38.063  0.00  0.00            
ATOM    593 HG21 VAL X  38      73.478  77.026  38.416  0.00  0.00            
ATOM    594 HG22 VAL X  38      74.434  78.137  37.389  0.00  0.00            
ATOM    595 HG23 VAL X  38      75.103  77.440  38.942  0.00  0.00            
ATOM    596  C   VAL X  38      76.335  74.797  39.067  0.00  0.00            
ATOM    597  O   VAL X  38      77.334  74.288  38.558  0.00  0.00            
ATOM    598  N   ILE X  39      76.222  75.311  40.292  0.00  0.00            
ATOM    599  H   ILE X  39      75.299  75.638  40.540  0.00  0.00            
ATOM    600  CA  ILE X  39      77.185  75.201  41.375  0.00  0.00            
ATOM    601  HA  ILE X  39      78.007  74.551  41.077  0.00  0.00            
ATOM    602  CB  ILE X  39      77.840  76.537  41.587  0.00  0.00            
ATOM    603  HB  ILE X  39      78.534  76.336  42.403  0.00  0.00            
ATOM    604  CG2 ILE X  39      78.798  76.822  40.440  0.00  0.00            
ATOM    605 HG21 ILE X  39      79.476  75.997  40.226  0.00  0.00            
ATOM    606 HG22 ILE X  39      79.571  77.530  40.737  0.00  0.00            
ATOM    607 HG23 ILE X  39      78.298  77.079  39.506  0.00  0.00            
ATOM    608  CG1 ILE X  39      76.831  77.687  41.951  0.00  0.00            
ATOM    609 HG12 ILE X  39      76.181  78.005  41.136  0.00  0.00            
ATOM    610 HG13 ILE X  39      76.177  77.370  42.764  0.00  0.00            
ATOM    611  CD1 ILE X  39      77.537  78.940  42.379  0.00  0.00            
ATOM    612 HD11 ILE X  39      76.825  79.692  42.720  0.00  0.00            
ATOM    613 HD12 ILE X  39      78.267  79.255  41.633  0.00  0.00            
ATOM    614 HD13 ILE X  39      78.145  78.582  43.209  0.00  0.00            
ATOM    615  C   ILE X  39      76.657  74.519  42.652  0.00  0.00            
ATOM    616  O   ILE X  39      77.166  74.685  43.773  0.00  0.00            
ATOM    617  N   GLY X  40      75.795  73.533  42.483  0.00  0.00            
ATOM    618  H   GLY X  40      75.620  73.245  41.531  0.00  0.00            
ATOM    619  CA  GLY X  40      75.083  72.813  43.552  0.00  0.00            
ATOM    620  HA2 GLY X  40      74.772  71.829  43.201  0.00  0.00            
ATOM    621  HA3 GLY X  40      75.732  72.717  44.423  0.00  0.00            
ATOM    622  C   GLY X  40      73.851  73.625  44.064  0.00  0.00            
ATOM    623  O   GLY X  40      73.508  74.744  43.650  0.00  0.00            
ATOM    624  N   ASN X  41      73.184  72.930  44.975  0.00  0.00            
ATOM    625  H   ASN X  41      73.747  72.200  45.387  0.00  0.00            
ATOM    626  CA  ASN X  41      71.954  73.438  45.651  0.00  0.00            
ATOM    627  HA  ASN X  41      71.220  73.726  44.899  0.00  0.00            
ATOM    628  CB  ASN X  41      71.154  72.360  46.358  0.00  0.00            
ATOM    629  HB2 ASN X  41      71.331  72.322  47.433  0.00  0.00            
ATOM    630  HB3 ASN X  41      70.107  72.664  46.340  0.00  0.00            
ATOM    631  CG  ASN X  41      71.161  71.054  45.708  0.00  0.00            
ATOM    632  OD1 ASN X  41      71.890  70.133  46.013  0.00  0.00            
ATOM    633  ND2 ASN X  41      70.459  70.947  44.611  0.00  0.00            
ATOM    634 HD21 ASN X  41      69.898  71.754  44.382  0.00  0.00            
ATOM    635 HD22 ASN X  41      70.551  70.138  44.013  0.00  0.00            
ATOM    636  C   ASN X  41      72.269  74.611  46.586  0.00  0.00            
ATOM    637  O   ASN X  41      71.375  75.375  46.843  0.00  0.00            
ATOM    638  N   ILE X  42      73.500  74.914  47.048  0.00  0.00            
ATOM    639  H   ILE X  42      74.230  74.282  46.750  0.00  0.00            
ATOM    640  CA  ILE X  42      73.862  75.927  48.017  0.00  0.00            
ATOM    641  HA  ILE X  42      73.166  75.687  48.821  0.00  0.00            
ATOM    642  CB  ILE X  42      75.327  75.615  48.481  0.00  0.00            
ATOM    643  HB  ILE X  42      75.445  74.544  48.643  0.00  0.00            
ATOM    644  CG2 ILE X  42      76.449  76.008  47.501  0.00  0.00            
ATOM    645 HG21 ILE X  42      76.507  75.417  46.587  0.00  0.00            
ATOM    646 HG22 ILE X  42      77.418  75.855  47.977  0.00  0.00            
ATOM    647 HG23 ILE X  42      76.354  77.045  47.181  0.00  0.00            
ATOM    648  CG1 ILE X  42      75.484  76.329  49.879  0.00  0.00            
ATOM    649 HG12 ILE X  42      75.736  77.386  49.795  0.00  0.00            
ATOM    650 HG13 ILE X  42      74.547  76.235  50.430  0.00  0.00            
ATOM    651  CD1 ILE X  42      76.618  75.817  50.812  0.00  0.00            
ATOM    652 HD11 ILE X  42      76.622  74.728  50.754  0.00  0.00            
ATOM    653 HD12 ILE X  42      76.646  76.257  51.809  0.00  0.00            
ATOM    654 HD13 ILE X  42      77.578  76.107  50.384  0.00  0.00            
ATOM    655  C   ILE X  42      73.674  77.353  47.567  0.00  0.00            
ATOM    656  O   ILE X  42      73.441  78.231  48.440  0.00  0.00            
ATOM    657  N   LEU X  43      73.637  77.655  46.248  0.00  0.00            
ATOM    658  H   LEU X  43      73.896  76.985  45.538  0.00  0.00            
ATOM    659  CA  LEU X  43      73.273  78.958  45.725  0.00  0.00            
ATOM    660  HA  LEU X  43      73.023  79.605  46.565  0.00  0.00            
ATOM    661  CB  LEU X  43      74.374  79.523  44.814  0.00  0.00            
ATOM    662  HB2 LEU X  43      75.324  79.156  45.203  0.00  0.00            
ATOM    663  HB3 LEU X  43      74.234  79.136  43.805  0.00  0.00            
ATOM    664  CG  LEU X  43      74.372  81.106  44.881  0.00  0.00            
ATOM    665  HG  LEU X  43      73.416  81.539  45.173  0.00  0.00            
ATOM    666  CD1 LEU X  43      75.493  81.449  45.909  0.00  0.00            
ATOM    667 HD11 LEU X  43      75.481  82.528  46.065  0.00  0.00            
ATOM    668 HD12 LEU X  43      76.407  81.070  45.451  0.00  0.00            
ATOM    669 HD13 LEU X  43      75.294  80.919  46.841  0.00  0.00            
ATOM    670  CD2 LEU X  43      74.708  81.747  43.616  0.00  0.00            
ATOM    671 HD21 LEU X  43      74.675  82.805  43.878  0.00  0.00            
ATOM    672 HD22 LEU X  43      75.724  81.544  43.276  0.00  0.00            
ATOM    673 HD23 LEU X  43      74.017  81.370  42.862  0.00  0.00            
ATOM    674  C   LEU X  43      71.922  78.849  44.972  0.00  0.00            
ATOM    675  O   LEU X  43      71.617  79.704  44.049  0.00  0.00            
ATOM    676  N   GLN X  44      71.045  77.907  45.376  0.00  0.00            
ATOM    677  H   GLN X  44      71.464  77.274  46.043  0.00  0.00            
ATOM    678  CA  GLN X  44      69.825  77.598  44.709  0.00  0.00            
ATOM    679  HA  GLN X  44      69.606  78.518  44.168  0.00  0.00            
ATOM    680  CB  GLN X  44      70.242  76.492  43.756  0.00  0.00            
ATOM    681  HB2 GLN X  44      70.913  76.971  43.043  0.00  0.00            
ATOM    682  HB3 GLN X  44      70.796  75.752  44.334  0.00  0.00            
ATOM    683  CG  GLN X  44      69.135  75.882  42.906  0.00  0.00            
ATOM    684  HG2 GLN X  44      68.459  76.700  42.658  0.00  0.00            
ATOM    685  HG3 GLN X  44      69.635  75.490  42.020  0.00  0.00            
ATOM    686  CD  GLN X  44      68.444  74.644  43.514  0.00  0.00            
ATOM    687  OE1 GLN X  44      69.122  73.635  43.778  0.00  0.00            
ATOM    688  NE2 GLN X  44      67.167  74.819  43.774  0.00  0.00            
ATOM    689 HE21 GLN X  44      66.656  74.201  44.389  0.00  0.00            
ATOM    690 HE22 GLN X  44      66.810  75.754  43.643  0.00  0.00            
ATOM    691  C   GLN X  44      68.602  77.397  45.625  0.00  0.00            
ATOM    692  O   GLN X  44      67.630  78.082  45.492  0.00  0.00            
ATOM    693  N   ILE X  45      68.705  76.548  46.684  0.00  0.00            
ATOM    694  H   ILE X  45      69.622  76.125  46.686  0.00  0.00            
ATOM    695  CA  ILE X  45      67.722  75.997  47.647  0.00  0.00            
ATOM    696  HA  ILE X  45      66.932  75.430  47.154  0.00  0.00            
ATOM    697  CB  ILE X  45      68.325  74.953  48.532  0.00  0.00            
ATOM    698  HB  ILE X  45      68.898  74.274  47.900  0.00  0.00            
ATOM    699  CG2 ILE X  45      69.385  75.613  49.367  0.00  0.00            
ATOM    700 HG21 ILE X  45      70.090  74.836  49.662  0.00  0.00            
ATOM    701 HG22 ILE X  45      68.879  76.107  50.197  0.00  0.00            
ATOM    702 HG23 ILE X  45      69.950  76.402  48.871  0.00  0.00            
ATOM    703  CG1 ILE X  45      67.280  74.058  49.321  0.00  0.00            
ATOM    704 HG12 ILE X  45      66.992  74.709  50.147  0.00  0.00            
ATOM    705 HG13 ILE X  45      66.442  73.748  48.697  0.00  0.00            
ATOM    706  CD1 ILE X  45      68.000  72.780  49.949  0.00  0.00            
ATOM    707 HD11 ILE X  45      68.373  72.172  49.124  0.00  0.00            
ATOM    708 HD12 ILE X  45      67.214  72.235  50.472  0.00  0.00            
ATOM    709 HD13 ILE X  45      68.799  73.034  50.646  0.00  0.00            
ATOM    710  C   ILE X  45      67.028  77.058  48.571  0.00  0.00            
ATOM    711  O   ILE X  45      65.987  76.879  49.175  0.00  0.00            
ATOM    712  N   GLY X  46      67.588  78.219  48.636  0.00  0.00            
ATOM    713  H   GLY X  46      68.413  78.295  48.059  0.00  0.00            
ATOM    714  CA  GLY X  46      67.287  79.315  49.637  0.00  0.00            
ATOM    715  HA2 GLY X  46      67.639  80.278  49.265  0.00  0.00            
ATOM    716  HA3 GLY X  46      66.206  79.433  49.714  0.00  0.00            
ATOM    717  C   GLY X  46      67.929  79.186  51.024  0.00  0.00            
ATOM    718  O   GLY X  46      67.203  79.034  52.039  0.00  0.00            
ATOM    719  N   ILE X  47      69.264  79.160  51.097  0.00  0.00            
ATOM    720  H   ILE X  47      69.716  79.079  50.197  0.00  0.00            
ATOM    721  CA  ILE X  47      70.081  78.851  52.287  0.00  0.00            
ATOM    722  HA  ILE X  47      69.746  77.876  52.640  0.00  0.00            
ATOM    723  CB  ILE X  47      71.576  78.829  51.842  0.00  0.00            
ATOM    724  HB  ILE X  47      71.580  78.039  51.090  0.00  0.00            
ATOM    725  CG2 ILE X  47      72.202  80.196  51.297  0.00  0.00            
ATOM    726 HG21 ILE X  47      71.591  80.638  50.509  0.00  0.00            
ATOM    727 HG22 ILE X  47      73.138  79.890  50.830  0.00  0.00            
ATOM    728 HG23 ILE X  47      72.260  80.923  52.106  0.00  0.00            
ATOM    729  CG1 ILE X  47      72.609  78.229  52.834  0.00  0.00            
ATOM    730 HG12 ILE X  47      73.523  77.909  52.333  0.00  0.00            
ATOM    731 HG13 ILE X  47      72.825  78.957  53.615  0.00  0.00            
ATOM    732  CD1 ILE X  47      72.218  76.898  53.513  0.00  0.00            
ATOM    733 HD11 ILE X  47      71.629  77.157  54.394  0.00  0.00            
ATOM    734 HD12 ILE X  47      73.164  76.520  53.902  0.00  0.00            
ATOM    735 HD13 ILE X  47      71.685  76.219  52.847  0.00  0.00            
ATOM    736  C   ILE X  47      69.760  79.898  53.402  0.00  0.00            
ATOM    737  O   ILE X  47      69.720  79.578  54.572  0.00  0.00            
ATOM    738  N   LYS X  48      69.438  81.141  53.014  0.00  0.00            
ATOM    739  H   LYS X  48      69.622  81.379  52.050  0.00  0.00            
ATOM    740  CA  LYS X  48      68.981  82.261  53.937  0.00  0.00            
ATOM    741  HA  LYS X  48      69.627  82.334  54.812  0.00  0.00            
ATOM    742  CB  LYS X  48      69.106  83.593  53.208  0.00  0.00            
ATOM    743  HB2 LYS X  48      68.800  83.561  52.163  0.00  0.00            
ATOM    744  HB3 LYS X  48      68.506  84.379  53.667  0.00  0.00            
ATOM    745  CG  LYS X  48      70.576  83.978  53.271  0.00  0.00            
ATOM    746  HG2 LYS X  48      70.940  84.031  54.297  0.00  0.00            
ATOM    747  HG3 LYS X  48      71.195  83.328  52.652  0.00  0.00            
ATOM    748  CD  LYS X  48      70.678  85.388  52.710  0.00  0.00            
ATOM    749  HD2 LYS X  48      70.483  85.256  51.646  0.00  0.00            
ATOM    750  HD3 LYS X  48      69.912  86.052  53.110  0.00  0.00            
ATOM    751  CE  LYS X  48      72.093  85.955  52.968  0.00  0.00            
ATOM    752  HE2 LYS X  48      72.353  85.722  54.000  0.00  0.00            
ATOM    753  HE3 LYS X  48      72.728  85.434  52.251  0.00  0.00            
ATOM    754  NZ  LYS X  48      72.237  87.398  52.758  0.00  0.00            
ATOM    755  HZ1 LYS X  48      73.198  87.672  52.907  0.00  0.00            
ATOM    756  HZ2 LYS X  48      71.766  87.930  53.475  0.00  0.00            
ATOM    757  HZ3 LYS X  48      72.095  87.709  51.807  0.00  0.00            
ATOM    758  C   LYS X  48      67.547  82.144  54.513  0.00  0.00            
ATOM    759  O   LYS X  48      67.045  83.058  55.187  0.00  0.00            
ATOM    760  N   ASP X  49      66.821  81.037  54.292  0.00  0.00            
ATOM    761  H   ASP X  49      67.167  80.289  53.708  0.00  0.00            
ATOM    762  CA  ASP X  49      65.567  80.624  54.979  0.00  0.00            
ATOM    763  HA  ASP X  49      65.626  81.067  55.973  0.00  0.00            
ATOM    764  CB  ASP X  49      64.351  81.340  54.285  0.00  0.00            
ATOM    765  HB2 ASP X  49      64.618  82.360  54.009  0.00  0.00            
ATOM    766  HB3 ASP X  49      64.134  80.874  53.324  0.00  0.00            
ATOM    767  CG  ASP X  49      63.078  81.243  55.094  0.00  0.00            
ATOM    768  OD1 ASP X  49      63.148  81.534  56.299  0.00  0.00            
ATOM    769  OD2 ASP X  49      62.123  80.866  54.427  0.00  0.00            
ATOM    770  C   ASP X  49      65.488  79.098  55.138  0.00  0.00            
ATOM    771  O   ASP X  49      64.375  78.470  55.044  0.00  0.00            
ATOM    772  N   ILE X  50      66.649  78.526  55.419  0.00  0.00            
ATOM    773  H   ILE X  50      67.513  79.031  55.558  0.00  0.00            
ATOM    774  CA  ILE X  50      66.752  76.999  55.388  0.00  0.00            
ATOM    775  HA  ILE X  50      66.163  76.738  54.509  0.00  0.00            
ATOM    776  CB  ILE X  50      68.212  76.611  55.202  0.00  0.00            
ATOM    777  HB  ILE X  50      68.714  77.148  54.396  0.00  0.00            
ATOM    778  CG2 ILE X  50      69.011  76.974  56.466  0.00  0.00            
ATOM    779 HG21 ILE X  50      70.078  77.007  56.248  0.00  0.00            
ATOM    780 HG22 ILE X  50      68.839  76.126  57.130  0.00  0.00            
ATOM    781 HG23 ILE X  50      68.700  77.929  56.888  0.00  0.00            
ATOM    782  CG1 ILE X  50      68.501  75.088  54.972  0.00  0.00            
ATOM    783 HG12 ILE X  50      69.583  75.076  54.844  0.00  0.00            
ATOM    784 HG13 ILE X  50      68.262  74.499  55.857  0.00  0.00            
ATOM    785  CD1 ILE X  50      67.759  74.434  53.838  0.00  0.00            
ATOM    786 HD11 ILE X  50      68.027  73.383  53.730  0.00  0.00            
ATOM    787 HD12 ILE X  50      67.977  74.926  52.890  0.00  0.00            
ATOM    788 HD13 ILE X  50      66.693  74.362  54.052  0.00  0.00            
ATOM    789  C   ILE X  50      66.059  76.217  56.588  0.00  0.00            
ATOM    790  O   ILE X  50      65.457  75.130  56.460  0.00  0.00            
ATOM    791  N   SER X  51      66.126  76.852  57.747  0.00  0.00            
ATOM    792  H   SER X  51      66.617  77.735  57.761  0.00  0.00            
ATOM    793  CA  SER X  51      65.773  76.181  59.013  0.00  0.00            
ATOM    794  HA  SER X  51      66.288  75.231  59.159  0.00  0.00            
ATOM    795  CB  SER X  51      66.127  77.062  60.256  0.00  0.00            
ATOM    796  HB2 SER X  51      65.656  78.039  60.147  0.00  0.00            
ATOM    797  HB3 SER X  51      65.984  76.596  61.231  0.00  0.00            
ATOM    798  OG  SER X  51      67.554  77.137  60.283  0.00  0.00            
ATOM    799  HG  SER X  51      67.761  77.564  61.118  0.00  0.00            
ATOM    800  C   SER X  51      64.297  75.894  59.009  0.00  0.00            
ATOM    801  O   SER X  51      63.896  74.824  59.490  0.00  0.00            
ATOM    802  N   LYS X  52      63.532  76.747  58.361  0.00  0.00            
ATOM    803  H   LYS X  52      64.020  77.608  58.157  0.00  0.00            
ATOM    804  CA  LYS X  52      62.039  76.615  58.296  0.00  0.00            
ATOM    805  HA  LYS X  52      61.828  76.285  59.313  0.00  0.00            
ATOM    806  CB  LYS X  52      61.381  78.002  58.198  0.00  0.00            
ATOM    807  HB2 LYS X  52      61.599  78.451  59.167  0.00  0.00            
ATOM    808  HB3 LYS X  52      61.948  78.481  57.400  0.00  0.00            
ATOM    809  CG  LYS X  52      59.856  78.018  57.938  0.00  0.00            
ATOM    810  HG2 LYS X  52      59.499  77.717  56.953  0.00  0.00            
ATOM    811  HG3 LYS X  52      59.335  77.441  58.702  0.00  0.00            
ATOM    812  CD  LYS X  52      59.409  79.453  57.986  0.00  0.00            
ATOM    813  HD2 LYS X  52      58.320  79.448  57.929  0.00  0.00            
ATOM    814  HD3 LYS X  52      59.686  80.023  58.873  0.00  0.00            
ATOM    815  CE  LYS X  52      59.840  80.229  56.718  0.00  0.00            
ATOM    816  HE2 LYS X  52      60.917  80.395  56.763  0.00  0.00            
ATOM    817  HE3 LYS X  52      59.601  79.631  55.838  0.00  0.00            
ATOM    818  NZ  LYS X  52      59.172  81.582  56.805  0.00  0.00            
ATOM    819  HZ1 LYS X  52      59.116  81.950  57.744  0.00  0.00            
ATOM    820  HZ2 LYS X  52      58.214  81.552  56.487  0.00  0.00            
ATOM    821  HZ3 LYS X  52      59.699  82.194  56.198  0.00  0.00            
ATOM    822  C   LYS X  52      61.600  75.542  57.282  0.00  0.00            
ATOM    823  O   LYS X  52      60.549  74.942  57.387  0.00  0.00            
ATOM    824  N   SER X  53      62.435  75.195  56.263  0.00  0.00            
ATOM    825  H   SER X  53      63.361  75.593  56.319  0.00  0.00            
ATOM    826  CA  SER X  53      62.063  74.184  55.267  0.00  0.00            
ATOM    827  HA  SER X  53      60.979  74.105  55.341  0.00  0.00            
ATOM    828  CB  SER X  53      62.429  74.644  53.854  0.00  0.00            
ATOM    829  HB2 SER X  53      63.466  74.970  53.768  0.00  0.00            
ATOM    830  HB3 SER X  53      62.401  73.752  53.229  0.00  0.00            
ATOM    831  OG  SER X  53      61.621  75.690  53.393  0.00  0.00            
ATOM    832  HG  SER X  53      61.418  76.340  54.069  0.00  0.00            
ATOM    833  C   SER X  53      62.615  72.774  55.537  0.00  0.00            
ATOM    834  O   SER X  53      62.195  71.826  54.834  0.00  0.00            
ATOM    835  N   LEU X  54      63.534  72.559  56.528  0.00  0.00            
ATOM    836  H   LEU X  54      63.763  73.243  57.235  0.00  0.00            
ATOM    837  CA  LEU X  54      64.327  71.360  56.627  0.00  0.00            
ATOM    838  HA  LEU X  54      64.840  71.163  55.686  0.00  0.00            
ATOM    839  CB  LEU X  54      65.492  71.698  57.661  0.00  0.00            
ATOM    840  HB2 LEU X  54      65.180  72.512  58.316  0.00  0.00            
ATOM    841  HB3 LEU X  54      65.613  70.801  58.268  0.00  0.00            
ATOM    842  CG  LEU X  54      66.799  72.197  57.009  0.00  0.00            
ATOM    843  HG  LEU X  54      66.586  73.064  56.383  0.00  0.00            
ATOM    844  CD1 LEU X  54      67.834  72.560  58.068  0.00  0.00            
ATOM    845 HD11 LEU X  54      68.029  71.684  58.687  0.00  0.00            
ATOM    846 HD12 LEU X  54      67.549  73.386  58.719  0.00  0.00            
ATOM    847 HD13 LEU X  54      68.759  72.837  57.561  0.00  0.00            
ATOM    848  CD2 LEU X  54      67.463  71.221  56.007  0.00  0.00            
ATOM    849 HD21 LEU X  54      68.415  71.619  55.654  0.00  0.00            
ATOM    850 HD22 LEU X  54      67.810  70.327  56.524  0.00  0.00            
ATOM    851 HD23 LEU X  54      66.746  70.857  55.271  0.00  0.00            
ATOM    852  C   LEU X  54      63.595  70.048  56.896  0.00  0.00            
ATOM    853  O   LEU X  54      63.774  69.075  56.156  0.00  0.00            
ATOM    854  N   THR X  55      62.617  70.000  57.857  0.00  0.00            
ATOM    855  H   THR X  55      62.611  70.750  58.533  0.00  0.00            
ATOM    856  CA  THR X  55      61.804  68.816  58.068  0.00  0.00            
ATOM    857  HA  THR X  55      62.543  68.034  58.240  0.00  0.00            
ATOM    858  CB  THR X  55      60.837  68.995  59.262  0.00  0.00            
ATOM    859  HB  THR X  55      59.952  69.521  58.905  0.00  0.00            
ATOM    860  CG2 THR X  55      60.423  67.655  59.829  0.00  0.00            
ATOM    861 HG21 THR X  55      59.855  67.787  60.750  0.00  0.00            
ATOM    862 HG22 THR X  55      61.307  67.027  59.932  0.00  0.00            
ATOM    863 HG23 THR X  55      59.728  67.090  59.208  0.00  0.00            
ATOM    864  OG1 THR X  55      61.319  69.787  60.327  0.00  0.00            
ATOM    865  HG1 THR X  55      62.247  69.559  60.417  0.00  0.00            
ATOM    866  C   THR X  55      60.993  68.531  56.813  0.00  0.00            
ATOM    867  O   THR X  55      60.744  67.395  56.419  0.00  0.00            
ATOM    868  N   ASN X  56      60.443  69.482  56.081  0.00  0.00            
ATOM    869  H   ASN X  56      60.669  70.440  56.308  0.00  0.00            
ATOM    870  CA  ASN X  56      59.664  69.243  54.787  0.00  0.00            
ATOM    871  HA  ASN X  56      58.882  68.510  54.985  0.00  0.00            
ATOM    872  CB  ASN X  56      59.039  70.626  54.449  0.00  0.00            
ATOM    873  HB2 ASN X  56      58.344  70.851  55.258  0.00  0.00            
ATOM    874  HB3 ASN X  56      59.804  71.381  54.267  0.00  0.00            
ATOM    875  CG  ASN X  56      58.273  70.569  53.157  0.00  0.00            
ATOM    876  OD1 ASN X  56      58.837  71.229  52.239  0.00  0.00            
ATOM    877  ND2 ASN X  56      57.109  69.984  53.073  0.00  0.00            
ATOM    878 HD21 ASN X  56      56.669  69.480  53.829  0.00  0.00            
ATOM    879 HD22 ASN X  56      56.565  70.078  52.227  0.00  0.00            
ATOM    880  C   ASN X  56      60.547  68.802  53.630  0.00  0.00            
ATOM    881  O   ASN X  56      60.237  67.958  52.784  0.00  0.00            
ATOM    882  N   LEU X  57      61.729  69.399  53.554  0.00  0.00            
ATOM    883  H   LEU X  57      62.035  69.956  54.339  0.00  0.00            
ATOM    884  CA  LEU X  57      62.862  68.933  52.629  0.00  0.00            
ATOM    885  HA  LEU X  57      62.440  68.905  51.625  0.00  0.00            
ATOM    886  CB  LEU X  57      64.169  69.809  52.644  0.00  0.00            
ATOM    887  HB2 LEU X  57      64.482  69.837  53.687  0.00  0.00            
ATOM    888  HB3 LEU X  57      64.967  69.432  52.004  0.00  0.00            
ATOM    889  CG  LEU X  57      63.888  71.200  52.135  0.00  0.00            
ATOM    890  HG  LEU X  57      62.970  71.651  52.512  0.00  0.00            
ATOM    891  CD1 LEU X  57      64.929  72.312  52.532  0.00  0.00            
ATOM    892 HD11 LEU X  57      64.715  73.152  51.871  0.00  0.00            
ATOM    893 HD12 LEU X  57      65.958  71.987  52.376  0.00  0.00            
ATOM    894 HD13 LEU X  57      64.721  72.403  53.598  0.00  0.00            
ATOM    895  CD2 LEU X  57      63.924  71.257  50.538  0.00  0.00            
ATOM    896 HD21 LEU X  57      63.765  72.290  50.228  0.00  0.00            
ATOM    897 HD22 LEU X  57      64.941  71.006  50.236  0.00  0.00            
ATOM    898 HD23 LEU X  57      63.292  70.489  50.094  0.00  0.00            
ATOM    899  C   LEU X  57      63.151  67.469  52.898  0.00  0.00            
ATOM    900  O   LEU X  57      63.342  66.738  51.932  0.00  0.00            
ATOM    901  N   SER X  58      63.130  66.994  54.174  0.00  0.00            
ATOM    902  H   SER X  58      63.065  67.605  54.976  0.00  0.00            
ATOM    903  CA  SER X  58      63.210  65.552  54.439  0.00  0.00            
ATOM    904  HA  SER X  58      63.881  65.147  53.681  0.00  0.00            
ATOM    905  CB  SER X  58      63.696  65.318  55.907  0.00  0.00            
ATOM    906  HB2 SER X  58      64.579  65.941  56.048  0.00  0.00            
ATOM    907  HB3 SER X  58      62.898  65.685  56.553  0.00  0.00            
ATOM    908  OG  SER X  58      63.905  63.937  56.155  0.00  0.00            
ATOM    909  HG  SER X  58      64.330  63.662  55.339  0.00  0.00            
ATOM    910  C   SER X  58      61.902  64.827  54.175  0.00  0.00            
ATOM    911  O   SER X  58      61.888  63.644  53.870  0.00  0.00            
ATOM    912  N   LYS X  59      60.785  65.473  54.174  0.00  0.00            
ATOM    913  H   LYS X  59      60.832  66.413  54.541  0.00  0.00            
ATOM    914  CA  LYS X  59      59.508  64.828  53.751  0.00  0.00            
ATOM    915  HA  LYS X  59      59.411  63.840  54.200  0.00  0.00            
ATOM    916  CB  LYS X  59      58.298  65.638  54.213  0.00  0.00            
ATOM    917  HB2 LYS X  59      58.418  65.995  55.236  0.00  0.00            
ATOM    918  HB3 LYS X  59      58.210  66.586  53.683  0.00  0.00            
ATOM    919  CG  LYS X  59      56.878  64.995  54.060  0.00  0.00            
ATOM    920  HG2 LYS X  59      56.143  65.752  54.332  0.00  0.00            
ATOM    921  HG3 LYS X  59      56.807  64.675  53.021  0.00  0.00            
ATOM    922  CD  LYS X  59      56.596  63.839  55.022  0.00  0.00            
ATOM    923  HD2 LYS X  59      55.710  63.290  54.702  0.00  0.00            
ATOM    924  HD3 LYS X  59      57.370  63.089  54.859  0.00  0.00            
ATOM    925  CE  LYS X  59      56.489  64.226  56.513  0.00  0.00            
ATOM    926  HE2 LYS X  59      57.356  64.764  56.897  0.00  0.00            
ATOM    927  HE3 LYS X  59      55.652  64.907  56.668  0.00  0.00            
ATOM    928  NZ  LYS X  59      56.259  63.008  57.365  0.00  0.00            
ATOM    929  HZ1 LYS X  59      57.119  62.482  57.298  0.00  0.00            
ATOM    930  HZ2 LYS X  59      55.473  62.454  57.055  0.00  0.00            
ATOM    931  HZ3 LYS X  59      56.124  63.197  58.348  0.00  0.00            
ATOM    932  C   LYS X  59      59.394  64.527  52.233  0.00  0.00            
ATOM    933  O   LYS X  59      58.806  63.514  51.846  0.00  0.00            
ATOM    934  N   VAL X  60      60.106  65.269  51.375  0.00  0.00            
ATOM    935  H   VAL X  60      60.639  66.023  51.785  0.00  0.00            
ATOM    936  CA  VAL X  60      60.271  64.911  49.945  0.00  0.00            
ATOM    937  HA  VAL X  60      59.390  64.339  49.654  0.00  0.00            
ATOM    938  CB  VAL X  60      60.276  66.161  49.130  0.00  0.00            
ATOM    939  HB  VAL X  60      60.954  66.908  49.545  0.00  0.00            
ATOM    940  CG1 VAL X  60      60.639  65.953  47.638  0.00  0.00            
ATOM    941 HG11 VAL X  60      60.486  66.906  47.131  0.00  0.00            
ATOM    942 HG12 VAL X  60      61.675  65.678  47.437  0.00  0.00            
ATOM    943 HG13 VAL X  60      60.030  65.141  47.241  0.00  0.00            
ATOM    944  CG2 VAL X  60      58.898  66.795  49.264  0.00  0.00            
ATOM    945 HG21 VAL X  60      58.042  66.128  49.154  0.00  0.00            
ATOM    946 HG22 VAL X  60      58.879  67.575  48.503  0.00  0.00            
ATOM    947 HG23 VAL X  60      58.823  67.276  50.239  0.00  0.00            
ATOM    948  C   VAL X  60      61.437  63.977  49.839  0.00  0.00            
ATOM    949  O   VAL X  60      61.160  62.849  49.424  0.00  0.00            
ATOM    950  N   TYR X  61      62.699  64.432  49.992  0.00  0.00            
ATOM    951  H   TYR X  61      62.854  65.356  50.368  0.00  0.00            
ATOM    952  CA  TYR X  61      63.871  63.664  49.574  0.00  0.00            
ATOM    953  HA  TYR X  61      63.467  63.263  48.644  0.00  0.00            
ATOM    954  CB  TYR X  61      65.057  64.625  49.371  0.00  0.00            
ATOM    955  HB2 TYR X  61      65.298  65.111  50.316  0.00  0.00            
ATOM    956  HB3 TYR X  61      65.913  63.992  49.138  0.00  0.00            
ATOM    957  CG  TYR X  61      64.882  65.607  48.258  0.00  0.00            
ATOM    958  CD1 TYR X  61      64.957  65.231  46.928  0.00  0.00            
ATOM    959  HD1 TYR X  61      65.137  64.175  46.791  0.00  0.00            
ATOM    960  CE1 TYR X  61      64.856  66.225  45.918  0.00  0.00            
ATOM    961  HE1 TYR X  61      64.765  65.965  44.873  0.00  0.00            
ATOM    962  CZ  TYR X  61      64.776  67.582  46.241  0.00  0.00            
ATOM    963  OH  TYR X  61      64.751  68.541  45.302  0.00  0.00            
ATOM    964  HH  TYR X  61      64.578  69.404  45.685  0.00  0.00            
ATOM    965  CE2 TYR X  61      64.671  67.960  47.580  0.00  0.00            
ATOM    966  HE2 TYR X  61      64.579  69.014  47.798  0.00  0.00            
ATOM    967  CD2 TYR X  61      64.658  66.980  48.594  0.00  0.00            
ATOM    968  HD2 TYR X  61      64.677  67.280  49.631  0.00  0.00            
ATOM    969  C   TYR X  61      64.214  62.402  50.451  0.00  0.00            
ATOM    970  O   TYR X  61      65.015  61.573  50.126  0.00  0.00            
ATOM    971  N   GLY X  62      63.541  62.280  51.630  0.00  0.00            
ATOM    972  H   GLY X  62      62.836  62.961  51.875  0.00  0.00            
ATOM    973  CA  GLY X  62      63.695  61.220  52.614  0.00  0.00            
ATOM    974  HA2 GLY X  62      62.746  60.755  52.881  0.00  0.00            
ATOM    975  HA3 GLY X  62      64.396  60.520  52.160  0.00  0.00            
ATOM    976  C   GLY X  62      64.495  61.535  53.883  0.00  0.00            
ATOM    977  O   GLY X  62      64.916  62.638  54.110  0.00  0.00            
ATOM    978  N   PRO X  63      64.690  60.540  54.814  0.00  0.00            
ATOM    979  CD  PRO X  63      64.078  59.234  54.914  0.00  0.00            
ATOM    980  HD2 PRO X  63      64.743  58.448  54.557  0.00  0.00            
ATOM    981  HD3 PRO X  63      63.105  59.146  54.431  0.00  0.00            
ATOM    982  CG  PRO X  63      63.889  59.071  56.428  0.00  0.00            
ATOM    983  HG2 PRO X  63      63.774  58.014  56.668  0.00  0.00            
ATOM    984  HG3 PRO X  63      62.988  59.630  56.678  0.00  0.00            
ATOM    985  CB  PRO X  63      65.163  59.652  56.972  0.00  0.00            
ATOM    986  HB2 PRO X  63      65.964  58.917  56.891  0.00  0.00            
ATOM    987  HB3 PRO X  63      65.144  59.939  58.023  0.00  0.00            
ATOM    988  CA  PRO X  63      65.345  60.911  56.121  0.00  0.00            
ATOM    989  HA  PRO X  63      64.841  61.719  56.651  0.00  0.00            
ATOM    990  C   PRO X  63      66.787  61.269  56.116  0.00  0.00            
ATOM    991  O   PRO X  63      67.356  61.848  57.041  0.00  0.00            
ATOM    992  N   VAL X  64      67.476  60.878  54.999  0.00  0.00            
ATOM    993  H   VAL X  64      67.010  60.316  54.301  0.00  0.00            
ATOM    994  CA  VAL X  64      68.828  61.181  54.652  0.00  0.00            
ATOM    995  HA  VAL X  64      69.083  61.978  55.351  0.00  0.00            
ATOM    996  CB  VAL X  64      69.905  60.066  54.800  0.00  0.00            
ATOM    997  HB  VAL X  64      69.691  59.232  54.131  0.00  0.00            
ATOM    998  CG1 VAL X  64      71.348  60.482  54.486  0.00  0.00            
ATOM    999 HG11 VAL X  64      72.019  59.660  54.733  0.00  0.00            
ATOM   1000 HG12 VAL X  64      71.500  60.696  53.428  0.00  0.00            
ATOM   1001 HG13 VAL X  64      71.628  61.352  55.079  0.00  0.00            
ATOM   1002  CG2 VAL X  64      69.828  59.560  56.285  0.00  0.00            
ATOM   1003 HG21 VAL X  64      69.605  60.470  56.843  0.00  0.00            
ATOM   1004 HG22 VAL X  64      70.769  59.125  56.622  0.00  0.00            
ATOM   1005 HG23 VAL X  64      69.055  58.795  56.364  0.00  0.00            
ATOM   1006  C   VAL X  64      68.855  61.743  53.238  0.00  0.00            
ATOM   1007  O   VAL X  64      68.405  61.071  52.287  0.00  0.00            
ATOM   1008  N   PHE X  65      69.284  62.978  53.039  0.00  0.00            
ATOM   1009  H   PHE X  65      69.758  63.404  53.822  0.00  0.00            
ATOM   1010  CA  PHE X  65      69.523  63.614  51.699  0.00  0.00            
ATOM   1011  HA  PHE X  65      69.703  62.760  51.045  0.00  0.00            
ATOM   1012  CB  PHE X  65      68.269  64.311  51.206  0.00  0.00            
ATOM   1013  HB2 PHE X  65      68.381  64.670  50.182  0.00  0.00            
ATOM   1014  HB3 PHE X  65      67.480  63.560  51.239  0.00  0.00            
ATOM   1015  CG  PHE X  65      67.891  65.543  52.034  0.00  0.00            
ATOM   1016  CD1 PHE X  65      67.035  65.391  53.175  0.00  0.00            
ATOM   1017  HD1 PHE X  65      66.675  64.390  53.358  0.00  0.00            
ATOM   1018  CE1 PHE X  65      66.658  66.540  53.902  0.00  0.00            
ATOM   1019  HE1 PHE X  65      66.136  66.499  54.847  0.00  0.00            
ATOM   1020  CZ  PHE X  65      67.059  67.835  53.479  0.00  0.00            
ATOM   1021  HZ  PHE X  65      66.848  68.765  53.987  0.00  0.00            
ATOM   1022  CE2 PHE X  65      67.883  67.938  52.324  0.00  0.00            
ATOM   1023  HE2 PHE X  65      68.360  68.876  52.083  0.00  0.00            
ATOM   1024  CD2 PHE X  65      68.279  66.831  51.644  0.00  0.00            
ATOM   1025  HD2 PHE X  65      68.931  67.040  50.809  0.00  0.00            
ATOM   1026  C   PHE X  65      70.759  64.459  51.591  0.00  0.00            
ATOM   1027  O   PHE X  65      71.645  64.551  52.444  0.00  0.00            
ATOM   1028  N   THR X  66      71.013  65.095  50.458  0.00  0.00            
ATOM   1029  H   THR X  66      70.340  64.936  49.722  0.00  0.00            
ATOM   1030  CA  THR X  66      72.174  65.938  50.075  0.00  0.00            
ATOM   1031  HA  THR X  66      72.850  65.976  50.930  0.00  0.00            
ATOM   1032  CB  THR X  66      72.800  65.268  48.901  0.00  0.00            
ATOM   1033  HB  THR X  66      73.609  65.886  48.510  0.00  0.00            
ATOM   1034  CG2 THR X  66      73.391  63.945  49.263  0.00  0.00            
ATOM   1035 HG21 THR X  66      72.718  63.175  49.640  0.00  0.00            
ATOM   1036 HG22 THR X  66      74.124  64.169  50.038  0.00  0.00            
ATOM   1037 HG23 THR X  66      73.891  63.539  48.383  0.00  0.00            
ATOM   1038  OG1 THR X  66      71.813  64.970  47.878  0.00  0.00            
ATOM   1039  HG1 THR X  66      71.329  64.151  48.009  0.00  0.00            
ATOM   1040  C   THR X  66      71.869  67.386  49.697  0.00  0.00            
ATOM   1041  O   THR X  66      70.759  67.818  49.578  0.00  0.00            
ATOM   1042  N   LEU X  67      72.940  68.203  49.659  0.00  0.00            
ATOM   1043  H   LEU X  67      73.824  67.847  49.994  0.00  0.00            
ATOM   1044  CA  LEU X  67      72.969  69.645  49.426  0.00  0.00            
ATOM   1045  HA  LEU X  67      72.189  69.847  48.692  0.00  0.00            
ATOM   1046  CB  LEU X  67      72.556  70.353  50.744  0.00  0.00            
ATOM   1047  HB2 LEU X  67      71.703  69.826  51.172  0.00  0.00            
ATOM   1048  HB3 LEU X  67      73.294  70.090  51.502  0.00  0.00            
ATOM   1049  CG  LEU X  67      72.075  71.776  50.660  0.00  0.00            
ATOM   1050  HG  LEU X  67      71.425  71.858  49.789  0.00  0.00            
ATOM   1051  CD1 LEU X  67      71.270  72.218  51.890  0.00  0.00            
ATOM   1052 HD11 LEU X  67      70.902  73.223  51.680  0.00  0.00            
ATOM   1053 HD12 LEU X  67      71.922  72.208  52.763  0.00  0.00            
ATOM   1054 HD13 LEU X  67      70.332  71.685  52.045  0.00  0.00            
ATOM   1055  CD2 LEU X  67      73.204  72.764  50.239  0.00  0.00            
ATOM   1056 HD21 LEU X  67      72.780  73.763  50.145  0.00  0.00            
ATOM   1057 HD22 LEU X  67      74.015  72.707  50.965  0.00  0.00            
ATOM   1058 HD23 LEU X  67      73.633  72.569  49.256  0.00  0.00            
ATOM   1059  C   LEU X  67      74.344  69.924  48.929  0.00  0.00            
ATOM   1060  O   LEU X  67      75.375  69.891  49.653  0.00  0.00            
ATOM   1061  N   TYR X  68      74.395  70.109  47.614  0.00  0.00            
ATOM   1062  H   TYR X  68      73.580  69.943  47.041  0.00  0.00            
ATOM   1063  CA  TYR X  68      75.682  70.241  46.969  0.00  0.00            
ATOM   1064  HA  TYR X  68      76.487  69.741  47.508  0.00  0.00            
ATOM   1065  CB  TYR X  68      75.727  69.662  45.522  0.00  0.00            
ATOM   1066  HB2 TYR X  68      74.869  70.049  44.972  0.00  0.00            
ATOM   1067  HB3 TYR X  68      76.637  69.997  45.025  0.00  0.00            
ATOM   1068  CG  TYR X  68      75.549  68.186  45.345  0.00  0.00            
ATOM   1069  CD1 TYR X  68      74.413  67.510  45.718  0.00  0.00            
ATOM   1070  HD1 TYR X  68      73.527  67.948  46.152  0.00  0.00            
ATOM   1071  CE1 TYR X  68      74.283  66.137  45.461  0.00  0.00            
ATOM   1072  HE1 TYR X  68      73.396  65.556  45.666  0.00  0.00            
ATOM   1073  CZ  TYR X  68      75.293  65.420  44.844  0.00  0.00            
ATOM   1074  OH  TYR X  68      75.294  64.084  44.547  0.00  0.00            
ATOM   1075  HH  TYR X  68      74.507  63.660  44.897  0.00  0.00            
ATOM   1076  CE2 TYR X  68      76.502  66.068  44.572  0.00  0.00            
ATOM   1077  HE2 TYR X  68      77.253  65.453  44.099  0.00  0.00            
ATOM   1078  CD2 TYR X  68      76.589  67.433  44.750  0.00  0.00            
ATOM   1079  HD2 TYR X  68      77.568  67.832  44.530  0.00  0.00            
ATOM   1080  C   TYR X  68      76.165  71.653  46.974  0.00  0.00            
ATOM   1081  O   TYR X  68      75.408  72.694  46.944  0.00  0.00            
ATOM   1082  N   PHE X  69      77.499  71.819  47.056  0.00  0.00            
ATOM   1083  H   PHE X  69      77.987  70.941  47.155  0.00  0.00            
ATOM   1084  CA  PHE X  69      78.385  72.973  46.922  0.00  0.00            
ATOM   1085  HA  PHE X  69      77.830  73.768  46.424  0.00  0.00            
ATOM   1086  CB  PHE X  69      78.871  73.338  48.374  0.00  0.00            
ATOM   1087  HB2 PHE X  69      79.453  74.258  48.319  0.00  0.00            
ATOM   1088  HB3 PHE X  69      78.029  73.621  49.006  0.00  0.00            
ATOM   1089  CG  PHE X  69      79.768  72.385  49.193  0.00  0.00            
ATOM   1090  CD1 PHE X  69      81.174  72.557  49.306  0.00  0.00            
ATOM   1091  HD1 PHE X  69      81.737  73.294  48.754  0.00  0.00            
ATOM   1092  CE1 PHE X  69      81.947  71.687  50.138  0.00  0.00            
ATOM   1093  HE1 PHE X  69      83.023  71.719  50.229  0.00  0.00            
ATOM   1094  CZ  PHE X  69      81.283  70.693  50.843  0.00  0.00            
ATOM   1095  HZ  PHE X  69      81.841  70.024  51.481  0.00  0.00            
ATOM   1096  CE2 PHE X  69      79.890  70.458  50.804  0.00  0.00            
ATOM   1097  HE2 PHE X  69      79.443  69.605  51.292  0.00  0.00            
ATOM   1098  CD2 PHE X  69      79.164  71.374  49.994  0.00  0.00            
ATOM   1099  HD2 PHE X  69      78.108  71.150  49.999  0.00  0.00            
ATOM   1100  C   PHE X  69      79.518  72.609  45.984  0.00  0.00            
ATOM   1101  O   PHE X  69      80.392  71.758  46.288  0.00  0.00            
ATOM   1102  N   GLY X  70      79.525  73.259  44.820  0.00  0.00            
ATOM   1103  H   GLY X  70      78.728  73.822  44.559  0.00  0.00            
ATOM   1104  CA  GLY X  70      80.339  72.742  43.665  0.00  0.00            
ATOM   1105  HA2 GLY X  70      80.131  73.430  42.845  0.00  0.00            
ATOM   1106  HA3 GLY X  70      81.388  72.919  43.903  0.00  0.00            
ATOM   1107  C   GLY X  70      80.039  71.276  43.274  0.00  0.00            
ATOM   1108  O   GLY X  70      78.880  70.919  42.987  0.00  0.00            
ATOM   1109  N   LEU X  71      81.122  70.462  43.199  0.00  0.00            
ATOM   1110  H   LEU X  71      82.008  70.817  43.529  0.00  0.00            
ATOM   1111  CA  LEU X  71      80.990  69.111  42.676  0.00  0.00            
ATOM   1112  HA  LEU X  71      80.235  69.046  41.893  0.00  0.00            
ATOM   1113  CB  LEU X  71      82.448  68.737  42.142  0.00  0.00            
ATOM   1114  HB2 LEU X  71      82.934  69.644  41.782  0.00  0.00            
ATOM   1115  HB3 LEU X  71      83.006  68.435  43.029  0.00  0.00            
ATOM   1116  CG  LEU X  71      82.600  67.712  41.006  0.00  0.00            
ATOM   1117  HG  LEU X  71      82.214  66.792  41.443  0.00  0.00            
ATOM   1118  CD1 LEU X  71      82.033  68.147  39.650  0.00  0.00            
ATOM   1119 HD11 LEU X  71      82.270  67.426  38.867  0.00  0.00            
ATOM   1120 HD12 LEU X  71      82.523  69.076  39.359  0.00  0.00            
ATOM   1121 HD13 LEU X  71      80.970  68.366  39.752  0.00  0.00            
ATOM   1122  CD2 LEU X  71      84.123  67.497  40.775  0.00  0.00            
ATOM   1123 HD21 LEU X  71      84.508  67.205  41.752  0.00  0.00            
ATOM   1124 HD22 LEU X  71      84.244  66.619  40.139  0.00  0.00            
ATOM   1125 HD23 LEU X  71      84.713  68.310  40.351  0.00  0.00            
ATOM   1126  C   LEU X  71      80.435  67.992  43.735  0.00  0.00            
ATOM   1127  O   LEU X  71      80.017  66.935  43.323  0.00  0.00            
ATOM   1128  N   LYS X  72      80.607  68.282  45.032  0.00  0.00            
ATOM   1129  H   LYS X  72      81.005  69.169  45.306  0.00  0.00            
ATOM   1130  CA  LYS X  72      80.385  67.280  46.157  0.00  0.00            
ATOM   1131  HA  LYS X  72      80.148  66.310  45.720  0.00  0.00            
ATOM   1132  CB  LYS X  72      81.777  67.139  46.898  0.00  0.00            
ATOM   1133  HB2 LYS X  72      81.680  66.222  47.481  0.00  0.00            
ATOM   1134  HB3 LYS X  72      82.662  66.996  46.277  0.00  0.00            
ATOM   1135  CG  LYS X  72      82.194  68.241  47.890  0.00  0.00            
ATOM   1136  HG2 LYS X  72      81.915  69.148  47.354  0.00  0.00            
ATOM   1137  HG3 LYS X  72      81.701  68.113  48.853  0.00  0.00            
ATOM   1138  CD  LYS X  72      83.705  68.149  48.248  0.00  0.00            
ATOM   1139  HD2 LYS X  72      83.823  67.149  48.666  0.00  0.00            
ATOM   1140  HD3 LYS X  72      84.244  68.298  47.312  0.00  0.00            
ATOM   1141  CE  LYS X  72      84.068  69.246  49.189  0.00  0.00            
ATOM   1142  HE2 LYS X  72      84.245  70.118  48.560  0.00  0.00            
ATOM   1143  HE3 LYS X  72      83.286  69.460  49.918  0.00  0.00            
ATOM   1144  NZ  LYS X  72      85.279  68.936  49.914  0.00  0.00            
ATOM   1145  HZ1 LYS X  72      85.115  68.501  50.811  0.00  0.00            
ATOM   1146  HZ2 LYS X  72      85.886  69.742  49.943  0.00  0.00            
ATOM   1147  HZ3 LYS X  72      85.766  68.230  49.381  0.00  0.00            
ATOM   1148  C   LYS X  72      79.288  67.754  47.192  0.00  0.00            
ATOM   1149  O   LYS X  72      79.040  68.931  47.327  0.00  0.00            
ATOM   1150  N   PRO X  73      78.639  66.819  47.920  0.00  0.00            
ATOM   1151  CD  PRO X  73      78.878  65.387  47.632  0.00  0.00            
ATOM   1152  HD2 PRO X  73      79.879  65.045  47.894  0.00  0.00            
ATOM   1153  HD3 PRO X  73      78.614  65.180  46.595  0.00  0.00            
ATOM   1154  CG  PRO X  73      77.890  64.648  48.544  0.00  0.00            
ATOM   1155  HG2 PRO X  73      78.404  64.273  49.429  0.00  0.00            
ATOM   1156  HG3 PRO X  73      77.479  63.748  48.085  0.00  0.00            
ATOM   1157  CB  PRO X  73      76.825  65.672  48.900  0.00  0.00            
ATOM   1158  HB2 PRO X  73      76.289  65.461  49.825  0.00  0.00            
ATOM   1159  HB3 PRO X  73      76.117  65.760  48.076  0.00  0.00            
ATOM   1160  CA  PRO X  73      77.538  67.048  48.862  0.00  0.00            
ATOM   1161  HA  PRO X  73      76.955  67.821  48.362  0.00  0.00            
ATOM   1162  C   PRO X  73      77.931  67.428  50.331  0.00  0.00            
ATOM   1163  O   PRO X  73      79.043  67.158  50.754  0.00  0.00            
ATOM   1164  N   ILE X  74      76.943  67.963  51.098  0.00  0.00            
ATOM   1165  H   ILE X  74      76.092  68.300  50.672  0.00  0.00            
ATOM   1166  CA  ILE X  74      76.957  67.766  52.576  0.00  0.00            
ATOM   1167  HA  ILE X  74      77.815  67.160  52.865  0.00  0.00            
ATOM   1168  CB  ILE X  74      77.192  69.041  53.396  0.00  0.00            
ATOM   1169  HB  ILE X  74      78.210  69.356  53.166  0.00  0.00            
ATOM   1170  CG2 ILE X  74      76.154  70.121  53.115  0.00  0.00            
ATOM   1171 HG21 ILE X  74      76.107  70.323  52.045  0.00  0.00            
ATOM   1172 HG22 ILE X  74      76.496  70.977  53.698  0.00  0.00            
ATOM   1173 HG23 ILE X  74      75.130  69.850  53.372  0.00  0.00            
ATOM   1174  CG1 ILE X  74      77.101  68.687  54.921  0.00  0.00            
ATOM   1175 HG12 ILE X  74      76.099  68.344  55.180  0.00  0.00            
ATOM   1176 HG13 ILE X  74      77.725  67.795  54.975  0.00  0.00            
ATOM   1177  CD1 ILE X  74      77.799  69.658  55.939  0.00  0.00            
ATOM   1178 HD11 ILE X  74      78.865  69.732  55.722  0.00  0.00            
ATOM   1179 HD12 ILE X  74      77.795  69.186  56.922  0.00  0.00            
ATOM   1180 HD13 ILE X  74      77.406  70.662  56.097  0.00  0.00            
ATOM   1181  C   ILE X  74      75.626  66.964  52.843  0.00  0.00            
ATOM   1182  O   ILE X  74      74.619  67.366  52.279  0.00  0.00            
ATOM   1183  N   VAL X  75      75.767  65.867  53.613  0.00  0.00            
ATOM   1184  H   VAL X  75      76.694  65.565  53.879  0.00  0.00            
ATOM   1185  CA  VAL X  75      74.711  64.900  53.862  0.00  0.00            
ATOM   1186  HA  VAL X  75      74.116  64.901  52.948  0.00  0.00            
ATOM   1187  CB  VAL X  75      75.298  63.478  54.080  0.00  0.00            
ATOM   1188  HB  VAL X  75      75.992  63.434  54.919  0.00  0.00            
ATOM   1189  CG1 VAL X  75      74.189  62.471  54.133  0.00  0.00            
ATOM   1190 HG11 VAL X  75      73.661  62.259  53.204  0.00  0.00            
ATOM   1191 HG12 VAL X  75      74.611  61.551  54.537  0.00  0.00            
ATOM   1192 HG13 VAL X  75      73.406  62.887  54.768  0.00  0.00            
ATOM   1193  CG2 VAL X  75      76.073  63.006  52.887  0.00  0.00            
ATOM   1194 HG21 VAL X  75      76.828  63.721  52.560  0.00  0.00            
ATOM   1195 HG22 VAL X  75      75.349  62.950  52.073  0.00  0.00            
ATOM   1196 HG23 VAL X  75      76.516  62.018  53.016  0.00  0.00            
ATOM   1197  C   VAL X  75      73.877  65.304  55.053  0.00  0.00            
ATOM   1198  O   VAL X  75      74.376  65.199  56.202  0.00  0.00            
ATOM   1199  N   VAL X  76      72.618  65.767  54.805  0.00  0.00            
ATOM   1200  H   VAL X  76      72.246  65.632  53.876  0.00  0.00            
ATOM   1201  CA  VAL X  76      71.759  65.994  56.024  0.00  0.00            
ATOM   1202  HA  VAL X  76      72.346  66.304  56.888  0.00  0.00            
ATOM   1203  CB  VAL X  76      70.764  67.163  55.845  0.00  0.00            
ATOM   1204  HB  VAL X  76      70.053  66.884  55.068  0.00  0.00            
ATOM   1205  CG1 VAL X  76      69.841  67.469  57.044  0.00  0.00            
ATOM   1206 HG11 VAL X  76      69.410  66.588  57.519  0.00  0.00            
ATOM   1207 HG12 VAL X  76      70.424  67.969  57.817  0.00  0.00            
ATOM   1208 HG13 VAL X  76      69.007  68.088  56.714  0.00  0.00            
ATOM   1209  CG2 VAL X  76      71.560  68.400  55.501  0.00  0.00            
ATOM   1210 HG21 VAL X  76      70.979  69.291  55.261  0.00  0.00            
ATOM   1211 HG22 VAL X  76      72.074  68.197  54.562  0.00  0.00            
ATOM   1212 HG23 VAL X  76      72.293  68.640  56.271  0.00  0.00            
ATOM   1213  C   VAL X  76      70.980  64.794  56.465  0.00  0.00            
ATOM   1214  O   VAL X  76      70.463  64.118  55.589  0.00  0.00            
ATOM   1215  N   LEU X  77      70.896  64.443  57.746  0.00  0.00            
ATOM   1216  H   LEU X  77      71.410  64.986  58.425  0.00  0.00            
ATOM   1217  CA  LEU X  77      70.138  63.364  58.316  0.00  0.00            
ATOM   1218  HA  LEU X  77      69.603  62.831  57.529  0.00  0.00            
ATOM   1219  CB  LEU X  77      70.961  62.227  59.103  0.00  0.00            
ATOM   1220  HB2 LEU X  77      71.320  62.691  60.022  0.00  0.00            
ATOM   1221  HB3 LEU X  77      70.320  61.417  59.450  0.00  0.00            
ATOM   1222  CG  LEU X  77      72.084  61.539  58.354  0.00  0.00            
ATOM   1223  HG  LEU X  77      71.610  61.066  57.494  0.00  0.00            
ATOM   1224  CD1 LEU X  77      73.238  62.450  58.008  0.00  0.00            
ATOM   1225 HD11 LEU X  77      72.932  63.168  57.247  0.00  0.00            
ATOM   1226 HD12 LEU X  77      74.125  61.880  57.735  0.00  0.00            
ATOM   1227 HD13 LEU X  77      73.609  62.958  58.898  0.00  0.00            
ATOM   1228  CD2 LEU X  77      72.699  60.437  59.224  0.00  0.00            
ATOM   1229 HD21 LEU X  77      71.927  59.800  59.657  0.00  0.00            
ATOM   1230 HD22 LEU X  77      73.287  59.856  58.513  0.00  0.00            
ATOM   1231 HD23 LEU X  77      73.405  60.722  60.004  0.00  0.00            
ATOM   1232  C   LEU X  77      69.061  63.873  59.294  0.00  0.00            
ATOM   1233  O   LEU X  77      69.291  64.781  60.023  0.00  0.00            
ATOM   1234  N   HID X  78      67.782  63.439  59.174  0.00  0.00            
ATOM   1235  H   HID X  78      67.635  62.657  58.552  0.00  0.00            
ATOM   1236  CA  HID X  78      66.621  63.805  59.978  0.00  0.00            
ATOM   1237  HA  HID X  78      66.920  64.714  60.500  0.00  0.00            
ATOM   1238  CB  HID X  78      65.442  64.188  59.075  0.00  0.00            
ATOM   1239  HB2 HID X  78      65.504  63.768  58.071  0.00  0.00            
ATOM   1240  HB3 HID X  78      64.520  63.901  59.581  0.00  0.00            
ATOM   1241  CG  HID X  78      65.350  65.661  58.787  0.00  0.00            
ATOM   1242  ND1 HID X  78      66.281  66.374  58.020  0.00  0.00            
ATOM   1243  HD1 HID X  78      66.943  66.032  57.339  0.00  0.00            
ATOM   1244  CE1 HID X  78      66.147  67.694  58.268  0.00  0.00            
ATOM   1245  HE1 HID X  78      66.832  68.378  57.789  0.00  0.00            
ATOM   1246  NE2 HID X  78      65.116  67.956  59.187  0.00  0.00            
ATOM   1247  CD2 HID X  78      64.544  66.636  59.349  0.00  0.00            
ATOM   1248  HD2 HID X  78      63.656  66.384  59.910  0.00  0.00            
ATOM   1249  C   HID X  78      66.213  62.747  61.002  0.00  0.00            
ATOM   1250  O   HID X  78      65.691  61.673  60.717  0.00  0.00            
ATOM   1251  N   GLY X  79      66.434  63.089  62.263  0.00  0.00            
ATOM   1252  H   GLY X  79      66.969  63.926  62.446  0.00  0.00            
ATOM   1253  CA  GLY X  79      66.159  62.192  63.360  0.00  0.00            
ATOM   1254  HA2 GLY X  79      65.870  62.772  64.237  0.00  0.00            
ATOM   1255  HA3 GLY X  79      65.264  61.623  63.110  0.00  0.00            
ATOM   1256  C   GLY X  79      67.303  61.294  63.700  0.00  0.00            
ATOM   1257  O   GLY X  79      68.435  61.667  63.493  0.00  0.00            
ATOM   1258  N   TYR X  80      67.058  60.147  64.393  0.00  0.00            
ATOM   1259  H   TYR X  80      66.096  59.845  64.443  0.00  0.00            
ATOM   1260  CA  TYR X  80      68.024  59.327  65.003  0.00  0.00            
ATOM   1261  HA  TYR X  80      68.992  59.794  64.825  0.00  0.00            
ATOM   1262  CB  TYR X  80      67.798  59.393  66.447  0.00  0.00            
ATOM   1263  HB2 TYR X  80      67.892  60.443  66.725  0.00  0.00            
ATOM   1264  HB3 TYR X  80      66.785  59.084  66.704  0.00  0.00            
ATOM   1265  CG  TYR X  80      68.892  58.558  67.163  0.00  0.00            
ATOM   1266  CD1 TYR X  80      70.253  58.979  67.057  0.00  0.00            
ATOM   1267  HD1 TYR X  80      70.441  59.880  66.491  0.00  0.00            
ATOM   1268  CE1 TYR X  80      71.247  58.190  67.656  0.00  0.00            
ATOM   1269  HE1 TYR X  80      72.280  58.504  67.614  0.00  0.00            
ATOM   1270  CZ  TYR X  80      70.937  56.990  68.333  0.00  0.00            
ATOM   1271  OH  TYR X  80      71.856  56.195  69.019  0.00  0.00            
ATOM   1272  HH  TYR X  80      71.406  55.557  69.578  0.00  0.00            
ATOM   1273  CE2 TYR X  80      69.567  56.673  68.472  0.00  0.00            
ATOM   1274  HE2 TYR X  80      69.327  55.787  69.042  0.00  0.00            
ATOM   1275  CD2 TYR X  80      68.568  57.421  67.876  0.00  0.00            
ATOM   1276  HD2 TYR X  80      67.528  57.134  67.934  0.00  0.00            
ATOM   1277  C   TYR X  80      68.113  57.840  64.500  0.00  0.00            
ATOM   1278  O   TYR X  80      69.230  57.327  64.466  0.00  0.00            
ATOM   1279  N   GLU X  81      67.058  57.131  64.003  0.00  0.00            
ATOM   1280  H   GLU X  81      66.104  57.410  64.186  0.00  0.00            
ATOM   1281  CA  GLU X  81      67.127  55.826  63.405  0.00  0.00            
ATOM   1282  HA  GLU X  81      67.340  55.180  64.257  0.00  0.00            
ATOM   1283  CB  GLU X  81      65.691  55.475  62.866  0.00  0.00            
ATOM   1284  HB2 GLU X  81      64.940  55.434  63.655  0.00  0.00            
ATOM   1285  HB3 GLU X  81      65.313  56.202  62.147  0.00  0.00            
ATOM   1286  CG  GLU X  81      65.568  54.063  62.149  0.00  0.00            
ATOM   1287  HG2 GLU X  81      66.108  54.209  61.214  0.00  0.00            
ATOM   1288  HG3 GLU X  81      65.982  53.222  62.705  0.00  0.00            
ATOM   1289  CD  GLU X  81      64.111  53.659  61.679  0.00  0.00            
ATOM   1290  OE1 GLU X  81      63.646  52.545  62.079  0.00  0.00            
ATOM   1291  OE2 GLU X  81      63.546  54.388  60.880  0.00  0.00            
ATOM   1292  C   GLU X  81      68.219  55.774  62.309  0.00  0.00            
ATOM   1293  O   GLU X  81      68.890  54.726  62.203  0.00  0.00            
ATOM   1294  N   ALA X  82      68.423  56.853  61.584  0.00  0.00            
ATOM   1295  H   ALA X  82      67.846  57.676  61.684  0.00  0.00            
ATOM   1296  CA  ALA X  82      69.398  56.870  60.516  0.00  0.00            
ATOM   1297  HA  ALA X  82      69.279  55.851  60.148  0.00  0.00            
ATOM   1298  CB  ALA X  82      68.974  57.838  59.370  0.00  0.00            
ATOM   1299  HB1 ALA X  82      67.923  57.654  59.147  0.00  0.00            
ATOM   1300  HB2 ALA X  82      69.598  57.597  58.510  0.00  0.00            
ATOM   1301  HB3 ALA X  82      69.240  58.852  59.671  0.00  0.00            
ATOM   1302  C   ALA X  82      70.859  57.089  60.920  0.00  0.00            
ATOM   1303  O   ALA X  82      71.834  56.633  60.208  0.00  0.00            
ATOM   1304  N   VAL X  83      71.193  57.763  62.032  0.00  0.00            
ATOM   1305  H   VAL X  83      70.380  58.069  62.548  0.00  0.00            
ATOM   1306  CA  VAL X  83      72.451  57.846  62.739  0.00  0.00            
ATOM   1307  HA  VAL X  83      73.215  57.976  61.972  0.00  0.00            
ATOM   1308  CB  VAL X  83      72.469  58.913  63.854  0.00  0.00            
ATOM   1309  HB  VAL X  83      72.014  58.571  64.784  0.00  0.00            
ATOM   1310  CG1 VAL X  83      73.908  59.401  64.188  0.00  0.00            
ATOM   1311 HG11 VAL X  83      74.502  58.548  64.517  0.00  0.00            
ATOM   1312 HG12 VAL X  83      74.309  59.860  63.285  0.00  0.00            
ATOM   1313 HG13 VAL X  83      73.936  60.244  64.879  0.00  0.00            
ATOM   1314  CG2 VAL X  83      71.686  60.206  63.419  0.00  0.00            
ATOM   1315 HG21 VAL X  83      72.153  60.679  62.555  0.00  0.00            
ATOM   1316 HG22 VAL X  83      71.870  60.927  64.215  0.00  0.00            
ATOM   1317 HG23 VAL X  83      70.653  60.008  63.132  0.00  0.00            
ATOM   1318  C   VAL X  83      72.830  56.525  63.319  0.00  0.00            
ATOM   1319  O   VAL X  83      73.912  55.974  63.201  0.00  0.00            
ATOM   1320  N   LYS X  84      71.821  55.916  63.999  0.00  0.00            
ATOM   1321  H   LYS X  84      70.898  56.315  64.087  0.00  0.00            
ATOM   1322  CA  LYS X  84      71.946  54.744  64.888  0.00  0.00            
ATOM   1323  HA  LYS X  84      72.573  54.979  65.748  0.00  0.00            
ATOM   1324  CB  LYS X  84      70.530  54.381  65.430  0.00  0.00            
ATOM   1325  HB2 LYS X  84      70.214  55.373  65.753  0.00  0.00            
ATOM   1326  HB3 LYS X  84      69.960  54.046  64.563  0.00  0.00            
ATOM   1327  CG  LYS X  84      70.301  53.355  66.522  0.00  0.00            
ATOM   1328  HG2 LYS X  84      70.852  53.550  67.442  0.00  0.00            
ATOM   1329  HG3 LYS X  84      69.257  53.318  66.830  0.00  0.00            
ATOM   1330  CD  LYS X  84      70.588  51.941  65.990  0.00  0.00            
ATOM   1331  HD2 LYS X  84      70.275  51.708  64.972  0.00  0.00            
ATOM   1332  HD3 LYS X  84      71.672  51.846  66.055  0.00  0.00            
ATOM   1333  CE  LYS X  84      69.946  50.947  66.854  0.00  0.00            
ATOM   1334  HE2 LYS X  84      70.559  50.046  66.876  0.00  0.00            
ATOM   1335  HE3 LYS X  84      69.688  51.303  67.852  0.00  0.00            
ATOM   1336  NZ  LYS X  84      68.632  50.653  66.366  0.00  0.00            
ATOM   1337  HZ1 LYS X  84      68.191  49.953  66.946  0.00  0.00            
ATOM   1338  HZ2 LYS X  84      68.701  50.275  65.432  0.00  0.00            
ATOM   1339  HZ3 LYS X  84      67.975  51.409  66.239  0.00  0.00            
ATOM   1340  C   LYS X  84      72.691  53.569  64.304  0.00  0.00            
ATOM   1341  O   LYS X  84      73.623  53.034  64.856  0.00  0.00            
ATOM   1342  N   GLU X  85      72.245  53.057  63.123  0.00  0.00            
ATOM   1343  H   GLU X  85      71.337  53.360  62.799  0.00  0.00            
ATOM   1344  CA  GLU X  85      72.769  51.863  62.514  0.00  0.00            
ATOM   1345  HA  GLU X  85      72.634  51.102  63.282  0.00  0.00            
ATOM   1346  CB  GLU X  85      72.036  51.457  61.228  0.00  0.00            
ATOM   1347  HB2 GLU X  85      72.577  50.679  60.689  0.00  0.00            
ATOM   1348  HB3 GLU X  85      71.064  51.009  61.432  0.00  0.00            
ATOM   1349  CG  GLU X  85      71.915  52.622  60.229  0.00  0.00            
ATOM   1350  HG2 GLU X  85      71.411  53.466  60.702  0.00  0.00            
ATOM   1351  HG3 GLU X  85      72.908  53.021  60.020  0.00  0.00            
ATOM   1352  CD  GLU X  85      71.178  52.247  58.907  0.00  0.00            
ATOM   1353  OE1 GLU X  85      69.907  52.044  58.937  0.00  0.00            
ATOM   1354  OE2 GLU X  85      71.822  52.090  57.843  0.00  0.00            
ATOM   1355  C   GLU X  85      74.319  51.866  62.263  0.00  0.00            
ATOM   1356  O   GLU X  85      74.950  50.868  62.422  0.00  0.00            
ATOM   1357  N   ALA X  86      74.870  53.055  61.894  0.00  0.00            
ATOM   1358  H   ALA X  86      74.230  53.791  61.632  0.00  0.00            
ATOM   1359  CA  ALA X  86      76.350  53.392  61.820  0.00  0.00            
ATOM   1360  HA  ALA X  86      76.826  52.523  61.365  0.00  0.00            
ATOM   1361  CB  ALA X  86      76.552  54.612  60.925  0.00  0.00            
ATOM   1362  HB1 ALA X  86      76.189  55.558  61.328  0.00  0.00            
ATOM   1363  HB2 ALA X  86      76.058  54.496  59.960  0.00  0.00            
ATOM   1364  HB3 ALA X  86      77.634  54.706  60.842  0.00  0.00            
ATOM   1365  C   ALA X  86      76.925  53.617  63.224  0.00  0.00            
ATOM   1366  O   ALA X  86      77.983  53.083  63.540  0.00  0.00            
ATOM   1367  N   LEU X  87      76.309  54.512  64.019  0.00  0.00            
ATOM   1368  H   LEU X  87      75.467  54.916  63.635  0.00  0.00            
ATOM   1369  CA  LEU X  87      76.738  54.837  65.386  0.00  0.00            
ATOM   1370  HA  LEU X  87      77.699  55.352  65.361  0.00  0.00            
ATOM   1371  CB  LEU X  87      75.705  55.834  65.925  0.00  0.00            
ATOM   1372  HB2 LEU X  87      75.622  56.607  65.161  0.00  0.00            
ATOM   1373  HB3 LEU X  87      74.716  55.377  65.958  0.00  0.00            
ATOM   1374  CG  LEU X  87      76.144  56.485  67.265  0.00  0.00            
ATOM   1375  HG  LEU X  87      77.232  56.433  67.316  0.00  0.00            
ATOM   1376  CD1 LEU X  87      75.582  57.928  67.491  0.00  0.00            
ATOM   1377 HD11 LEU X  87      75.783  58.293  68.498  0.00  0.00            
ATOM   1378 HD12 LEU X  87      74.538  58.048  67.203  0.00  0.00            
ATOM   1379 HD13 LEU X  87      76.097  58.542  66.752  0.00  0.00            
ATOM   1380  CD2 LEU X  87      75.638  55.700  68.425  0.00  0.00            
ATOM   1381 HD21 LEU X  87      76.060  54.696  68.469  0.00  0.00            
ATOM   1382 HD22 LEU X  87      76.011  56.147  69.346  0.00  0.00            
ATOM   1383 HD23 LEU X  87      74.552  55.673  68.514  0.00  0.00            
ATOM   1384  C   LEU X  87      77.030  53.576  66.244  0.00  0.00            
ATOM   1385  O   LEU X  87      77.961  53.678  66.973  0.00  0.00            
ATOM   1386  N   ILE X  88      76.307  52.458  66.187  0.00  0.00            
ATOM   1387  H   ILE X  88      75.497  52.447  65.583  0.00  0.00            
ATOM   1388  CA  ILE X  88      76.610  51.256  67.036  0.00  0.00            
ATOM   1389  HA  ILE X  88      76.961  51.660  67.986  0.00  0.00            
ATOM   1390  CB  ILE X  88      75.349  50.423  67.271  0.00  0.00            
ATOM   1391  HB  ILE X  88      75.493  49.614  67.987  0.00  0.00            
ATOM   1392  CG2 ILE X  88      74.261  51.341  67.807  0.00  0.00            
ATOM   1393 HG21 ILE X  88      73.483  50.743  68.281  0.00  0.00            
ATOM   1394 HG22 ILE X  88      73.865  51.919  66.972  0.00  0.00            
ATOM   1395 HG23 ILE X  88      74.569  52.059  68.567  0.00  0.00            
ATOM   1396  CG1 ILE X  88      74.878  49.840  65.879  0.00  0.00            
ATOM   1397 HG12 ILE X  88      74.836  50.569  65.070  0.00  0.00            
ATOM   1398 HG13 ILE X  88      75.550  49.017  65.636  0.00  0.00            
ATOM   1399  CD1 ILE X  88      73.453  49.197  65.974  0.00  0.00            
ATOM   1400 HD11 ILE X  88      73.424  48.577  66.870  0.00  0.00            
ATOM   1401 HD12 ILE X  88      73.323  48.688  65.020  0.00  0.00            
ATOM   1402 HD13 ILE X  88      72.702  49.987  65.978  0.00  0.00            
ATOM   1403  C   ILE X  88      77.742  50.322  66.528  0.00  0.00            
ATOM   1404  O   ILE X  88      78.112  49.397  67.265  0.00  0.00            
ATOM   1405  N   ASP X  89      78.283  50.563  65.337  0.00  0.00            
ATOM   1406  H   ASP X  89      78.002  51.385  64.822  0.00  0.00            
ATOM   1407  CA  ASP X  89      79.190  49.664  64.617  0.00  0.00            
ATOM   1408  HA  ASP X  89      79.678  49.007  65.337  0.00  0.00            
ATOM   1409  CB  ASP X  89      78.519  48.754  63.562  0.00  0.00            
ATOM   1410  HB2 ASP X  89      77.533  48.469  63.929  0.00  0.00            
ATOM   1411  HB3 ASP X  89      78.486  49.305  62.622  0.00  0.00            
ATOM   1412  CG  ASP X  89      79.441  47.525  63.291  0.00  0.00            
ATOM   1413  OD1 ASP X  89      79.427  46.557  64.080  0.00  0.00            
ATOM   1414  OD2 ASP X  89      80.166  47.494  62.293  0.00  0.00            
ATOM   1415  C   ASP X  89      80.414  50.362  63.906  0.00  0.00            
ATOM   1416  O   ASP X  89      81.510  49.791  63.898  0.00  0.00            
ATOM   1417  N   LEU X  90      80.254  51.644  63.502  0.00  0.00            
ATOM   1418  H   LEU X  90      79.338  52.048  63.372  0.00  0.00            
ATOM   1419  CA  LEU X  90      81.352  52.339  62.779  0.00  0.00            
ATOM   1420  HA  LEU X  90      82.307  51.900  63.068  0.00  0.00            
ATOM   1421  CB  LEU X  90      81.124  52.105  61.241  0.00  0.00            
ATOM   1422  HB2 LEU X  90      80.649  51.123  61.242  0.00  0.00            
ATOM   1423  HB3 LEU X  90      80.453  52.836  60.789  0.00  0.00            
ATOM   1424  CG  LEU X  90      82.421  52.073  60.456  0.00  0.00            
ATOM   1425  HG  LEU X  90      82.992  52.919  60.838  0.00  0.00            
ATOM   1426  CD1 LEU X  90      83.391  50.912  60.646  0.00  0.00            
ATOM   1427 HD11 LEU X  90      82.724  50.050  60.658  0.00  0.00            
ATOM   1428 HD12 LEU X  90      83.780  51.044  61.655  0.00  0.00            
ATOM   1429 HD13 LEU X  90      84.138  51.011  59.857  0.00  0.00            
ATOM   1430  CD2 LEU X  90      82.248  52.269  58.956  0.00  0.00            
ATOM   1431 HD21 LEU X  90      83.074  52.907  58.639  0.00  0.00            
ATOM   1432 HD22 LEU X  90      82.094  51.359  58.376  0.00  0.00            
ATOM   1433 HD23 LEU X  90      81.306  52.786  58.774  0.00  0.00            
ATOM   1434  C   LEU X  90      81.451  53.791  63.301  0.00  0.00            
ATOM   1435  O   LEU X  90      81.968  54.647  62.605  0.00  0.00            
ATOM   1436  N   GLY X  91      80.853  54.074  64.494  0.00  0.00            
ATOM   1437  H   GLY X  91      80.509  53.279  65.013  0.00  0.00            
ATOM   1438  CA  GLY X  91      80.496  55.391  64.906  0.00  0.00            
ATOM   1439  HA2 GLY X  91      80.045  55.944  64.082  0.00  0.00            
ATOM   1440  HA3 GLY X  91      79.710  55.279  65.653  0.00  0.00            
ATOM   1441  C   GLY X  91      81.711  56.141  65.444  0.00  0.00            
ATOM   1442  O   GLY X  91      81.764  57.392  65.497  0.00  0.00            
ATOM   1443  N   GLU X  92      82.774  55.454  65.711  0.00  0.00            
ATOM   1444  H   GLU X  92      82.703  54.446  65.720  0.00  0.00            
ATOM   1445  CA  GLU X  92      84.048  56.088  65.998  0.00  0.00            
ATOM   1446  HA  GLU X  92      84.015  56.726  66.881  0.00  0.00            
ATOM   1447  CB  GLU X  92      85.104  55.012  66.207  0.00  0.00            
ATOM   1448  HB2 GLU X  92      85.026  54.401  65.308  0.00  0.00            
ATOM   1449  HB3 GLU X  92      85.999  55.630  66.282  0.00  0.00            
ATOM   1450  CG  GLU X  92      84.764  54.144  67.480  0.00  0.00            
ATOM   1451  HG2 GLU X  92      83.688  53.991  67.564  0.00  0.00            
ATOM   1452  HG3 GLU X  92      85.247  53.178  67.338  0.00  0.00            
ATOM   1453  CD  GLU X  92      85.226  54.774  68.776  0.00  0.00            
ATOM   1454  OE1 GLU X  92      84.892  55.965  69.067  0.00  0.00            
ATOM   1455  OE2 GLU X  92      85.839  54.077  69.622  0.00  0.00            
ATOM   1456  C   GLU X  92      84.606  56.961  64.841  0.00  0.00            
ATOM   1457  O   GLU X  92      85.396  57.831  65.087  0.00  0.00            
ATOM   1458  N   GLU X  93      84.185  56.654  63.597  0.00  0.00            
ATOM   1459  H   GLU X  93      83.444  55.969  63.553  0.00  0.00            
ATOM   1460  CA  GLU X  93      84.650  57.312  62.359  0.00  0.00            
ATOM   1461  HA  GLU X  93      85.690  57.580  62.545  0.00  0.00            
ATOM   1462  CB  GLU X  93      84.450  56.321  61.142  0.00  0.00            
ATOM   1463  HB2 GLU X  93      83.407  56.046  60.989  0.00  0.00            
ATOM   1464  HB3 GLU X  93      84.880  56.765  60.244  0.00  0.00            
ATOM   1465  CG  GLU X  93      85.308  54.986  61.420  0.00  0.00            
ATOM   1466  HG2 GLU X  93      84.755  54.491  62.218  0.00  0.00            
ATOM   1467  HG3 GLU X  93      85.363  54.495  60.448  0.00  0.00            
ATOM   1468  CD  GLU X  93      86.760  55.183  61.830  0.00  0.00            
ATOM   1469  OE1 GLU X  93      87.119  54.512  62.813  0.00  0.00            
ATOM   1470  OE2 GLU X  93      87.459  55.914  61.116  0.00  0.00            
ATOM   1471  C   GLU X  93      83.851  58.652  62.090  0.00  0.00            
ATOM   1472  O   GLU X  93      84.270  59.374  61.222  0.00  0.00            
ATOM   1473  N   PHE X  94      82.886  59.032  62.940  0.00  0.00            
ATOM   1474  H   PHE X  94      82.569  58.333  63.596  0.00  0.00            
ATOM   1475  CA  PHE X  94      82.012  60.202  62.879  0.00  0.00            
ATOM   1476  HA  PHE X  94      82.189  60.513  61.849  0.00  0.00            
ATOM   1477  CB  PHE X  94      80.541  59.782  63.188  0.00  0.00            
ATOM   1478  HB2 PHE X  94      80.593  59.176  64.092  0.00  0.00            
ATOM   1479  HB3 PHE X  94      80.069  60.736  63.424  0.00  0.00            
ATOM   1480  CG  PHE X  94      79.753  59.069  62.133  0.00  0.00            
ATOM   1481  CD1 PHE X  94      80.023  57.736  61.691  0.00  0.00            
ATOM   1482  HD1 PHE X  94      80.744  57.044  62.098  0.00  0.00            
ATOM   1483  CE1 PHE X  94      79.289  57.266  60.582  0.00  0.00            
ATOM   1484  HE1 PHE X  94      79.548  56.307  60.158  0.00  0.00            
ATOM   1485  CZ  PHE X  94      78.356  58.129  59.908  0.00  0.00            
ATOM   1486  HZ  PHE X  94      77.799  57.772  59.055  0.00  0.00            
ATOM   1487  CE2 PHE X  94      78.075  59.403  60.412  0.00  0.00            
ATOM   1488  HE2 PHE X  94      77.397  60.087  59.923  0.00  0.00            
ATOM   1489  CD2 PHE X  94      78.698  59.824  61.555  0.00  0.00            
ATOM   1490  HD2 PHE X  94      78.343  60.788  61.887  0.00  0.00            
ATOM   1491  C   PHE X  94      82.341  61.398  63.789  0.00  0.00            
ATOM   1492  O   PHE X  94      81.649  62.427  63.816  0.00  0.00            
ATOM   1493  N   SER X  95      83.322  61.213  64.669  0.00  0.00            
ATOM   1494  H   SER X  95      83.662  60.263  64.717  0.00  0.00            
ATOM   1495  CA  SER X  95      83.479  61.968  65.856  0.00  0.00            
ATOM   1496  HA  SER X  95      82.511  62.074  66.344  0.00  0.00            
ATOM   1497  CB  SER X  95      84.378  61.271  66.855  0.00  0.00            
ATOM   1498  HB2 SER X  95      85.387  60.999  66.544  0.00  0.00            
ATOM   1499  HB3 SER X  95      84.638  61.975  67.646  0.00  0.00            
ATOM   1500  OG  SER X  95      83.803  60.127  67.304  0.00  0.00            
ATOM   1501  HG  SER X  95      84.381  59.492  67.733  0.00  0.00            
ATOM   1502  C   SER X  95      84.246  63.301  65.577  0.00  0.00            
ATOM   1503  O   SER X  95      84.219  64.143  66.476  0.00  0.00            
ATOM   1504  N   GLY X  96      84.961  63.473  64.467  0.00  0.00            
ATOM   1505  H   GLY X  96      84.959  62.590  63.977  0.00  0.00            
ATOM   1506  CA  GLY X  96      85.799  64.606  64.048  0.00  0.00            
ATOM   1507  HA2 GLY X  96      86.081  65.239  64.889  0.00  0.00            
ATOM   1508  HA3 GLY X  96      86.678  64.197  63.549  0.00  0.00            
ATOM   1509  C   GLY X  96      85.093  65.486  63.041  0.00  0.00            
ATOM   1510  O   GLY X  96      84.119  65.110  62.495  0.00  0.00            
ATOM   1511  N   ARG X  97      85.635  66.697  62.839  0.00  0.00            
ATOM   1512  H   ARG X  97      86.438  66.766  63.447  0.00  0.00            
ATOM   1513  CA  ARG X  97      85.140  67.666  61.858  0.00  0.00            
ATOM   1514  HA  ARG X  97      84.764  67.166  60.966  0.00  0.00            
ATOM   1515  CB  ARG X  97      83.989  68.493  62.492  0.00  0.00            
ATOM   1516  HB2 ARG X  97      83.498  69.043  61.689  0.00  0.00            
ATOM   1517  HB3 ARG X  97      83.242  67.838  62.940  0.00  0.00            
ATOM   1518  CG  ARG X  97      84.484  69.579  63.486  0.00  0.00            
ATOM   1519  HG2 ARG X  97      84.983  69.071  64.311  0.00  0.00            
ATOM   1520  HG3 ARG X  97      85.248  70.188  63.003  0.00  0.00            
ATOM   1521  CD  ARG X  97      83.357  70.512  63.939  0.00  0.00            
ATOM   1522  HD2 ARG X  97      83.689  71.358  64.540  0.00  0.00            
ATOM   1523  HD3 ARG X  97      82.903  70.971  63.061  0.00  0.00            
ATOM   1524  NE  ARG X  97      82.372  69.720  64.635  0.00  0.00            
ATOM   1525  HE  ARG X  97      81.845  69.105  64.031  0.00  0.00            
ATOM   1526  CZ  ARG X  97      81.746  69.880  65.765  0.00  0.00            
ATOM   1527  NH1 ARG X  97      82.166  70.765  66.590  0.00  0.00            
ATOM   1528 HH11 ARG X  97      83.106  71.104  66.439  0.00  0.00            
ATOM   1529 HH12 ARG X  97      81.744  70.851  67.503  0.00  0.00            
ATOM   1530  NH2 ARG X  97      80.802  69.099  66.117  0.00  0.00            
ATOM   1531 HH21 ARG X  97      80.589  68.214  65.680  0.00  0.00            
ATOM   1532 HH22 ARG X  97      80.268  69.246  66.961  0.00  0.00            
ATOM   1533  C   ARG X  97      86.357  68.420  61.361  0.00  0.00            
ATOM   1534  O   ARG X  97      87.479  68.137  61.776  0.00  0.00            
ATOM   1535  N   GLY X  98      86.212  69.372  60.388  0.00  0.00            
ATOM   1536  H   GLY X  98      85.379  69.431  59.818  0.00  0.00            
ATOM   1537  CA  GLY X  98      87.249  70.247  59.937  0.00  0.00            
ATOM   1538  HA2 GLY X  98      88.130  69.717  59.574  0.00  0.00            
ATOM   1539  HA3 GLY X  98      86.746  70.779  59.129  0.00  0.00            
ATOM   1540  C   GLY X  98      87.731  71.248  60.986  0.00  0.00            
ATOM   1541  O   GLY X  98      86.987  71.606  61.932  0.00  0.00            
ATOM   1542  N   ILE X  99      88.979  71.677  60.896  0.00  0.00            
ATOM   1543  H   ILE X  99      89.569  71.427  60.115  0.00  0.00            
ATOM   1544  CA  ILE X  99      89.663  72.522  61.834  0.00  0.00            
ATOM   1545  HA  ILE X  99      88.997  72.842  62.636  0.00  0.00            
ATOM   1546  CB  ILE X  99      90.841  71.843  62.535  0.00  0.00            
ATOM   1547  HB  ILE X  99      91.370  72.451  63.268  0.00  0.00            
ATOM   1548  CG2 ILE X  99      90.230  70.644  63.282  0.00  0.00            
ATOM   1549 HG21 ILE X  99      89.407  70.982  63.911  0.00  0.00            
ATOM   1550 HG22 ILE X  99      90.838  70.143  64.035  0.00  0.00            
ATOM   1551 HG23 ILE X  99      89.867  69.895  62.578  0.00  0.00            
ATOM   1552  CG1 ILE X  99      91.867  71.387  61.475  0.00  0.00            
ATOM   1553 HG12 ILE X  99      91.442  70.707  60.737  0.00  0.00            
ATOM   1554 HG13 ILE X  99      92.258  72.227  60.901  0.00  0.00            
ATOM   1555  CD1 ILE X  99      92.990  70.734  62.187  0.00  0.00            
ATOM   1556 HD11 ILE X  99      92.867  69.800  62.735  0.00  0.00            
ATOM   1557 HD12 ILE X  99      93.422  71.541  62.777  0.00  0.00            
ATOM   1558 HD13 ILE X  99      93.727  70.540  61.407  0.00  0.00            
ATOM   1559  C   ILE X  99      90.127  73.863  61.199  0.00  0.00            
ATOM   1560  O   ILE X  99      90.729  74.637  61.914  0.00  0.00            
ATOM   1561  N   PHE X 100      89.822  74.093  59.932  0.00  0.00            
ATOM   1562  H   PHE X 100      89.321  73.346  59.474  0.00  0.00            
ATOM   1563  CA  PHE X 100      90.249  75.286  59.192  0.00  0.00            
ATOM   1564  HA  PHE X 100      89.669  75.181  58.275  0.00  0.00            
ATOM   1565  CB  PHE X 100      89.711  76.562  59.904  0.00  0.00            
ATOM   1566  HB2 PHE X 100      90.333  76.908  60.729  0.00  0.00            
ATOM   1567  HB3 PHE X 100      89.844  77.331  59.143  0.00  0.00            
ATOM   1568  CG  PHE X 100      88.335  76.533  60.354  0.00  0.00            
ATOM   1569  CD1 PHE X 100      88.037  76.571  61.703  0.00  0.00            
ATOM   1570  HD1 PHE X 100      88.852  76.626  62.410  0.00  0.00            
ATOM   1571  CE1 PHE X 100      86.703  76.505  62.227  0.00  0.00            
ATOM   1572  HE1 PHE X 100      86.491  76.497  63.286  0.00  0.00            
ATOM   1573  CZ  PHE X 100      85.673  76.558  61.281  0.00  0.00            
ATOM   1574  HZ  PHE X 100      84.629  76.564  61.556  0.00  0.00            
ATOM   1575  CE2 PHE X 100      85.936  76.791  59.909  0.00  0.00            
ATOM   1576  HE2 PHE X 100      85.105  76.995  59.249  0.00  0.00            
ATOM   1577  CD2 PHE X 100      87.282  76.750  59.458  0.00  0.00            
ATOM   1578  HD2 PHE X 100      87.442  76.906  58.401  0.00  0.00            
ATOM   1579  C   PHE X 100      91.725  75.268  58.867  0.00  0.00            
ATOM   1580  O   PHE X 100      92.526  75.515  59.758  0.00  0.00            
ATOM   1581  N   PRO X 101      92.203  75.183  57.595  0.00  0.00            
ATOM   1582  CD  PRO X 101      91.376  74.784  56.423  0.00  0.00            
ATOM   1583  HD2 PRO X 101      90.554  75.466  56.206  0.00  0.00            
ATOM   1584  HD3 PRO X 101      91.016  73.758  56.498  0.00  0.00            
ATOM   1585  CG  PRO X 101      92.374  74.780  55.272  0.00  0.00            
ATOM   1586  HG2 PRO X 101      92.353  75.700  54.686  0.00  0.00            
ATOM   1587  HG3 PRO X 101      92.194  73.904  54.650  0.00  0.00            
ATOM   1588  CB  PRO X 101      93.776  74.532  55.915  0.00  0.00            
ATOM   1589  HB2 PRO X 101      94.477  75.058  55.267  0.00  0.00            
ATOM   1590  HB3 PRO X 101      94.069  73.501  56.110  0.00  0.00            
ATOM   1591  CA  PRO X 101      93.571  75.271  57.264  0.00  0.00            
ATOM   1592  HA  PRO X 101      94.124  74.832  58.094  0.00  0.00            
ATOM   1593  C   PRO X 101      94.208  76.673  57.345  0.00  0.00            
ATOM   1594  O   PRO X 101      95.230  76.901  56.698  0.00  0.00            
ATOM   1595  N   LEU X 102      93.519  77.595  57.966  0.00  0.00            
ATOM   1596  H   LEU X 102      92.798  77.179  58.539  0.00  0.00            
ATOM   1597  CA  LEU X 102      93.857  78.977  58.098  0.00  0.00            
ATOM   1598  HA  LEU X 102      94.020  79.364  57.092  0.00  0.00            
ATOM   1599  CB  LEU X 102      92.577  79.584  58.807  0.00  0.00            
ATOM   1600  HB2 LEU X 102      91.704  79.407  58.178  0.00  0.00            
ATOM   1601  HB3 LEU X 102      92.470  79.072  59.764  0.00  0.00            
ATOM   1602  CG  LEU X 102      92.715  81.176  59.044  0.00  0.00            
ATOM   1603  HG  LEU X 102      93.517  81.289  59.774  0.00  0.00            
ATOM   1604  CD1 LEU X 102      92.996  81.886  57.751  0.00  0.00            
ATOM   1605 HD11 LEU X 102      92.947  82.958  57.942  0.00  0.00            
ATOM   1606 HD12 LEU X 102      92.320  81.635  56.933  0.00  0.00            
ATOM   1607 HD13 LEU X 102      94.016  81.724  57.401  0.00  0.00            
ATOM   1608  CD2 LEU X 102      91.331  81.568  59.525  0.00  0.00            
ATOM   1609 HD21 LEU X 102      90.987  81.102  60.448  0.00  0.00            
ATOM   1610 HD22 LEU X 102      91.343  82.635  59.746  0.00  0.00            
ATOM   1611 HD23 LEU X 102      90.665  81.420  58.675  0.00  0.00            
ATOM   1612  C   LEU X 102      95.201  79.207  58.823  0.00  0.00            
ATOM   1613  O   LEU X 102      95.962  80.050  58.361  0.00  0.00            
ATOM   1614  N   ALA X 103      95.481  78.446  59.853  0.00  0.00            
ATOM   1615  H   ALA X 103      94.849  77.687  60.065  0.00  0.00            
ATOM   1616  CA  ALA X 103      96.710  78.592  60.647  0.00  0.00            
ATOM   1617  HA  ALA X 103      97.631  78.525  60.068  0.00  0.00            
ATOM   1618  CB  ALA X 103      96.769  79.964  61.402  0.00  0.00            
ATOM   1619  HB1 ALA X 103      97.195  79.914  62.404  0.00  0.00            
ATOM   1620  HB2 ALA X 103      95.789  80.420  61.539  0.00  0.00            
ATOM   1621  HB3 ALA X 103      97.508  80.619  60.940  0.00  0.00            
ATOM   1622  C   ALA X 103      96.899  77.421  61.623  0.00  0.00            
ATOM   1623  O   ALA X 103      95.994  76.644  61.897  0.00  0.00            
ATOM   1624  N   GLU X 104      98.124  77.280  62.143  0.00  0.00            
ATOM   1625  H   GLU X 104      98.873  77.876  61.821  0.00  0.00            
ATOM   1626  CA  GLU X 104      98.403  76.229  63.216  0.00  0.00            
ATOM   1627  HA  GLU X 104      97.488  75.680  63.435  0.00  0.00            
ATOM   1628  CB  GLU X 104      99.631  75.454  62.618  0.00  0.00            
ATOM   1629  HB2 GLU X 104     100.490  76.085  62.388  0.00  0.00            
ATOM   1630  HB3 GLU X 104      99.940  74.744  63.385  0.00  0.00            
ATOM   1631  CG  GLU X 104      99.153  74.622  61.382  0.00  0.00            
ATOM   1632  HG2 GLU X 104      98.236  74.094  61.642  0.00  0.00            
ATOM   1633  HG3 GLU X 104      98.916  75.326  60.584  0.00  0.00            
ATOM   1634  CD  GLU X 104     100.225  73.660  60.924  0.00  0.00            
ATOM   1635  OE1 GLU X 104     100.852  73.854  59.870  0.00  0.00            
ATOM   1636  OE2 GLU X 104     100.438  72.690  61.670  0.00  0.00            
ATOM   1637  C   GLU X 104      98.774  76.792  64.573  0.00  0.00            
ATOM   1638  O   GLU X 104      98.960  76.124  65.614  0.00  0.00            
ATOM   1639  N   ARG X 105      98.990  78.118  64.726  0.00  0.00            
ATOM   1640  H   ARG X 105      98.733  78.688  63.933  0.00  0.00            
ATOM   1641  CA  ARG X 105      99.533  78.871  65.868  0.00  0.00            
ATOM   1642  HA  ARG X 105     100.497  78.419  66.098  0.00  0.00            
ATOM   1643  CB  ARG X 105      99.768  80.367  65.502  0.00  0.00            
ATOM   1644  HB2 ARG X 105     100.634  80.362  64.840  0.00  0.00            
ATOM   1645  HB3 ARG X 105      98.930  80.838  64.989  0.00  0.00            
ATOM   1646  CG  ARG X 105     100.066  81.332  66.652  0.00  0.00            
ATOM   1647  HG2 ARG X 105      99.891  82.326  66.240  0.00  0.00            
ATOM   1648  HG3 ARG X 105      99.282  81.266  67.406  0.00  0.00            
ATOM   1649  CD  ARG X 105     101.479  81.241  67.150  0.00  0.00            
ATOM   1650  HD2 ARG X 105     101.761  81.932  67.945  0.00  0.00            
ATOM   1651  HD3 ARG X 105     101.738  80.283  67.600  0.00  0.00            
ATOM   1652  NE  ARG X 105     102.482  81.462  66.066  0.00  0.00            
ATOM   1653  HE  ARG X 105     102.503  82.350  65.585  0.00  0.00            
ATOM   1654  CZ  ARG X 105     103.371  80.636  65.601  0.00  0.00            
ATOM   1655  NH1 ARG X 105     103.353  79.334  65.809  0.00  0.00            
ATOM   1656 HH11 ARG X 105     102.884  78.886  66.583  0.00  0.00            
ATOM   1657 HH12 ARG X 105     103.954  78.711  65.289  0.00  0.00            
ATOM   1658  NH2 ARG X 105     104.274  81.171  64.875  0.00  0.00            
ATOM   1659 HH21 ARG X 105     104.233  82.138  64.587  0.00  0.00            
ATOM   1660 HH22 ARG X 105     104.838  80.520  64.349  0.00  0.00            
ATOM   1661  C   ARG X 105      98.778  78.673  67.202  0.00  0.00            
ATOM   1662  O   ARG X 105      99.382  78.450  68.224  0.00  0.00            
ATOM   1663  N   ALA X 106      97.432  78.942  67.264  0.00  0.00            
ATOM   1664  H   ALA X 106      96.960  79.226  66.417  0.00  0.00            
ATOM   1665  CA  ALA X 106      96.511  78.645  68.351  0.00  0.00            
ATOM   1666  HA  ALA X 106      96.876  79.086  69.278  0.00  0.00            
ATOM   1667  CB  ALA X 106      95.224  79.387  68.055  0.00  0.00            
ATOM   1668  HB1 ALA X 106      94.836  78.937  67.141  0.00  0.00            
ATOM   1669  HB2 ALA X 106      95.349  80.460  67.908  0.00  0.00            
ATOM   1670  HB3 ALA X 106      94.475  79.255  68.836  0.00  0.00            
ATOM   1671  C   ALA X 106      96.426  77.078  68.574  0.00  0.00            
ATOM   1672  O   ALA X 106      95.858  76.600  69.593  0.00  0.00            
ATOM   1673  N   ASN X 107      96.830  76.215  67.597  0.00  0.00            
ATOM   1674  H   ASN X 107      97.146  76.652  66.743  0.00  0.00            
ATOM   1675  CA  ASN X 107      96.807  74.768  67.542  0.00  0.00            
ATOM   1676  HA  ASN X 107      97.087  74.438  66.541  0.00  0.00            
ATOM   1677  CB  ASN X 107      97.885  74.169  68.463  0.00  0.00            
ATOM   1678  HB2 ASN X 107      98.850  74.616  68.223  0.00  0.00            
ATOM   1679  HB3 ASN X 107      97.653  74.537  69.462  0.00  0.00            
ATOM   1680  CG  ASN X 107      98.040  72.628  68.374  0.00  0.00            
ATOM   1681  OD1 ASN X 107      97.560  72.020  67.432  0.00  0.00            
ATOM   1682  ND2 ASN X 107      98.776  71.955  69.258  0.00  0.00            
ATOM   1683 HD21 ASN X 107      99.311  72.400  69.990  0.00  0.00            
ATOM   1684 HD22 ASN X 107      99.348  71.152  69.038  0.00  0.00            
ATOM   1685  C   ASN X 107      95.399  74.259  67.863  0.00  0.00            
ATOM   1686  O   ASN X 107      95.186  73.539  68.837  0.00  0.00            
ATOM   1687  N   ARG X 108      94.442  74.824  67.114  0.00  0.00            
ATOM   1688  H   ARG X 108      94.728  75.346  66.298  0.00  0.00            
ATOM   1689  CA  ARG X 108      93.005  74.647  67.352  0.00  0.00            
ATOM   1690  HA  ARG X 108      92.786  75.046  68.342  0.00  0.00            
ATOM   1691  CB  ARG X 108      92.193  75.279  66.208  0.00  0.00            
ATOM   1692  HB2 ARG X 108      92.641  76.207  65.853  0.00  0.00            
ATOM   1693  HB3 ARG X 108      92.277  74.778  65.243  0.00  0.00            
ATOM   1694  CG  ARG X 108      90.711  75.608  66.444  0.00  0.00            
ATOM   1695  HG2 ARG X 108      90.229  75.910  65.514  0.00  0.00            
ATOM   1696  HG3 ARG X 108      90.177  74.721  66.784  0.00  0.00            
ATOM   1697  CD  ARG X 108      90.523  76.671  67.564  0.00  0.00            
ATOM   1698  HD2 ARG X 108      91.217  76.396  68.358  0.00  0.00            
ATOM   1699  HD3 ARG X 108      90.893  77.659  67.288  0.00  0.00            
ATOM   1700  NE  ARG X 108      89.064  76.841  67.905  0.00  0.00            
ATOM   1701  HE  ARG X 108      88.467  77.306  67.236  0.00  0.00            
ATOM   1702  CZ  ARG X 108      88.387  76.139  68.835  0.00  0.00            
ATOM   1703  NH1 ARG X 108      88.896  75.175  69.565  0.00  0.00            
ATOM   1704 HH11 ARG X 108      89.820  74.775  69.478  0.00  0.00            
ATOM   1705 HH12 ARG X 108      88.320  74.782  70.296  0.00  0.00            
ATOM   1706  NH2 ARG X 108      87.141  76.475  69.113  0.00  0.00            
ATOM   1707 HH21 ARG X 108      86.681  77.182  68.558  0.00  0.00            
ATOM   1708 HH22 ARG X 108      86.667  76.229  69.970  0.00  0.00            
ATOM   1709  C   ARG X 108      92.592  73.178  67.502  0.00  0.00            
ATOM   1710  O   ARG X 108      91.737  72.944  68.357  0.00  0.00            
ATOM   1711  N   GLY X 109      93.284  72.204  66.859  0.00  0.00            
ATOM   1712  H   GLY X 109      94.092  72.462  66.311  0.00  0.00            
ATOM   1713  CA  GLY X 109      92.913  70.791  66.927  0.00  0.00            
ATOM   1714  HA2 GLY X 109      91.835  70.704  66.796  0.00  0.00            
ATOM   1715  HA3 GLY X 109      93.373  70.152  66.173  0.00  0.00            
ATOM   1716  C   GLY X 109      93.329  70.134  68.261  0.00  0.00            
ATOM   1717  O   GLY X 109      93.468  68.915  68.263  0.00  0.00            
ATOM   1718  N   PHE X 110      93.719  70.918  69.284  0.00  0.00            
ATOM   1719  H   PHE X 110      93.947  71.893  69.147  0.00  0.00            
ATOM   1720  CA  PHE X 110      93.914  70.514  70.672  0.00  0.00            
ATOM   1721  HA  PHE X 110      93.851  69.427  70.732  0.00  0.00            
ATOM   1722  CB  PHE X 110      95.367  70.747  71.133  0.00  0.00            
ATOM   1723  HB2 PHE X 110      95.738  71.546  70.490  0.00  0.00            
ATOM   1724  HB3 PHE X 110      95.503  71.105  72.153  0.00  0.00            
ATOM   1725  CG  PHE X 110      96.209  69.480  71.007  0.00  0.00            
ATOM   1726  CD1 PHE X 110      96.700  68.783  72.143  0.00  0.00            
ATOM   1727  HD1 PHE X 110      96.330  69.064  73.118  0.00  0.00            
ATOM   1728  CE1 PHE X 110      97.599  67.756  72.005  0.00  0.00            
ATOM   1729  HE1 PHE X 110      97.993  67.210  72.848  0.00  0.00            
ATOM   1730  CZ  PHE X 110      97.887  67.254  70.758  0.00  0.00            
ATOM   1731  HZ  PHE X 110      98.583  66.442  70.609  0.00  0.00            
ATOM   1732  CE2 PHE X 110      97.322  67.811  69.599  0.00  0.00            
ATOM   1733  HE2 PHE X 110      97.613  67.611  68.579  0.00  0.00            
ATOM   1734  CD2 PHE X 110      96.450  68.969  69.738  0.00  0.00            
ATOM   1735  HD2 PHE X 110      95.995  69.469  68.895  0.00  0.00            
ATOM   1736  C   PHE X 110      92.916  71.043  71.725  0.00  0.00            
ATOM   1737  O   PHE X 110      92.876  70.448  72.798  0.00  0.00            
ATOM   1738  N   GLY X 111      92.048  72.032  71.378  0.00  0.00            
ATOM   1739  H   GLY X 111      92.121  72.354  70.423  0.00  0.00            
ATOM   1740  CA  GLY X 111      90.857  72.382  72.041  0.00  0.00            
ATOM   1741  HA2 GLY X 111      91.148  72.389  73.091  0.00  0.00            
ATOM   1742  HA3 GLY X 111      90.712  73.434  71.794  0.00  0.00            
ATOM   1743  C   GLY X 111      89.561  71.577  71.665  0.00  0.00            
ATOM   1744  O   GLY X 111      89.257  71.392  70.479  0.00  0.00            
ATOM   1745  N   ILE X 112      88.788  71.032  72.649  0.00  0.00            
ATOM   1746  H   ILE X 112      89.172  71.165  73.574  0.00  0.00            
ATOM   1747  CA  ILE X 112      87.997  69.778  72.553  0.00  0.00            
ATOM   1748  HA  ILE X 112      88.694  69.005  72.229  0.00  0.00            
ATOM   1749  CB  ILE X 112      87.385  69.343  73.890  0.00  0.00            
ATOM   1750  HB  ILE X 112      86.898  68.392  73.676  0.00  0.00            
ATOM   1751  CG2 ILE X 112      88.569  68.986  74.753  0.00  0.00            
ATOM   1752 HG21 ILE X 112      89.375  68.410  74.298  0.00  0.00            
ATOM   1753 HG22 ILE X 112      88.282  68.422  75.641  0.00  0.00            
ATOM   1754 HG23 ILE X 112      88.983  69.883  75.215  0.00  0.00            
ATOM   1755  CG1 ILE X 112      86.342  70.267  74.457  0.00  0.00            
ATOM   1756 HG12 ILE X 112      86.659  71.309  74.428  0.00  0.00            
ATOM   1757 HG13 ILE X 112      85.456  70.347  73.827  0.00  0.00            
ATOM   1758  CD1 ILE X 112      85.762  69.917  75.794  0.00  0.00            
ATOM   1759 HD11 ILE X 112      86.546  69.749  76.532  0.00  0.00            
ATOM   1760 HD12 ILE X 112      85.083  69.071  75.686  0.00  0.00            
ATOM   1761 HD13 ILE X 112      85.139  70.711  76.207  0.00  0.00            
ATOM   1762  C   ILE X 112      86.860  69.854  71.458  0.00  0.00            
ATOM   1763  O   ILE X 112      86.561  68.817  70.889  0.00  0.00            
ATOM   1764  N   VAL X 113      86.378  71.042  71.086  0.00  0.00            
ATOM   1765  H   VAL X 113      86.799  71.916  71.368  0.00  0.00            
ATOM   1766  CA  VAL X 113      85.309  71.205  70.006  0.00  0.00            
ATOM   1767  HA  VAL X 113      84.612  70.380  70.161  0.00  0.00            
ATOM   1768  CB  VAL X 113      84.549  72.531  70.178  0.00  0.00            
ATOM   1769  HB  VAL X 113      85.192  73.404  70.069  0.00  0.00            
ATOM   1770  CG1 VAL X 113      83.396  72.648  69.138  0.00  0.00            
ATOM   1771 HG11 VAL X 113      83.819  72.940  68.177  0.00  0.00            
ATOM   1772 HG12 VAL X 113      82.856  71.708  69.028  0.00  0.00            
ATOM   1773 HG13 VAL X 113      82.643  73.391  69.401  0.00  0.00            
ATOM   1774  CG2 VAL X 113      83.930  72.539  71.615  0.00  0.00            
ATOM   1775 HG21 VAL X 113      84.680  72.551  72.406  0.00  0.00            
ATOM   1776 HG22 VAL X 113      83.205  71.727  71.670  0.00  0.00            
ATOM   1777 HG23 VAL X 113      83.402  73.468  71.830  0.00  0.00            
ATOM   1778  C   VAL X 113      85.838  70.938  68.604  0.00  0.00            
ATOM   1779  O   VAL X 113      85.073  70.707  67.693  0.00  0.00            
ATOM   1780  N   PHE X 114      87.146  70.926  68.519  0.00  0.00            
ATOM   1781  H   PHE X 114      87.626  71.106  69.389  0.00  0.00            
ATOM   1782  CA  PHE X 114      87.922  70.711  67.288  0.00  0.00            
ATOM   1783  HA  PHE X 114      87.296  70.289  66.501  0.00  0.00            
ATOM   1784  CB  PHE X 114      88.482  72.086  66.867  0.00  0.00            
ATOM   1785  HB2 PHE X 114      89.009  72.547  67.702  0.00  0.00            
ATOM   1786  HB3 PHE X 114      89.217  71.915  66.080  0.00  0.00            
ATOM   1787  CG  PHE X 114      87.432  73.111  66.381  0.00  0.00            
ATOM   1788  CD1 PHE X 114      87.075  73.145  64.998  0.00  0.00            
ATOM   1789  HD1 PHE X 114      87.558  72.513  64.268  0.00  0.00            
ATOM   1790  CE1 PHE X 114      86.063  73.946  64.566  0.00  0.00            
ATOM   1791  HE1 PHE X 114      85.835  73.969  63.510  0.00  0.00            
ATOM   1792  CZ  PHE X 114      85.235  74.671  65.516  0.00  0.00            
ATOM   1793  HZ  PHE X 114      84.384  75.244  65.181  0.00  0.00            
ATOM   1794  CE2 PHE X 114      85.590  74.676  66.871  0.00  0.00            
ATOM   1795  HE2 PHE X 114      84.964  75.174  67.597  0.00  0.00            
ATOM   1796  CD2 PHE X 114      86.692  73.875  67.304  0.00  0.00            
ATOM   1797  HD2 PHE X 114      86.989  73.872  68.342  0.00  0.00            
ATOM   1798  C   PHE X 114      88.965  69.628  67.426  0.00  0.00            
ATOM   1799  O   PHE X 114      89.369  69.040  66.426  0.00  0.00            
ATOM   1800  N   SER X 115      89.337  69.206  68.663  0.00  0.00            
ATOM   1801  H   SER X 115      88.907  69.786  69.369  0.00  0.00            
ATOM   1802  CA  SER X 115      90.140  68.024  68.974  0.00  0.00            
ATOM   1803  HA  SER X 115      91.067  68.030  68.400  0.00  0.00            
ATOM   1804  CB  SER X 115      90.503  68.015  70.470  0.00  0.00            
ATOM   1805  HB2 SER X 115      90.710  69.040  70.780  0.00  0.00            
ATOM   1806  HB3 SER X 115      89.666  67.657  71.068  0.00  0.00            
ATOM   1807  OG  SER X 115      91.707  67.250  70.658  0.00  0.00            
ATOM   1808  HG  SER X 115      92.044  67.418  71.541  0.00  0.00            
ATOM   1809  C   SER X 115      89.429  66.684  68.605  0.00  0.00            
ATOM   1810  O   SER X 115      88.212  66.670  68.345  0.00  0.00            
ATOM   1811  N   ASN X 116      90.202  65.564  68.634  0.00  0.00            
ATOM   1812  H   ASN X 116      91.180  65.623  68.880  0.00  0.00            
ATOM   1813  CA  ASN X 116      89.691  64.178  68.300  0.00  0.00            
ATOM   1814  HA  ASN X 116      88.666  64.092  68.663  0.00  0.00            
ATOM   1815  CB  ASN X 116      89.634  63.976  66.733  0.00  0.00            
ATOM   1816  HB2 ASN X 116      89.276  64.842  66.176  0.00  0.00            
ATOM   1817  HB3 ASN X 116      90.666  63.730  66.486  0.00  0.00            
ATOM   1818  CG  ASN X 116      88.869  62.791  66.265  0.00  0.00            
ATOM   1819  OD1 ASN X 116      88.026  62.085  66.812  0.00  0.00            
ATOM   1820  ND2 ASN X 116      89.187  62.556  65.026  0.00  0.00            
ATOM   1821 HD21 ASN X 116      89.877  63.231  64.729  0.00  0.00            
ATOM   1822 HD22 ASN X 116      88.804  61.770  64.519  0.00  0.00            
ATOM   1823  C   ASN X 116      90.557  62.940  68.866  0.00  0.00            
ATOM   1824  O   ASN X 116      91.668  63.188  69.370  0.00  0.00            
ATOM   1825  N   GLY X 117      90.054  61.682  68.811  0.00  0.00            
ATOM   1826  H   GLY X 117      89.128  61.576  68.421  0.00  0.00            
ATOM   1827  CA  GLY X 117      90.802  60.479  69.230  0.00  0.00            
ATOM   1828  HA2 GLY X 117      90.167  59.671  68.867  0.00  0.00            
ATOM   1829  HA3 GLY X 117      91.803  60.422  68.802  0.00  0.00            
ATOM   1830  C   GLY X 117      90.895  60.365  70.723  0.00  0.00            
ATOM   1831  O   GLY X 117      90.543  61.283  71.436  0.00  0.00            
ATOM   1832  N   LYS X 118      91.510  59.315  71.260  0.00  0.00            
ATOM   1833  H   LYS X 118      91.738  58.511  70.692  0.00  0.00            
ATOM   1834  CA  LYS X 118      91.725  59.151  72.724  0.00  0.00            
ATOM   1835  HA  LYS X 118      90.706  59.159  73.112  0.00  0.00            
ATOM   1836  CB  LYS X 118      92.492  57.859  72.920  0.00  0.00            
ATOM   1837  HB2 LYS X 118      92.271  57.160  72.113  0.00  0.00            
ATOM   1838  HB3 LYS X 118      93.567  58.009  72.821  0.00  0.00            
ATOM   1839  CG  LYS X 118      92.244  57.293  74.349  0.00  0.00            
ATOM   1840  HG2 LYS X 118      92.891  57.856  75.022  0.00  0.00            
ATOM   1841  HG3 LYS X 118      91.219  57.530  74.633  0.00  0.00            
ATOM   1842  CD  LYS X 118      92.376  55.754  74.433  0.00  0.00            
ATOM   1843  HD2 LYS X 118      91.549  55.364  73.839  0.00  0.00            
ATOM   1844  HD3 LYS X 118      93.376  55.489  74.088  0.00  0.00            
ATOM   1845  CE  LYS X 118      92.158  55.209  75.858  0.00  0.00            
ATOM   1846  HE2 LYS X 118      92.889  55.577  76.578  0.00  0.00            
ATOM   1847  HE3 LYS X 118      91.123  55.403  76.139  0.00  0.00            
ATOM   1848  NZ  LYS X 118      92.236  53.772  75.790  0.00  0.00            
ATOM   1849  HZ1 LYS X 118      91.542  53.315  75.216  0.00  0.00            
ATOM   1850  HZ2 LYS X 118      92.142  53.509  76.761  0.00  0.00            
ATOM   1851  HZ3 LYS X 118      93.160  53.502  75.485  0.00  0.00            
ATOM   1852  C   LYS X 118      92.337  60.316  73.507  0.00  0.00            
ATOM   1853  O   LYS X 118      91.892  60.572  74.592  0.00  0.00            
ATOM   1854  N   LYS X 119      93.206  61.208  72.985  0.00  0.00            
ATOM   1855  H   LYS X 119      93.611  60.954  72.096  0.00  0.00            
ATOM   1856  CA  LYS X 119      93.637  62.493  73.673  0.00  0.00            
ATOM   1857  HA  LYS X 119      93.942  62.276  74.697  0.00  0.00            
ATOM   1858  CB  LYS X 119      94.878  63.109  72.847  0.00  0.00            
ATOM   1859  HB2 LYS X 119      95.374  63.747  73.578  0.00  0.00            
ATOM   1860  HB3 LYS X 119      95.614  62.370  72.529  0.00  0.00            
ATOM   1861  CG  LYS X 119      94.591  63.877  71.596  0.00  0.00            
ATOM   1862  HG2 LYS X 119      93.968  63.249  70.959  0.00  0.00            
ATOM   1863  HG3 LYS X 119      94.089  64.746  72.020  0.00  0.00            
ATOM   1864  CD  LYS X 119      95.902  64.422  70.903  0.00  0.00            
ATOM   1865  HD2 LYS X 119      96.310  65.102  71.652  0.00  0.00            
ATOM   1866  HD3 LYS X 119      96.588  63.602  70.690  0.00  0.00            
ATOM   1867  CE  LYS X 119      95.469  65.200  69.628  0.00  0.00            
ATOM   1868  HE2 LYS X 119      94.834  66.061  69.836  0.00  0.00            
ATOM   1869  HE3 LYS X 119      96.345  65.590  69.111  0.00  0.00            
ATOM   1870  NZ  LYS X 119      94.792  64.326  68.684  0.00  0.00            
ATOM   1871  HZ1 LYS X 119      94.935  63.372  68.984  0.00  0.00            
ATOM   1872  HZ2 LYS X 119      94.994  64.412  67.698  0.00  0.00            
ATOM   1873  HZ3 LYS X 119      93.808  64.549  68.723  0.00  0.00            
ATOM   1874  C   LYS X 119      92.595  63.563  73.730  0.00  0.00            
ATOM   1875  O   LYS X 119      92.565  64.193  74.734  0.00  0.00            
ATOM   1876  N   TRP X 120      91.577  63.568  72.871  0.00  0.00            
ATOM   1877  H   TRP X 120      91.689  63.049  72.012  0.00  0.00            
ATOM   1878  CA  TRP X 120      90.313  64.274  73.048  0.00  0.00            
ATOM   1879  HA  TRP X 120      90.606  65.262  73.403  0.00  0.00            
ATOM   1880  CB  TRP X 120      89.455  64.385  71.711  0.00  0.00            
ATOM   1881  HB2 TRP X 120      90.005  64.971  70.975  0.00  0.00            
ATOM   1882  HB3 TRP X 120      89.347  63.380  71.303  0.00  0.00            
ATOM   1883  CG  TRP X 120      88.000  64.728  71.792  0.00  0.00            
ATOM   1884  CD1 TRP X 120      87.503  65.837  72.395  0.00  0.00            
ATOM   1885  HD1 TRP X 120      88.033  66.442  73.115  0.00  0.00            
ATOM   1886  NE1 TRP X 120      86.133  65.874  72.286  0.00  0.00            
ATOM   1887  HE1 TRP X 120      85.584  66.721  72.338  0.00  0.00            
ATOM   1888  CE2 TRP X 120      85.648  64.799  71.669  0.00  0.00            
ATOM   1889  CZ2 TRP X 120      84.340  64.340  71.398  0.00  0.00            
ATOM   1890  HZ2 TRP X 120      83.472  64.922  71.670  0.00  0.00            
ATOM   1891  CH2 TRP X 120      84.182  63.137  70.694  0.00  0.00            
ATOM   1892  HH2 TRP X 120      83.184  62.734  70.599  0.00  0.00            
ATOM   1893  CZ3 TRP X 120      85.287  62.366  70.229  0.00  0.00            
ATOM   1894  HZ3 TRP X 120      85.159  61.420  69.723  0.00  0.00            
ATOM   1895  CE3 TRP X 120      86.601  62.763  70.635  0.00  0.00            
ATOM   1896  HE3 TRP X 120      87.415  62.096  70.393  0.00  0.00            
ATOM   1897  CD2 TRP X 120      86.813  63.988  71.360  0.00  0.00            
ATOM   1898  C   TRP X 120      89.408  63.621  74.079  0.00  0.00            
ATOM   1899  O   TRP X 120      88.978  64.332  74.971  0.00  0.00            
ATOM   1900  N   LYS X 121      89.082  62.346  73.972  0.00  0.00            
ATOM   1901  H   LYS X 121      89.287  61.886  73.097  0.00  0.00            
ATOM   1902  CA  LYS X 121      88.087  61.639  74.821  0.00  0.00            
ATOM   1903  HA  LYS X 121      87.126  62.143  74.717  0.00  0.00            
ATOM   1904  CB  LYS X 121      87.832  60.161  74.515  0.00  0.00            
ATOM   1905  HB2 LYS X 121      88.798  59.667  74.619  0.00  0.00            
ATOM   1906  HB3 LYS X 121      87.209  59.791  75.330  0.00  0.00            
ATOM   1907  CG  LYS X 121      87.259  59.804  73.081  0.00  0.00            
ATOM   1908  HG2 LYS X 121      86.375  60.419  72.912  0.00  0.00            
ATOM   1909  HG3 LYS X 121      87.967  60.018  72.281  0.00  0.00            
ATOM   1910  CD  LYS X 121      86.763  58.281  72.995  0.00  0.00            
ATOM   1911  HD2 LYS X 121      87.617  57.628  73.174  0.00  0.00            
ATOM   1912  HD3 LYS X 121      85.990  58.120  73.747  0.00  0.00            
ATOM   1913  CE  LYS X 121      86.305  57.982  71.575  0.00  0.00            
ATOM   1914  HE2 LYS X 121      85.775  58.869  71.230  0.00  0.00            
ATOM   1915  HE3 LYS X 121      87.199  57.785  70.983  0.00  0.00            
ATOM   1916  NZ  LYS X 121      85.384  56.786  71.573  0.00  0.00            
ATOM   1917  HZ1 LYS X 121      85.312  56.362  70.659  0.00  0.00            
ATOM   1918  HZ2 LYS X 121      84.442  57.096  71.764  0.00  0.00            
ATOM   1919  HZ3 LYS X 121      85.688  56.094  72.242  0.00  0.00            
ATOM   1920  C   LYS X 121      88.438  61.775  76.344  0.00  0.00            
ATOM   1921  O   LYS X 121      87.508  61.899  77.165  0.00  0.00            
ATOM   1922  N   GLU X 122      89.707  61.696  76.617  0.00  0.00            
ATOM   1923  H   GLU X 122      90.336  61.570  75.837  0.00  0.00            
ATOM   1924  CA  GLU X 122      90.296  61.738  77.972  0.00  0.00            
ATOM   1925  HA  GLU X 122      89.751  61.008  78.571  0.00  0.00            
ATOM   1926  CB  GLU X 122      91.818  61.415  77.905  0.00  0.00            
ATOM   1927  HB2 GLU X 122      91.961  60.471  77.378  0.00  0.00            
ATOM   1928  HB3 GLU X 122      92.218  62.215  77.283  0.00  0.00            
ATOM   1929  CG  GLU X 122      92.593  61.535  79.179  0.00  0.00            
ATOM   1930  HG2 GLU X 122      93.646  61.364  78.955  0.00  0.00            
ATOM   1931  HG3 GLU X 122      92.468  62.520  79.629  0.00  0.00            
ATOM   1932  CD  GLU X 122      92.149  60.476  80.145  0.00  0.00            
ATOM   1933  OE1 GLU X 122      92.698  59.354  80.107  0.00  0.00            
ATOM   1934  OE2 GLU X 122      91.250  60.825  80.939  0.00  0.00            
ATOM   1935  C   GLU X 122      89.979  63.149  78.515  0.00  0.00            
ATOM   1936  O   GLU X 122      89.338  63.275  79.574  0.00  0.00            
ATOM   1937  N   ILE X 123      90.215  64.186  77.706  0.00  0.00            
ATOM   1938  H   ILE X 123      90.677  63.980  76.831  0.00  0.00            
ATOM   1939  CA  ILE X 123      89.962  65.635  78.014  0.00  0.00            
ATOM   1940  HA  ILE X 123      90.238  65.721  79.065  0.00  0.00            
ATOM   1941  CB  ILE X 123      90.773  66.660  77.247  0.00  0.00            
ATOM   1942  HB  ILE X 123      90.522  66.631  76.187  0.00  0.00            
ATOM   1943  CG2 ILE X 123      90.498  68.222  77.672  0.00  0.00            
ATOM   1944 HG21 ILE X 123      91.064  68.919  77.054  0.00  0.00            
ATOM   1945 HG22 ILE X 123      90.734  68.432  78.715  0.00  0.00            
ATOM   1946 HG23 ILE X 123      89.481  68.502  77.397  0.00  0.00            
ATOM   1947  CG1 ILE X 123      92.272  66.429  77.431  0.00  0.00            
ATOM   1948 HG12 ILE X 123      92.561  65.533  76.880  0.00  0.00            
ATOM   1949 HG13 ILE X 123      92.775  67.209  76.858  0.00  0.00            
ATOM   1950  CD1 ILE X 123      92.934  66.516  78.830  0.00  0.00            
ATOM   1951 HD11 ILE X 123      94.019  66.416  78.798  0.00  0.00            
ATOM   1952 HD12 ILE X 123      92.595  65.692  79.457  0.00  0.00            
ATOM   1953 HD13 ILE X 123      92.542  67.388  79.353  0.00  0.00            
ATOM   1954  C   ILE X 123      88.453  65.865  78.121  0.00  0.00            
ATOM   1955  O   ILE X 123      88.022  66.526  79.130  0.00  0.00            
ATOM   1956  N   ARG X 124      87.630  65.227  77.281  0.00  0.00            
ATOM   1957  H   ARG X 124      88.068  64.766  76.497  0.00  0.00            
ATOM   1958  CA  ARG X 124      86.194  65.466  77.285  0.00  0.00            
ATOM   1959  HA  ARG X 124      86.079  66.548  77.220  0.00  0.00            
ATOM   1960  CB  ARG X 124      85.478  64.889  76.114  0.00  0.00            
ATOM   1961  HB2 ARG X 124      86.028  65.307  75.270  0.00  0.00            
ATOM   1962  HB3 ARG X 124      85.639  63.813  76.171  0.00  0.00            
ATOM   1963  CG  ARG X 124      83.978  65.373  75.953  0.00  0.00            
ATOM   1964  HG2 ARG X 124      83.473  65.123  76.886  0.00  0.00            
ATOM   1965  HG3 ARG X 124      83.964  66.453  75.811  0.00  0.00            
ATOM   1966  CD  ARG X 124      83.276  64.720  74.783  0.00  0.00            
ATOM   1967  HD2 ARG X 124      82.375  65.333  74.761  0.00  0.00            
ATOM   1968  HD3 ARG X 124      83.892  64.840  73.892  0.00  0.00            
ATOM   1969  NE  ARG X 124      83.105  63.224  74.957  0.00  0.00            
ATOM   1970  HE  ARG X 124      83.627  62.744  75.677  0.00  0.00            
ATOM   1971  CZ  ARG X 124      82.209  62.492  74.351  0.00  0.00            
ATOM   1972  NH1 ARG X 124      81.376  62.944  73.425  0.00  0.00            
ATOM   1973 HH11 ARG X 124      81.533  63.884  73.092  0.00  0.00            
ATOM   1974 HH12 ARG X 124      80.916  62.311  72.786  0.00  0.00            
ATOM   1975  NH2 ARG X 124      82.145  61.257  74.691  0.00  0.00            
ATOM   1976 HH21 ARG X 124      82.619  60.882  75.500  0.00  0.00            
ATOM   1977 HH22 ARG X 124      81.367  60.741  74.304  0.00  0.00            
ATOM   1978  C   ARG X 124      85.565  64.942  78.629  0.00  0.00            
ATOM   1979  O   ARG X 124      84.701  65.577  79.173  0.00  0.00            
ATOM   1980  N   ARG X 125      85.969  63.768  79.116  0.00  0.00            
ATOM   1981  H   ARG X 125      86.564  63.297  78.450  0.00  0.00            
ATOM   1982  CA  ARG X 125      85.622  63.231  80.423  0.00  0.00            
ATOM   1983  HA  ARG X 125      84.533  63.237  80.465  0.00  0.00            
ATOM   1984  CB  ARG X 125      86.203  61.872  80.484  0.00  0.00            
ATOM   1985  HB2 ARG X 125      85.882  61.239  79.657  0.00  0.00            
ATOM   1986  HB3 ARG X 125      87.284  61.981  80.394  0.00  0.00            
ATOM   1987  CG  ARG X 125      85.841  61.195  81.801  0.00  0.00            
ATOM   1988  HG2 ARG X 125      86.172  61.731  82.690  0.00  0.00            
ATOM   1989  HG3 ARG X 125      84.759  61.071  81.857  0.00  0.00            
ATOM   1990  CD  ARG X 125      86.314  59.728  81.810  0.00  0.00            
ATOM   1991  HD2 ARG X 125      85.940  59.258  82.720  0.00  0.00            
ATOM   1992  HD3 ARG X 125      85.772  59.285  80.975  0.00  0.00            
ATOM   1993  NE  ARG X 125      87.773  59.572  81.690  0.00  0.00            
ATOM   1994  HE  ARG X 125      88.417  60.321  81.897  0.00  0.00            
ATOM   1995  CZ  ARG X 125      88.375  58.429  81.393  0.00  0.00            
ATOM   1996  NH1 ARG X 125      87.833  57.230  81.325  0.00  0.00            
ATOM   1997 HH11 ARG X 125      86.860  57.012  81.487  0.00  0.00            
ATOM   1998 HH12 ARG X 125      88.393  56.415  81.117  0.00  0.00            
ATOM   1999  NH2 ARG X 125      89.600  58.477  80.984  0.00  0.00            
ATOM   2000 HH21 ARG X 125      90.082  59.361  80.910  0.00  0.00            
ATOM   2001 HH22 ARG X 125      90.147  57.631  81.070  0.00  0.00            
ATOM   2002  C   ARG X 125      86.168  64.218  81.488  0.00  0.00            
ATOM   2003  O   ARG X 125      85.387  64.518  82.423  0.00  0.00            
ATOM   2004  N   PHE X 126      87.405  64.765  81.461  0.00  0.00            
ATOM   2005  H   PHE X 126      88.043  64.417  80.759  0.00  0.00            
ATOM   2006  CA  PHE X 126      87.775  65.757  82.439  0.00  0.00            
ATOM   2007  HA  PHE X 126      87.759  65.338  83.445  0.00  0.00            
ATOM   2008  CB  PHE X 126      89.292  65.913  82.374  0.00  0.00            
ATOM   2009  HB2 PHE X 126      89.790  64.946  82.313  0.00  0.00            
ATOM   2010  HB3 PHE X 126      89.625  66.500  81.518  0.00  0.00            
ATOM   2011  CG  PHE X 126      89.812  66.665  83.644  0.00  0.00            
ATOM   2012  CD1 PHE X 126      90.209  65.951  84.775  0.00  0.00            
ATOM   2013  HD1 PHE X 126      90.107  64.876  84.801  0.00  0.00            
ATOM   2014  CE1 PHE X 126      90.639  66.648  85.890  0.00  0.00            
ATOM   2015  HE1 PHE X 126      91.046  66.114  86.735  0.00  0.00            
ATOM   2016  CZ  PHE X 126      90.798  68.085  85.829  0.00  0.00            
ATOM   2017  HZ  PHE X 126      91.190  68.599  86.693  0.00  0.00            
ATOM   2018  CE2 PHE X 126      90.367  68.826  84.673  0.00  0.00            
ATOM   2019  HE2 PHE X 126      90.309  69.904  84.653  0.00  0.00            
ATOM   2020  CD2 PHE X 126      89.879  68.130  83.546  0.00  0.00            
ATOM   2021  HD2 PHE X 126      89.518  68.642  82.666  0.00  0.00            
ATOM   2022  C   PHE X 126      86.924  67.089  82.394  0.00  0.00            
ATOM   2023  O   PHE X 126      86.817  67.793  83.399  0.00  0.00            
ATOM   2024  N   SER X 127      86.389  67.466  81.180  0.00  0.00            
ATOM   2025  H   SER X 127      86.713  66.960  80.368  0.00  0.00            
ATOM   2026  CA  SER X 127      85.422  68.534  81.082  0.00  0.00            
ATOM   2027  HA  SER X 127      85.742  69.441  81.594  0.00  0.00            
ATOM   2028  CB  SER X 127      85.248  68.945  79.647  0.00  0.00            
ATOM   2029  HB2 SER X 127      84.659  68.174  79.151  0.00  0.00            
ATOM   2030  HB3 SER X 127      84.783  69.929  79.582  0.00  0.00            
ATOM   2031  OG  SER X 127      86.547  69.049  79.076  0.00  0.00            
ATOM   2032  HG  SER X 127      87.010  68.210  79.124  0.00  0.00            
ATOM   2033  C   SER X 127      84.105  68.142  81.668  0.00  0.00            
ATOM   2034  O   SER X 127      83.428  68.974  82.274  0.00  0.00            
ATOM   2035  N   LEU X 128      83.584  66.955  81.445  0.00  0.00            
ATOM   2036  H   LEU X 128      84.000  66.319  80.780  0.00  0.00            
ATOM   2037  CA  LEU X 128      82.320  66.363  81.948  0.00  0.00            
ATOM   2038  HA  LEU X 128      81.496  66.962  81.560  0.00  0.00            
ATOM   2039  CB  LEU X 128      82.185  65.002  81.345  0.00  0.00            
ATOM   2040  HB2 LEU X 128      82.076  65.045  80.261  0.00  0.00            
ATOM   2041  HB3 LEU X 128      82.973  64.322  81.671  0.00  0.00            
ATOM   2042  CG  LEU X 128      80.802  64.331  81.819  0.00  0.00            
ATOM   2043  HG  LEU X 128      80.832  64.216  82.902  0.00  0.00            
ATOM   2044  CD1 LEU X 128      79.577  65.162  81.480  0.00  0.00            
ATOM   2045 HD11 LEU X 128      79.609  65.958  82.223  0.00  0.00            
ATOM   2046 HD12 LEU X 128      78.619  64.657  81.601  0.00  0.00            
ATOM   2047 HD13 LEU X 128      79.596  65.496  80.442  0.00  0.00            
ATOM   2048  CD2 LEU X 128      80.706  63.017  81.039  0.00  0.00            
ATOM   2049 HD21 LEU X 128      81.524  62.371  81.359  0.00  0.00            
ATOM   2050 HD22 LEU X 128      79.810  62.472  81.335  0.00  0.00            
ATOM   2051 HD23 LEU X 128      80.855  63.160  79.969  0.00  0.00            
ATOM   2052  C   LEU X 128      82.137  66.397  83.518  0.00  0.00            
ATOM   2053  O   LEU X 128      81.090  66.690  84.051  0.00  0.00            
ATOM   2054  N   MET X 129      83.328  66.258  84.189  0.00  0.00            
ATOM   2055  H   MET X 129      84.078  65.940  83.591  0.00  0.00            
ATOM   2056  CA  MET X 129      83.512  66.269  85.605  0.00  0.00            
ATOM   2057  HA  MET X 129      82.544  66.028  86.044  0.00  0.00            
ATOM   2058  CB  MET X 129      84.558  65.152  86.015  0.00  0.00            
ATOM   2059  HB2 MET X 129      85.376  65.378  85.330  0.00  0.00            
ATOM   2060  HB3 MET X 129      84.821  65.178  87.072  0.00  0.00            
ATOM   2061  CG  MET X 129      83.975  63.772  85.645  0.00  0.00            
ATOM   2062  HG2 MET X 129      83.804  63.757  84.569  0.00  0.00            
ATOM   2063  HG3 MET X 129      84.661  62.965  85.904  0.00  0.00            
ATOM   2064  SD  MET X 129      82.449  63.364  86.553  0.00  0.00            
ATOM   2065  CE  MET X 129      82.063  61.896  85.536  0.00  0.00            
ATOM   2066  HE1 MET X 129      82.814  61.105  85.544  0.00  0.00            
ATOM   2067  HE2 MET X 129      81.208  61.364  85.953  0.00  0.00            
ATOM   2068  HE3 MET X 129      81.886  62.140  84.489  0.00  0.00            
ATOM   2069  C   MET X 129      83.751  67.661  86.227  0.00  0.00            
ATOM   2070  O   MET X 129      83.211  67.924  87.287  0.00  0.00            
ATOM   2071  N   THR X 130      84.473  68.553  85.509  0.00  0.00            
ATOM   2072  H   THR X 130      85.006  68.236  84.713  0.00  0.00            
ATOM   2073  CA  THR X 130      84.649  69.917  85.918  0.00  0.00            
ATOM   2074  HA  THR X 130      84.847  69.939  86.990  0.00  0.00            
ATOM   2075  CB  THR X 130      85.956  70.522  85.293  0.00  0.00            
ATOM   2076  HB  THR X 130      86.052  71.586  85.508  0.00  0.00            
ATOM   2077  CG2 THR X 130      87.191  69.854  85.767  0.00  0.00            
ATOM   2078 HG21 THR X 130      88.124  70.287  85.407  0.00  0.00            
ATOM   2079 HG22 THR X 130      87.204  68.785  85.551  0.00  0.00            
ATOM   2080 HG23 THR X 130      87.268  70.008  86.844  0.00  0.00            
ATOM   2081  OG1 THR X 130      85.857  70.402  83.885  0.00  0.00            
ATOM   2082  HG1 THR X 130      86.584  69.797  83.721  0.00  0.00            
ATOM   2083  C   THR X 130      83.390  70.819  85.731  0.00  0.00            
ATOM   2084  O   THR X 130      82.968  71.477  86.676  0.00  0.00            
ATOM   2085  N   LEU X 131      82.535  70.512  84.751  0.00  0.00            
ATOM   2086  H   LEU X 131      82.772  69.832  84.043  0.00  0.00            
ATOM   2087  CA  LEU X 131      81.190  71.083  84.492  0.00  0.00            
ATOM   2088  HA  LEU X 131      81.257  72.131  84.784  0.00  0.00            
ATOM   2089  CB  LEU X 131      80.828  70.941  82.998  0.00  0.00            
ATOM   2090  HB2 LEU X 131      80.959  69.920  82.638  0.00  0.00            
ATOM   2091  HB3 LEU X 131      79.787  71.226  82.842  0.00  0.00            
ATOM   2092  CG  LEU X 131      81.710  71.882  82.094  0.00  0.00            
ATOM   2093  HG  LEU X 131      82.780  71.708  82.205  0.00  0.00            
ATOM   2094  CD1 LEU X 131      81.468  71.461  80.636  0.00  0.00            
ATOM   2095 HD11 LEU X 131      80.447  71.509  80.258  0.00  0.00            
ATOM   2096 HD12 LEU X 131      81.793  70.435  80.463  0.00  0.00            
ATOM   2097 HD13 LEU X 131      82.091  72.139  80.052  0.00  0.00            
ATOM   2098  CD2 LEU X 131      81.358  73.342  82.109  0.00  0.00            
ATOM   2099 HD21 LEU X 131      80.314  73.501  81.838  0.00  0.00            
ATOM   2100 HD22 LEU X 131      81.586  73.718  83.106  0.00  0.00            
ATOM   2101 HD23 LEU X 131      81.932  73.832  81.323  0.00  0.00            
ATOM   2102  C   LEU X 131      80.123  70.555  85.418  0.00  0.00            
ATOM   2103  O   LEU X 131      79.154  71.316  85.632  0.00  0.00            
ATOM   2104  N   ARG X 132      80.251  69.407  86.052  0.00  0.00            
ATOM   2105  H   ARG X 132      81.040  68.797  85.895  0.00  0.00            
ATOM   2106  CA  ARG X 132      79.421  68.959  87.164  0.00  0.00            
ATOM   2107  HA  ARG X 132      78.549  69.578  87.377  0.00  0.00            
ATOM   2108  CB  ARG X 132      78.892  67.525  87.031  0.00  0.00            
ATOM   2109  HB2 ARG X 132      79.767  66.906  86.829  0.00  0.00            
ATOM   2110  HB3 ARG X 132      78.397  67.221  87.953  0.00  0.00            
ATOM   2111  CG  ARG X 132      77.921  67.534  85.852  0.00  0.00            
ATOM   2112  HG2 ARG X 132      77.300  68.424  85.956  0.00  0.00            
ATOM   2113  HG3 ARG X 132      78.449  67.556  84.899  0.00  0.00            
ATOM   2114  CD  ARG X 132      76.948  66.362  85.835  0.00  0.00            
ATOM   2115  HD2 ARG X 132      76.462  66.363  86.811  0.00  0.00            
ATOM   2116  HD3 ARG X 132      76.339  66.534  84.948  0.00  0.00            
ATOM   2117  NE  ARG X 132      77.654  65.069  85.637  0.00  0.00            
ATOM   2118  HE  ARG X 132      78.515  64.851  86.118  0.00  0.00            
ATOM   2119  CZ  ARG X 132      77.551  64.343  84.548  0.00  0.00            
ATOM   2120  NH1 ARG X 132      76.748  64.526  83.545  0.00  0.00            
ATOM   2121 HH11 ARG X 132      76.109  65.307  83.579  0.00  0.00            
ATOM   2122 HH12 ARG X 132      76.682  63.889  82.764  0.00  0.00            
ATOM   2123  NH2 ARG X 132      78.337  63.349  84.418  0.00  0.00            
ATOM   2124 HH21 ARG X 132      78.943  63.141  85.199  0.00  0.00            
ATOM   2125 HH22 ARG X 132      78.287  62.746  83.610  0.00  0.00            
ATOM   2126  C   ARG X 132      80.124  69.054  88.545  0.00  0.00            
ATOM   2127  O   ARG X 132      79.744  68.364  89.524  0.00  0.00            
ATOM   2128  N   ASN X 133      81.241  69.824  88.672  0.00  0.00            
ATOM   2129  H   ASN X 133      81.643  70.042  87.771  0.00  0.00            
ATOM   2130  CA  ASN X 133      81.966  70.318  89.871  0.00  0.00            
ATOM   2131  HA  ASN X 133      82.868  70.737  89.425  0.00  0.00            
ATOM   2132  CB  ASN X 133      81.058  71.298  90.538  0.00  0.00            
ATOM   2133  HB2 ASN X 133      80.517  71.996  89.899  0.00  0.00            
ATOM   2134  HB3 ASN X 133      80.301  70.690  91.033  0.00  0.00            
ATOM   2135  CG  ASN X 133      81.728  72.140  91.623  0.00  0.00            
ATOM   2136  OD1 ASN X 133      82.542  72.933  91.418  0.00  0.00            
ATOM   2137  ND2 ASN X 133      81.328  71.958  92.848  0.00  0.00            
ATOM   2138 HD21 ASN X 133      80.446  71.514  93.059  0.00  0.00            
ATOM   2139 HD22 ASN X 133      81.738  72.665  93.441  0.00  0.00            
ATOM   2140  C   ASN X 133      82.602  69.189  90.697  0.00  0.00            
ATOM   2141  O   ASN X 133      83.301  69.418  91.711  0.00  0.00            
ATOM   2142  N   PHE X 134      82.741  67.984  90.091  0.00  0.00            
ATOM   2143  H   PHE X 134      82.215  67.823  89.243  0.00  0.00            
ATOM   2144  CA  PHE X 134      83.514  66.813  90.647  0.00  0.00            
ATOM   2145  HA  PHE X 134      83.388  66.706  91.725  0.00  0.00            
ATOM   2146  CB  PHE X 134      83.123  65.506  89.889  0.00  0.00            
ATOM   2147  HB2 PHE X 134      82.048  65.329  89.917  0.00  0.00            
ATOM   2148  HB3 PHE X 134      83.376  65.692  88.845  0.00  0.00            
ATOM   2149  CG  PHE X 134      83.837  64.206  90.323  0.00  0.00            
ATOM   2150  CD1 PHE X 134      83.267  63.377  91.290  0.00  0.00            
ATOM   2151  HD1 PHE X 134      82.369  63.714  91.787  0.00  0.00            
ATOM   2152  CE1 PHE X 134      83.829  62.129  91.671  0.00  0.00            
ATOM   2153  HE1 PHE X 134      83.500  61.503  92.487  0.00  0.00            
ATOM   2154  CZ  PHE X 134      85.023  61.761  91.051  0.00  0.00            
ATOM   2155  HZ  PHE X 134      85.362  60.815  91.445  0.00  0.00            
ATOM   2156  CE2 PHE X 134      85.581  62.582  90.095  0.00  0.00            
ATOM   2157  HE2 PHE X 134      86.557  62.305  89.726  0.00  0.00            
ATOM   2158  CD2 PHE X 134      85.100  63.884  89.754  0.00  0.00            
ATOM   2159  HD2 PHE X 134      85.570  64.479  88.985  0.00  0.00            
ATOM   2160  C   PHE X 134      84.990  67.076  90.536  0.00  0.00            
ATOM   2161  O   PHE X 134      85.439  67.708  89.572  0.00  0.00            
ATOM   2162  N   GLY X 135      85.711  66.696  91.588  0.00  0.00            
ATOM   2163  H   GLY X 135      85.151  66.307  92.333  0.00  0.00            
ATOM   2164  CA  GLY X 135      87.170  66.842  91.625  0.00  0.00            
ATOM   2165  HA2 GLY X 135      87.568  66.258  92.455  0.00  0.00            
ATOM   2166  HA3 GLY X 135      87.405  66.463  90.630  0.00  0.00            
ATOM   2167  C   GLY X 135      87.697  68.257  91.614  0.00  0.00            
ATOM   2168  O   GLY X 135      88.894  68.457  91.613  0.00  0.00            
ATOM   2169  N   MET X 136      86.839  69.203  91.823  0.00  0.00            
ATOM   2170  H   MET X 136      85.837  69.091  91.892  0.00  0.00            
ATOM   2171  CA  MET X 136      87.090  70.656  91.706  0.00  0.00            
ATOM   2172  HA  MET X 136      88.147  70.770  91.468  0.00  0.00            
ATOM   2173  CB  MET X 136      86.309  71.277  90.460  0.00  0.00            
ATOM   2174  HB2 MET X 136      86.446  70.610  89.609  0.00  0.00            
ATOM   2175  HB3 MET X 136      85.227  71.234  90.586  0.00  0.00            
ATOM   2176  CG  MET X 136      86.727  72.656  90.141  0.00  0.00            
ATOM   2177  HG2 MET X 136      86.353  73.457  90.779  0.00  0.00            
ATOM   2178  HG3 MET X 136      87.790  72.737  90.365  0.00  0.00            
ATOM   2179  SD  MET X 136      86.438  72.913  88.376  0.00  0.00            
ATOM   2180  CE  MET X 136      84.731  73.222  88.389  0.00  0.00            
ATOM   2181  HE1 MET X 136      84.450  73.280  87.337  0.00  0.00            
ATOM   2182  HE2 MET X 136      84.185  72.511  89.008  0.00  0.00            
ATOM   2183  HE3 MET X 136      84.513  74.211  88.792  0.00  0.00            
ATOM   2184  C   MET X 136      86.767  71.448  93.024  0.00  0.00            
ATOM   2185  O   MET X 136      85.950  72.336  93.066  0.00  0.00            
ATOM   2186  N   GLY X 137      87.331  70.964  94.156  0.00  0.00            
ATOM   2187  H   GLY X 137      87.729  70.043  94.043  0.00  0.00            
ATOM   2188  CA  GLY X 137      87.304  71.640  95.460  0.00  0.00            
ATOM   2189  HA2 GLY X 137      88.123  71.182  96.015  0.00  0.00            
ATOM   2190  HA3 GLY X 137      87.433  72.722  95.445  0.00  0.00            
ATOM   2191  C   GLY X 137      86.085  71.312  96.301  0.00  0.00            
ATOM   2192  O   GLY X 137      85.787  70.113  96.556  0.00  0.00            
ATOM   2193  N   LYS X 138      85.457  72.380  96.807  0.00  0.00            
ATOM   2194  H   LYS X 138      85.736  73.304  96.508  0.00  0.00            
ATOM   2195  CA  LYS X 138      84.259  72.265  97.745  0.00  0.00            
ATOM   2196  HA  LYS X 138      83.883  71.244  97.684  0.00  0.00            
ATOM   2197  CB  LYS X 138      84.715  72.521  99.203  0.00  0.00            
ATOM   2198  HB2 LYS X 138      83.790  72.383  99.763  0.00  0.00            
ATOM   2199  HB3 LYS X 138      85.356  71.686  99.487  0.00  0.00            
ATOM   2200  CG  LYS X 138      85.514  73.861  99.486  0.00  0.00            
ATOM   2201  HG2 LYS X 138      86.429  73.716  98.912  0.00  0.00            
ATOM   2202  HG3 LYS X 138      84.968  74.762  99.205  0.00  0.00            
ATOM   2203  CD  LYS X 138      85.865  73.968 100.947  0.00  0.00            
ATOM   2204  HD2 LYS X 138      84.981  73.908 101.583  0.00  0.00            
ATOM   2205  HD3 LYS X 138      86.663  73.266 101.186  0.00  0.00            
ATOM   2206  CE  LYS X 138      86.503  75.346 101.103  0.00  0.00            
ATOM   2207  HE2 LYS X 138      87.080  75.605 100.216  0.00  0.00            
ATOM   2208  HE3 LYS X 138      85.723  76.107 101.088  0.00  0.00            
ATOM   2209  NZ  LYS X 138      87.323  75.438 102.315  0.00  0.00            
ATOM   2210  HZ1 LYS X 138      86.750  75.387 103.145  0.00  0.00            
ATOM   2211  HZ2 LYS X 138      87.827  76.314 102.303  0.00  0.00            
ATOM   2212  HZ3 LYS X 138      88.031  74.725 102.216  0.00  0.00            
ATOM   2213  C   LYS X 138      83.051  73.169  97.483  0.00  0.00            
ATOM   2214  O   LYS X 138      81.910  72.754  97.787  0.00  0.00            
ATOM   2215  N   ARG X 139      83.183  74.358  96.870  0.00  0.00            
ATOM   2216  H   ARG X 139      84.114  74.687  96.659  0.00  0.00            
ATOM   2217  CA  ARG X 139      82.041  75.306  96.498  0.00  0.00            
ATOM   2218  HA  ARG X 139      81.353  75.402  97.338  0.00  0.00            
ATOM   2219  CB  ARG X 139      82.535  76.780  96.361  0.00  0.00            
ATOM   2220  HB2 ARG X 139      82.933  77.102  97.323  0.00  0.00            
ATOM   2221  HB3 ARG X 139      83.313  76.845  95.600  0.00  0.00            
ATOM   2222  CG  ARG X 139      81.490  77.800  95.901  0.00  0.00            
ATOM   2223  HG2 ARG X 139      81.151  77.528  94.902  0.00  0.00            
ATOM   2224  HG3 ARG X 139      80.704  77.745  96.654  0.00  0.00            
ATOM   2225  CD  ARG X 139      81.984  79.266  96.027  0.00  0.00            
ATOM   2226  HD2 ARG X 139      82.325  79.393  97.054  0.00  0.00            
ATOM   2227  HD3 ARG X 139      82.799  79.437  95.324  0.00  0.00            
ATOM   2228  NE  ARG X 139      80.855  80.173  95.650  0.00  0.00            
ATOM   2229  HE  ARG X 139      79.953  79.988  96.067  0.00  0.00            
ATOM   2230  CZ  ARG X 139      80.962  81.408  95.075  0.00  0.00            
ATOM   2231  NH1 ARG X 139      82.059  81.714  94.445  0.00  0.00            
ATOM   2232 HH11 ARG X 139      82.806  81.037  94.510  0.00  0.00            
ATOM   2233 HH12 ARG X 139      82.186  82.582  93.945  0.00  0.00            
ATOM   2234  NH2 ARG X 139      79.972  82.216  95.209  0.00  0.00            
ATOM   2235 HH21 ARG X 139      79.184  81.994  95.802  0.00  0.00            
ATOM   2236 HH22 ARG X 139      79.975  83.173  94.888  0.00  0.00            
ATOM   2237  C   ARG X 139      81.257  74.808  95.299  0.00  0.00            
ATOM   2238  O   ARG X 139      81.837  74.393  94.324  0.00  0.00            
ATOM   2239  N   SER X 140      79.940  74.860  95.428  0.00  0.00            
ATOM   2240  H   SER X 140      79.562  75.357  96.222  0.00  0.00            
ATOM   2241  CA  SER X 140      78.929  74.497  94.445  0.00  0.00            
ATOM   2242  HA  SER X 140      79.175  73.499  94.083  0.00  0.00            
ATOM   2243  CB  SER X 140      77.605  74.473  95.150  0.00  0.00            
ATOM   2244  HB2 SER X 140      76.944  73.710  94.739  0.00  0.00            
ATOM   2245  HB3 SER X 140      77.730  74.282  96.216  0.00  0.00            
ATOM   2246  OG  SER X 140      76.900  75.720  94.996  0.00  0.00            
ATOM   2247  HG  SER X 140      76.045  75.711  95.433  0.00  0.00            
ATOM   2248  C   SER X 140      78.904  75.336  93.193  0.00  0.00            
ATOM   2249  O   SER X 140      79.274  76.474  93.197  0.00  0.00            
ATOM   2250  N   ILE X 141      78.491  74.768  92.050  0.00  0.00            
ATOM   2251  H   ILE X 141      78.399  73.764  91.989  0.00  0.00            
ATOM   2252  CA  ILE X 141      78.377  75.678  90.849  0.00  0.00            
ATOM   2253  HA  ILE X 141      79.273  76.281  90.708  0.00  0.00            
ATOM   2254  CB  ILE X 141      78.241  74.844  89.573  0.00  0.00            
ATOM   2255  HB  ILE X 141      77.661  75.390  88.828  0.00  0.00            
ATOM   2256  CG2 ILE X 141      79.720  74.517  89.108  0.00  0.00            
ATOM   2257 HG21 ILE X 141      79.776  73.780  88.306  0.00  0.00            
ATOM   2258 HG22 ILE X 141      80.452  74.240  89.867  0.00  0.00            
ATOM   2259 HG23 ILE X 141      80.115  75.368  88.554  0.00  0.00            
ATOM   2260  CG1 ILE X 141      77.487  73.467  89.778  0.00  0.00            
ATOM   2261 HG12 ILE X 141      78.137  72.760  90.294  0.00  0.00            
ATOM   2262 HG13 ILE X 141      76.561  73.690  90.308  0.00  0.00            
ATOM   2263  CD1 ILE X 141      77.000  72.766  88.475  0.00  0.00            
ATOM   2264 HD11 ILE X 141      76.464  71.896  88.855  0.00  0.00            
ATOM   2265 HD12 ILE X 141      77.733  72.454  87.732  0.00  0.00            
ATOM   2266 HD13 ILE X 141      76.323  73.510  88.055  0.00  0.00            
ATOM   2267  C   ILE X 141      77.125  76.585  90.986  0.00  0.00            
ATOM   2268  O   ILE X 141      77.054  77.639  90.397  0.00  0.00            
ATOM   2269  N   GLU X 142      76.090  76.011  91.595  0.00  0.00            
ATOM   2270  H   GLU X 142      76.316  75.102  91.973  0.00  0.00            
ATOM   2271  CA  GLU X 142      74.855  76.648  91.940  0.00  0.00            
ATOM   2272  HA  GLU X 142      74.308  76.832  91.016  0.00  0.00            
ATOM   2273  CB  GLU X 142      73.845  75.856  92.706  0.00  0.00            
ATOM   2274  HB2 GLU X 142      73.502  75.123  91.976  0.00  0.00            
ATOM   2275  HB3 GLU X 142      74.424  75.349  93.478  0.00  0.00            
ATOM   2276  CG  GLU X 142      72.715  76.626  93.349  0.00  0.00            
ATOM   2277  HG2 GLU X 142      73.116  77.391  94.014  0.00  0.00            
ATOM   2278  HG3 GLU X 142      72.102  77.152  92.617  0.00  0.00            
ATOM   2279  CD  GLU X 142      71.817  75.703  94.220  0.00  0.00            
ATOM   2280  OE1 GLU X 142      71.815  75.784  95.433  0.00  0.00            
ATOM   2281  OE2 GLU X 142      70.933  74.895  93.694  0.00  0.00            
ATOM   2282  C   GLU X 142      75.242  77.988  92.627  0.00  0.00            
ATOM   2283  O   GLU X 142      74.575  78.925  92.334  0.00  0.00            
ATOM   2284  N   ASP X 143      76.212  78.021  93.551  0.00  0.00            
ATOM   2285  H   ASP X 143      76.794  77.210  93.705  0.00  0.00            
ATOM   2286  CA  ASP X 143      76.343  79.256  94.310  0.00  0.00            
ATOM   2287  HA  ASP X 143      75.393  79.633  94.686  0.00  0.00            
ATOM   2288  CB  ASP X 143      77.177  78.928  95.547  0.00  0.00            
ATOM   2289  HB2 ASP X 143      76.654  78.085  95.997  0.00  0.00            
ATOM   2290  HB3 ASP X 143      78.120  78.513  95.191  0.00  0.00            
ATOM   2291  CG  ASP X 143      77.341  79.942  96.617  0.00  0.00            
ATOM   2292  OD1 ASP X 143      78.479  80.303  96.948  0.00  0.00            
ATOM   2293  OD2 ASP X 143      76.333  80.521  97.056  0.00  0.00            
ATOM   2294  C   ASP X 143      77.075  80.322  93.502  0.00  0.00            
ATOM   2295  O   ASP X 143      77.095  81.439  93.956  0.00  0.00            
ATOM   2296  N   ARG X 144      77.723  79.969  92.400  0.00  0.00            
ATOM   2297  H   ARG X 144      77.653  79.004  92.109  0.00  0.00            
ATOM   2298  CA  ARG X 144      78.064  80.980  91.326  0.00  0.00            
ATOM   2299  HA  ARG X 144      78.485  81.878  91.778  0.00  0.00            
ATOM   2300  CB  ARG X 144      79.156  80.507  90.354  0.00  0.00            
ATOM   2301  HB2 ARG X 144      78.923  79.463  90.145  0.00  0.00            
ATOM   2302  HB3 ARG X 144      79.104  81.120  89.454  0.00  0.00            
ATOM   2303  CG  ARG X 144      80.611  80.438  90.995  0.00  0.00            
ATOM   2304  HG2 ARG X 144      81.400  80.381  90.246  0.00  0.00            
ATOM   2305  HG3 ARG X 144      80.899  81.401  91.417  0.00  0.00            
ATOM   2306  CD  ARG X 144      80.735  79.154  91.875  0.00  0.00            
ATOM   2307  HD2 ARG X 144      80.206  79.427  92.788  0.00  0.00            
ATOM   2308  HD3 ARG X 144      80.392  78.251  91.371  0.00  0.00            
ATOM   2309  NE  ARG X 144      82.125  78.817  92.147  0.00  0.00            
ATOM   2310  HE  ARG X 144      82.751  79.599  92.275  0.00  0.00            
ATOM   2311  CZ  ARG X 144      82.607  77.603  92.388  0.00  0.00            
ATOM   2312  NH1 ARG X 144      81.889  76.504  92.494  0.00  0.00            
ATOM   2313 HH11 ARG X 144      80.923  76.505  92.786  0.00  0.00            
ATOM   2314 HH12 ARG X 144      82.475  75.768  92.862  0.00  0.00            
ATOM   2315  NH2 ARG X 144      83.874  77.452  92.590  0.00  0.00            
ATOM   2316 HH21 ARG X 144      84.476  78.138  92.158  0.00  0.00            
ATOM   2317 HH22 ARG X 144      84.234  76.509  92.634  0.00  0.00            
ATOM   2318  C   ARG X 144      76.755  81.419  90.661  0.00  0.00            
ATOM   2319  O   ARG X 144      76.501  82.604  90.564  0.00  0.00            
ATOM   2320  N   VAL X 145      75.811  80.497  90.291  0.00  0.00            
ATOM   2321  H   VAL X 145      75.882  79.570  90.687  0.00  0.00            
ATOM   2322  CA  VAL X 145      74.603  80.876  89.568  0.00  0.00            
ATOM   2323  HA  VAL X 145      75.016  81.450  88.739  0.00  0.00            
ATOM   2324  CB  VAL X 145      73.950  79.594  88.929  0.00  0.00            
ATOM   2325  HB  VAL X 145      73.601  78.883  89.677  0.00  0.00            
ATOM   2326  CG1 VAL X 145      72.649  80.040  88.287  0.00  0.00            
ATOM   2327 HG11 VAL X 145      71.946  80.442  89.016  0.00  0.00            
ATOM   2328 HG12 VAL X 145      72.834  80.756  87.486  0.00  0.00            
ATOM   2329 HG13 VAL X 145      72.249  79.100  87.908  0.00  0.00            
ATOM   2330  CG2 VAL X 145      74.692  78.852  87.826  0.00  0.00            
ATOM   2331 HG21 VAL X 145      74.000  78.095  87.455  0.00  0.00            
ATOM   2332 HG22 VAL X 145      75.528  78.485  88.422  0.00  0.00            
ATOM   2333 HG23 VAL X 145      75.019  79.394  86.939  0.00  0.00            
ATOM   2334  C   VAL X 145      73.735  81.813  90.419  0.00  0.00            
ATOM   2335  O   VAL X 145      73.364  82.818  89.883  0.00  0.00            
ATOM   2336  N   GLN X 146      73.358  81.498  91.688  0.00  0.00            
ATOM   2337  H   GLN X 146      73.769  80.781  92.268  0.00  0.00            
ATOM   2338  CA  GLN X 146      72.703  82.543  92.448  0.00  0.00            
ATOM   2339  HA  GLN X 146      71.706  82.651  92.020  0.00  0.00            
ATOM   2340  CB  GLN X 146      72.553  82.119  93.911  0.00  0.00            
ATOM   2341  HB2 GLN X 146      73.537  81.898  94.323  0.00  0.00            
ATOM   2342  HB3 GLN X 146      72.124  82.992  94.405  0.00  0.00            
ATOM   2343  CG  GLN X 146      71.749  80.760  94.020  0.00  0.00            
ATOM   2344  HG2 GLN X 146      70.853  80.844  93.405  0.00  0.00            
ATOM   2345  HG3 GLN X 146      72.329  79.895  93.700  0.00  0.00            
ATOM   2346  CD  GLN X 146      71.225  80.565  95.410  0.00  0.00            
ATOM   2347  OE1 GLN X 146      71.940  80.606  96.386  0.00  0.00            
ATOM   2348  NE2 GLN X 146      69.912  80.524  95.522  0.00  0.00            
ATOM   2349 HE21 GLN X 146      69.379  80.308  96.352  0.00  0.00            
ATOM   2350 HE22 GLN X 146      69.444  80.474  94.628  0.00  0.00            
ATOM   2351  C   GLN X 146      73.500  83.899  92.350  0.00  0.00            
ATOM   2352  O   GLN X 146      72.837  84.907  92.013  0.00  0.00            
ATOM   2353  N   GLU X 147      74.769  84.024  92.669  0.00  0.00            
ATOM   2354  H   GLU X 147      75.352  83.205  92.772  0.00  0.00            
ATOM   2355  CA  GLU X 147      75.471  85.268  92.644  0.00  0.00            
ATOM   2356  HA  GLU X 147      75.000  85.861  93.428  0.00  0.00            
ATOM   2357  CB  GLU X 147      76.954  84.888  92.931  0.00  0.00            
ATOM   2358  HB2 GLU X 147      76.880  84.589  93.976  0.00  0.00            
ATOM   2359  HB3 GLU X 147      77.106  83.950  92.397  0.00  0.00            
ATOM   2360  CG  GLU X 147      78.031  85.954  92.809  0.00  0.00            
ATOM   2361  HG2 GLU X 147      78.010  86.495  91.863  0.00  0.00            
ATOM   2362  HG3 GLU X 147      78.038  86.750  93.554  0.00  0.00            
ATOM   2363  CD  GLU X 147      79.315  85.073  93.033  0.00  0.00            
ATOM   2364  OE1 GLU X 147      79.778  85.038  94.220  0.00  0.00            
ATOM   2365  OE2 GLU X 147      79.836  84.400  92.089  0.00  0.00            
ATOM   2366  C   GLU X 147      75.385  86.151  91.331  0.00  0.00            
ATOM   2367  O   GLU X 147      75.123  87.356  91.270  0.00  0.00            
ATOM   2368  N   GLH X 148      75.659  85.483  90.170  0.00  0.00            
ATOM   2369  H   GLH X 148      75.996  84.531  90.186  0.00  0.00            
ATOM   2370  CA  GLH X 148      75.308  85.982  88.860  0.00  0.00            
ATOM   2371  HA  GLH X 148      75.741  86.982  88.826  0.00  0.00            
ATOM   2372  CB  GLH X 148      75.900  85.209  87.713  0.00  0.00            
ATOM   2373  HB2 GLH X 148      75.515  84.197  87.838  0.00  0.00            
ATOM   2374  HB3 GLH X 148      75.537  85.679  86.799  0.00  0.00            
ATOM   2375  CG  GLH X 148      77.455  85.180  87.833  0.00  0.00            
ATOM   2376  HG2 GLH X 148      77.662  84.522  88.676  0.00  0.00            
ATOM   2377  HG3 GLH X 148      77.899  84.715  86.953  0.00  0.00            
ATOM   2378  CD  GLH X 148      78.139  86.514  88.114  0.00  0.00            
ATOM   2379  OE1 GLH X 148      77.857  87.570  87.602  0.00  0.00            
ATOM   2380  OE2 GLH X 148      79.100  86.492  89.050  0.00  0.00            
ATOM   2381  HE2 GLH X 148      79.524  85.665  89.288  0.00  0.00            
ATOM   2382  C   GLH X 148      73.826  86.262  88.584  0.00  0.00            
ATOM   2383  O   GLH X 148      73.546  87.264  87.913  0.00  0.00            
ATOM   2384  N   ALA X 149      72.823  85.516  89.086  0.00  0.00            
ATOM   2385  H   ALA X 149      72.996  84.674  89.617  0.00  0.00            
ATOM   2386  CA  ALA X 149      71.390  85.791  88.862  0.00  0.00            
ATOM   2387  HA  ALA X 149      71.092  85.942  87.824  0.00  0.00            
ATOM   2388  CB  ALA X 149      70.597  84.558  89.360  0.00  0.00            
ATOM   2389  HB1 ALA X 149      70.684  84.338  90.424  0.00  0.00            
ATOM   2390  HB2 ALA X 149      70.858  83.636  88.842  0.00  0.00            
ATOM   2391  HB3 ALA X 149      69.525  84.687  89.214  0.00  0.00            
ATOM   2392  C   ALA X 149      70.936  87.080  89.632  0.00  0.00            
ATOM   2393  O   ALA X 149      70.350  87.940  89.047  0.00  0.00            
ATOM   2394  N   ARG X 150      71.393  87.294  90.927  0.00  0.00            
ATOM   2395  H   ARG X 150      71.882  86.477  91.265  0.00  0.00            
ATOM   2396  CA  ARG X 150      71.276  88.480  91.774  0.00  0.00            
ATOM   2397  HA  ARG X 150      70.208  88.627  91.937  0.00  0.00            
ATOM   2398  CB  ARG X 150      72.071  88.199  93.099  0.00  0.00            
ATOM   2399  HB2 ARG X 150      73.084  87.896  92.837  0.00  0.00            
ATOM   2400  HB3 ARG X 150      72.150  89.086  93.728  0.00  0.00            
ATOM   2401  CG  ARG X 150      71.345  87.139  93.936  0.00  0.00            
ATOM   2402  HG2 ARG X 150      70.473  87.647  94.347  0.00  0.00            
ATOM   2403  HG3 ARG X 150      71.023  86.280  93.348  0.00  0.00            
ATOM   2404  CD  ARG X 150      72.334  86.638  95.023  0.00  0.00            
ATOM   2405  HD2 ARG X 150      73.275  86.359  94.548  0.00  0.00            
ATOM   2406  HD3 ARG X 150      72.468  87.469  95.715  0.00  0.00            
ATOM   2407  NE  ARG X 150      71.833  85.578  95.881  0.00  0.00            
ATOM   2408  HE  ARG X 150      70.842  85.578  96.079  0.00  0.00            
ATOM   2409  CZ  ARG X 150      72.441  84.582  96.513  0.00  0.00            
ATOM   2410  NH1 ARG X 150      73.701  84.427  96.432  0.00  0.00            
ATOM   2411 HH11 ARG X 150      74.318  85.189  96.189  0.00  0.00            
ATOM   2412 HH12 ARG X 150      74.186  83.699  96.938  0.00  0.00            
ATOM   2413  NH2 ARG X 150      71.830  83.745  97.294  0.00  0.00            
ATOM   2414 HH21 ARG X 150      71.070  84.150  97.821  0.00  0.00            
ATOM   2415 HH22 ARG X 150      72.449  83.062  97.707  0.00  0.00            
ATOM   2416  C   ARG X 150      71.793  89.676  91.030  0.00  0.00            
ATOM   2417  O   ARG X 150      71.176  90.716  91.127  0.00  0.00            
ATOM   2418  N   CYS X 151      72.921  89.525  90.319  0.00  0.00            
ATOM   2419  H   CYS X 151      73.383  88.653  90.535  0.00  0.00            
ATOM   2420  CA  CYS X 151      73.654  90.680  89.724  0.00  0.00            
ATOM   2421  HA  CYS X 151      73.514  91.510  90.418  0.00  0.00            
ATOM   2422  CB  CYS X 151      75.149  90.455  89.759  0.00  0.00            
ATOM   2423  HB2 CYS X 151      75.402  89.493  89.312  0.00  0.00            
ATOM   2424  HB3 CYS X 151      75.669  91.190  89.145  0.00  0.00            
ATOM   2425  SG  CYS X 151      75.611  90.422  91.575  0.00  0.00            
ATOM   2426  HG  CYS X 151      75.728  89.105  91.763  0.00  0.00            
ATOM   2427  C   CYS X 151      73.113  91.072  88.378  0.00  0.00            
ATOM   2428  O   CYS X 151      73.177  92.216  87.975  0.00  0.00            
ATOM   2429  N   LEU X 152      72.547  90.118  87.661  0.00  0.00            
ATOM   2430  H   LEU X 152      72.808  89.167  87.875  0.00  0.00            
ATOM   2431  CA  LEU X 152      71.739  90.299  86.469  0.00  0.00            
ATOM   2432  HA  LEU X 152      72.296  90.903  85.753  0.00  0.00            
ATOM   2433  CB  LEU X 152      71.369  88.996  85.775  0.00  0.00            
ATOM   2434  HB2 LEU X 152      72.310  88.481  85.581  0.00  0.00            
ATOM   2435  HB3 LEU X 152      70.807  88.414  86.506  0.00  0.00            
ATOM   2436  CG  LEU X 152      70.595  89.104  84.375  0.00  0.00            
ATOM   2437  HG  LEU X 152      69.523  89.219  84.539  0.00  0.00            
ATOM   2438  CD1 LEU X 152      71.126  90.188  83.426  0.00  0.00            
ATOM   2439 HD11 LEU X 152      72.186  90.087  83.193  0.00  0.00            
ATOM   2440 HD12 LEU X 152      70.900  91.088  83.998  0.00  0.00            
ATOM   2441 HD13 LEU X 152      70.472  90.099  82.558  0.00  0.00            
ATOM   2442  CD2 LEU X 152      70.783  87.736  83.696  0.00  0.00            
ATOM   2443 HD21 LEU X 152      70.647  86.896  84.376  0.00  0.00            
ATOM   2444 HD22 LEU X 152      70.034  87.634  82.911  0.00  0.00            
ATOM   2445 HD23 LEU X 152      71.778  87.731  83.250  0.00  0.00            
ATOM   2446  C   LEU X 152      70.401  90.971  86.909  0.00  0.00            
ATOM   2447  O   LEU X 152      69.849  91.806  86.177  0.00  0.00            
ATOM   2448  N   VAL X 153      69.873  90.727  88.106  0.00  0.00            
ATOM   2449  H   VAL X 153      70.402  90.153  88.748  0.00  0.00            
ATOM   2450  CA  VAL X 153      68.594  91.296  88.587  0.00  0.00            
ATOM   2451  HA  VAL X 153      67.823  91.325  87.818  0.00  0.00            
ATOM   2452  CB  VAL X 153      68.022  90.422  89.724  0.00  0.00            
ATOM   2453  HB  VAL X 153      68.914  90.155  90.290  0.00  0.00            
ATOM   2454  CG1 VAL X 153      67.272  91.225  90.796  0.00  0.00            
ATOM   2455 HG11 VAL X 153      68.048  91.874  91.202  0.00  0.00            
ATOM   2456 HG12 VAL X 153      66.509  91.798  90.269  0.00  0.00            
ATOM   2457 HG13 VAL X 153      66.895  90.497  91.515  0.00  0.00            
ATOM   2458  CG2 VAL X 153      67.080  89.262  89.405  0.00  0.00            
ATOM   2459 HG21 VAL X 153      67.512  88.746  88.548  0.00  0.00            
ATOM   2460 HG22 VAL X 153      66.056  89.568  89.192  0.00  0.00            
ATOM   2461 HG23 VAL X 153      67.014  88.582  90.254  0.00  0.00            
ATOM   2462  C   VAL X 153      68.872  92.763  88.916  0.00  0.00            
ATOM   2463  O   VAL X 153      68.151  93.649  88.516  0.00  0.00            
ATOM   2464  N   GLU X 154      70.065  93.052  89.397  0.00  0.00            
ATOM   2465  H   GLU X 154      70.700  92.286  89.572  0.00  0.00            
ATOM   2466  CA  GLU X 154      70.447  94.376  89.651  0.00  0.00            
ATOM   2467  HA  GLU X 154      69.618  94.944  90.074  0.00  0.00            
ATOM   2468  CB  GLU X 154      71.633  94.271  90.572  0.00  0.00            
ATOM   2469  HB2 GLU X 154      72.252  93.446  90.219  0.00  0.00            
ATOM   2470  HB3 GLU X 154      72.292  95.130  90.694  0.00  0.00            
ATOM   2471  CG  GLU X 154      71.143  93.895  91.993  0.00  0.00            
ATOM   2472  HG2 GLU X 154      70.250  93.272  91.980  0.00  0.00            
ATOM   2473  HG3 GLU X 154      71.914  93.378  92.564  0.00  0.00            
ATOM   2474  CD  GLU X 154      70.721  95.100  92.809  0.00  0.00            
ATOM   2475  OE1 GLU X 154      71.600  95.940  93.137  0.00  0.00            
ATOM   2476  OE2 GLU X 154      69.543  95.254  93.113  0.00  0.00            
ATOM   2477  C   GLU X 154      70.877  95.110  88.354  0.00  0.00            
ATOM   2478  O   GLU X 154      70.693  96.341  88.303  0.00  0.00            
ATOM   2479  N   GLU X 155      71.286  94.410  87.295  0.00  0.00            
ATOM   2480  H   GLU X 155      71.525  93.436  87.417  0.00  0.00            
ATOM   2481  CA  GLU X 155      71.434  95.087  86.000  0.00  0.00            
ATOM   2482  HA  GLU X 155      72.028  95.977  86.207  0.00  0.00            
ATOM   2483  CB  GLU X 155      72.275  94.251  85.043  0.00  0.00            
ATOM   2484  HB2 GLU X 155      73.102  93.790  85.584  0.00  0.00            
ATOM   2485  HB3 GLU X 155      71.672  93.427  84.662  0.00  0.00            
ATOM   2486  CG  GLU X 155      72.944  95.022  83.875  0.00  0.00            
ATOM   2487  HG2 GLU X 155      73.421  94.228  83.300  0.00  0.00            
ATOM   2488  HG3 GLU X 155      72.130  95.477  83.310  0.00  0.00            
ATOM   2489  CD  GLU X 155      73.766  96.148  84.340  0.00  0.00            
ATOM   2490  OE1 GLU X 155      74.515  95.932  85.326  0.00  0.00            
ATOM   2491  OE2 GLU X 155      73.754  97.225  83.645  0.00  0.00            
ATOM   2492  C   GLU X 155      70.058  95.396  85.355  0.00  0.00            
ATOM   2493  O   GLU X 155      69.899  96.473  84.815  0.00  0.00            
ATOM   2494  N   LEU X 156      69.073  94.538  85.501  0.00  0.00            
ATOM   2495  H   LEU X 156      69.256  93.661  85.968  0.00  0.00            
ATOM   2496  CA  LEU X 156      67.717  94.694  85.072  0.00  0.00            
ATOM   2497  HA  LEU X 156      67.569  94.883  84.009  0.00  0.00            
ATOM   2498  CB  LEU X 156      67.033  93.347  85.244  0.00  0.00            
ATOM   2499  HB2 LEU X 156      67.116  92.935  86.249  0.00  0.00            
ATOM   2500  HB3 LEU X 156      65.975  93.611  85.237  0.00  0.00            
ATOM   2501  CG  LEU X 156      67.358  92.265  84.141  0.00  0.00            
ATOM   2502  HG  LEU X 156      68.431  92.097  84.052  0.00  0.00            
ATOM   2503  CD1 LEU X 156      66.727  90.947  84.581  0.00  0.00            
ATOM   2504 HD11 LEU X 156      66.758  90.268  83.728  0.00  0.00            
ATOM   2505 HD12 LEU X 156      65.711  91.125  84.933  0.00  0.00            
ATOM   2506 HD13 LEU X 156      67.307  90.507  85.392  0.00  0.00            
ATOM   2507  CD2 LEU X 156      66.603  92.543  82.837  0.00  0.00            
ATOM   2508 HD21 LEU X 156      65.539  92.688  83.022  0.00  0.00            
ATOM   2509 HD22 LEU X 156      66.949  93.480  82.401  0.00  0.00            
ATOM   2510 HD23 LEU X 156      66.716  91.745  82.103  0.00  0.00            
ATOM   2511  C   LEU X 156      66.889  95.722  85.877  0.00  0.00            
ATOM   2512  O   LEU X 156      65.948  96.269  85.338  0.00  0.00            
ATOM   2513  N   ARG X 157      67.236  95.892  87.134  0.00  0.00            
ATOM   2514  H   ARG X 157      67.861  95.223  87.560  0.00  0.00            
ATOM   2515  CA  ARG X 157      66.788  96.989  88.030  0.00  0.00            
ATOM   2516  HA  ARG X 157      65.702  97.087  88.024  0.00  0.00            
ATOM   2517  CB  ARG X 157      67.202  96.735  89.493  0.00  0.00            
ATOM   2518  HB2 ARG X 157      66.918  95.699  89.677  0.00  0.00            
ATOM   2519  HB3 ARG X 157      68.279  96.894  89.528  0.00  0.00            
ATOM   2520  CG  ARG X 157      66.485  97.638  90.517  0.00  0.00            
ATOM   2521  HG2 ARG X 157      66.977  98.607  90.602  0.00  0.00            
ATOM   2522  HG3 ARG X 157      65.459  97.761  90.171  0.00  0.00            
ATOM   2523  CD  ARG X 157      66.395  97.063  91.954  0.00  0.00            
ATOM   2524  HD2 ARG X 157      67.397  97.023  92.381  0.00  0.00            
ATOM   2525  HD3 ARG X 157      65.906  97.790  92.602  0.00  0.00            
ATOM   2526  NE  ARG X 157      65.542  95.885  92.106  0.00  0.00            
ATOM   2527  HE  ARG X 157      64.558  96.041  91.937  0.00  0.00            
ATOM   2528  CZ  ARG X 157      65.805  94.635  92.554  0.00  0.00            
ATOM   2529  NH1 ARG X 157      66.985  94.173  92.827  0.00  0.00            
ATOM   2530 HH11 ARG X 157      67.774  94.794  92.932  0.00  0.00            
ATOM   2531 HH12 ARG X 157      67.064  93.272  93.278  0.00  0.00            
ATOM   2532  NH2 ARG X 157      64.779  93.876  92.656  0.00  0.00            
ATOM   2533 HH21 ARG X 157      63.875  94.236  92.384  0.00  0.00            
ATOM   2534 HH22 ARG X 157      64.835  92.878  92.803  0.00  0.00            
ATOM   2535  C   ARG X 157      67.407  98.394  87.675  0.00  0.00            
ATOM   2536  O   ARG X 157      66.645  99.353  87.690  0.00  0.00            
ATOM   2537  N   LYS X 158      68.753  98.428  87.334  0.00  0.00            
ATOM   2538  H   LYS X 158      69.356  97.621  87.262  0.00  0.00            
ATOM   2539  CA  LYS X 158      69.381  99.687  86.851  0.00  0.00            
ATOM   2540  HA  LYS X 158      69.277 100.373  87.691  0.00  0.00            
ATOM   2541  CB  LYS X 158      70.892  99.469  86.758  0.00  0.00            
ATOM   2542  HB2 LYS X 158      71.145  98.584  86.175  0.00  0.00            
ATOM   2543  HB3 LYS X 158      71.275 100.310  86.179  0.00  0.00            
ATOM   2544  CG  LYS X 158      71.625  99.414  88.114  0.00  0.00            
ATOM   2545  HG2 LYS X 158      71.618 100.453  88.442  0.00  0.00            
ATOM   2546  HG3 LYS X 158      71.047  98.839  88.837  0.00  0.00            
ATOM   2547  CD  LYS X 158      73.008  98.780  87.755  0.00  0.00            
ATOM   2548  HD2 LYS X 158      73.549  98.457  88.645  0.00  0.00            
ATOM   2549  HD3 LYS X 158      72.784  97.788  87.364  0.00  0.00            
ATOM   2550  CE  LYS X 158      73.979  99.557  86.809  0.00  0.00            
ATOM   2551  HE2 LYS X 158      73.364  99.976  86.012  0.00  0.00            
ATOM   2552  HE3 LYS X 158      74.443 100.319  87.434  0.00  0.00            
ATOM   2553  NZ  LYS X 158      74.905  98.591  86.275  0.00  0.00            
ATOM   2554  HZ1 LYS X 158      74.526  98.052  85.509  0.00  0.00            
ATOM   2555  HZ2 LYS X 158      75.029  97.904  87.005  0.00  0.00            
ATOM   2556  HZ3 LYS X 158      75.831  98.962  86.118  0.00  0.00            
ATOM   2557  C   LYS X 158      68.836 100.209  85.560  0.00  0.00            
ATOM   2558  O   LYS X 158      68.914 101.428  85.319  0.00  0.00            
ATOM   2559  N   THR X 159      68.137  99.418  84.734  0.00  0.00            
ATOM   2560  H   THR X 159      68.133  98.411  84.809  0.00  0.00            
ATOM   2561  CA  THR X 159      67.312 100.012  83.675  0.00  0.00            
ATOM   2562  HA  THR X 159      68.020 100.621  83.113  0.00  0.00            
ATOM   2563  CB  THR X 159      66.633  98.921  82.850  0.00  0.00            
ATOM   2564  HB  THR X 159      66.185  99.359  81.958  0.00  0.00            
ATOM   2565  CG2 THR X 159      67.615  97.795  82.401  0.00  0.00            
ATOM   2566 HG21 THR X 159      67.081  97.220  81.644  0.00  0.00            
ATOM   2567 HG22 THR X 159      67.664  97.161  83.286  0.00  0.00            
ATOM   2568 HG23 THR X 159      68.553  98.144  81.969  0.00  0.00            
ATOM   2569  OG1 THR X 159      65.453  98.267  83.362  0.00  0.00            
ATOM   2570  HG1 THR X 159      65.743  97.485  83.836  0.00  0.00            
ATOM   2571  C   THR X 159      66.059 100.914  84.045  0.00  0.00            
ATOM   2572  O   THR X 159      65.399 101.608  83.209  0.00  0.00            
ATOM   2573  N   LYS X 160      65.766 101.119  85.295  0.00  0.00            
ATOM   2574  H   LYS X 160      66.285 100.609  85.995  0.00  0.00            
ATOM   2575  CA  LYS X 160      64.683 101.872  85.924  0.00  0.00            
ATOM   2576  HA  LYS X 160      64.446 101.356  86.854  0.00  0.00            
ATOM   2577  CB  LYS X 160      65.186 103.377  86.201  0.00  0.00            
ATOM   2578  HB2 LYS X 160      66.194 103.335  86.613  0.00  0.00            
ATOM   2579  HB3 LYS X 160      65.322 103.870  85.238  0.00  0.00            
ATOM   2580  CG  LYS X 160      64.245 104.104  87.095  0.00  0.00            
ATOM   2581  HG2 LYS X 160      63.322 104.253  86.535  0.00  0.00            
ATOM   2582  HG3 LYS X 160      63.903 103.395  87.850  0.00  0.00            
ATOM   2583  CD  LYS X 160      64.831 105.362  87.756  0.00  0.00            
ATOM   2584  HD2 LYS X 160      65.661 105.126  88.422  0.00  0.00            
ATOM   2585  HD3 LYS X 160      65.223 105.959  86.933  0.00  0.00            
ATOM   2586  CE  LYS X 160      63.694 106.091  88.383  0.00  0.00            
ATOM   2587  HE2 LYS X 160      63.063 106.473  87.581  0.00  0.00            
ATOM   2588  HE3 LYS X 160      63.084 105.465  89.034  0.00  0.00            
ATOM   2589  NZ  LYS X 160      64.348 107.256  89.144  0.00  0.00            
ATOM   2590  HZ1 LYS X 160      65.029 107.702  88.545  0.00  0.00            
ATOM   2591  HZ2 LYS X 160      64.853 106.961  89.967  0.00  0.00            
ATOM   2592  HZ3 LYS X 160      63.649 107.850  89.565  0.00  0.00            
ATOM   2593  C   LYS X 160      63.377 101.630  85.173  0.00  0.00            
ATOM   2594  O   LYS X 160      62.602 102.528  84.872  0.00  0.00            
ATOM   2595  N   ALA X 161      63.075 100.349  84.887  0.00  0.00            
ATOM   2596  H   ALA X 161      63.573  99.584  85.320  0.00  0.00            
ATOM   2597  CA  ALA X 161      61.848  99.869  84.110  0.00  0.00            
ATOM   2598  HA  ALA X 161      62.072  98.822  83.907  0.00  0.00            
ATOM   2599  CB  ALA X 161      60.627  99.905  84.991  0.00  0.00            
ATOM   2600  HB1 ALA X 161      60.732  99.417  85.960  0.00  0.00            
ATOM   2601  HB2 ALA X 161      59.772  99.471  84.471  0.00  0.00            
ATOM   2602  HB3 ALA X 161      60.365 100.931  85.252  0.00  0.00            
ATOM   2603  C   ALA X 161      61.608 100.469  82.643  0.00  0.00            
ATOM   2604  O   ALA X 161      60.578 100.093  82.065  0.00  0.00            
ATOM   2605  N   SER X 162      62.542 101.306  82.120  0.00  0.00            
ATOM   2606  H   SER X 162      63.389 101.418  82.658  0.00  0.00            
ATOM   2607  CA  SER X 162      62.511 101.677  80.718  0.00  0.00            
ATOM   2608  HA  SER X 162      61.597 102.177  80.397  0.00  0.00            
ATOM   2609  CB  SER X 162      63.609 102.771  80.661  0.00  0.00            
ATOM   2610  HB2 SER X 162      64.548 102.230  80.784  0.00  0.00            
ATOM   2611  HB3 SER X 162      63.508 103.230  79.677  0.00  0.00            
ATOM   2612  OG  SER X 162      63.445 103.809  81.590  0.00  0.00            
ATOM   2613  HG  SER X 162      63.983 104.503  81.203  0.00  0.00            
ATOM   2614  C   SER X 162      62.907 100.553  79.736  0.00  0.00            
ATOM   2615  O   SER X 162      63.556  99.616  80.136  0.00  0.00            
ATOM   2616  N   PRO X 163      62.548 100.633  78.483  0.00  0.00            
ATOM   2617  CD  PRO X 163      61.965 101.794  77.862  0.00  0.00            
ATOM   2618  HD2 PRO X 163      62.449 102.761  77.990  0.00  0.00            
ATOM   2619  HD3 PRO X 163      60.991 101.896  78.341  0.00  0.00            
ATOM   2620  CG  PRO X 163      61.826 101.584  76.366  0.00  0.00            
ATOM   2621  HG2 PRO X 163      62.741 101.962  75.911  0.00  0.00            
ATOM   2622  HG3 PRO X 163      60.875 101.995  76.027  0.00  0.00            
ATOM   2623  CB  PRO X 163      61.822 100.035  76.251  0.00  0.00            
ATOM   2624  HB2 PRO X 163      62.253  99.710  75.303  0.00  0.00            
ATOM   2625  HB3 PRO X 163      60.758  99.825  76.359  0.00  0.00            
ATOM   2626  CA  PRO X 163      62.590  99.536  77.468  0.00  0.00            
ATOM   2627  HA  PRO X 163      62.166  98.638  77.918  0.00  0.00            
ATOM   2628  C   PRO X 163      64.023  99.222  77.107  0.00  0.00            
ATOM   2629  O   PRO X 163      64.891 100.130  76.973  0.00  0.00            
ATOM   2630  N   CYS X 164      64.366  97.932  76.986  0.00  0.00            
ATOM   2631  H   CYS X 164      63.815  97.167  77.348  0.00  0.00            
ATOM   2632  CA  CYS X 164      65.776  97.437  76.813  0.00  0.00            
ATOM   2633  HA  CYS X 164      66.345  98.249  76.360  0.00  0.00            
ATOM   2634  CB  CYS X 164      66.472  97.258  78.185  0.00  0.00            
ATOM   2635  HB2 CYS X 164      67.487  96.905  78.007  0.00  0.00            
ATOM   2636  HB3 CYS X 164      66.650  98.237  78.630  0.00  0.00            
ATOM   2637  SG  CYS X 164      65.498  96.155  79.192  0.00  0.00            
ATOM   2638  HG  CYS X 164      64.658  97.076  79.670  0.00  0.00            
ATOM   2639  C   CYS X 164      65.800  96.147  75.954  0.00  0.00            
ATOM   2640  O   CYS X 164      64.842  95.421  75.917  0.00  0.00            
ATOM   2641  N   ASP X 165      66.907  95.912  75.226  0.00  0.00            
ATOM   2642  H   ASP X 165      67.588  96.652  75.131  0.00  0.00            
ATOM   2643  CA  ASP X 165      67.254  94.676  74.660  0.00  0.00            
ATOM   2644  HA  ASP X 165      66.306  94.174  74.466  0.00  0.00            
ATOM   2645  CB  ASP X 165      67.868  94.815  73.268  0.00  0.00            
ATOM   2646  HB2 ASP X 165      67.021  94.851  72.584  0.00  0.00            
ATOM   2647  HB3 ASP X 165      68.514  95.692  73.237  0.00  0.00            
ATOM   2648  CG  ASP X 165      68.818  93.655  72.872  0.00  0.00            
ATOM   2649  OD1 ASP X 165      68.496  92.461  72.911  0.00  0.00            
ATOM   2650  OD2 ASP X 165      69.982  93.936  72.433  0.00  0.00            
ATOM   2651  C   ASP X 165      68.198  93.973  75.667  0.00  0.00            
ATOM   2652  O   ASP X 165      69.210  94.546  76.053  0.00  0.00            
ATOM   2653  N   PRO X 166      67.773  92.785  76.153  0.00  0.00            
ATOM   2654  CD  PRO X 166      66.448  92.223  75.949  0.00  0.00            
ATOM   2655  HD2 PRO X 166      66.116  92.292  74.913  0.00  0.00            
ATOM   2656  HD3 PRO X 166      65.675  92.808  76.448  0.00  0.00            
ATOM   2657  CG  PRO X 166      66.587  90.800  76.521  0.00  0.00            
ATOM   2658  HG2 PRO X 166      67.126  90.212  75.778  0.00  0.00            
ATOM   2659  HG3 PRO X 166      65.634  90.374  76.834  0.00  0.00            
ATOM   2660  CB  PRO X 166      67.506  91.115  77.700  0.00  0.00            
ATOM   2661  HB2 PRO X 166      68.039  90.256  78.106  0.00  0.00            
ATOM   2662  HB3 PRO X 166      66.992  91.551  78.556  0.00  0.00            
ATOM   2663  CA  PRO X 166      68.553  92.023  77.046  0.00  0.00            
ATOM   2664  HA  PRO X 166      68.983  92.663  77.817  0.00  0.00            
ATOM   2665  C   PRO X 166      69.759  91.196  76.523  0.00  0.00            
ATOM   2666  O   PRO X 166      70.549  90.634  77.292  0.00  0.00            
ATOM   2667  N   THR X 167      70.017  91.153  75.233  0.00  0.00            
ATOM   2668  H   THR X 167      69.335  91.634  74.663  0.00  0.00            
ATOM   2669  CA  THR X 167      71.112  90.451  74.582  0.00  0.00            
ATOM   2670  HA  THR X 167      70.864  89.390  74.571  0.00  0.00            
ATOM   2671  CB  THR X 167      71.215  90.901  73.091  0.00  0.00            
ATOM   2672  HB  THR X 167      71.114  91.983  73.013  0.00  0.00            
ATOM   2673  CG2 THR X 167      72.335  90.283  72.293  0.00  0.00            
ATOM   2674 HG21 THR X 167      72.707  91.079  71.648  0.00  0.00            
ATOM   2675 HG22 THR X 167      72.019  89.462  71.650  0.00  0.00            
ATOM   2676 HG23 THR X 167      73.226  89.955  72.826  0.00  0.00            
ATOM   2677  OG1 THR X 167      70.026  90.326  72.538  0.00  0.00            
ATOM   2678  HG1 THR X 167      69.348  90.981  72.719  0.00  0.00            
ATOM   2679  C   THR X 167      72.464  90.500  75.314  0.00  0.00            
ATOM   2680  O   THR X 167      72.965  89.428  75.814  0.00  0.00            
ATOM   2681  N   PHE X 168      73.119  91.667  75.438  0.00  0.00            
ATOM   2682  H   PHE X 168      72.792  92.471  74.921  0.00  0.00            
ATOM   2683  CA  PHE X 168      74.481  91.679  76.014  0.00  0.00            
ATOM   2684  HA  PHE X 168      75.060  90.834  75.642  0.00  0.00            
ATOM   2685  CB  PHE X 168      75.158  93.055  75.695  0.00  0.00            
ATOM   2686  HB2 PHE X 168      74.796  93.313  74.700  0.00  0.00            
ATOM   2687  HB3 PHE X 168      74.660  93.782  76.337  0.00  0.00            
ATOM   2688  CG  PHE X 168      76.686  93.141  75.712  0.00  0.00            
ATOM   2689  CD1 PHE X 168      77.429  93.306  76.928  0.00  0.00            
ATOM   2690  HD1 PHE X 168      76.951  93.412  77.890  0.00  0.00            
ATOM   2691  CE1 PHE X 168      78.792  93.339  76.917  0.00  0.00            
ATOM   2692  HE1 PHE X 168      79.350  93.580  77.809  0.00  0.00            
ATOM   2693  CZ  PHE X 168      79.423  93.172  75.680  0.00  0.00            
ATOM   2694  HZ  PHE X 168      80.503  93.134  75.673  0.00  0.00            
ATOM   2695  CE2 PHE X 168      78.786  92.912  74.476  0.00  0.00            
ATOM   2696  HE2 PHE X 168      79.362  92.684  73.591  0.00  0.00            
ATOM   2697  CD2 PHE X 168      77.363  92.868  74.491  0.00  0.00            
ATOM   2698  HD2 PHE X 168      76.776  92.645  73.613  0.00  0.00            
ATOM   2699  C   PHE X 168      74.405  91.392  77.519  0.00  0.00            
ATOM   2700  O   PHE X 168      75.028  90.439  77.948  0.00  0.00            
ATOM   2701  N   ILE X 169      73.598  92.078  78.345  0.00  0.00            
ATOM   2702  H   ILE X 169      73.024  92.779  77.897  0.00  0.00            
ATOM   2703  CA  ILE X 169      73.344  91.848  79.754  0.00  0.00            
ATOM   2704  HA  ILE X 169      74.304  91.988  80.251  0.00  0.00            
ATOM   2705  CB  ILE X 169      72.430  92.927  80.307  0.00  0.00            
ATOM   2706  HB  ILE X 169      72.511  92.758  81.381  0.00  0.00            
ATOM   2707  CG2 ILE X 169      72.951  94.409  80.016  0.00  0.00            
ATOM   2708 HG21 ILE X 169      73.924  94.525  80.492  0.00  0.00            
ATOM   2709 HG22 ILE X 169      72.149  95.090  80.302  0.00  0.00            
ATOM   2710 HG23 ILE X 169      73.047  94.620  78.951  0.00  0.00            
ATOM   2711  CG1 ILE X 169      70.932  92.622  79.907  0.00  0.00            
ATOM   2712 HG12 ILE X 169      70.891  92.716  78.821  0.00  0.00            
ATOM   2713 HG13 ILE X 169      70.659  91.604  80.182  0.00  0.00            
ATOM   2714  CD1 ILE X 169      70.004  93.619  80.597  0.00  0.00            
ATOM   2715 HD11 ILE X 169      70.110  94.674  80.342  0.00  0.00            
ATOM   2716 HD12 ILE X 169      70.009  93.562  81.686  0.00  0.00            
ATOM   2717 HD13 ILE X 169      69.028  93.371  80.181  0.00  0.00            
ATOM   2718  C   ILE X 169      73.022  90.386  80.156  0.00  0.00            
ATOM   2719  O   ILE X 169      73.614  89.977  81.146  0.00  0.00            
ATOM   2720  N   LEU X 170      72.253  89.646  79.414  0.00  0.00            
ATOM   2721  H   LEU X 170      71.909  90.066  78.562  0.00  0.00            
ATOM   2722  CA  LEU X 170      72.000  88.180  79.683  0.00  0.00            
ATOM   2723  HA  LEU X 170      71.945  87.990  80.755  0.00  0.00            
ATOM   2724  CB  LEU X 170      70.611  87.917  79.102  0.00  0.00            
ATOM   2725  HB2 LEU X 170      69.832  88.556  79.518  0.00  0.00            
ATOM   2726  HB3 LEU X 170      70.692  88.085  78.028  0.00  0.00            
ATOM   2727  CG  LEU X 170      70.051  86.480  79.115  0.00  0.00            
ATOM   2728  HG  LEU X 170      70.756  85.847  78.577  0.00  0.00            
ATOM   2729  CD1 LEU X 170      69.807  86.017  80.487  0.00  0.00            
ATOM   2730 HD11 LEU X 170      69.369  85.026  80.605  0.00  0.00            
ATOM   2731 HD12 LEU X 170      69.146  86.769  80.916  0.00  0.00            
ATOM   2732 HD13 LEU X 170      70.719  86.106  81.077  0.00  0.00            
ATOM   2733  CD2 LEU X 170      68.745  86.351  78.389  0.00  0.00            
ATOM   2734 HD21 LEU X 170      68.029  86.721  79.123  0.00  0.00            
ATOM   2735 HD22 LEU X 170      68.814  86.882  77.440  0.00  0.00            
ATOM   2736 HD23 LEU X 170      68.380  85.338  78.218  0.00  0.00            
ATOM   2737  C   LEU X 170      73.064  87.262  79.126  0.00  0.00            
ATOM   2738  O   LEU X 170      73.147  86.080  79.584  0.00  0.00            
ATOM   2739  N   GLY X 171      73.934  87.812  78.172  0.00  0.00            
ATOM   2740  H   GLY X 171      73.781  88.754  77.842  0.00  0.00            
ATOM   2741  CA  GLY X 171      75.102  87.045  77.739  0.00  0.00            
ATOM   2742  HA2 GLY X 171      74.653  86.080  77.503  0.00  0.00            
ATOM   2743  HA3 GLY X 171      75.501  87.496  76.830  0.00  0.00            
ATOM   2744  C   GLY X 171      76.328  87.065  78.709  0.00  0.00            
ATOM   2745  O   GLY X 171      76.987  86.015  78.977  0.00  0.00            
ATOM   2746  N   CYS X 172      76.502  88.204  79.354  0.00  0.00            
ATOM   2747  H   CYS X 172      75.897  88.981  79.130  0.00  0.00            
ATOM   2748  CA  CYS X 172      77.522  88.334  80.431  0.00  0.00            
ATOM   2749  HA  CYS X 172      78.537  88.125  80.092  0.00  0.00            
ATOM   2750  CB  CYS X 172      77.487  89.775  80.961  0.00  0.00            
ATOM   2751  HB2 CYS X 172      76.517  89.888  81.446  0.00  0.00            
ATOM   2752  HB3 CYS X 172      78.211  89.842  81.773  0.00  0.00            
ATOM   2753  SG  CYS X 172      77.720  90.957  79.652  0.00  0.00            
ATOM   2754  HG  CYS X 172      76.450  91.207  79.320  0.00  0.00            
ATOM   2755  C   CYS X 172      77.374  87.507  81.682  0.00  0.00            
ATOM   2756  O   CYS X 172      78.431  87.133  82.251  0.00  0.00            
ATOM   2757  N   ALA X 173      76.215  87.270  82.258  0.00  0.00            
ATOM   2758  H   ALA X 173      75.310  87.588  81.941  0.00  0.00            
ATOM   2759  CA  ALA X 173      76.131  86.491  83.501  0.00  0.00            
ATOM   2760  HA  ALA X 173      76.834  86.950  84.196  0.00  0.00            
ATOM   2761  CB  ALA X 173      74.715  86.585  84.003  0.00  0.00            
ATOM   2762  HB1 ALA X 173      74.549  87.633  84.250  0.00  0.00            
ATOM   2763  HB2 ALA X 173      74.541  85.826  84.766  0.00  0.00            
ATOM   2764  HB3 ALA X 173      74.015  86.263  83.231  0.00  0.00            
ATOM   2765  C   ALA X 173      76.617  85.051  83.292  0.00  0.00            
ATOM   2766  O   ALA X 173      77.459  84.703  84.126  0.00  0.00            
ATOM   2767  N   PRO X 174      76.199  84.249  82.259  0.00  0.00            
ATOM   2768  CD  PRO X 174      75.230  84.531  81.217  0.00  0.00            
ATOM   2769  HD2 PRO X 174      75.327  85.526  80.781  0.00  0.00            
ATOM   2770  HD3 PRO X 174      74.215  84.533  81.615  0.00  0.00            
ATOM   2771  CG  PRO X 174      75.315  83.299  80.211  0.00  0.00            
ATOM   2772  HG2 PRO X 174      75.744  83.761  79.322  0.00  0.00            
ATOM   2773  HG3 PRO X 174      74.300  82.978  79.978  0.00  0.00            
ATOM   2774  CB  PRO X 174      76.132  82.295  80.939  0.00  0.00            
ATOM   2775  HB2 PRO X 174      76.748  81.855  80.155  0.00  0.00            
ATOM   2776  HB3 PRO X 174      75.451  81.530  81.312  0.00  0.00            
ATOM   2777  CA  PRO X 174      76.791  82.941  82.131  0.00  0.00            
ATOM   2778  HA  PRO X 174      76.689  82.327  83.026  0.00  0.00            
ATOM   2779  C   PRO X 174      78.303  82.983  81.887  0.00  0.00            
ATOM   2780  O   PRO X 174      79.076  82.202  82.388  0.00  0.00            
ATOM   2781  N   CYS X 175      78.740  84.114  81.308  0.00  0.00            
ATOM   2782  H   CYS X 175      78.139  84.807  80.885  0.00  0.00            
ATOM   2783  CA  CYS X 175      80.170  84.375  81.140  0.00  0.00            
ATOM   2784  HA  CYS X 175      80.620  83.514  80.646  0.00  0.00            
ATOM   2785  CB  CYS X 175      80.242  85.607  80.167  0.00  0.00            
ATOM   2786  HB2 CYS X 175      79.665  85.364  79.275  0.00  0.00            
ATOM   2787  HB3 CYS X 175      80.023  86.547  80.674  0.00  0.00            
ATOM   2788  SG  CYS X 175      81.958  85.703  79.585  0.00  0.00            
ATOM   2789  HG  CYS X 175      81.800  86.529  78.547  0.00  0.00            
ATOM   2790  C   CYS X 175      80.938  84.591  82.466  0.00  0.00            
ATOM   2791  O   CYS X 175      82.014  84.006  82.778  0.00  0.00            
ATOM   2792  N   ASN X 176      80.308  85.254  83.449  0.00  0.00            
ATOM   2793  H   ASN X 176      79.483  85.805  83.259  0.00  0.00            
ATOM   2794  CA  ASN X 176      80.897  85.335  84.795  0.00  0.00            
ATOM   2795  HA  ASN X 176      81.896  85.764  84.714  0.00  0.00            
ATOM   2796  CB  ASN X 176      80.344  86.454  85.613  0.00  0.00            
ATOM   2797  HB2 ASN X 176      79.255  86.449  85.572  0.00  0.00            
ATOM   2798  HB3 ASN X 176      80.663  86.383  86.652  0.00  0.00            
ATOM   2799  CG  ASN X 176      80.864  87.841  85.233  0.00  0.00            
ATOM   2800  OD1 ASN X 176      81.803  88.355  85.774  0.00  0.00            
ATOM   2801  ND2 ASN X 176      80.392  88.348  84.120  0.00  0.00            
ATOM   2802 HD21 ASN X 176      79.648  87.944  83.568  0.00  0.00            
ATOM   2803 HD22 ASN X 176      80.732  89.232  83.769  0.00  0.00            
ATOM   2804  C   ASN X 176      80.964  83.960  85.471  0.00  0.00            
ATOM   2805  O   ASN X 176      82.089  83.637  86.025  0.00  0.00            
ATOM   2806  N   VAL X 177      79.920  83.066  85.450  0.00  0.00            
ATOM   2807  H   VAL X 177      79.011  83.218  85.037  0.00  0.00            
ATOM   2808  CA  VAL X 177      80.097  81.697  85.893  0.00  0.00            
ATOM   2809  HA  VAL X 177      80.357  81.758  86.950  0.00  0.00            
ATOM   2810  CB  VAL X 177      78.888  80.789  85.700  0.00  0.00            
ATOM   2811  HB  VAL X 177      78.847  80.385  84.689  0.00  0.00            
ATOM   2812  CG1 VAL X 177      78.875  79.512  86.616  0.00  0.00            
ATOM   2813 HG11 VAL X 177      78.723  79.762  87.666  0.00  0.00            
ATOM   2814 HG12 VAL X 177      78.048  78.891  86.271  0.00  0.00            
ATOM   2815 HG13 VAL X 177      79.741  78.876  86.439  0.00  0.00            
ATOM   2816  CG2 VAL X 177      77.461  81.477  85.948  0.00  0.00            
ATOM   2817 HG21 VAL X 177      77.484  82.098  86.843  0.00  0.00            
ATOM   2818 HG22 VAL X 177      76.597  80.814  85.987  0.00  0.00            
ATOM   2819 HG23 VAL X 177      77.345  82.196  85.137  0.00  0.00            
ATOM   2820  C   VAL X 177      81.319  80.993  85.310  0.00  0.00            
ATOM   2821  O   VAL X 177      82.102  80.420  86.035  0.00  0.00            
ATOM   2822  N   ILE X 178      81.519  81.163  84.012  0.00  0.00            
ATOM   2823  H   ILE X 178      80.845  81.645  83.433  0.00  0.00            
ATOM   2824  CA  ILE X 178      82.749  80.609  83.345  0.00  0.00            
ATOM   2825  HA  ILE X 178      82.887  79.645  83.836  0.00  0.00            
ATOM   2826  CB  ILE X 178      82.487  80.421  81.895  0.00  0.00            
ATOM   2827  HB  ILE X 178      82.413  81.421  81.467  0.00  0.00            
ATOM   2828  CG2 ILE X 178      83.625  79.692  81.257  0.00  0.00            
ATOM   2829 HG21 ILE X 178      83.835  78.652  81.510  0.00  0.00            
ATOM   2830 HG22 ILE X 178      84.573  80.203  81.424  0.00  0.00            
ATOM   2831 HG23 ILE X 178      83.440  79.614  80.186  0.00  0.00            
ATOM   2832  CG1 ILE X 178      81.180  79.704  81.488  0.00  0.00            
ATOM   2833 HG12 ILE X 178      80.297  80.336  81.575  0.00  0.00            
ATOM   2834 HG13 ILE X 178      81.176  79.359  80.454  0.00  0.00            
ATOM   2835  CD1 ILE X 178      80.879  78.391  82.278  0.00  0.00            
ATOM   2836 HD11 ILE X 178      80.241  78.625  83.130  0.00  0.00            
ATOM   2837 HD12 ILE X 178      81.825  77.927  82.557  0.00  0.00            
ATOM   2838 HD13 ILE X 178      80.331  77.700  81.638  0.00  0.00            
ATOM   2839  C   ILE X 178      83.994  81.334  83.741  0.00  0.00            
ATOM   2840  O   ILE X 178      85.030  80.697  83.891  0.00  0.00            
ATOM   2841  N   CYS X 179      84.003  82.602  84.064  0.00  0.00            
ATOM   2842  H   CYS X 179      83.166  83.163  83.988  0.00  0.00            
ATOM   2843  CA  CYS X 179      85.162  83.305  84.611  0.00  0.00            
ATOM   2844  HA  CYS X 179      86.029  83.180  83.962  0.00  0.00            
ATOM   2845  CB  CYS X 179      84.844  84.782  84.848  0.00  0.00            
ATOM   2846  HB2 CYS X 179      83.926  84.885  85.426  0.00  0.00            
ATOM   2847  HB3 CYS X 179      85.610  85.306  85.420  0.00  0.00            
ATOM   2848  SG  CYS X 179      84.725  85.642  83.283  0.00  0.00            
ATOM   2849  HG  CYS X 179      83.761  84.905  82.723  0.00  0.00            
ATOM   2850  C   CYS X 179      85.473  82.637  85.917  0.00  0.00            
ATOM   2851  O   CYS X 179      86.578  82.118  86.089  0.00  0.00            
ATOM   2852  N   SER X 180      84.501  82.481  86.813  0.00  0.00            
ATOM   2853  H   SER X 180      83.590  82.799  86.513  0.00  0.00            
ATOM   2854  CA  SER X 180      84.593  81.774  88.029  0.00  0.00            
ATOM   2855  HA  SER X 180      85.350  82.238  88.662  0.00  0.00            
ATOM   2856  CB  SER X 180      83.321  81.927  88.870  0.00  0.00            
ATOM   2857  HB2 SER X 180      82.538  81.359  88.367  0.00  0.00            
ATOM   2858  HB3 SER X 180      83.466  81.501  89.863  0.00  0.00            
ATOM   2859  OG  SER X 180      82.900  83.280  89.057  0.00  0.00            
ATOM   2860  HG  SER X 180      83.080  83.666  88.197  0.00  0.00            
ATOM   2861  C   SER X 180      85.154  80.307  87.912  0.00  0.00            
ATOM   2862  O   SER X 180      86.063  79.909  88.620  0.00  0.00            
ATOM   2863  N   ILE X 181      84.537  79.531  87.013  0.00  0.00            
ATOM   2864  H   ILE X 181      83.790  79.942  86.472  0.00  0.00            
ATOM   2865  CA  ILE X 181      84.876  78.088  86.989  0.00  0.00            
ATOM   2866  HA  ILE X 181      85.181  77.783  87.990  0.00  0.00            
ATOM   2867  CB  ILE X 181      83.648  77.105  86.872  0.00  0.00            
ATOM   2868  HB  ILE X 181      83.985  76.074  86.971  0.00  0.00            
ATOM   2869  CG2 ILE X 181      82.806  77.370  88.062  0.00  0.00            
ATOM   2870 HG21 ILE X 181      83.351  77.356  89.006  0.00  0.00            
ATOM   2871 HG22 ILE X 181      82.072  76.564  88.060  0.00  0.00            
ATOM   2872 HG23 ILE X 181      82.276  78.320  87.989  0.00  0.00            
ATOM   2873  CG1 ILE X 181      83.004  77.047  85.515  0.00  0.00            
ATOM   2874 HG12 ILE X 181      82.917  78.031  85.053  0.00  0.00            
ATOM   2875 HG13 ILE X 181      83.710  76.577  84.830  0.00  0.00            
ATOM   2876  CD1 ILE X 181      81.705  76.366  85.455  0.00  0.00            
ATOM   2877 HD11 ILE X 181      81.331  76.462  84.436  0.00  0.00            
ATOM   2878 HD12 ILE X 181      81.004  76.881  86.112  0.00  0.00            
ATOM   2879 HD13 ILE X 181      81.801  75.359  85.862  0.00  0.00            
ATOM   2880  C   ILE X 181      86.163  77.815  86.117  0.00  0.00            
ATOM   2881  O   ILE X 181      86.603  76.687  86.068  0.00  0.00            
ATOM   2882  N   ILE X 182      86.801  78.896  85.581  0.00  0.00            
ATOM   2883  H   ILE X 182      86.372  79.810  85.599  0.00  0.00            
ATOM   2884  CA  ILE X 182      88.021  78.831  84.802  0.00  0.00            
ATOM   2885  HA  ILE X 182      88.220  77.761  84.735  0.00  0.00            
ATOM   2886  CB  ILE X 182      87.806  79.461  83.408  0.00  0.00            
ATOM   2887  HB  ILE X 182      87.478  80.499  83.462  0.00  0.00            
ATOM   2888  CG2 ILE X 182      89.139  79.542  82.775  0.00  0.00            
ATOM   2889 HG21 ILE X 182      89.746  80.324  83.233  0.00  0.00            
ATOM   2890 HG22 ILE X 182      88.977  79.701  81.709  0.00  0.00            
ATOM   2891 HG23 ILE X 182      89.655  78.603  82.977  0.00  0.00            
ATOM   2892  CG1 ILE X 182      86.790  78.655  82.441  0.00  0.00            
ATOM   2893 HG12 ILE X 182      85.814  78.558  82.917  0.00  0.00            
ATOM   2894 HG13 ILE X 182      86.652  79.214  81.515  0.00  0.00            
ATOM   2895  CD1 ILE X 182      87.242  77.210  81.990  0.00  0.00            
ATOM   2896 HD11 ILE X 182      88.205  77.331  81.493  0.00  0.00            
ATOM   2897 HD12 ILE X 182      86.540  76.711  81.322  0.00  0.00            
ATOM   2898 HD13 ILE X 182      87.437  76.620  82.886  0.00  0.00            
ATOM   2899  C   ILE X 182      89.291  79.365  85.531  0.00  0.00            
ATOM   2900  O   ILE X 182      90.261  78.605  85.733  0.00  0.00            
ATOM   2901  N   PHE X 183      89.108  80.549  86.158  0.00  0.00            
ATOM   2902  H   PHE X 183      88.267  81.081  85.988  0.00  0.00            
ATOM   2903  CA  PHE X 183      90.096  81.253  86.948  0.00  0.00            
ATOM   2904  HA  PHE X 183      90.810  80.491  87.260  0.00  0.00            
ATOM   2905  CB  PHE X 183      90.816  82.216  85.967  0.00  0.00            
ATOM   2906  HB2 PHE X 183      91.770  82.447  86.442  0.00  0.00            
ATOM   2907  HB3 PHE X 183      91.220  81.631  85.140  0.00  0.00            
ATOM   2908  CG  PHE X 183      90.140  83.352  85.323  0.00  0.00            
ATOM   2909  CD1 PHE X 183      89.261  83.279  84.228  0.00  0.00            
ATOM   2910  HD1 PHE X 183      89.119  82.311  83.770  0.00  0.00            
ATOM   2911  CE1 PHE X 183      88.678  84.389  83.619  0.00  0.00            
ATOM   2912  HE1 PHE X 183      88.060  84.301  82.738  0.00  0.00            
ATOM   2913  CZ  PHE X 183      88.951  85.636  84.236  0.00  0.00            
ATOM   2914  HZ  PHE X 183      88.526  86.497  83.741  0.00  0.00            
ATOM   2915  CE2 PHE X 183      89.979  85.741  85.267  0.00  0.00            
ATOM   2916  HE2 PHE X 183      90.087  86.740  85.663  0.00  0.00            
ATOM   2917  CD2 PHE X 183      90.577  84.611  85.797  0.00  0.00            
ATOM   2918  HD2 PHE X 183      91.404  84.718  86.484  0.00  0.00            
ATOM   2919  C   PHE X 183      89.673  82.084  88.207  0.00  0.00            
ATOM   2920  O   PHE X 183      90.305  82.987  88.653  0.00  0.00            
ATOM   2921  N   HID X 184      88.552  81.668  88.842  0.00  0.00            
ATOM   2922  H   HID X 184      87.945  81.051  88.320  0.00  0.00            
ATOM   2923  CA  HID X 184      88.054  82.237  90.095  0.00  0.00            
ATOM   2924  HA  HID X 184      87.033  81.860  90.038  0.00  0.00            
ATOM   2925  CB  HID X 184      88.826  81.638  91.303  0.00  0.00            
ATOM   2926  HB2 HID X 184      88.265  81.730  92.233  0.00  0.00            
ATOM   2927  HB3 HID X 184      88.915  80.573  91.088  0.00  0.00            
ATOM   2928  CG  HID X 184      90.234  82.096  91.536  0.00  0.00            
ATOM   2929  ND1 HID X 184      90.544  83.306  92.165  0.00  0.00            
ATOM   2930  HD1 HID X 184      89.925  83.993  92.573  0.00  0.00            
ATOM   2931  CE1 HID X 184      91.841  83.300  92.334  0.00  0.00            
ATOM   2932  HE1 HID X 184      92.253  84.139  92.874  0.00  0.00            
ATOM   2933  NE2 HID X 184      92.515  82.211  91.959  0.00  0.00            
ATOM   2934  CD2 HID X 184      91.467  81.447  91.399  0.00  0.00            
ATOM   2935  HD2 HID X 184      91.574  80.443  91.016  0.00  0.00            
ATOM   2936  C   HID X 184      87.846  83.796  90.134  0.00  0.00            
ATOM   2937  O   HID X 184      87.944  84.319  91.201  0.00  0.00            
ATOM   2938  N   LYS X 185      87.449  84.382  89.023  0.00  0.00            
ATOM   2939  H   LYS X 185      87.408  83.841  88.171  0.00  0.00            
ATOM   2940  CA  LYS X 185      86.995  85.774  88.975  0.00  0.00            
ATOM   2941  HA  LYS X 185      87.063  86.164  89.990  0.00  0.00            
ATOM   2942  CB  LYS X 185      87.943  86.693  88.187  0.00  0.00            
ATOM   2943  HB2 LYS X 185      87.985  86.308  87.168  0.00  0.00            
ATOM   2944  HB3 LYS X 185      87.516  87.695  88.221  0.00  0.00            
ATOM   2945  CG  LYS X 185      89.385  86.725  88.655  0.00  0.00            
ATOM   2946  HG2 LYS X 185      89.823  85.756  88.417  0.00  0.00            
ATOM   2947  HG3 LYS X 185      89.838  87.364  87.898  0.00  0.00            
ATOM   2948  CD  LYS X 185      89.393  87.295  89.991  0.00  0.00            
ATOM   2949  HD2 LYS X 185      88.959  88.295  89.977  0.00  0.00            
ATOM   2950  HD3 LYS X 185      88.976  86.593  90.713  0.00  0.00            
ATOM   2951  CE  LYS X 185      90.843  87.466  90.498  0.00  0.00            
ATOM   2952  HE2 LYS X 185      91.161  86.581  91.050  0.00  0.00            
ATOM   2953  HE3 LYS X 185      91.439  87.616  89.598  0.00  0.00            
ATOM   2954  NZ  LYS X 185      91.081  88.597  91.397  0.00  0.00            
ATOM   2955  HZ1 LYS X 185      92.060  88.760  91.584  0.00  0.00            
ATOM   2956  HZ2 LYS X 185      90.615  88.448  92.281  0.00  0.00            
ATOM   2957  HZ3 LYS X 185      90.778  89.426  90.906  0.00  0.00            
ATOM   2958  C   LYS X 185      85.590  85.950  88.548  0.00  0.00            
ATOM   2959  O   LYS X 185      84.997  85.056  87.862  0.00  0.00            
ATOM   2960  N   ARG X 186      84.976  87.010  89.087  0.00  0.00            
ATOM   2961  H   ARG X 186      85.594  87.719  89.455  0.00  0.00            
ATOM   2962  CA  ARG X 186      83.705  87.583  88.578  0.00  0.00            
ATOM   2963  HA  ARG X 186      83.530  87.315  87.536  0.00  0.00            
ATOM   2964  CB  ARG X 186      82.594  86.949  89.433  0.00  0.00            
ATOM   2965  HB2 ARG X 186      81.636  87.060  88.925  0.00  0.00            
ATOM   2966  HB3 ARG X 186      82.770  85.873  89.427  0.00  0.00            
ATOM   2967  CG  ARG X 186      82.327  87.407  90.875  0.00  0.00            
ATOM   2968  HG2 ARG X 186      81.869  86.556  91.378  0.00  0.00            
ATOM   2969  HG3 ARG X 186      83.289  87.579  91.358  0.00  0.00            
ATOM   2970  CD  ARG X 186      81.476  88.671  90.964  0.00  0.00            
ATOM   2971  HD2 ARG X 186      82.016  89.597  90.767  0.00  0.00            
ATOM   2972  HD3 ARG X 186      80.676  88.443  90.260  0.00  0.00            
ATOM   2973  NE  ARG X 186      80.912  88.850  92.376  0.00  0.00            
ATOM   2974  HE  ARG X 186      81.465  88.476  93.133  0.00  0.00            
ATOM   2975  CZ  ARG X 186      79.755  89.363  92.772  0.00  0.00            
ATOM   2976  NH1 ARG X 186      78.940  89.876  91.893  0.00  0.00            
ATOM   2977 HH11 ARG X 186      79.172  89.616  90.946  0.00  0.00            
ATOM   2978 HH12 ARG X 186      78.241  90.579  92.087  0.00  0.00            
ATOM   2979  NH2 ARG X 186      79.498  89.451  94.045  0.00  0.00            
ATOM   2980 HH21 ARG X 186      80.137  89.081  94.735  0.00  0.00            
ATOM   2981 HH22 ARG X 186      78.603  89.808  94.348  0.00  0.00            
ATOM   2982  C   ARG X 186      83.797  89.093  88.575  0.00  0.00            
ATOM   2983  O   ARG X 186      84.618  89.658  89.335  0.00  0.00            
ATOM   2984  N   PHE X 187      83.022  89.780  87.772  0.00  0.00            
ATOM   2985  H   PHE X 187      82.567  89.228  87.059  0.00  0.00            
ATOM   2986  CA  PHE X 187      83.213  91.196  87.488  0.00  0.00            
ATOM   2987  HA  PHE X 187      83.833  91.677  88.245  0.00  0.00            
ATOM   2988  CB  PHE X 187      83.884  91.247  86.059  0.00  0.00            
ATOM   2989  HB2 PHE X 187      83.175  90.935  85.292  0.00  0.00            
ATOM   2990  HB3 PHE X 187      84.201  92.250  85.772  0.00  0.00            
ATOM   2991  CG  PHE X 187      85.157  90.415  85.815  0.00  0.00            
ATOM   2992  CD1 PHE X 187      85.214  89.335  84.897  0.00  0.00            
ATOM   2993  HD1 PHE X 187      84.378  89.094  84.257  0.00  0.00            
ATOM   2994  CE1 PHE X 187      86.448  88.632  84.677  0.00  0.00            
ATOM   2995  HE1 PHE X 187      86.385  87.838  83.948  0.00  0.00            
ATOM   2996  CZ  PHE X 187      87.597  89.008  85.322  0.00  0.00            
ATOM   2997  HZ  PHE X 187      88.601  88.617  85.239  0.00  0.00            
ATOM   2998  CE2 PHE X 187      87.516  90.026  86.231  0.00  0.00            
ATOM   2999  HE2 PHE X 187      88.398  90.409  86.721  0.00  0.00            
ATOM   3000  CD2 PHE X 187      86.318  90.704  86.517  0.00  0.00            
ATOM   3001  HD2 PHE X 187      86.378  91.503  87.241  0.00  0.00            
ATOM   3002  C   PHE X 187      81.861  91.892  87.397  0.00  0.00            
ATOM   3003  O   PHE X 187      80.804  91.270  87.330  0.00  0.00            
ATOM   3004  N   ASP X 188      81.843  93.241  87.462  0.00  0.00            
ATOM   3005  H   ASP X 188      82.714  93.753  87.468  0.00  0.00            
ATOM   3006  CA  ASP X 188      80.898  94.070  86.809  0.00  0.00            
ATOM   3007  HA  ASP X 188      79.900  93.716  87.066  0.00  0.00            
ATOM   3008  CB  ASP X 188      80.873  95.556  87.327  0.00  0.00            
ATOM   3009  HB2 ASP X 188      80.877  95.523  88.416  0.00  0.00            
ATOM   3010  HB3 ASP X 188      81.829  95.907  86.940  0.00  0.00            
ATOM   3011  CG  ASP X 188      79.682  96.327  86.752  0.00  0.00            
ATOM   3012  OD1 ASP X 188      78.575  95.945  87.118  0.00  0.00            
ATOM   3013  OD2 ASP X 188      79.849  97.273  85.939  0.00  0.00            
ATOM   3014  C   ASP X 188      81.016  93.939  85.285  0.00  0.00            
ATOM   3015  O   ASP X 188      82.079  93.976  84.710  0.00  0.00            
ATOM   3016  N   TYR X 189      79.783  93.878  84.671  0.00  0.00            
ATOM   3017  H   TYR X 189      78.948  94.033  85.218  0.00  0.00            
ATOM   3018  CA  TYR X 189      79.611  93.665  83.286  0.00  0.00            
ATOM   3019  HA  TYR X 189      80.188  92.744  83.206  0.00  0.00            
ATOM   3020  CB  TYR X 189      78.130  93.246  83.116  0.00  0.00            
ATOM   3021  HB2 TYR X 189      77.549  94.158  83.254  0.00  0.00            
ATOM   3022  HB3 TYR X 189      77.999  92.840  82.113  0.00  0.00            
ATOM   3023  CG  TYR X 189      77.458  92.126  84.000  0.00  0.00            
ATOM   3024  CD1 TYR X 189      76.093  91.853  83.861  0.00  0.00            
ATOM   3025  HD1 TYR X 189      75.541  92.364  83.086  0.00  0.00            
ATOM   3026  CE1 TYR X 189      75.532  90.732  84.641  0.00  0.00            
ATOM   3027  HE1 TYR X 189      74.506  90.402  84.564  0.00  0.00            
ATOM   3028  CZ  TYR X 189      76.288  89.991  85.555  0.00  0.00            
ATOM   3029  OH  TYR X 189      75.692  88.966  86.204  0.00  0.00            
ATOM   3030  HH  TYR X 189      76.149  88.507  86.913  0.00  0.00            
ATOM   3031  CE2 TYR X 189      77.704  90.196  85.499  0.00  0.00            
ATOM   3032  HE2 TYR X 189      78.336  89.648  86.182  0.00  0.00            
ATOM   3033  CD2 TYR X 189      78.272  91.231  84.694  0.00  0.00            
ATOM   3034  HD2 TYR X 189      79.347  91.265  84.598  0.00  0.00            
ATOM   3035  C   TYR X 189      80.028  94.812  82.393  0.00  0.00            
ATOM   3036  O   TYR X 189      79.801  94.710  81.187  0.00  0.00            
ATOM   3037  N   LYS X 190      80.609  95.902  82.935  0.00  0.00            
ATOM   3038  H   LYS X 190      80.731  95.965  83.935  0.00  0.00            
ATOM   3039  CA  LYS X 190      81.278  96.907  82.098  0.00  0.00            
ATOM   3040  HA  LYS X 190      81.114  96.639  81.055  0.00  0.00            
ATOM   3041  CB  LYS X 190      80.683  98.367  82.162  0.00  0.00            
ATOM   3042  HB2 LYS X 190      80.883  98.725  83.172  0.00  0.00            
ATOM   3043  HB3 LYS X 190      81.100  98.919  81.321  0.00  0.00            
ATOM   3044  CG  LYS X 190      79.226  98.193  81.892  0.00  0.00            
ATOM   3045  HG2 LYS X 190      78.995  97.616  80.997  0.00  0.00            
ATOM   3046  HG3 LYS X 190      78.764  97.608  82.687  0.00  0.00            
ATOM   3047  CD  LYS X 190      78.558  99.606  81.805  0.00  0.00            
ATOM   3048  HD2 LYS X 190      78.622  99.955  82.836  0.00  0.00            
ATOM   3049  HD3 LYS X 190      79.047 100.359  81.187  0.00  0.00            
ATOM   3050  CE  LYS X 190      77.119  99.342  81.313  0.00  0.00            
ATOM   3051  HE2 LYS X 190      76.729  98.522  81.915  0.00  0.00            
ATOM   3052  HE3 LYS X 190      76.584 100.251  81.592  0.00  0.00            
ATOM   3053  NZ  LYS X 190      76.990  99.039  79.826  0.00  0.00            
ATOM   3054  HZ1 LYS X 190      76.019  98.851  79.621  0.00  0.00            
ATOM   3055  HZ2 LYS X 190      77.494  98.215  79.533  0.00  0.00            
ATOM   3056  HZ3 LYS X 190      77.414  99.803  79.319  0.00  0.00            
ATOM   3057  C   LYS X 190      82.850  96.894  82.314  0.00  0.00            
ATOM   3058  O   LYS X 190      83.590  97.664  81.741  0.00  0.00            
ATOM   3059  N   ASP X 191      83.377  96.093  83.254  0.00  0.00            
ATOM   3060  H   ASP X 191      82.753  95.360  83.560  0.00  0.00            
ATOM   3061  CA  ASP X 191      84.836  96.191  83.637  0.00  0.00            
ATOM   3062  HA  ASP X 191      85.065  97.225  83.894  0.00  0.00            
ATOM   3063  CB  ASP X 191      85.073  95.335  84.854  0.00  0.00            
ATOM   3064  HB2 ASP X 191      84.397  95.615  85.661  0.00  0.00            
ATOM   3065  HB3 ASP X 191      84.901  94.272  84.685  0.00  0.00            
ATOM   3066  CG  ASP X 191      86.433  95.442  85.548  0.00  0.00            
ATOM   3067  OD1 ASP X 191      87.387  95.014  84.866  0.00  0.00            
ATOM   3068  OD2 ASP X 191      86.478  95.952  86.706  0.00  0.00            
ATOM   3069  C   ASP X 191      85.744  95.812  82.466  0.00  0.00            
ATOM   3070  O   ASP X 191      85.472  94.858  81.780  0.00  0.00            
ATOM   3071  N   GLN X 192      86.836  96.528  82.263  0.00  0.00            
ATOM   3072  H   GLN X 192      86.909  97.370  82.816  0.00  0.00            
ATOM   3073  CA  GLN X 192      87.786  96.314  81.231  0.00  0.00            
ATOM   3074  HA  GLN X 192      87.222  96.366  80.300  0.00  0.00            
ATOM   3075  CB  GLN X 192      88.853  97.442  81.223  0.00  0.00            
ATOM   3076  HB2 GLN X 192      89.044  97.693  82.267  0.00  0.00            
ATOM   3077  HB3 GLN X 192      89.806  97.074  80.842  0.00  0.00            
ATOM   3078  CG  GLN X 192      88.321  98.732  80.494  0.00  0.00            
ATOM   3079  HG2 GLN X 192      87.394  99.086  80.945  0.00  0.00            
ATOM   3080  HG3 GLN X 192      89.056  99.525  80.629  0.00  0.00            
ATOM   3081  CD  GLN X 192      88.019  98.377  79.058  0.00  0.00            
ATOM   3082  OE1 GLN X 192      86.898  98.062  78.690  0.00  0.00            
ATOM   3083  NE2 GLN X 192      88.939  98.454  78.116  0.00  0.00            
ATOM   3084 HE21 GLN X 192      88.756  98.329  77.130  0.00  0.00            
ATOM   3085 HE22 GLN X 192      89.888  98.696  78.362  0.00  0.00            
ATOM   3086  C   GLN X 192      88.484  94.920  81.329  0.00  0.00            
ATOM   3087  O   GLN X 192      88.826  94.396  80.254  0.00  0.00            
ATOM   3088  N   GLN X 193      88.650  94.294  82.504  0.00  0.00            
ATOM   3089  H   GLN X 193      88.427  94.926  83.259  0.00  0.00            
ATOM   3090  CA  GLN X 193      89.078  92.924  82.685  0.00  0.00            
ATOM   3091  HA  GLN X 193      89.937  92.735  82.042  0.00  0.00            
ATOM   3092  CB  GLN X 193      89.468  92.556  84.144  0.00  0.00            
ATOM   3093  HB2 GLN X 193      90.162  93.336  84.454  0.00  0.00            
ATOM   3094  HB3 GLN X 193      88.544  92.555  84.721  0.00  0.00            
ATOM   3095  CG  GLN X 193      90.104  91.149  84.309  0.00  0.00            
ATOM   3096  HG2 GLN X 193      90.362  91.043  85.363  0.00  0.00            
ATOM   3097  HG3 GLN X 193      89.298  90.485  83.995  0.00  0.00            
ATOM   3098  CD  GLN X 193      91.363  91.077  83.413  0.00  0.00            
ATOM   3099  OE1 GLN X 193      91.417  90.424  82.381  0.00  0.00            
ATOM   3100  NE2 GLN X 193      92.307  91.972  83.617  0.00  0.00            
ATOM   3101 HE21 GLN X 193      93.164  91.972  83.083  0.00  0.00            
ATOM   3102 HE22 GLN X 193      92.133  92.644  84.350  0.00  0.00            
ATOM   3103  C   GLN X 193      88.085  91.916  82.127  0.00  0.00            
ATOM   3104  O   GLN X 193      88.412  90.929  81.499  0.00  0.00            
ATOM   3105  N   PHE X 194      86.771  92.224  82.342  0.00  0.00            
ATOM   3106  H   PHE X 194      86.554  93.123  82.747  0.00  0.00            
ATOM   3107  CA  PHE X 194      85.708  91.448  81.770  0.00  0.00            
ATOM   3108  HA  PHE X 194      85.785  90.396  82.046  0.00  0.00            
ATOM   3109  CB  PHE X 194      84.416  91.943  82.405  0.00  0.00            
ATOM   3110  HB2 PHE X 194      84.424  91.583  83.434  0.00  0.00            
ATOM   3111  HB3 PHE X 194      84.305  93.026  82.466  0.00  0.00            
ATOM   3112  CG  PHE X 194      83.133  91.411  81.878  0.00  0.00            
ATOM   3113  CD1 PHE X 194      83.039  89.998  81.676  0.00  0.00            
ATOM   3114  HD1 PHE X 194      83.843  89.375  82.038  0.00  0.00            
ATOM   3115  CE1 PHE X 194      81.942  89.378  81.072  0.00  0.00            
ATOM   3116  HE1 PHE X 194      81.975  88.309  80.924  0.00  0.00            
ATOM   3117  CZ  PHE X 194      80.823  90.098  80.641  0.00  0.00            
ATOM   3118  HZ  PHE X 194      80.023  89.683  80.046  0.00  0.00            
ATOM   3119  CE2 PHE X 194      80.936  91.532  80.725  0.00  0.00            
ATOM   3120  HE2 PHE X 194      80.161  92.204  80.386  0.00  0.00            
ATOM   3121  CD2 PHE X 194      82.085  92.157  81.358  0.00  0.00            
ATOM   3122  HD2 PHE X 194      82.103  93.237  81.383  0.00  0.00            
ATOM   3123  C   PHE X 194      85.691  91.662  80.233  0.00  0.00            
ATOM   3124  O   PHE X 194      85.741  90.740  79.430  0.00  0.00            
ATOM   3125  N   LEU X 195      85.595  92.906  79.833  0.00  0.00            
ATOM   3126  H   LEU X 195      85.676  93.571  80.589  0.00  0.00            
ATOM   3127  CA  LEU X 195      85.281  93.352  78.525  0.00  0.00            
ATOM   3128  HA  LEU X 195      84.382  92.846  78.172  0.00  0.00            
ATOM   3129  CB  LEU X 195      84.979  94.823  78.298  0.00  0.00            
ATOM   3130  HB2 LEU X 195      85.781  95.431  78.716  0.00  0.00            
ATOM   3131  HB3 LEU X 195      84.889  95.005  77.227  0.00  0.00            
ATOM   3132  CG  LEU X 195      83.749  95.308  78.944  0.00  0.00            
ATOM   3133  HG  LEU X 195      83.786  95.229  80.031  0.00  0.00            
ATOM   3134  CD1 LEU X 195      83.444  96.721  78.570  0.00  0.00            
ATOM   3135 HD11 LEU X 195      82.734  96.761  77.744  0.00  0.00            
ATOM   3136 HD12 LEU X 195      84.372  97.234  78.318  0.00  0.00            
ATOM   3137 HD13 LEU X 195      82.886  97.210  79.369  0.00  0.00            
ATOM   3138  CD2 LEU X 195      82.459  94.523  78.450  0.00  0.00            
ATOM   3139 HD21 LEU X 195      82.415  94.521  77.361  0.00  0.00            
ATOM   3140 HD22 LEU X 195      82.486  93.515  78.864  0.00  0.00            
ATOM   3141 HD23 LEU X 195      81.579  95.016  78.865  0.00  0.00            
ATOM   3142  C   LEU X 195      86.385  92.869  77.481  0.00  0.00            
ATOM   3143  O   LEU X 195      86.068  92.624  76.322  0.00  0.00            
ATOM   3144  N   ASN X 196      87.618  92.573  77.936  0.00  0.00            
ATOM   3145  H   ASN X 196      87.854  92.576  78.917  0.00  0.00            
ATOM   3146  CA  ASN X 196      88.666  92.123  77.005  0.00  0.00            
ATOM   3147  HA  ASN X 196      88.549  92.585  76.024  0.00  0.00            
ATOM   3148  CB  ASN X 196      89.952  92.676  77.578  0.00  0.00            
ATOM   3149  HB2 ASN X 196      89.928  93.766  77.579  0.00  0.00            
ATOM   3150  HB3 ASN X 196      90.188  92.279  78.566  0.00  0.00            
ATOM   3151  CG  ASN X 196      91.087  92.462  76.563  0.00  0.00            
ATOM   3152  OD1 ASN X 196      90.888  92.616  75.407  0.00  0.00            
ATOM   3153  ND2 ASN X 196      92.321  92.199  77.088  0.00  0.00            
ATOM   3154 HD21 ASN X 196      92.492  92.250  78.082  0.00  0.00            
ATOM   3155 HD22 ASN X 196      93.032  91.840  76.467  0.00  0.00            
ATOM   3156  C   ASN X 196      88.581  90.571  76.755  0.00  0.00            
ATOM   3157  O   ASN X 196      89.004  90.108  75.689  0.00  0.00            
ATOM   3158  N   LEU X 197      87.830  89.821  77.579  0.00  0.00            
ATOM   3159  H   LEU X 197      87.521  90.224  78.452  0.00  0.00            
ATOM   3160  CA  LEU X 197      87.259  88.554  77.095  0.00  0.00            
ATOM   3161  HA  LEU X 197      87.929  88.005  76.433  0.00  0.00            
ATOM   3162  CB  LEU X 197      86.878  87.737  78.298  0.00  0.00            
ATOM   3163  HB2 LEU X 197      87.710  87.699  79.000  0.00  0.00            
ATOM   3164  HB3 LEU X 197      86.073  88.272  78.802  0.00  0.00            
ATOM   3165  CG  LEU X 197      86.417  86.300  78.070  0.00  0.00            
ATOM   3166  HG  LEU X 197      85.473  86.322  77.525  0.00  0.00            
ATOM   3167  CD1 LEU X 197      87.323  85.432  77.209  0.00  0.00            
ATOM   3168 HD11 LEU X 197      86.695  84.558  77.038  0.00  0.00            
ATOM   3169 HD12 LEU X 197      88.285  85.357  77.716  0.00  0.00            
ATOM   3170 HD13 LEU X 197      87.454  85.908  76.237  0.00  0.00            
ATOM   3171  CD2 LEU X 197      86.185  85.626  79.388  0.00  0.00            
ATOM   3172 HD21 LEU X 197      86.321  84.553  79.249  0.00  0.00            
ATOM   3173 HD22 LEU X 197      86.937  85.991  80.088  0.00  0.00            
ATOM   3174 HD23 LEU X 197      85.179  85.792  79.773  0.00  0.00            
ATOM   3175  C   LEU X 197      86.047  88.792  76.232  0.00  0.00            
ATOM   3176  O   LEU X 197      85.998  88.434  75.036  0.00  0.00            
ATOM   3177  N   MET X 198      85.017  89.463  76.751  0.00  0.00            
ATOM   3178  H   MET X 198      85.206  90.013  77.576  0.00  0.00            
ATOM   3179  CA  MET X 198      83.624  89.573  76.261  0.00  0.00            
ATOM   3180  HA  MET X 198      83.333  88.529  76.149  0.00  0.00            
ATOM   3181  CB  MET X 198      82.753  90.288  77.307  0.00  0.00            
ATOM   3182  HB2 MET X 198      82.916  89.836  78.285  0.00  0.00            
ATOM   3183  HB3 MET X 198      82.988  91.352  77.334  0.00  0.00            
ATOM   3184  CG  MET X 198      81.279  89.942  76.955  0.00  0.00            
ATOM   3185  HG2 MET X 198      80.716  90.552  77.661  0.00  0.00            
ATOM   3186  HG3 MET X 198      80.979  90.261  75.957  0.00  0.00            
ATOM   3187  SD  MET X 198      80.593  88.293  77.325  0.00  0.00            
ATOM   3188  CE  MET X 198      78.765  88.704  76.951  0.00  0.00            
ATOM   3189  HE1 MET X 198      78.538  89.460  77.702  0.00  0.00            
ATOM   3190  HE2 MET X 198      78.756  89.044  75.915  0.00  0.00            
ATOM   3191  HE3 MET X 198      78.163  87.839  77.229  0.00  0.00            
ATOM   3192  C   MET X 198      83.575  90.222  74.932  0.00  0.00            
ATOM   3193  O   MET X 198      82.928  89.604  74.041  0.00  0.00            
ATOM   3194  N   GLU X 199      84.209  91.331  74.560  0.00  0.00            
ATOM   3195  H   GLU X 199      84.608  91.927  75.271  0.00  0.00            
ATOM   3196  CA  GLU X 199      84.244  91.756  73.119  0.00  0.00            
ATOM   3197  HA  GLU X 199      83.233  91.862  72.724  0.00  0.00            
ATOM   3198  CB  GLU X 199      84.741  93.172  73.070  0.00  0.00            
ATOM   3199  HB2 GLU X 199      84.365  93.508  72.104  0.00  0.00            
ATOM   3200  HB3 GLU X 199      84.226  93.854  73.746  0.00  0.00            
ATOM   3201  CG  GLU X 199      86.314  93.353  73.070  0.00  0.00            
ATOM   3202  HG2 GLU X 199      86.753  93.757  73.982  0.00  0.00            
ATOM   3203  HG3 GLU X 199      86.829  92.403  72.928  0.00  0.00            
ATOM   3204  CD  GLU X 199      86.751  94.197  71.894  0.00  0.00            
ATOM   3205  OE1 GLU X 199      87.093  93.623  70.812  0.00  0.00            
ATOM   3206  OE2 GLU X 199      86.944  95.404  72.054  0.00  0.00            
ATOM   3207  C   GLU X 199      84.934  90.841  72.067  0.00  0.00            
ATOM   3208  O   GLU X 199      84.487  90.758  70.927  0.00  0.00            
ATOM   3209  N   LYS X 200      85.915  89.992  72.504  0.00  0.00            
ATOM   3210  H   LYS X 200      86.101  90.053  73.495  0.00  0.00            
ATOM   3211  CA  LYS X 200      86.502  88.963  71.659  0.00  0.00            
ATOM   3212  HA  LYS X 200      86.741  89.415  70.696  0.00  0.00            
ATOM   3213  CB  LYS X 200      87.909  88.493  72.334  0.00  0.00            
ATOM   3214  HB2 LYS X 200      87.795  88.614  73.412  0.00  0.00            
ATOM   3215  HB3 LYS X 200      88.050  87.467  71.992  0.00  0.00            
ATOM   3216  CG  LYS X 200      89.111  89.363  71.763  0.00  0.00            
ATOM   3217  HG2 LYS X 200      89.913  88.766  72.197  0.00  0.00            
ATOM   3218  HG3 LYS X 200      89.223  89.277  70.682  0.00  0.00            
ATOM   3219  CD  LYS X 200      89.025  90.771  72.228  0.00  0.00            
ATOM   3220  HD2 LYS X 200      88.262  91.215  71.589  0.00  0.00            
ATOM   3221  HD3 LYS X 200      88.863  90.882  73.301  0.00  0.00            
ATOM   3222  CE  LYS X 200      90.374  91.630  71.953  0.00  0.00            
ATOM   3223  HE2 LYS X 200      91.244  90.996  72.125  0.00  0.00            
ATOM   3224  HE3 LYS X 200      90.336  91.831  70.882  0.00  0.00            
ATOM   3225  NZ  LYS X 200      90.480  92.826  72.710  0.00  0.00            
ATOM   3226  HZ1 LYS X 200      89.695  93.459  72.651  0.00  0.00            
ATOM   3227  HZ2 LYS X 200      91.347  93.294  72.492  0.00  0.00            
ATOM   3228  HZ3 LYS X 200      90.581  92.558  73.678  0.00  0.00            
ATOM   3229  C   LYS X 200      85.631  87.806  71.434  0.00  0.00            
ATOM   3230  O   LYS X 200      85.238  87.494  70.254  0.00  0.00            
ATOM   3231  N   LEU X 201      85.179  87.203  72.555  0.00  0.00            
ATOM   3232  H   LEU X 201      85.560  87.554  73.422  0.00  0.00            
ATOM   3233  CA  LEU X 201      84.175  86.146  72.611  0.00  0.00            
ATOM   3234  HA  LEU X 201      84.558  85.238  72.144  0.00  0.00            
ATOM   3235  CB  LEU X 201      83.971  85.944  74.126  0.00  0.00            
ATOM   3236  HB2 LEU X 201      84.948  85.786  74.582  0.00  0.00            
ATOM   3237  HB3 LEU X 201      83.533  86.863  74.516  0.00  0.00            
ATOM   3238  CG  LEU X 201      83.024  84.740  74.551  0.00  0.00            
ATOM   3239  HG  LEU X 201      82.051  84.873  74.077  0.00  0.00            
ATOM   3240  CD1 LEU X 201      83.595  83.454  73.950  0.00  0.00            
ATOM   3241 HD11 LEU X 201      84.574  83.231  74.374  0.00  0.00            
ATOM   3242 HD12 LEU X 201      83.600  83.452  72.860  0.00  0.00            
ATOM   3243 HD13 LEU X 201      82.944  82.606  74.158  0.00  0.00            
ATOM   3244  CD2 LEU X 201      82.973  84.646  76.096  0.00  0.00            
ATOM   3245 HD21 LEU X 201      84.027  84.715  76.365  0.00  0.00            
ATOM   3246 HD22 LEU X 201      82.347  85.478  76.418  0.00  0.00            
ATOM   3247 HD23 LEU X 201      82.649  83.659  76.426  0.00  0.00            
ATOM   3248  C   LEU X 201      82.847  86.529  71.986  0.00  0.00            
ATOM   3249  O   LEU X 201      82.262  85.656  71.369  0.00  0.00            
ATOM   3250  N   ASN X 202      82.369  87.779  72.060  0.00  0.00            
ATOM   3251  H   ASN X 202      82.851  88.349  72.741  0.00  0.00            
ATOM   3252  CA  ASN X 202      81.139  88.149  71.333  0.00  0.00            
ATOM   3253  HA  ASN X 202      80.438  87.323  71.448  0.00  0.00            
ATOM   3254  CB  ASN X 202      80.463  89.455  71.808  0.00  0.00            
ATOM   3255  HB2 ASN X 202      80.444  89.343  72.892  0.00  0.00            
ATOM   3256  HB3 ASN X 202      81.060  90.354  71.656  0.00  0.00            
ATOM   3257  CG  ASN X 202      79.106  89.655  71.325  0.00  0.00            
ATOM   3258  OD1 ASN X 202      78.774  90.661  70.697  0.00  0.00            
ATOM   3259  ND2 ASN X 202      78.258  88.727  71.539  0.00  0.00            
ATOM   3260 HD21 ASN X 202      78.447  87.776  71.822  0.00  0.00            
ATOM   3261 HD22 ASN X 202      77.359  88.825  71.090  0.00  0.00            
ATOM   3262  C   ASN X 202      81.361  88.220  69.765  0.00  0.00            
ATOM   3263  O   ASN X 202      80.525  87.641  69.115  0.00  0.00            
ATOM   3264  N   GLU X 203      82.466  88.800  69.195  0.00  0.00            
ATOM   3265  H   GLU X 203      83.117  89.282  69.798  0.00  0.00            
ATOM   3266  CA  GLU X 203      82.923  88.735  67.833  0.00  0.00            
ATOM   3267  HA  GLU X 203      82.150  88.995  67.109  0.00  0.00            
ATOM   3268  CB  GLU X 203      84.172  89.598  67.695  0.00  0.00            
ATOM   3269  HB2 GLU X 203      83.913  90.580  68.090  0.00  0.00            
ATOM   3270  HB3 GLU X 203      84.972  89.323  68.383  0.00  0.00            
ATOM   3271  CG  GLU X 203      84.724  89.431  66.221  0.00  0.00            
ATOM   3272  HG2 GLU X 203      85.340  88.534  66.151  0.00  0.00            
ATOM   3273  HG3 GLU X 203      83.814  89.377  65.623  0.00  0.00            
ATOM   3274  CD  GLU X 203      85.601  90.667  65.818  0.00  0.00            
ATOM   3275  OE1 GLU X 203      86.753  90.451  65.456  0.00  0.00            
ATOM   3276  OE2 GLU X 203      85.067  91.793  65.734  0.00  0.00            
ATOM   3277  C   GLU X 203      83.101  87.235  67.343  0.00  0.00            
ATOM   3278  O   GLU X 203      82.864  86.809  66.203  0.00  0.00            
ATOM   3279  N   ASN X 204      83.560  86.325  68.250  0.00  0.00            
ATOM   3280  H   ASN X 204      83.936  86.557  69.159  0.00  0.00            
ATOM   3281  CA  ASN X 204      83.675  84.854  68.039  0.00  0.00            
ATOM   3282  HA  ASN X 204      84.076  84.721  67.035  0.00  0.00            
ATOM   3283  CB  ASN X 204      84.539  84.298  69.096  0.00  0.00            
ATOM   3284  HB2 ASN X 204      85.525  84.689  68.845  0.00  0.00            
ATOM   3285  HB3 ASN X 204      84.192  84.492  70.111  0.00  0.00            
ATOM   3286  CG  ASN X 204      84.800  82.733  68.904  0.00  0.00            
ATOM   3287  OD1 ASN X 204      85.552  82.372  68.037  0.00  0.00            
ATOM   3288  ND2 ASN X 204      84.121  81.844  69.620  0.00  0.00            
ATOM   3289 HD21 ASN X 204      83.450  82.040  70.349  0.00  0.00            
ATOM   3290 HD22 ASN X 204      84.324  80.863  69.493  0.00  0.00            
ATOM   3291  C   ASN X 204      82.324  84.221  67.960  0.00  0.00            
ATOM   3292  O   ASN X 204      82.233  83.186  67.333  0.00  0.00            
ATOM   3293  N   ILE X 205      81.270  84.759  68.673  0.00  0.00            
ATOM   3294  H   ILE X 205      81.454  85.594  69.211  0.00  0.00            
ATOM   3295  CA  ILE X 205      79.937  84.197  68.534  0.00  0.00            
ATOM   3296  HA  ILE X 205      80.100  83.120  68.491  0.00  0.00            
ATOM   3297  CB  ILE X 205      79.245  84.394  69.907  0.00  0.00            
ATOM   3298  HB  ILE X 205      79.481  85.434  70.133  0.00  0.00            
ATOM   3299  CG2 ILE X 205      77.662  84.190  69.740  0.00  0.00            
ATOM   3300 HG21 ILE X 205      77.269  84.223  70.756  0.00  0.00            
ATOM   3301 HG22 ILE X 205      77.348  83.271  69.243  0.00  0.00            
ATOM   3302 HG23 ILE X 205      77.251  84.991  69.126  0.00  0.00            
ATOM   3303  CG1 ILE X 205      79.799  83.471  70.980  0.00  0.00            
ATOM   3304 HG12 ILE X 205      79.679  82.429  70.682  0.00  0.00            
ATOM   3305 HG13 ILE X 205      80.880  83.545  71.096  0.00  0.00            
ATOM   3306  CD1 ILE X 205      79.415  83.677  72.425  0.00  0.00            
ATOM   3307 HD11 ILE X 205      79.470  82.784  73.048  0.00  0.00            
ATOM   3308 HD12 ILE X 205      78.418  84.082  72.599  0.00  0.00            
ATOM   3309 HD13 ILE X 205      80.159  84.358  72.839  0.00  0.00            
ATOM   3310  C   ILE X 205      79.215  84.648  67.249  0.00  0.00            
ATOM   3311  O   ILE X 205      78.560  83.833  66.628  0.00  0.00            
ATOM   3312  N   LYS X 206      79.399  85.937  66.969  0.00  0.00            
ATOM   3313  H   LYS X 206      79.949  86.531  67.574  0.00  0.00            
ATOM   3314  CA  LYS X 206      78.778  86.544  65.774  0.00  0.00            
ATOM   3315  HA  LYS X 206      77.715  86.313  65.833  0.00  0.00            
ATOM   3316  CB  LYS X 206      79.023  88.113  65.671  0.00  0.00            
ATOM   3317  HB2 LYS X 206      78.777  88.606  66.612  0.00  0.00            
ATOM   3318  HB3 LYS X 206      80.072  88.325  65.464  0.00  0.00            
ATOM   3319  CG  LYS X 206      78.111  88.860  64.579  0.00  0.00            
ATOM   3320  HG2 LYS X 206      78.497  88.641  63.584  0.00  0.00            
ATOM   3321  HG3 LYS X 206      77.074  88.526  64.580  0.00  0.00            
ATOM   3322  CD  LYS X 206      78.005  90.313  64.773  0.00  0.00            
ATOM   3323  HD2 LYS X 206      77.574  90.778  63.886  0.00  0.00            
ATOM   3324  HD3 LYS X 206      77.431  90.500  65.681  0.00  0.00            
ATOM   3325  CE  LYS X 206      79.348  90.967  64.984  0.00  0.00            
ATOM   3326  HE2 LYS X 206      79.839  90.394  65.771  0.00  0.00            
ATOM   3327  HE3 LYS X 206      79.797  90.657  64.041  0.00  0.00            
ATOM   3328  NZ  LYS X 206      79.098  92.400  65.138  0.00  0.00            
ATOM   3329  HZ1 LYS X 206      79.947  92.947  65.137  0.00  0.00            
ATOM   3330  HZ2 LYS X 206      78.681  92.483  66.054  0.00  0.00            
ATOM   3331  HZ3 LYS X 206      78.512  92.781  64.409  0.00  0.00            
ATOM   3332  C   LYS X 206      79.285  85.931  64.448  0.00  0.00            
ATOM   3333  O   LYS X 206      78.497  85.823  63.498  0.00  0.00            
ATOM   3334  N   ILE X 207      80.589  85.635  64.358  0.00  0.00            
ATOM   3335  H   ILE X 207      81.266  85.992  65.017  0.00  0.00            
ATOM   3336  CA  ILE X 207      81.082  84.830  63.138  0.00  0.00            
ATOM   3337  HA  ILE X 207      80.678  85.428  62.322  0.00  0.00            
ATOM   3338  CB  ILE X 207      82.618  84.895  63.158  0.00  0.00            
ATOM   3339  HB  ILE X 207      82.912  85.937  63.280  0.00  0.00            
ATOM   3340  CG2 ILE X 207      83.363  84.104  64.198  0.00  0.00            
ATOM   3341 HG21 ILE X 207      82.933  84.434  65.143  0.00  0.00            
ATOM   3342 HG22 ILE X 207      84.440  84.268  64.151  0.00  0.00            
ATOM   3343 HG23 ILE X 207      83.035  83.074  64.057  0.00  0.00            
ATOM   3344  CG1 ILE X 207      83.078  84.362  61.808  0.00  0.00            
ATOM   3345 HG12 ILE X 207      84.165  84.275  61.821  0.00  0.00            
ATOM   3346 HG13 ILE X 207      82.735  83.366  61.527  0.00  0.00            
ATOM   3347  CD1 ILE X 207      82.722  85.311  60.667  0.00  0.00            
ATOM   3348 HD11 ILE X 207      83.077  84.908  59.718  0.00  0.00            
ATOM   3349 HD12 ILE X 207      83.073  86.323  60.866  0.00  0.00            
ATOM   3350 HD13 ILE X 207      81.645  85.353  60.500  0.00  0.00            
ATOM   3351  C   ILE X 207      80.520  83.373  63.028  0.00  0.00            
ATOM   3352  O   ILE X 207      80.330  82.952  61.899  0.00  0.00            
ATOM   3353  N   LEU X 208      80.226  82.693  64.145  0.00  0.00            
ATOM   3354  H   LEU X 208      80.561  83.233  64.929  0.00  0.00            
ATOM   3355  CA  LEU X 208      79.748  81.333  64.330  0.00  0.00            
ATOM   3356  HA  LEU X 208      80.285  80.722  63.604  0.00  0.00            
ATOM   3357  CB  LEU X 208      80.018  80.890  65.796  0.00  0.00            
ATOM   3358  HB2 LEU X 208      81.096  80.764  65.892  0.00  0.00            
ATOM   3359  HB3 LEU X 208      79.745  81.721  66.447  0.00  0.00            
ATOM   3360  CG  LEU X 208      79.237  79.683  66.320  0.00  0.00            
ATOM   3361  HG  LEU X 208      78.166  79.870  66.399  0.00  0.00            
ATOM   3362  CD1 LEU X 208      79.543  78.487  65.435  0.00  0.00            
ATOM   3363 HD11 LEU X 208      80.616  78.376  65.277  0.00  0.00            
ATOM   3364 HD12 LEU X 208      79.067  78.636  64.466  0.00  0.00            
ATOM   3365 HD13 LEU X 208      79.255  77.501  65.800  0.00  0.00            
ATOM   3366  CD2 LEU X 208      79.641  79.388  67.715  0.00  0.00            
ATOM   3367 HD21 LEU X 208      80.723  79.460  67.821  0.00  0.00            
ATOM   3368 HD22 LEU X 208      79.256  80.142  68.401  0.00  0.00            
ATOM   3369 HD23 LEU X 208      79.290  78.420  68.073  0.00  0.00            
ATOM   3370  C   LEU X 208      78.307  81.245  63.946  0.00  0.00            
ATOM   3371  O   LEU X 208      77.786  80.320  63.319  0.00  0.00            
ATOM   3372  N   SER X 209      77.621  82.342  64.312  0.00  0.00            
ATOM   3373  H   SER X 209      78.197  83.062  64.723  0.00  0.00            
ATOM   3374  CA  SER X 209      76.130  82.470  64.184  0.00  0.00            
ATOM   3375  HA  SER X 209      75.637  81.552  64.502  0.00  0.00            
ATOM   3376  CB  SER X 209      75.663  83.562  65.086  0.00  0.00            
ATOM   3377  HB2 SER X 209      76.118  84.520  64.835  0.00  0.00            
ATOM   3378  HB3 SER X 209      74.583  83.672  64.982  0.00  0.00            
ATOM   3379  OG  SER X 209      75.986  83.166  66.413  0.00  0.00            
ATOM   3380  HG  SER X 209      76.938  83.160  66.536  0.00  0.00            
ATOM   3381  C   SER X 209      75.786  82.644  62.686  0.00  0.00            
ATOM   3382  O   SER X 209      75.363  83.720  62.232  0.00  0.00            
ATOM   3383  N   SER X 210      75.784  81.539  61.875  0.00  0.00            
ATOM   3384  H   SER X 210      75.964  80.623  62.260  0.00  0.00            
ATOM   3385  CA  SER X 210      75.338  81.548  60.496  0.00  0.00            
ATOM   3386  HA  SER X 210      74.495  82.237  60.437  0.00  0.00            
ATOM   3387  CB  SER X 210      76.392  82.093  59.556  0.00  0.00            
ATOM   3388  HB2 SER X 210      75.940  82.242  58.575  0.00  0.00            
ATOM   3389  HB3 SER X 210      76.665  83.079  59.932  0.00  0.00            
ATOM   3390  OG  SER X 210      77.476  81.183  59.322  0.00  0.00            
ATOM   3391  HG  SER X 210      78.285  81.689  59.434  0.00  0.00            
ATOM   3392  C   SER X 210      74.947  80.144  60.043  0.00  0.00            
ATOM   3393  O   SER X 210      75.501  79.167  60.585  0.00  0.00            
ATOM   3394  N   PRO X 211      74.211  79.969  58.895  0.00  0.00            
ATOM   3395  CD  PRO X 211      73.336  80.997  58.215  0.00  0.00            
ATOM   3396  HD2 PRO X 211      73.882  81.908  57.973  0.00  0.00            
ATOM   3397  HD3 PRO X 211      72.562  81.197  58.956  0.00  0.00            
ATOM   3398  CG  PRO X 211      72.758  80.249  56.964  0.00  0.00            
ATOM   3399  HG2 PRO X 211      73.324  80.464  56.058  0.00  0.00            
ATOM   3400  HG3 PRO X 211      71.752  80.649  56.831  0.00  0.00            
ATOM   3401  CB  PRO X 211      72.717  78.812  57.511  0.00  0.00            
ATOM   3402  HB2 PRO X 211      72.647  78.077  56.709  0.00  0.00            
ATOM   3403  HB3 PRO X 211      71.861  78.617  58.155  0.00  0.00            
ATOM   3404  CA  PRO X 211      74.034  78.635  58.278  0.00  0.00            
ATOM   3405  HA  PRO X 211      73.879  77.821  58.986  0.00  0.00            
ATOM   3406  C   PRO X 211      75.174  78.222  57.282  0.00  0.00            
ATOM   3407  O   PRO X 211      75.422  77.023  57.124  0.00  0.00            
ATOM   3408  N   TRP X 212      75.857  79.207  56.749  0.00  0.00            
ATOM   3409  H   TRP X 212      75.548  80.115  57.064  0.00  0.00            
ATOM   3410  CA  TRP X 212      77.005  79.048  55.847  0.00  0.00            
ATOM   3411  HA  TRP X 212      76.678  78.385  55.046  0.00  0.00            
ATOM   3412  CB  TRP X 212      77.303  80.448  55.301  0.00  0.00            
ATOM   3413  HB2 TRP X 212      76.517  80.804  54.635  0.00  0.00            
ATOM   3414  HB3 TRP X 212      77.238  81.126  56.153  0.00  0.00            
ATOM   3415  CG  TRP X 212      78.762  80.720  54.855  0.00  0.00            
ATOM   3416  CD1 TRP X 212      79.753  81.362  55.573  0.00  0.00            
ATOM   3417  HD1 TRP X 212      79.654  81.786  56.561  0.00  0.00            
ATOM   3418  NE1 TRP X 212      80.917  81.332  54.841  0.00  0.00            
ATOM   3419  HE1 TRP X 212      81.791  81.601  55.270  0.00  0.00            
ATOM   3420  CE2 TRP X 212      80.748  80.689  53.652  0.00  0.00            
ATOM   3421  CZ2 TRP X 212      81.653  80.454  52.629  0.00  0.00            
ATOM   3422  HZ2 TRP X 212      82.630  80.909  52.701  0.00  0.00            
ATOM   3423  CH2 TRP X 212      81.333  79.518  51.608  0.00  0.00            
ATOM   3424  HH2 TRP X 212      82.059  79.256  50.853  0.00  0.00            
ATOM   3425  CZ3 TRP X 212      80.085  78.904  51.742  0.00  0.00            
ATOM   3426  HZ3 TRP X 212      79.878  78.106  51.045  0.00  0.00            
ATOM   3427  CE3 TRP X 212      79.096  79.284  52.649  0.00  0.00            
ATOM   3428  HE3 TRP X 212      78.090  78.893  52.641  0.00  0.00            
ATOM   3429  CD2 TRP X 212      79.420  80.226  53.636  0.00  0.00            
ATOM   3430  C   TRP X 212      78.312  78.399  56.441  0.00  0.00            
ATOM   3431  O   TRP X 212      78.949  77.639  55.678  0.00  0.00            
ATOM   3432  N   ILE X 213      78.649  78.567  57.740  0.00  0.00            
ATOM   3433  H   ILE X 213      78.092  79.215  58.277  0.00  0.00            
ATOM   3434  CA  ILE X 213      79.915  78.052  58.350  0.00  0.00            
ATOM   3435  HA  ILE X 213      80.642  78.315  57.581  0.00  0.00            
ATOM   3436  CB  ILE X 213      80.169  78.771  59.671  0.00  0.00            
ATOM   3437  HB  ILE X 213      80.030  79.846  59.554  0.00  0.00            
ATOM   3438  CG2 ILE X 213      79.153  78.455  60.828  0.00  0.00            
ATOM   3439 HG21 ILE X 213      79.391  79.119  61.658  0.00  0.00            
ATOM   3440 HG22 ILE X 213      79.153  77.431  61.201  0.00  0.00            
ATOM   3441 HG23 ILE X 213      78.137  78.789  60.618  0.00  0.00            
ATOM   3442  CG1 ILE X 213      81.569  78.550  60.260  0.00  0.00            
ATOM   3443 HG12 ILE X 213      81.456  77.647  60.859  0.00  0.00            
ATOM   3444 HG13 ILE X 213      82.228  78.468  59.396  0.00  0.00            
ATOM   3445  CD1 ILE X 213      82.060  79.628  61.215  0.00  0.00            
ATOM   3446 HD11 ILE X 213      82.111  80.637  60.804  0.00  0.00            
ATOM   3447 HD12 ILE X 213      82.977  79.275  61.687  0.00  0.00            
ATOM   3448 HD13 ILE X 213      81.416  79.876  62.058  0.00  0.00            
ATOM   3449  C   ILE X 213      79.887  76.503  58.546  0.00  0.00            
ATOM   3450  O   ILE X 213      80.920  75.932  58.854  0.00  0.00            
ATOM   3451  N   GLN X 214      78.709  75.841  58.358  0.00  0.00            
ATOM   3452  H   GLN X 214      77.871  76.358  58.131  0.00  0.00            
ATOM   3453  CA  GLN X 214      78.638  74.381  58.332  0.00  0.00            
ATOM   3454  HA  GLN X 214      79.193  74.026  59.200  0.00  0.00            
ATOM   3455  CB  GLN X 214      77.134  73.937  58.541  0.00  0.00            
ATOM   3456  HB2 GLN X 214      76.482  74.469  57.849  0.00  0.00            
ATOM   3457  HB3 GLN X 214      76.880  72.954  58.144  0.00  0.00            
ATOM   3458  CG  GLN X 214      76.552  74.047  59.978  0.00  0.00            
ATOM   3459  HG2 GLN X 214      75.489  73.808  59.957  0.00  0.00            
ATOM   3460  HG3 GLN X 214      76.990  73.308  60.649  0.00  0.00            
ATOM   3461  CD  GLN X 214      76.642  75.392  60.582  0.00  0.00            
ATOM   3462  OE1 GLN X 214      77.438  75.616  61.476  0.00  0.00            
ATOM   3463  NE2 GLN X 214      75.866  76.329  60.080  0.00  0.00            
ATOM   3464 HE21 GLN X 214      75.950  77.262  60.458  0.00  0.00            
ATOM   3465 HE22 GLN X 214      75.229  76.085  59.335  0.00  0.00            
ATOM   3466  C   GLN X 214      79.323  73.746  57.096  0.00  0.00            
ATOM   3467  O   GLN X 214      79.791  72.579  57.188  0.00  0.00            
ATOM   3468  N   ILE X 215      79.436  74.455  55.943  0.00  0.00            
ATOM   3469  H   ILE X 215      79.086  75.397  55.840  0.00  0.00            
ATOM   3470  CA  ILE X 215      80.077  74.113  54.727  0.00  0.00            
ATOM   3471  HA  ILE X 215      80.213  73.060  54.481  0.00  0.00            
ATOM   3472  CB  ILE X 215      79.197  74.611  53.559  0.00  0.00            
ATOM   3473  HB  ILE X 215      79.351  75.690  53.533  0.00  0.00            
ATOM   3474  CG2 ILE X 215      79.647  74.139  52.264  0.00  0.00            
ATOM   3475 HG21 ILE X 215      79.661  73.052  52.177  0.00  0.00            
ATOM   3476 HG22 ILE X 215      80.675  74.421  52.037  0.00  0.00            
ATOM   3477 HG23 ILE X 215      79.083  74.508  51.407  0.00  0.00            
ATOM   3478  CG1 ILE X 215      77.724  74.114  53.677  0.00  0.00            
ATOM   3479 HG12 ILE X 215      77.272  73.979  52.695  0.00  0.00            
ATOM   3480 HG13 ILE X 215      77.653  73.085  54.030  0.00  0.00            
ATOM   3481  CD1 ILE X 215      76.823  75.115  54.367  0.00  0.00            
ATOM   3482 HD11 ILE X 215      77.013  76.123  53.998  0.00  0.00            
ATOM   3483 HD12 ILE X 215      76.957  75.091  55.449  0.00  0.00            
ATOM   3484 HD13 ILE X 215      75.815  74.804  54.092  0.00  0.00            
ATOM   3485  C   ILE X 215      81.515  74.688  54.746  0.00  0.00            
ATOM   3486  O   ILE X 215      82.406  73.956  54.374  0.00  0.00            
ATOM   3487  N   CYS X 216      81.722  75.888  55.333  0.00  0.00            
ATOM   3488  H   CYS X 216      80.893  76.452  55.455  0.00  0.00            
ATOM   3489  CA  CYS X 216      82.966  76.663  55.539  0.00  0.00            
ATOM   3490  HA  CYS X 216      83.388  76.898  54.562  0.00  0.00            
ATOM   3491  CB  CYS X 216      82.635  78.074  56.146  0.00  0.00            
ATOM   3492  HB2 CYS X 216      81.717  78.513  55.755  0.00  0.00            
ATOM   3493  HB3 CYS X 216      82.474  77.921  57.213  0.00  0.00            
ATOM   3494  SG  CYS X 216      83.929  79.371  55.720  0.00  0.00            
ATOM   3495  HG  CYS X 216      83.475  79.420  54.464  0.00  0.00            
ATOM   3496  C   CYS X 216      83.990  75.907  56.388  0.00  0.00            
ATOM   3497  O   CYS X 216      85.177  75.978  56.018  0.00  0.00            
ATOM   3498  N   ASN X 217      83.555  75.056  57.324  0.00  0.00            
ATOM   3499  H   ASN X 217      82.559  75.148  57.468  0.00  0.00            
ATOM   3500  CA  ASN X 217      84.382  74.104  58.173  0.00  0.00            
ATOM   3501  HA  ASN X 217      85.179  74.662  58.665  0.00  0.00            
ATOM   3502  CB  ASN X 217      83.347  73.344  59.014  0.00  0.00            
ATOM   3503  HB2 ASN X 217      82.839  74.044  59.677  0.00  0.00            
ATOM   3504  HB3 ASN X 217      82.581  72.834  58.429  0.00  0.00            
ATOM   3505  CG  ASN X 217      84.008  72.273  59.918  0.00  0.00            
ATOM   3506  OD1 ASN X 217      84.216  71.131  59.481  0.00  0.00            
ATOM   3507  ND2 ASN X 217      84.475  72.713  61.024  0.00  0.00            
ATOM   3508 HD21 ASN X 217      84.326  73.683  61.260  0.00  0.00            
ATOM   3509 HD22 ASN X 217      85.206  72.213  61.511  0.00  0.00            
ATOM   3510  C   ASN X 217      85.188  73.140  57.282  0.00  0.00            
ATOM   3511  O   ASN X 217      86.319  72.823  57.679  0.00  0.00            
ATOM   3512  N   ASN X 218      84.698  72.787  56.115  0.00  0.00            
ATOM   3513  H   ASN X 218      83.749  73.059  55.901  0.00  0.00            
ATOM   3514  CA  ASN X 218      85.444  72.059  55.095  0.00  0.00            
ATOM   3515  HA  ASN X 218      86.319  71.652  55.601  0.00  0.00            
ATOM   3516  CB  ASN X 218      84.442  70.970  54.683  0.00  0.00            
ATOM   3517  HB2 ASN X 218      84.114  70.360  55.524  0.00  0.00            
ATOM   3518  HB3 ASN X 218      83.606  71.438  54.164  0.00  0.00            
ATOM   3519  CG  ASN X 218      85.054  69.989  53.685  0.00  0.00            
ATOM   3520  OD1 ASN X 218      85.126  70.221  52.498  0.00  0.00            
ATOM   3521  ND2 ASN X 218      85.558  68.857  54.183  0.00  0.00            
ATOM   3522 HD21 ASN X 218      85.468  68.550  55.141  0.00  0.00            
ATOM   3523 HD22 ASN X 218      85.843  68.264  53.417  0.00  0.00            
ATOM   3524  C   ASN X 218      85.951  72.793  53.867  0.00  0.00            
ATOM   3525  O   ASN X 218      87.056  72.508  53.432  0.00  0.00            
ATOM   3526  N   PHE X 219      85.197  73.900  53.301  0.00  0.00            
ATOM   3527  H   PHE X 219      84.293  74.062  53.721  0.00  0.00            
ATOM   3528  CA  PHE X 219      85.612  74.688  52.192  0.00  0.00            
ATOM   3529  HA  PHE X 219      85.843  73.999  51.379  0.00  0.00            
ATOM   3530  CB  PHE X 219      84.375  75.569  51.771  0.00  0.00            
ATOM   3531  HB2 PHE X 219      83.464  74.971  51.748  0.00  0.00            
ATOM   3532  HB3 PHE X 219      84.103  76.218  52.604  0.00  0.00            
ATOM   3533  CG  PHE X 219      84.570  76.376  50.473  0.00  0.00            
ATOM   3534  CD1 PHE X 219      84.954  75.706  49.318  0.00  0.00            
ATOM   3535  HD1 PHE X 219      85.211  74.661  49.416  0.00  0.00            
ATOM   3536  CE1 PHE X 219      85.026  76.389  48.148  0.00  0.00            
ATOM   3537  HE1 PHE X 219      85.237  75.829  47.249  0.00  0.00            
ATOM   3538  CZ  PHE X 219      84.814  77.777  48.100  0.00  0.00            
ATOM   3539  HZ  PHE X 219      84.946  78.359  47.200  0.00  0.00            
ATOM   3540  CE2 PHE X 219      84.467  78.475  49.283  0.00  0.00            
ATOM   3541  HE2 PHE X 219      84.278  79.537  49.232  0.00  0.00            
ATOM   3542  CD2 PHE X 219      84.219  77.741  50.474  0.00  0.00            
ATOM   3543  HD2 PHE X 219      83.911  78.195  51.404  0.00  0.00            
ATOM   3544  C   PHE X 219      86.842  75.564  52.508  0.00  0.00            
ATOM   3545  O   PHE X 219      86.964  76.167  53.552  0.00  0.00            
ATOM   3546  N   SER X 220      87.933  75.348  51.762  0.00  0.00            
ATOM   3547  H   SER X 220      87.924  74.617  51.065  0.00  0.00            
ATOM   3548  CA  SER X 220      89.239  75.709  52.227  0.00  0.00            
ATOM   3549  HA  SER X 220      89.195  76.333  53.119  0.00  0.00            
ATOM   3550  CB  SER X 220      89.985  74.475  52.641  0.00  0.00            
ATOM   3551  HB2 SER X 220      90.099  73.867  51.744  0.00  0.00            
ATOM   3552  HB3 SER X 220      90.933  74.753  53.102  0.00  0.00            
ATOM   3553  OG  SER X 220      89.341  73.845  53.696  0.00  0.00            
ATOM   3554  HG  SER X 220      88.587  73.315  53.430  0.00  0.00            
ATOM   3555  C   SER X 220      90.120  76.490  51.246  0.00  0.00            
ATOM   3556  O   SER X 220      91.124  77.015  51.723  0.00  0.00            
ATOM   3557  N   PRO X 221      89.753  76.761  49.994  0.00  0.00            
ATOM   3558  CD  PRO X 221      88.641  76.218  49.245  0.00  0.00            
ATOM   3559  HD2 PRO X 221      87.674  76.579  49.595  0.00  0.00            
ATOM   3560  HD3 PRO X 221      88.702  75.134  49.336  0.00  0.00            
ATOM   3561  CG  PRO X 221      88.797  76.717  47.783  0.00  0.00            
ATOM   3562  HG2 PRO X 221      88.366  77.714  47.698  0.00  0.00            
ATOM   3563  HG3 PRO X 221      88.323  76.028  47.084  0.00  0.00            
ATOM   3564  CB  PRO X 221      90.304  76.854  47.656  0.00  0.00            
ATOM   3565  HB2 PRO X 221      90.528  77.669  46.968  0.00  0.00            
ATOM   3566  HB3 PRO X 221      90.855  75.946  47.413  0.00  0.00            
ATOM   3567  CA  PRO X 221      90.681  77.329  49.051  0.00  0.00            
ATOM   3568  HA  PRO X 221      91.641  76.865  49.278  0.00  0.00            
ATOM   3569  C   PRO X 221      90.834  78.836  49.174  0.00  0.00            
ATOM   3570  O   PRO X 221      91.801  79.357  48.596  0.00  0.00            
ATOM   3571  N   ILE X 222      89.903  79.569  49.816  0.00  0.00            
ATOM   3572  H   ILE X 222      89.067  79.154  50.204  0.00  0.00            
ATOM   3573  CA  ILE X 222      89.899  81.013  49.767  0.00  0.00            
ATOM   3574  HA  ILE X 222      90.858  81.356  49.379  0.00  0.00            
ATOM   3575  CB  ILE X 222      88.711  81.585  48.939  0.00  0.00            
ATOM   3576  HB  ILE X 222      88.865  82.664  48.948  0.00  0.00            
ATOM   3577  CG2 ILE X 222      88.816  81.024  47.482  0.00  0.00            
ATOM   3578 HG21 ILE X 222      89.840  81.161  47.134  0.00  0.00            
ATOM   3579 HG22 ILE X 222      88.287  81.684  46.795  0.00  0.00            
ATOM   3580 HG23 ILE X 222      88.535  79.976  47.374  0.00  0.00            
ATOM   3581  CG1 ILE X 222      87.395  81.375  49.586  0.00  0.00            
ATOM   3582 HG12 ILE X 222      87.260  80.308  49.759  0.00  0.00            
ATOM   3583 HG13 ILE X 222      87.338  81.796  50.590  0.00  0.00            
ATOM   3584  CD1 ILE X 222      86.187  82.045  48.833  0.00  0.00            
ATOM   3585 HD11 ILE X 222      85.332  82.231  49.482  0.00  0.00            
ATOM   3586 HD12 ILE X 222      85.881  81.305  48.094  0.00  0.00            
ATOM   3587 HD13 ILE X 222      86.502  82.993  48.395  0.00  0.00            
ATOM   3588  C   ILE X 222      89.957  81.682  51.129  0.00  0.00            
ATOM   3589  O   ILE X 222      90.292  82.849  51.213  0.00  0.00            
ATOM   3590  N   ILE X 223      89.789  80.971  52.271  0.00  0.00            
ATOM   3591  H   ILE X 223      89.492  80.007  52.209  0.00  0.00            
ATOM   3592  CA  ILE X 223      89.743  81.564  53.572  0.00  0.00            
ATOM   3593  HA  ILE X 223      88.956  82.315  53.521  0.00  0.00            
ATOM   3594  CB  ILE X 223      89.245  80.497  54.616  0.00  0.00            
ATOM   3595  HB  ILE X 223      88.310  80.096  54.223  0.00  0.00            
ATOM   3596  CG2 ILE X 223      90.098  79.240  54.703  0.00  0.00            
ATOM   3597 HG21 ILE X 223      91.117  79.467  55.015  0.00  0.00            
ATOM   3598 HG22 ILE X 223      90.195  78.772  53.723  0.00  0.00            
ATOM   3599 HG23 ILE X 223      89.653  78.529  55.398  0.00  0.00            
ATOM   3600  CG1 ILE X 223      88.858  81.179  55.963  0.00  0.00            
ATOM   3601 HG12 ILE X 223      89.761  81.681  56.310  0.00  0.00            
ATOM   3602 HG13 ILE X 223      88.020  81.851  55.777  0.00  0.00            
ATOM   3603  CD1 ILE X 223      88.335  80.188  56.993  0.00  0.00            
ATOM   3604 HD11 ILE X 223      87.886  80.851  57.733  0.00  0.00            
ATOM   3605 HD12 ILE X 223      89.152  79.657  57.481  0.00  0.00            
ATOM   3606 HD13 ILE X 223      87.688  79.509  56.438  0.00  0.00            
ATOM   3607  C   ILE X 223      90.992  82.276  54.045  0.00  0.00            
ATOM   3608  O   ILE X 223      90.946  83.476  54.445  0.00  0.00            
ATOM   3609  N   ASP X 224      92.188  81.695  53.778  0.00  0.00            
ATOM   3610  H   ASP X 224      92.184  80.755  53.410  0.00  0.00            
ATOM   3611  CA  ASP X 224      93.476  82.389  53.953  0.00  0.00            
ATOM   3612  HA  ASP X 224      93.529  82.878  54.926  0.00  0.00            
ATOM   3613  CB  ASP X 224      94.547  81.353  54.024  0.00  0.00            
ATOM   3614  HB2 ASP X 224      94.306  80.561  54.734  0.00  0.00            
ATOM   3615  HB3 ASP X 224      94.535  80.953  53.010  0.00  0.00            
ATOM   3616  CG  ASP X 224      95.973  81.861  54.385  0.00  0.00            
ATOM   3617  OD1 ASP X 224      96.933  81.636  53.638  0.00  0.00            
ATOM   3618  OD2 ASP X 224      96.064  82.602  55.415  0.00  0.00            
ATOM   3619  C   ASP X 224      93.805  83.380  52.879  0.00  0.00            
ATOM   3620  O   ASP X 224      94.618  84.199  53.151  0.00  0.00            
ATOM   3621  N   TYR X 225      93.136  83.345  51.694  0.00  0.00            
ATOM   3622  H   TYR X 225      92.440  82.628  51.550  0.00  0.00            
ATOM   3623  CA  TYR X 225      93.489  84.253  50.546  0.00  0.00            
ATOM   3624  HA  TYR X 225      94.511  84.591  50.713  0.00  0.00            
ATOM   3625  CB  TYR X 225      93.468  83.381  49.279  0.00  0.00            
ATOM   3626  HB2 TYR X 225      92.443  83.047  49.120  0.00  0.00            
ATOM   3627  HB3 TYR X 225      93.615  84.037  48.420  0.00  0.00            
ATOM   3628  CG  TYR X 225      94.356  82.143  49.106  0.00  0.00            
ATOM   3629  CD1 TYR X 225      94.406  81.646  47.831  0.00  0.00            
ATOM   3630  HD1 TYR X 225      93.863  82.095  47.013  0.00  0.00            
ATOM   3631  CE1 TYR X 225      95.218  80.486  47.562  0.00  0.00            
ATOM   3632  HE1 TYR X 225      95.198  80.022  46.587  0.00  0.00            
ATOM   3633  CZ  TYR X 225      96.054  79.920  48.509  0.00  0.00            
ATOM   3634  OH  TYR X 225      96.972  78.939  48.171  0.00  0.00            
ATOM   3635  HH  TYR X 225      97.500  78.690  48.933  0.00  0.00            
ATOM   3636  CE2 TYR X 225      95.968  80.412  49.824  0.00  0.00            
ATOM   3637  HE2 TYR X 225      96.548  80.046  50.659  0.00  0.00            
ATOM   3638  CD2 TYR X 225      95.118  81.481  50.069  0.00  0.00            
ATOM   3639  HD2 TYR X 225      95.103  81.896  51.066  0.00  0.00            
ATOM   3640  C   TYR X 225      92.668  85.526  50.423  0.00  0.00            
ATOM   3641  O   TYR X 225      93.058  86.596  49.977  0.00  0.00            
ATOM   3642  N   PHE X 226      91.461  85.515  50.965  0.00  0.00            
ATOM   3643  H   PHE X 226      91.179  84.729  51.533  0.00  0.00            
ATOM   3644  CA  PHE X 226      90.447  86.578  50.951  0.00  0.00            
ATOM   3645  HA  PHE X 226      90.723  87.335  50.218  0.00  0.00            
ATOM   3646  CB  PHE X 226      89.219  85.807  50.437  0.00  0.00            
ATOM   3647  HB2 PHE X 226      89.420  85.118  49.617  0.00  0.00            
ATOM   3648  HB3 PHE X 226      88.834  85.250  51.291  0.00  0.00            
ATOM   3649  CG  PHE X 226      88.050  86.720  49.916  0.00  0.00            
ATOM   3650  CD1 PHE X 226      88.030  87.142  48.571  0.00  0.00            
ATOM   3651  HD1 PHE X 226      88.961  87.047  48.032  0.00  0.00            
ATOM   3652  CE1 PHE X 226      86.816  87.682  48.040  0.00  0.00            
ATOM   3653  HE1 PHE X 226      86.756  88.074  47.036  0.00  0.00            
ATOM   3654  CZ  PHE X 226      85.753  88.015  48.879  0.00  0.00            
ATOM   3655  HZ  PHE X 226      84.926  88.503  48.385  0.00  0.00            
ATOM   3656  CE2 PHE X 226      85.858  87.737  50.269  0.00  0.00            
ATOM   3657  HE2 PHE X 226      85.041  87.881  50.960  0.00  0.00            
ATOM   3658  CD2 PHE X 226      86.962  87.060  50.732  0.00  0.00            
ATOM   3659  HD2 PHE X 226      87.060  86.837  51.784  0.00  0.00            
ATOM   3660  C   PHE X 226      90.362  87.057  52.394  0.00  0.00            
ATOM   3661  O   PHE X 226      89.927  86.253  53.193  0.00  0.00            
ATOM   3662  N   PRO X 227      90.808  88.291  52.698  0.00  0.00            
ATOM   3663  CD  PRO X 227      91.239  89.352  51.741  0.00  0.00            
ATOM   3664  HD2 PRO X 227      90.696  89.339  50.796  0.00  0.00            
ATOM   3665  HD3 PRO X 227      92.289  89.144  51.535  0.00  0.00            
ATOM   3666  CG  PRO X 227      90.967  90.670  52.445  0.00  0.00            
ATOM   3667  HG2 PRO X 227      89.883  90.780  52.452  0.00  0.00            
ATOM   3668  HG3 PRO X 227      91.414  91.532  51.950  0.00  0.00            
ATOM   3669  CB  PRO X 227      91.371  90.310  53.883  0.00  0.00            
ATOM   3670  HB2 PRO X 227      90.957  91.104  54.503  0.00  0.00            
ATOM   3671  HB3 PRO X 227      92.447  90.228  54.038  0.00  0.00            
ATOM   3672  CA  PRO X 227      90.809  88.895  54.059  0.00  0.00            
ATOM   3673  HA  PRO X 227      91.323  88.178  54.699  0.00  0.00            
ATOM   3674  C   PRO X 227      89.373  88.981  54.507  0.00  0.00            
ATOM   3675  O   PRO X 227      88.380  88.721  53.767  0.00  0.00            
ATOM   3676  N   GLY X 228      89.220  89.325  55.772  0.00  0.00            
ATOM   3677  H   GLY X 228      90.040  89.472  56.343  0.00  0.00            
ATOM   3678  CA  GLY X 228      87.990  89.739  56.427  0.00  0.00            
ATOM   3679  HA2 GLY X 228      88.159  90.733  56.840  0.00  0.00            
ATOM   3680  HA3 GLY X 228      87.183  89.779  55.695  0.00  0.00            
ATOM   3681  C   GLY X 228      87.598  88.778  57.549  0.00  0.00            
ATOM   3682  O   GLY X 228      88.503  88.190  58.080  0.00  0.00            
ATOM   3683  N   THR X 229      86.365  88.721  57.897  0.00  0.00            
ATOM   3684  H   THR X 229      85.752  89.198  57.251  0.00  0.00            
ATOM   3685  CA  THR X 229      85.812  88.082  59.154  0.00  0.00            
ATOM   3686  HA  THR X 229      86.379  88.582  59.940  0.00  0.00            
ATOM   3687  CB  THR X 229      84.374  88.403  59.542  0.00  0.00            
ATOM   3688  HB  THR X 229      84.293  88.036  60.566  0.00  0.00            
ATOM   3689  CG2 THR X 229      84.046  89.912  59.477  0.00  0.00            
ATOM   3690 HG21 THR X 229      84.621  90.393  60.269  0.00  0.00            
ATOM   3691 HG22 THR X 229      82.972  89.986  59.649  0.00  0.00            
ATOM   3692 HG23 THR X 229      84.209  90.156  58.427  0.00  0.00            
ATOM   3693  OG1 THR X 229      83.494  87.742  58.682  0.00  0.00            
ATOM   3694  HG1 THR X 229      83.487  88.125  57.802  0.00  0.00            
ATOM   3695  C   THR X 229      86.171  86.562  59.264  0.00  0.00            
ATOM   3696  O   THR X 229      86.751  86.067  60.214  0.00  0.00            
ATOM   3697  N   HID X 230      86.037  85.857  58.114  0.00  0.00            
ATOM   3698  H   HID X 230      85.586  86.213  57.284  0.00  0.00            
ATOM   3699  CA  HID X 230      86.512  84.394  58.096  0.00  0.00            
ATOM   3700  HA  HID X 230      86.180  84.095  59.091  0.00  0.00            
ATOM   3701  CB  HID X 230      85.692  83.691  56.952  0.00  0.00            
ATOM   3702  HB2 HID X 230      85.858  84.259  56.037  0.00  0.00            
ATOM   3703  HB3 HID X 230      86.188  82.725  56.865  0.00  0.00            
ATOM   3704  CG  HID X 230      84.259  83.543  57.260  0.00  0.00            
ATOM   3705  ND1 HID X 230      83.111  84.290  56.864  0.00  0.00            
ATOM   3706  HD1 HID X 230      83.233  85.067  56.231  0.00  0.00            
ATOM   3707  CE1 HID X 230      82.034  83.667  57.112  0.00  0.00            
ATOM   3708  HE1 HID X 230      81.043  84.077  56.988  0.00  0.00            
ATOM   3709  NE2 HID X 230      82.311  82.465  57.603  0.00  0.00            
ATOM   3710  CD2 HID X 230      83.704  82.347  57.796  0.00  0.00            
ATOM   3711  HD2 HID X 230      84.165  81.452  58.187  0.00  0.00            
ATOM   3712  C   HID X 230      88.036  84.166  58.118  0.00  0.00            
ATOM   3713  O   HID X 230      88.557  83.085  58.408  0.00  0.00            
ATOM   3714  N   ASN X 231      88.860  85.187  57.839  0.00  0.00            
ATOM   3715  H   ASN X 231      88.425  86.062  57.587  0.00  0.00            
ATOM   3716  CA  ASN X 231      90.329  85.141  57.803  0.00  0.00            
ATOM   3717  HA  ASN X 231      90.751  84.182  57.501  0.00  0.00            
ATOM   3718  CB  ASN X 231      90.784  86.167  56.773  0.00  0.00            
ATOM   3719  HB2 ASN X 231      90.137  86.148  55.896  0.00  0.00            
ATOM   3720  HB3 ASN X 231      90.625  87.178  57.149  0.00  0.00            
ATOM   3721  CG  ASN X 231      92.257  86.236  56.381  0.00  0.00            
ATOM   3722  OD1 ASN X 231      93.049  86.996  56.887  0.00  0.00            
ATOM   3723  ND2 ASN X 231      92.776  85.386  55.554  0.00  0.00            
ATOM   3724 HD21 ASN X 231      92.228  84.696  55.060  0.00  0.00            
ATOM   3725 HD22 ASN X 231      93.784  85.392  55.495  0.00  0.00            
ATOM   3726  C   ASN X 231      90.865  85.496  59.201  0.00  0.00            
ATOM   3727  O   ASN X 231      92.006  85.054  59.516  0.00  0.00            
ATOM   3728  N   LYS X 232      90.197  86.280  60.014  0.00  0.00            
ATOM   3729  H   LYS X 232      89.445  86.732  59.513  0.00  0.00            
ATOM   3730  CA  LYS X 232      90.412  86.437  61.474  0.00  0.00            
ATOM   3731  HA  LYS X 232      91.478  86.445  61.702  0.00  0.00            
ATOM   3732  CB  LYS X 232      89.722  87.743  61.840  0.00  0.00            
ATOM   3733  HB2 LYS X 232      89.799  88.434  61.001  0.00  0.00            
ATOM   3734  HB3 LYS X 232      88.690  87.499  62.090  0.00  0.00            
ATOM   3735  CG  LYS X 232      90.328  88.430  63.057  0.00  0.00            
ATOM   3736  HG2 LYS X 232      90.482  87.794  63.929  0.00  0.00            
ATOM   3737  HG3 LYS X 232      91.335  88.722  62.757  0.00  0.00            
ATOM   3738  CD  LYS X 232      89.520  89.708  63.406  0.00  0.00            
ATOM   3739  HD2 LYS X 232      89.573  90.380  62.549  0.00  0.00            
ATOM   3740  HD3 LYS X 232      88.486  89.403  63.567  0.00  0.00            
ATOM   3741  CE  LYS X 232      89.942  90.451  64.711  0.00  0.00            
ATOM   3742  HE2 LYS X 232      89.833  89.859  65.620  0.00  0.00            
ATOM   3743  HE3 LYS X 232      91.018  90.627  64.689  0.00  0.00            
ATOM   3744  NZ  LYS X 232      89.144  91.685  64.731  0.00  0.00            
ATOM   3745  HZ1 LYS X 232      89.143  92.180  63.851  0.00  0.00            
ATOM   3746  HZ2 LYS X 232      89.411  92.333  65.458  0.00  0.00            
ATOM   3747  HZ3 LYS X 232      88.240  91.331  65.012  0.00  0.00            
ATOM   3748  C   LYS X 232      89.903  85.329  62.386  0.00  0.00            
ATOM   3749  O   LYS X 232      90.115  85.332  63.598  0.00  0.00            
ATOM   3750  N   LEU X 233      89.287  84.289  61.779  0.00  0.00            
ATOM   3751  H   LEU X 233      89.131  84.128  60.795  0.00  0.00            
ATOM   3752  CA  LEU X 233      88.623  83.226  62.494  0.00  0.00            
ATOM   3753  HA  LEU X 233      87.784  83.647  63.047  0.00  0.00            
ATOM   3754  CB  LEU X 233      87.994  82.329  61.433  0.00  0.00            
ATOM   3755  HB2 LEU X 233      87.319  82.971  60.868  0.00  0.00            
ATOM   3756  HB3 LEU X 233      88.851  82.076  60.809  0.00  0.00            
ATOM   3757  CG  LEU X 233      87.224  81.134  61.913  0.00  0.00            
ATOM   3758  HG  LEU X 233      87.854  80.679  62.676  0.00  0.00            
ATOM   3759  CD1 LEU X 233      85.940  81.636  62.608  0.00  0.00            
ATOM   3760 HD11 LEU X 233      86.275  81.940  63.600  0.00  0.00            
ATOM   3761 HD12 LEU X 233      85.215  80.829  62.503  0.00  0.00            
ATOM   3762 HD13 LEU X 233      85.623  82.581  62.167  0.00  0.00            
ATOM   3763  CD2 LEU X 233      86.955  80.209  60.809  0.00  0.00            
ATOM   3764 HD21 LEU X 233      87.922  79.811  60.502  0.00  0.00            
ATOM   3765 HD22 LEU X 233      86.320  79.388  61.144  0.00  0.00            
ATOM   3766 HD23 LEU X 233      86.529  80.718  59.945  0.00  0.00            
ATOM   3767  C   LEU X 233      89.440  82.418  63.565  0.00  0.00            
ATOM   3768  O   LEU X 233      88.911  82.103  64.669  0.00  0.00            
ATOM   3769  N   LEU X 234      90.770  82.303  63.339  0.00  0.00            
ATOM   3770  H   LEU X 234      91.088  82.838  62.544  0.00  0.00            
ATOM   3771  CA  LEU X 234      91.712  81.746  64.358  0.00  0.00            
ATOM   3772  HA  LEU X 234      91.134  81.187  65.093  0.00  0.00            
ATOM   3773  CB  LEU X 234      92.681  80.768  63.709  0.00  0.00            
ATOM   3774  HB2 LEU X 234      93.337  81.334  63.048  0.00  0.00            
ATOM   3775  HB3 LEU X 234      93.358  80.448  64.502  0.00  0.00            
ATOM   3776  CG  LEU X 234      92.169  79.499  62.983  0.00  0.00            
ATOM   3777  HG  LEU X 234      91.524  79.791  62.155  0.00  0.00            
ATOM   3778  CD1 LEU X 234      93.409  78.793  62.404  0.00  0.00            
ATOM   3779 HD11 LEU X 234      94.025  78.338  63.180  0.00  0.00            
ATOM   3780 HD12 LEU X 234      94.114  79.507  61.976  0.00  0.00            
ATOM   3781 HD13 LEU X 234      93.177  78.083  61.610  0.00  0.00            
ATOM   3782  CD2 LEU X 234      91.469  78.506  63.914  0.00  0.00            
ATOM   3783 HD21 LEU X 234      90.448  78.852  64.077  0.00  0.00            
ATOM   3784 HD22 LEU X 234      91.387  77.527  63.442  0.00  0.00            
ATOM   3785 HD23 LEU X 234      91.957  78.450  64.887  0.00  0.00            
ATOM   3786  C   LEU X 234      92.469  82.851  65.117  0.00  0.00            
ATOM   3787  O   LEU X 234      92.764  82.678  66.281  0.00  0.00            
ATOM   3788  N   LYS X 235      92.721  84.016  64.591  0.00  0.00            
ATOM   3789  H   LYS X 235      92.458  84.098  63.619  0.00  0.00            
ATOM   3790  CA  LYS X 235      93.452  85.123  65.179  0.00  0.00            
ATOM   3791  HA  LYS X 235      94.472  84.844  65.443  0.00  0.00            
ATOM   3792  CB  LYS X 235      93.492  86.300  64.101  0.00  0.00            
ATOM   3793  HB2 LYS X 235      92.478  86.534  63.777  0.00  0.00            
ATOM   3794  HB3 LYS X 235      93.759  87.176  64.693  0.00  0.00            
ATOM   3795  CG  LYS X 235      94.483  86.155  62.969  0.00  0.00            
ATOM   3796  HG2 LYS X 235      95.406  86.000  63.528  0.00  0.00            
ATOM   3797  HG3 LYS X 235      94.259  85.239  62.422  0.00  0.00            
ATOM   3798  CD  LYS X 235      94.434  87.419  62.107  0.00  0.00            
ATOM   3799  HD2 LYS X 235      93.417  87.472  61.718  0.00  0.00            
ATOM   3800  HD3 LYS X 235      94.469  88.326  62.710  0.00  0.00            
ATOM   3801  CE  LYS X 235      95.450  87.497  60.926  0.00  0.00            
ATOM   3802  HE2 LYS X 235      96.428  87.507  61.406  0.00  0.00            
ATOM   3803  HE3 LYS X 235      95.288  86.626  60.291  0.00  0.00            
ATOM   3804  NZ  LYS X 235      95.311  88.751  60.190  0.00  0.00            
ATOM   3805  HZ1 LYS X 235      95.723  88.747  59.269  0.00  0.00            
ATOM   3806  HZ2 LYS X 235      95.941  89.429  60.594  0.00  0.00            
ATOM   3807  HZ3 LYS X 235      94.381  89.144  60.153  0.00  0.00            
ATOM   3808  C   LYS X 235      92.788  85.634  66.410  0.00  0.00            
ATOM   3809  O   LYS X 235      93.505  85.906  67.403  0.00  0.00            
ATOM   3810  N   ASN X 236      91.454  85.735  66.432  0.00  0.00            
ATOM   3811  H   ASN X 236      91.052  85.652  65.509  0.00  0.00            
ATOM   3812  CA  ASN X 236      90.695  85.980  67.679  0.00  0.00            
ATOM   3813  HA  ASN X 236      90.939  86.954  68.104  0.00  0.00            
ATOM   3814  CB  ASN X 236      89.229  86.047  67.318  0.00  0.00            
ATOM   3815  HB2 ASN X 236      89.167  86.525  66.340  0.00  0.00            
ATOM   3816  HB3 ASN X 236      88.854  85.037  67.150  0.00  0.00            
ATOM   3817  CG  ASN X 236      88.293  86.665  68.381  0.00  0.00            
ATOM   3818  OD1 ASN X 236      88.714  86.916  69.486  0.00  0.00            
ATOM   3819  ND2 ASN X 236      87.118  87.152  68.004  0.00  0.00            
ATOM   3820 HD21 ASN X 236      86.790  86.896  67.084  0.00  0.00            
ATOM   3821 HD22 ASN X 236      86.544  87.480  68.768  0.00  0.00            
ATOM   3822  C   ASN X 236      90.919  84.853  68.794  0.00  0.00            
ATOM   3823  O   ASN X 236      91.166  85.176  69.956  0.00  0.00            
ATOM   3824  N   VAL X 237      90.810  83.562  68.413  0.00  0.00            
ATOM   3825  H   VAL X 237      90.757  83.385  67.420  0.00  0.00            
ATOM   3826  CA  VAL X 237      91.012  82.416  69.372  0.00  0.00            
ATOM   3827  HA  VAL X 237      90.315  82.455  70.209  0.00  0.00            
ATOM   3828  CB  VAL X 237      90.734  81.069  68.662  0.00  0.00            
ATOM   3829  HB  VAL X 237      91.262  81.005  67.711  0.00  0.00            
ATOM   3830  CG1 VAL X 237      91.045  79.807  69.481  0.00  0.00            
ATOM   3831 HG11 VAL X 237      90.668  78.934  68.948  0.00  0.00            
ATOM   3832 HG12 VAL X 237      92.108  79.594  69.595  0.00  0.00            
ATOM   3833 HG13 VAL X 237      90.603  79.720  70.473  0.00  0.00            
ATOM   3834  CG2 VAL X 237      89.274  81.045  68.349  0.00  0.00            
ATOM   3835 HG21 VAL X 237      89.004  81.742  67.555  0.00  0.00            
ATOM   3836 HG22 VAL X 237      88.632  81.197  69.217  0.00  0.00            
ATOM   3837 HG23 VAL X 237      89.142  80.014  68.020  0.00  0.00            
ATOM   3838  C   VAL X 237      92.438  82.451  69.898  0.00  0.00            
ATOM   3839  O   VAL X 237      92.661  82.200  71.090  0.00  0.00            
ATOM   3840  N   ALA X 238      93.355  83.017  69.110  0.00  0.00            
ATOM   3841  H   ALA X 238      93.086  83.202  68.155  0.00  0.00            
ATOM   3842  CA  ALA X 238      94.784  83.207  69.547  0.00  0.00            
ATOM   3843  HA  ALA X 238      95.099  82.286  70.037  0.00  0.00            
ATOM   3844  CB  ALA X 238      95.575  83.491  68.337  0.00  0.00            
ATOM   3845  HB1 ALA X 238      95.409  82.768  67.539  0.00  0.00            
ATOM   3846  HB2 ALA X 238      96.626  83.393  68.607  0.00  0.00            
ATOM   3847  HB3 ALA X 238      95.402  84.441  67.830  0.00  0.00            
ATOM   3848  C   ALA X 238      94.928  84.344  70.507  0.00  0.00            
ATOM   3849  O   ALA X 238      95.715  84.253  71.498  0.00  0.00            
ATOM   3850  N   PHE X 239      94.081  85.399  70.464  0.00  0.00            
ATOM   3851  H   PHE X 239      93.436  85.363  69.688  0.00  0.00            
ATOM   3852  CA  PHE X 239      93.981  86.472  71.411  0.00  0.00            
ATOM   3853  HA  PHE X 239      94.983  86.842  71.628  0.00  0.00            
ATOM   3854  CB  PHE X 239      93.046  87.620  70.897  0.00  0.00            
ATOM   3855  HB2 PHE X 239      93.392  87.931  69.912  0.00  0.00            
ATOM   3856  HB3 PHE X 239      92.029  87.228  70.852  0.00  0.00            
ATOM   3857  CG  PHE X 239      93.008  88.865  71.860  0.00  0.00            
ATOM   3858  CD1 PHE X 239      93.767  89.916  71.477  0.00  0.00            
ATOM   3859  HD1 PHE X 239      94.273  89.787  70.531  0.00  0.00            
ATOM   3860  CE1 PHE X 239      93.928  91.067  72.330  0.00  0.00            
ATOM   3861  HE1 PHE X 239      94.537  91.909  72.039  0.00  0.00            
ATOM   3862  CZ  PHE X 239      93.357  91.144  73.556  0.00  0.00            
ATOM   3863  HZ  PHE X 239      93.603  91.936  74.248  0.00  0.00            
ATOM   3864  CE2 PHE X 239      92.630  90.005  73.961  0.00  0.00            
ATOM   3865  HE2 PHE X 239      92.188  89.956  74.945  0.00  0.00            
ATOM   3866  CD2 PHE X 239      92.409  88.899  73.103  0.00  0.00            
ATOM   3867  HD2 PHE X 239      91.739  88.117  73.427  0.00  0.00            
ATOM   3868  C   PHE X 239      93.357  85.950  72.748  0.00  0.00            
ATOM   3869  O   PHE X 239      93.720  86.355  73.832  0.00  0.00            
ATOM   3870  N   MET X 240      92.398  84.960  72.640  0.00  0.00            
ATOM   3871  H   MET X 240      92.067  84.640  71.742  0.00  0.00            
ATOM   3872  CA  MET X 240      91.692  84.419  73.776  0.00  0.00            
ATOM   3873  HA  MET X 240      91.570  85.148  74.577  0.00  0.00            
ATOM   3874  CB  MET X 240      90.328  83.897  73.401  0.00  0.00            
ATOM   3875  HB2 MET X 240      90.350  83.212  72.553  0.00  0.00            
ATOM   3876  HB3 MET X 240      89.891  83.385  74.258  0.00  0.00            
ATOM   3877  CG  MET X 240      89.383  84.984  73.077  0.00  0.00            
ATOM   3878  HG2 MET X 240      89.601  85.792  73.776  0.00  0.00            
ATOM   3879  HG3 MET X 240      89.611  85.473  72.129  0.00  0.00            
ATOM   3880  SD  MET X 240      87.584  84.658  73.212  0.00  0.00            
ATOM   3881  CE  MET X 240      87.377  83.568  71.752  0.00  0.00            
ATOM   3882  HE1 MET X 240      87.762  82.579  72.001  0.00  0.00            
ATOM   3883  HE2 MET X 240      86.332  83.276  71.646  0.00  0.00            
ATOM   3884  HE3 MET X 240      87.714  84.014  70.816  0.00  0.00            
ATOM   3885  C   MET X 240      92.433  83.251  74.448  0.00  0.00            
ATOM   3886  O   MET X 240      92.394  83.119  75.660  0.00  0.00            
ATOM   3887  N   LYS X 241      93.307  82.514  73.777  0.00  0.00            
ATOM   3888  H   LYS X 241      93.408  82.656  72.782  0.00  0.00            
ATOM   3889  CA  LYS X 241      94.291  81.573  74.352  0.00  0.00            
ATOM   3890  HA  LYS X 241      93.749  81.040  75.134  0.00  0.00            
ATOM   3891  CB  LYS X 241      94.840  80.571  73.312  0.00  0.00            
ATOM   3892  HB2 LYS X 241      94.064  80.351  72.580  0.00  0.00            
ATOM   3893  HB3 LYS X 241      95.712  80.990  72.810  0.00  0.00            
ATOM   3894  CG  LYS X 241      95.304  79.271  73.871  0.00  0.00            
ATOM   3895  HG2 LYS X 241      96.169  79.347  74.530  0.00  0.00            
ATOM   3896  HG3 LYS X 241      94.484  78.857  74.458  0.00  0.00            
ATOM   3897  CD  LYS X 241      95.640  78.323  72.643  0.00  0.00            
ATOM   3898  HD2 LYS X 241      94.752  78.166  72.030  0.00  0.00            
ATOM   3899  HD3 LYS X 241      96.370  78.800  71.988  0.00  0.00            
ATOM   3900  CE  LYS X 241      96.200  76.943  73.063  0.00  0.00            
ATOM   3901  HE2 LYS X 241      95.869  76.608  74.046  0.00  0.00            
ATOM   3902  HE3 LYS X 241      95.688  76.207  72.442  0.00  0.00            
ATOM   3903  NZ  LYS X 241      97.632  76.888  72.743  0.00  0.00            
ATOM   3904  HZ1 LYS X 241      98.184  77.373  73.436  0.00  0.00            
ATOM   3905  HZ2 LYS X 241      97.851  77.270  71.834  0.00  0.00            
ATOM   3906  HZ3 LYS X 241      97.997  75.947  72.694  0.00  0.00            
ATOM   3907  C   LYS X 241      95.326  82.289  75.184  0.00  0.00            
ATOM   3908  O   LYS X 241      95.461  81.972  76.323  0.00  0.00            
ATOM   3909  N   SER X 242      95.763  83.390  74.645  0.00  0.00            
ATOM   3910  H   SER X 242      95.548  83.544  73.670  0.00  0.00            
ATOM   3911  CA  SER X 242      96.643  84.348  75.413  0.00  0.00            
ATOM   3912  HA  SER X 242      97.489  83.784  75.805  0.00  0.00            
ATOM   3913  CB  SER X 242      97.270  85.355  74.458  0.00  0.00            
ATOM   3914  HB2 SER X 242      96.506  85.941  73.948  0.00  0.00            
ATOM   3915  HB3 SER X 242      97.854  86.031  75.082  0.00  0.00            
ATOM   3916  OG  SER X 242      98.216  84.723  73.595  0.00  0.00            
ATOM   3917  HG  SER X 242      98.655  85.383  73.053  0.00  0.00            
ATOM   3918  C   SER X 242      96.128  85.045  76.681  0.00  0.00            
ATOM   3919  O   SER X 242      96.750  85.008  77.780  0.00  0.00            
ATOM   3920  N   TYR X 243      94.839  85.414  76.688  0.00  0.00            
ATOM   3921  H   TYR X 243      94.342  85.414  75.809  0.00  0.00            
ATOM   3922  CA  TYR X 243      94.076  85.886  77.848  0.00  0.00            
ATOM   3923  HA  TYR X 243      94.474  86.811  78.265  0.00  0.00            
ATOM   3924  CB  TYR X 243      92.592  86.115  77.331  0.00  0.00            
ATOM   3925  HB2 TYR X 243      92.619  86.762  76.455  0.00  0.00            
ATOM   3926  HB3 TYR X 243      92.191  85.120  77.138  0.00  0.00            
ATOM   3927  CG  TYR X 243      91.669  86.730  78.381  0.00  0.00            
ATOM   3928  CD1 TYR X 243      91.669  88.083  78.634  0.00  0.00            
ATOM   3929  HD1 TYR X 243      92.416  88.695  78.150  0.00  0.00            
ATOM   3930  CE1 TYR X 243      90.768  88.596  79.556  0.00  0.00            
ATOM   3931  HE1 TYR X 243      90.821  89.655  79.760  0.00  0.00            
ATOM   3932  CZ  TYR X 243      89.982  87.734  80.390  0.00  0.00            
ATOM   3933  OH  TYR X 243      89.055  88.281  81.238  0.00  0.00            
ATOM   3934  HH  TYR X 243      88.882  89.225  81.231  0.00  0.00            
ATOM   3935  CE2 TYR X 243      90.074  86.367  80.128  0.00  0.00            
ATOM   3936  HE2 TYR X 243      89.428  85.613  80.553  0.00  0.00            
ATOM   3937  CD2 TYR X 243      90.753  85.899  79.041  0.00  0.00            
ATOM   3938  HD2 TYR X 243      90.665  84.862  78.753  0.00  0.00            
ATOM   3939  C   TYR X 243      93.932  84.833  78.968  0.00  0.00            
ATOM   3940  O   TYR X 243      93.938  85.222  80.088  0.00  0.00            
ATOM   3941  N   ILE X 244      93.869  83.534  78.661  0.00  0.00            
ATOM   3942  H   ILE X 244      93.901  83.305  77.678  0.00  0.00            
ATOM   3943  CA  ILE X 244      93.772  82.435  79.580  0.00  0.00            
ATOM   3944  HA  ILE X 244      93.403  82.812  80.534  0.00  0.00            
ATOM   3945  CB  ILE X 244      92.818  81.322  79.034  0.00  0.00            
ATOM   3946  HB  ILE X 244      93.208  81.184  78.026  0.00  0.00            
ATOM   3947  CG2 ILE X 244      92.860  79.942  79.706  0.00  0.00            
ATOM   3948 HG21 ILE X 244      92.225  79.287  79.110  0.00  0.00            
ATOM   3949 HG22 ILE X 244      92.601  79.915  80.765  0.00  0.00            
ATOM   3950 HG23 ILE X 244      93.845  79.480  79.784  0.00  0.00            
ATOM   3951  CG1 ILE X 244      91.384  81.900  78.974  0.00  0.00            
ATOM   3952 HG12 ILE X 244      91.426  82.716  78.252  0.00  0.00            
ATOM   3953 HG13 ILE X 244      90.782  81.139  78.478  0.00  0.00            
ATOM   3954  CD1 ILE X 244      90.685  82.184  80.305  0.00  0.00            
ATOM   3955 HD11 ILE X 244      90.978  83.185  80.622  0.00  0.00            
ATOM   3956 HD12 ILE X 244      90.900  81.460  81.091  0.00  0.00            
ATOM   3957 HD13 ILE X 244      89.633  82.119  80.028  0.00  0.00            
ATOM   3958  C   ILE X 244      95.077  81.816  79.924  0.00  0.00            
ATOM   3959  O   ILE X 244      95.138  81.270  81.000  0.00  0.00            
ATOM   3960  N   LEU X 245      96.106  82.081  79.126  0.00  0.00            
ATOM   3961  H   LEU X 245      95.894  82.342  78.174  0.00  0.00            
ATOM   3962  CA  LEU X 245      97.490  81.839  79.461  0.00  0.00            
ATOM   3963  HA  LEU X 245      97.630  80.860  79.919  0.00  0.00            
ATOM   3964  CB  LEU X 245      98.359  81.874  78.142  0.00  0.00            
ATOM   3965  HB2 LEU X 245      97.953  81.148  77.437  0.00  0.00            
ATOM   3966  HB3 LEU X 245      98.217  82.887  77.766  0.00  0.00            
ATOM   3967  CG  LEU X 245      99.953  81.660  78.199  0.00  0.00            
ATOM   3968  HG  LEU X 245     100.359  82.310  78.974  0.00  0.00            
ATOM   3969  CD1 LEU X 245     100.234  80.259  78.673  0.00  0.00            
ATOM   3970 HD11 LEU X 245      99.676  79.982  79.567  0.00  0.00            
ATOM   3971 HD12 LEU X 245     101.306  80.212  78.860  0.00  0.00            
ATOM   3972 HD13 LEU X 245      99.876  79.557  77.919  0.00  0.00            
ATOM   3973  CD2 LEU X 245     100.597  81.959  76.848  0.00  0.00            
ATOM   3974 HD21 LEU X 245     100.402  82.960  76.463  0.00  0.00            
ATOM   3975 HD22 LEU X 245     101.670  81.925  77.032  0.00  0.00            
ATOM   3976 HD23 LEU X 245     100.340  81.256  76.055  0.00  0.00            
ATOM   3977  C   LEU X 245      97.920  82.815  80.570  0.00  0.00            
ATOM   3978  O   LEU X 245      98.543  82.434  81.542  0.00  0.00            
ATOM   3979  N   GLU X 246      97.656  84.131  80.514  0.00  0.00            
ATOM   3980  H   GLU X 246      97.241  84.513  79.676  0.00  0.00            
ATOM   3981  CA  GLU X 246      97.892  85.117  81.552  0.00  0.00            
ATOM   3982  HA  GLU X 246      98.947  85.363  81.671  0.00  0.00            
ATOM   3983  CB  GLU X 246      97.022  86.351  81.157  0.00  0.00            
ATOM   3984  HB2 GLU X 246      97.170  86.737  80.148  0.00  0.00            
ATOM   3985  HB3 GLU X 246      95.983  86.031  81.087  0.00  0.00            
ATOM   3986  CG  GLU X 246      97.107  87.544  82.141  0.00  0.00            
ATOM   3987  HG2 GLU X 246      96.939  87.289  83.188  0.00  0.00            
ATOM   3988  HG3 GLU X 246      98.127  87.903  82.007  0.00  0.00            
ATOM   3989  CD  GLU X 246      96.154  88.676  81.782  0.00  0.00            
ATOM   3990  OE1 GLU X 246      95.169  88.909  82.542  0.00  0.00            
ATOM   3991  OE2 GLU X 246      96.413  89.330  80.780  0.00  0.00            
ATOM   3992  C   GLU X 246      97.391  84.663  82.913  0.00  0.00            
ATOM   3993  O   GLU X 246      98.050  84.921  83.898  0.00  0.00            
ATOM   3994  N   LYS X 247      96.205  84.027  83.004  0.00  0.00            
ATOM   3995  H   LYS X 247      95.675  83.841  82.165  0.00  0.00            
ATOM   3996  CA  LYS X 247      95.579  83.656  84.302  0.00  0.00            
ATOM   3997  HA  LYS X 247      95.627  84.395  85.102  0.00  0.00            
ATOM   3998  CB  LYS X 247      94.062  83.325  84.102  0.00  0.00            
ATOM   3999  HB2 LYS X 247      93.954  82.347  83.633  0.00  0.00            
ATOM   4000  HB3 LYS X 247      93.613  83.308  85.095  0.00  0.00            
ATOM   4001  CG  LYS X 247      93.130  84.290  83.346  0.00  0.00            
ATOM   4002  HG2 LYS X 247      93.480  84.254  82.314  0.00  0.00            
ATOM   4003  HG3 LYS X 247      92.095  83.951  83.391  0.00  0.00            
ATOM   4004  CD  LYS X 247      93.299  85.720  83.817  0.00  0.00            
ATOM   4005  HD2 LYS X 247      92.979  85.762  84.858  0.00  0.00            
ATOM   4006  HD3 LYS X 247      94.331  86.042  83.673  0.00  0.00            
ATOM   4007  CE  LYS X 247      92.504  86.701  82.872  0.00  0.00            
ATOM   4008  HE2 LYS X 247      92.951  86.493  81.900  0.00  0.00            
ATOM   4009  HE3 LYS X 247      91.484  86.318  82.849  0.00  0.00            
ATOM   4010  NZ  LYS X 247      92.622  88.103  83.119  0.00  0.00            
ATOM   4011  HZ1 LYS X 247      92.033  88.595  82.463  0.00  0.00            
ATOM   4012  HZ2 LYS X 247      93.561  88.440  82.963  0.00  0.00            
ATOM   4013  HZ3 LYS X 247      92.385  88.235  84.092  0.00  0.00            
ATOM   4014  C   LYS X 247      96.301  82.424  84.918  0.00  0.00            
ATOM   4015  O   LYS X 247      95.999  82.051  86.080  0.00  0.00            
ATOM   4016  N   VAL X 248      97.239  81.770  84.221  0.00  0.00            
ATOM   4017  H   VAL X 248      97.377  82.086  83.272  0.00  0.00            
ATOM   4018  CA  VAL X 248      98.025  80.649  84.653  0.00  0.00            
ATOM   4019  HA  VAL X 248      97.877  80.570  85.730  0.00  0.00            
ATOM   4020  CB  VAL X 248      97.531  79.374  84.010  0.00  0.00            
ATOM   4021  HB  VAL X 248      96.442  79.344  84.048  0.00  0.00            
ATOM   4022  CG1 VAL X 248      97.792  79.198  82.481  0.00  0.00            
ATOM   4023 HG11 VAL X 248      98.802  78.873  82.233  0.00  0.00            
ATOM   4024 HG12 VAL X 248      97.044  78.517  82.074  0.00  0.00            
ATOM   4025 HG13 VAL X 248      97.577  80.152  81.998  0.00  0.00            
ATOM   4026  CG2 VAL X 248      98.022  78.163  84.845  0.00  0.00            
ATOM   4027 HG21 VAL X 248      97.509  77.289  84.446  0.00  0.00            
ATOM   4028 HG22 VAL X 248      97.845  78.373  85.900  0.00  0.00            
ATOM   4029 HG23 VAL X 248      99.080  78.025  84.623  0.00  0.00            
ATOM   4030  C   VAL X 248      99.601  80.750  84.616  0.00  0.00            
ATOM   4031  O   VAL X 248     100.255  80.211  85.523  0.00  0.00            
ATOM   4032  N   LYS X 249     100.209  81.470  83.615  0.00  0.00            
ATOM   4033  H   LYS X 249      99.641  81.931  82.919  0.00  0.00            
ATOM   4034  CA  LYS X 249     101.689  81.433  83.438  0.00  0.00            
ATOM   4035  HA  LYS X 249     101.858  80.413  83.092  0.00  0.00            
ATOM   4036  CB  LYS X 249     102.028  82.312  82.215  0.00  0.00            
ATOM   4037  HB2 LYS X 249     103.090  82.163  82.017  0.00  0.00            
ATOM   4038  HB3 LYS X 249     101.307  82.049  81.442  0.00  0.00            
ATOM   4039  CG  LYS X 249     101.805  83.819  82.461  0.00  0.00            
ATOM   4040  HG2 LYS X 249     100.806  83.972  82.869  0.00  0.00            
ATOM   4041  HG3 LYS X 249     102.531  84.130  83.212  0.00  0.00            
ATOM   4042  CD  LYS X 249     102.101  84.532  81.148  0.00  0.00            
ATOM   4043  HD2 LYS X 249     103.172  84.484  80.953  0.00  0.00            
ATOM   4044  HD3 LYS X 249     101.421  84.116  80.404  0.00  0.00            
ATOM   4045  CE  LYS X 249     101.957  86.061  81.212  0.00  0.00            
ATOM   4046  HE2 LYS X 249     101.088  86.340  81.809  0.00  0.00            
ATOM   4047  HE3 LYS X 249     102.834  86.351  81.790  0.00  0.00            
ATOM   4048  NZ  LYS X 249     101.907  86.667  79.851  0.00  0.00            
ATOM   4049  HZ1 LYS X 249     101.152  86.305  79.286  0.00  0.00            
ATOM   4050  HZ2 LYS X 249     102.805  86.524  79.412  0.00  0.00            
ATOM   4051  HZ3 LYS X 249     101.755  87.662  79.936  0.00  0.00            
ATOM   4052  C   LYS X 249     102.659  81.778  84.609  0.00  0.00            
ATOM   4053  O   LYS X 249     103.799  81.366  84.666  0.00  0.00            
ATOM   4054  N   GLU X 250     102.237  82.541  85.612  0.00  0.00            
ATOM   4055  H   GLU X 250     101.299  82.913  85.646  0.00  0.00            
ATOM   4056  CA  GLU X 250     102.996  82.844  86.837  0.00  0.00            
ATOM   4057  HA  GLU X 250     104.031  82.566  86.634  0.00  0.00            
ATOM   4058  CB  GLU X 250     102.892  84.327  87.276  0.00  0.00            
ATOM   4059  HB2 GLU X 250     101.857  84.659  87.366  0.00  0.00            
ATOM   4060  HB3 GLU X 250     103.440  84.431  88.213  0.00  0.00            
ATOM   4061  CG  GLU X 250     103.623  85.302  86.237  0.00  0.00            
ATOM   4062  HG2 GLU X 250     103.287  85.055  85.230  0.00  0.00            
ATOM   4063  HG3 GLU X 250     103.293  86.339  86.302  0.00  0.00            
ATOM   4064  CD  GLU X 250     105.154  85.270  86.303  0.00  0.00            
ATOM   4065  OE1 GLU X 250     105.902  84.278  86.095  0.00  0.00            
ATOM   4066  OE2 GLU X 250     105.710  86.273  86.804  0.00  0.00            
ATOM   4067  C   GLU X 250     102.628  81.955  87.990  0.00  0.00            
ATOM   4068  O   GLU X 250     103.456  81.577  88.783  0.00  0.00            
ATOM   4069  N   HIP X 251     101.297  81.684  88.160  0.00  0.00            
ATOM   4070  H   HIP X 251     100.684  82.056  87.449  0.00  0.00            
ATOM   4071  CA  HIP X 251     100.698  80.977  89.266  0.00  0.00            
ATOM   4072  HA  HIP X 251     101.195  81.312  90.176  0.00  0.00            
ATOM   4073  CB  HIP X 251      99.131  81.167  89.211  0.00  0.00            
ATOM   4074  HB2 HIP X 251      98.840  82.213  89.118  0.00  0.00            
ATOM   4075  HB3 HIP X 251      98.950  80.767  88.213  0.00  0.00            
ATOM   4076  CG  HIP X 251      98.383  80.375  90.171  0.00  0.00            
ATOM   4077  ND1 HIP X 251      98.542  80.174  91.497  0.00  0.00            
ATOM   4078  HD1 HIP X 251      99.193  80.693  92.070  0.00  0.00            
ATOM   4079  CE1 HIP X 251      97.641  79.248  91.963  0.00  0.00            
ATOM   4080  HE1 HIP X 251      97.503  78.869  92.964  0.00  0.00            
ATOM   4081  NE2 HIP X 251      96.911  78.838  90.939  0.00  0.00            
ATOM   4082  HE2 HIP X 251      96.232  78.092  90.984  0.00  0.00            
ATOM   4083  CD2 HIP X 251      97.432  79.457  89.799  0.00  0.00            
ATOM   4084  HD2 HIP X 251      97.077  79.140  88.829  0.00  0.00            
ATOM   4085  C   HIP X 251     101.080  79.414  89.282  0.00  0.00            
ATOM   4086  O   HIP X 251     100.719  78.633  90.186  0.00  0.00            
ATOM   4087  N   GLN X 252     101.682  78.911  88.150  0.00  0.00            
ATOM   4088  H   GLN X 252     102.009  79.646  87.539  0.00  0.00            
ATOM   4089  CA  GLN X 252     101.886  77.515  87.698  0.00  0.00            
ATOM   4090  HA  GLN X 252     100.991  76.940  87.938  0.00  0.00            
ATOM   4091  CB  GLN X 252     101.957  77.491  86.122  0.00  0.00            
ATOM   4092  HB2 GLN X 252     101.942  76.464  85.757  0.00  0.00            
ATOM   4093  HB3 GLN X 252     101.087  77.897  85.606  0.00  0.00            
ATOM   4094  CG  GLN X 252     103.239  78.147  85.647  0.00  0.00            
ATOM   4095  HG2 GLN X 252     103.164  79.199  85.920  0.00  0.00            
ATOM   4096  HG3 GLN X 252     104.127  77.689  86.082  0.00  0.00            
ATOM   4097  CD  GLN X 252     103.390  77.941  84.110  0.00  0.00            
ATOM   4098  OE1 GLN X 252     102.422  77.705  83.345  0.00  0.00            
ATOM   4099  NE2 GLN X 252     104.597  77.903  83.583  0.00  0.00            
ATOM   4100 HE21 GLN X 252     104.591  77.549  82.637  0.00  0.00            
ATOM   4101 HE22 GLN X 252     105.467  78.125  84.045  0.00  0.00            
ATOM   4102  C   GLN X 252     103.081  76.662  88.402  0.00  0.00            
ATOM   4103  O   GLN X 252     103.430  75.546  87.960  0.00  0.00            
ATOM   4104  N   GLU X 253     103.772  77.271  89.403  0.00  0.00            
ATOM   4105  H   GLU X 253     103.487  78.193  89.702  0.00  0.00            
ATOM   4106  CA  GLU X 253     104.657  76.502  90.303  0.00  0.00            
ATOM   4107  HA  GLU X 253     104.839  75.526  89.853  0.00  0.00            
ATOM   4108  CB  GLU X 253     106.049  77.246  90.516  0.00  0.00            
ATOM   4109  HB2 GLU X 253     105.822  78.276  90.790  0.00  0.00            
ATOM   4110  HB3 GLU X 253     106.459  76.778  91.411  0.00  0.00            
ATOM   4111  CG  GLU X 253     107.093  77.121  89.332  0.00  0.00            
ATOM   4112  HG2 GLU X 253     107.344  76.065  89.236  0.00  0.00            
ATOM   4113  HG3 GLU X 253     106.604  77.389  88.395  0.00  0.00            
ATOM   4114  CD  GLU X 253     108.410  77.848  89.574  0.00  0.00            
ATOM   4115  OE1 GLU X 253     108.416  79.025  89.284  0.00  0.00            
ATOM   4116  OE2 GLU X 253     109.358  77.219  89.982  0.00  0.00            
ATOM   4117  C   GLU X 253     103.921  76.345  91.676  0.00  0.00            
ATOM   4118  O   GLU X 253     104.046  75.428  92.381  0.00  0.00            
ATOM   4119  N   SER X 254     102.915  77.172  92.018  0.00  0.00            
ATOM   4120  H   SER X 254     102.666  77.879  91.342  0.00  0.00            
ATOM   4121  CA  SER X 254     102.147  77.330  93.274  0.00  0.00            
ATOM   4122  HA  SER X 254     102.629  76.720  94.037  0.00  0.00            
ATOM   4123  CB  SER X 254     102.377  78.782  93.756  0.00  0.00            
ATOM   4124  HB2 SER X 254     101.907  79.423  93.010  0.00  0.00            
ATOM   4125  HB3 SER X 254     101.731  78.879  94.629  0.00  0.00            
ATOM   4126  OG  SER X 254     103.653  79.174  94.090  0.00  0.00            
ATOM   4127  HG  SER X 254     103.689  80.134  94.091  0.00  0.00            
ATOM   4128  C   SER X 254     100.638  76.940  93.213  0.00  0.00            
ATOM   4129  O   SER X 254      99.822  77.284  94.101  0.00  0.00            
ATOM   4130  N   MET X 255     100.262  76.135  92.205  0.00  0.00            
ATOM   4131  H   MET X 255     101.027  75.941  91.574  0.00  0.00            
ATOM   4132  CA  MET X 255      98.909  75.608  91.885  0.00  0.00            
ATOM   4133  HA  MET X 255      98.274  76.463  91.653  0.00  0.00            
ATOM   4134  CB  MET X 255      98.932  74.799  90.503  0.00  0.00            
ATOM   4135  HB2 MET X 255      97.941  74.420  90.251  0.00  0.00            
ATOM   4136  HB3 MET X 255      99.142  75.455  89.658  0.00  0.00            
ATOM   4137  CG  MET X 255      99.898  73.624  90.531  0.00  0.00            
ATOM   4138  HG2 MET X 255      99.706  73.069  91.449  0.00  0.00            
ATOM   4139  HG3 MET X 255      99.687  72.865  89.777  0.00  0.00            
ATOM   4140  SD  MET X 255     101.674  74.088  90.373  0.00  0.00            
ATOM   4141  CE  MET X 255     102.351  72.634  91.177  0.00  0.00            
ATOM   4142  HE1 MET X 255     101.969  72.591  92.198  0.00  0.00            
ATOM   4143  HE2 MET X 255     102.027  71.735  90.653  0.00  0.00            
ATOM   4144  HE3 MET X 255     103.430  72.788  91.169  0.00  0.00            
ATOM   4145  C   MET X 255      98.242  74.807  93.007  0.00  0.00            
ATOM   4146  O   MET X 255      98.949  74.070  93.710  0.00  0.00            
ATOM   4147  N   ASP X 256      96.971  74.990  93.242  0.00  0.00            
ATOM   4148  H   ASP X 256      96.453  75.544  92.575  0.00  0.00            
ATOM   4149  CA  ASP X 256      96.356  74.728  94.581  0.00  0.00            
ATOM   4150  HA  ASP X 256      96.959  75.115  95.402  0.00  0.00            
ATOM   4151  CB  ASP X 256      94.991  75.402  94.741  0.00  0.00            
ATOM   4152  HB2 ASP X 256      95.057  76.347  94.202  0.00  0.00            
ATOM   4153  HB3 ASP X 256      94.166  74.853  94.289  0.00  0.00            
ATOM   4154  CG  ASP X 256      94.647  75.695  96.207  0.00  0.00            
ATOM   4155  OD1 ASP X 256      94.613  76.858  96.659  0.00  0.00            
ATOM   4156  OD2 ASP X 256      94.578  74.702  96.928  0.00  0.00            
ATOM   4157  C   ASP X 256      96.217  73.276  94.994  0.00  0.00            
ATOM   4158  O   ASP X 256      95.584  72.491  94.274  0.00  0.00            
ATOM   4159  N   MET X 257      96.902  72.852  96.079  0.00  0.00            
ATOM   4160  H   MET X 257      97.576  73.465  96.515  0.00  0.00            
ATOM   4161  CA  MET X 257      96.952  71.502  96.552  0.00  0.00            
ATOM   4162  HA  MET X 257      96.997  70.907  95.640  0.00  0.00            
ATOM   4163  CB  MET X 257      98.343  71.157  97.152  0.00  0.00            
ATOM   4164  HB2 MET X 257      98.522  70.136  97.492  0.00  0.00            
ATOM   4165  HB3 MET X 257      99.124  71.404  96.434  0.00  0.00            
ATOM   4166  CG  MET X 257      98.526  71.901  98.444  0.00  0.00            
ATOM   4167  HG2 MET X 257      99.522  71.610  98.776  0.00  0.00            
ATOM   4168  HG3 MET X 257      98.482  72.978  98.280  0.00  0.00            
ATOM   4169  SD  MET X 257      97.489  71.396  99.840  0.00  0.00            
ATOM   4170  CE  MET X 257      98.047  72.792 100.861  0.00  0.00            
ATOM   4171  HE1 MET X 257      99.129  72.890 100.769  0.00  0.00            
ATOM   4172  HE2 MET X 257      97.577  73.680 100.439  0.00  0.00            
ATOM   4173  HE3 MET X 257      97.833  72.588 101.910  0.00  0.00            
ATOM   4174  C   MET X 257      95.687  71.112  97.332  0.00  0.00            
ATOM   4175  O   MET X 257      95.435  69.938  97.593  0.00  0.00            
ATOM   4176  N   ASN X 258      94.897  72.052  97.836  0.00  0.00            
ATOM   4177  H   ASN X 258      94.938  72.980  97.439  0.00  0.00            
ATOM   4178  CA  ASN X 258      93.831  71.848  98.834  0.00  0.00            
ATOM   4179  HA  ASN X 258      93.974  70.823  99.177  0.00  0.00            
ATOM   4180  CB  ASN X 258      94.191  72.711 100.027  0.00  0.00            
ATOM   4181  HB2 ASN X 258      95.111  72.366 100.500  0.00  0.00            
ATOM   4182  HB3 ASN X 258      94.546  73.690  99.707  0.00  0.00            
ATOM   4183  CG  ASN X 258      93.002  72.822 101.063  0.00  0.00            
ATOM   4184  OD1 ASN X 258      92.426  71.742 101.356  0.00  0.00            
ATOM   4185  ND2 ASN X 258      92.873  74.007 101.706  0.00  0.00            
ATOM   4186 HD21 ASN X 258      93.501  74.780 101.536  0.00  0.00            
ATOM   4187 HD22 ASN X 258      92.247  73.951 102.496  0.00  0.00            
ATOM   4188  C   ASN X 258      92.411  72.026  98.347  0.00  0.00            
ATOM   4189  O   ASN X 258      91.597  71.192  98.634  0.00  0.00            
ATOM   4190  N   ASN X 259      92.126  73.157  97.666  0.00  0.00            
ATOM   4191  H   ASN X 259      92.938  73.750  97.567  0.00  0.00            
ATOM   4192  CA  ASN X 259      90.865  73.766  97.234  0.00  0.00            
ATOM   4193  HA  ASN X 259      90.138  72.955  97.225  0.00  0.00            
ATOM   4194  CB  ASN X 259      90.353  74.782  98.268  0.00  0.00            
ATOM   4195  HB2 ASN X 259      90.230  74.205  99.185  0.00  0.00            
ATOM   4196  HB3 ASN X 259      91.128  75.544  98.345  0.00  0.00            
ATOM   4197  CG  ASN X 259      89.093  75.465  97.946  0.00  0.00            
ATOM   4198  OD1 ASN X 259      88.166  74.921  97.320  0.00  0.00            
ATOM   4199  ND2 ASN X 259      89.035  76.784  98.069  0.00  0.00            
ATOM   4200 HD21 ASN X 259      89.786  77.367  98.411  0.00  0.00            
ATOM   4201 HD22 ASN X 259      88.250  77.273  97.664  0.00  0.00            
ATOM   4202  C   ASN X 259      90.983  74.279  95.800  0.00  0.00            
ATOM   4203  O   ASN X 259      91.141  75.505  95.601  0.00  0.00            
ATOM   4204  N   PRO X 260      91.052  73.426  94.749  0.00  0.00            
ATOM   4205  CD  PRO X 260      91.339  71.972  94.960  0.00  0.00            
ATOM   4206  HD2 PRO X 260      90.637  71.497  95.645  0.00  0.00            
ATOM   4207  HD3 PRO X 260      92.342  71.775  95.338  0.00  0.00            
ATOM   4208  CG  PRO X 260      91.276  71.374  93.537  0.00  0.00            
ATOM   4209  HG2 PRO X 260      90.250  71.231  93.197  0.00  0.00            
ATOM   4210  HG3 PRO X 260      91.923  70.499  93.468  0.00  0.00            
ATOM   4211  CB  PRO X 260      91.893  72.541  92.819  0.00  0.00            
ATOM   4212  HB2 PRO X 260      91.797  72.487  91.735  0.00  0.00            
ATOM   4213  HB3 PRO X 260      92.943  72.456  93.102  0.00  0.00            
ATOM   4214  CA  PRO X 260      91.211  73.810  93.324  0.00  0.00            
ATOM   4215  HA  PRO X 260      91.904  74.648  93.253  0.00  0.00            
ATOM   4216  C   PRO X 260      89.865  74.237  92.685  0.00  0.00            
ATOM   4217  O   PRO X 260      89.441  73.585  91.719  0.00  0.00            
ATOM   4218  N   GLN X 261      89.353  75.355  93.214  0.00  0.00            
ATOM   4219  H   GLN X 261      89.850  75.800  93.972  0.00  0.00            
ATOM   4220  CA  GLN X 261      87.970  75.892  92.912  0.00  0.00            
ATOM   4221  HA  GLN X 261      87.390  75.007  93.172  0.00  0.00            
ATOM   4222  CB  GLN X 261      87.659  77.021  93.878  0.00  0.00            
ATOM   4223  HB2 GLN X 261      86.613  77.301  93.747  0.00  0.00            
ATOM   4224  HB3 GLN X 261      87.915  76.655  94.872  0.00  0.00            
ATOM   4225  CG  GLN X 261      88.465  78.295  93.623  0.00  0.00            
ATOM   4226  HG2 GLN X 261      89.520  78.023  93.622  0.00  0.00            
ATOM   4227  HG3 GLN X 261      88.181  78.749  92.674  0.00  0.00            
ATOM   4228  CD  GLN X 261      88.308  79.435  94.602  0.00  0.00            
ATOM   4229  OE1 GLN X 261      87.290  79.535  95.252  0.00  0.00            
ATOM   4230  NE2 GLN X 261      89.264  80.273  94.895  0.00  0.00            
ATOM   4231 HE21 GLN X 261      88.992  81.027  95.509  0.00  0.00            
ATOM   4232 HE22 GLN X 261      90.171  80.332  94.454  0.00  0.00            
ATOM   4233  C   GLN X 261      87.669  76.194  91.431  0.00  0.00            
ATOM   4234  O   GLN X 261      86.667  76.816  91.111  0.00  0.00            
ATOM   4235  N   ASH X 262      88.536  75.848  90.478  0.00  0.00            
ATOM   4236  H   ASH X 262      89.238  75.211  90.829  0.00  0.00            
ATOM   4237  CA  ASH X 262      88.372  76.083  89.010  0.00  0.00            
ATOM   4238  HA  ASH X 262      87.315  76.028  88.747  0.00  0.00            
ATOM   4239  CB  ASH X 262      88.851  77.490  88.723  0.00  0.00            
ATOM   4240  HB2 ASH X 262      88.640  77.735  87.682  0.00  0.00            
ATOM   4241  HB3 ASH X 262      88.243  78.176  89.313  0.00  0.00            
ATOM   4242  CG  ASH X 262      90.332  77.690  89.055  0.00  0.00            
ATOM   4243  OD1 ASH X 262      91.256  77.263  88.434  0.00  0.00            
ATOM   4244  OD2 ASH X 262      90.580  78.216  90.238  0.00  0.00            
ATOM   4245  HD2 ASH X 262      91.508  78.078  90.444  0.00  0.00            
ATOM   4246  C   ASH X 262      89.145  75.175  88.112  0.00  0.00            
ATOM   4247  O   ASH X 262      90.136  74.587  88.589  0.00  0.00            
ATOM   4248  N   PHE X 263      88.744  75.126  86.868  0.00  0.00            
ATOM   4249  H   PHE X 263      87.963  75.642  86.490  0.00  0.00            
ATOM   4250  CA  PHE X 263      89.381  74.291  85.885  0.00  0.00            
ATOM   4251  HA  PHE X 263      89.014  73.308  86.180  0.00  0.00            
ATOM   4252  CB  PHE X 263      88.726  74.651  84.480  0.00  0.00            
ATOM   4253  HB2 PHE X 263      87.665  74.417  84.396  0.00  0.00            
ATOM   4254  HB3 PHE X 263      88.798  75.725  84.310  0.00  0.00            
ATOM   4255  CG  PHE X 263      89.360  73.990  83.286  0.00  0.00            
ATOM   4256  CD1 PHE X 263      88.819  72.748  82.759  0.00  0.00            
ATOM   4257  HD1 PHE X 263      87.962  72.320  83.258  0.00  0.00            
ATOM   4258  CE1 PHE X 263      89.380  72.127  81.652  0.00  0.00            
ATOM   4259  HE1 PHE X 263      88.882  71.291  81.184  0.00  0.00            
ATOM   4260  CZ  PHE X 263      90.485  72.723  81.061  0.00  0.00            
ATOM   4261  HZ  PHE X 263      90.924  72.224  80.210  0.00  0.00            
ATOM   4262  CE2 PHE X 263      91.046  73.928  81.560  0.00  0.00            
ATOM   4263  HE2 PHE X 263      91.944  74.367  81.149  0.00  0.00            
ATOM   4264  CD2 PHE X 263      90.504  74.556  82.638  0.00  0.00            
ATOM   4265  HD2 PHE X 263      91.013  75.440  82.994  0.00  0.00            
ATOM   4266  C   PHE X 263      90.914  74.338  85.763  0.00  0.00            
ATOM   4267  O   PHE X 263      91.533  73.263  85.655  0.00  0.00            
ATOM   4268  N   ILE X 264      91.614  75.494  85.839  0.00  0.00            
ATOM   4269  H   ILE X 264      91.160  76.387  85.972  0.00  0.00            
ATOM   4270  CA  ILE X 264      93.062  75.621  85.839  0.00  0.00            
ATOM   4271  HA  ILE X 264      93.445  75.061  84.987  0.00  0.00            
ATOM   4272  CB  ILE X 264      93.539  77.112  85.696  0.00  0.00            
ATOM   4273  HB  ILE X 264      93.016  77.792  86.368  0.00  0.00            
ATOM   4274  CG2 ILE X 264      95.075  77.215  85.854  0.00  0.00            
ATOM   4275 HG21 ILE X 264      95.398  76.835  86.824  0.00  0.00            
ATOM   4276 HG22 ILE X 264      95.350  78.269  85.840  0.00  0.00            
ATOM   4277 HG23 ILE X 264      95.471  76.671  84.996  0.00  0.00            
ATOM   4278  CG1 ILE X 264      93.188  77.755  84.313  0.00  0.00            
ATOM   4279 HG12 ILE X 264      93.867  77.335  83.572  0.00  0.00            
ATOM   4280 HG13 ILE X 264      92.166  77.500  84.036  0.00  0.00            
ATOM   4281  CD1 ILE X 264      93.208  79.256  84.164  0.00  0.00            
ATOM   4282 HD11 ILE X 264      92.625  79.710  84.965  0.00  0.00            
ATOM   4283 HD12 ILE X 264      92.753  79.392  83.183  0.00  0.00            
ATOM   4284 HD13 ILE X 264      94.271  79.495  84.158  0.00  0.00            
ATOM   4285  C   ILE X 264      93.755  74.829  86.946  0.00  0.00            
ATOM   4286  O   ILE X 264      94.505  73.893  86.733  0.00  0.00            
ATOM   4287  N   ASP X 265      93.356  75.224  88.122  0.00  0.00            
ATOM   4288  H   ASP X 265      92.621  75.916  88.098  0.00  0.00            
ATOM   4289  CA  ASP X 265      93.837  74.670  89.386  0.00  0.00            
ATOM   4290  HA  ASP X 265      94.919  74.800  89.423  0.00  0.00            
ATOM   4291  CB  ASP X 265      93.250  75.345  90.616  0.00  0.00            
ATOM   4292  HB2 ASP X 265      92.189  75.553  90.474  0.00  0.00            
ATOM   4293  HB3 ASP X 265      93.408  74.786  91.538  0.00  0.00            
ATOM   4294  CG  ASP X 265      93.920  76.697  90.806  0.00  0.00            
ATOM   4295  OD1 ASP X 265      95.058  76.753  91.239  0.00  0.00            
ATOM   4296  OD2 ASP X 265      93.253  77.708  90.553  0.00  0.00            
ATOM   4297  C   ASP X 265      93.579  73.160  89.476  0.00  0.00            
ATOM   4298  O   ASP X 265      94.505  72.400  89.743  0.00  0.00            
ATOM   4299  N   CYS X 266      92.358  72.679  89.080  0.00  0.00            
ATOM   4300  H   CYS X 266      91.606  73.276  88.765  0.00  0.00            
ATOM   4301  CA  CYS X 266      92.026  71.231  89.036  0.00  0.00            
ATOM   4302  HA  CYS X 266      92.377  70.836  89.989  0.00  0.00            
ATOM   4303  CB  CYS X 266      90.560  70.898  89.210  0.00  0.00            
ATOM   4304  HB2 CYS X 266      90.463  69.889  89.612  0.00  0.00            
ATOM   4305  HB3 CYS X 266      90.140  71.599  89.931  0.00  0.00            
ATOM   4306  SG  CYS X 266      89.698  71.118  87.586  0.00  0.00            
ATOM   4307  HG  CYS X 266      89.905  72.427  87.421  0.00  0.00            
ATOM   4308  C   CYS X 266      92.766  70.537  87.891  0.00  0.00            
ATOM   4309  O   CYS X 266      93.260  69.431  88.092  0.00  0.00            
ATOM   4310  N   PHE X 267      92.952  71.207  86.744  0.00  0.00            
ATOM   4311  H   PHE X 267      92.627  72.157  86.632  0.00  0.00            
ATOM   4312  CA  PHE X 267      93.653  70.506  85.636  0.00  0.00            
ATOM   4313  HA  PHE X 267      93.249  69.528  85.378  0.00  0.00            
ATOM   4314  CB  PHE X 267      93.613  71.287  84.387  0.00  0.00            
ATOM   4315  HB2 PHE X 267      92.539  71.473  84.395  0.00  0.00            
ATOM   4316  HB3 PHE X 267      94.235  72.182  84.425  0.00  0.00            
ATOM   4317  CG  PHE X 267      93.906  70.459  83.133  0.00  0.00            
ATOM   4318  CD1 PHE X 267      95.212  70.159  82.753  0.00  0.00            
ATOM   4319  HD1 PHE X 267      96.007  70.378  83.450  0.00  0.00            
ATOM   4320  CE1 PHE X 267      95.537  69.590  81.547  0.00  0.00            
ATOM   4321  HE1 PHE X 267      96.573  69.424  81.293  0.00  0.00            
ATOM   4322  CZ  PHE X 267      94.477  69.246  80.660  0.00  0.00            
ATOM   4323  HZ  PHE X 267      94.588  68.678  79.748  0.00  0.00            
ATOM   4324  CE2 PHE X 267      93.109  69.498  80.996  0.00  0.00            
ATOM   4325  HE2 PHE X 267      92.274  69.183  80.388  0.00  0.00            
ATOM   4326  CD2 PHE X 267      92.848  70.131  82.235  0.00  0.00            
ATOM   4327  HD2 PHE X 267      91.803  70.297  82.451  0.00  0.00            
ATOM   4328  C   PHE X 267      95.076  70.245  86.115  0.00  0.00            
ATOM   4329  O   PHE X 267      95.620  69.178  85.857  0.00  0.00            
ATOM   4330  N   LEU X 268      95.691  71.141  86.908  0.00  0.00            
ATOM   4331  H   LEU X 268      95.230  72.021  87.091  0.00  0.00            
ATOM   4332  CA  LEU X 268      97.061  71.069  87.398  0.00  0.00            
ATOM   4333  HA  LEU X 268      97.664  70.544  86.658  0.00  0.00            
ATOM   4334  CB  LEU X 268      97.472  72.534  87.714  0.00  0.00            
ATOM   4335  HB2 LEU X 268      96.704  73.070  88.272  0.00  0.00            
ATOM   4336  HB3 LEU X 268      98.351  72.472  88.355  0.00  0.00            
ATOM   4337  CG  LEU X 268      97.931  73.467  86.531  0.00  0.00            
ATOM   4338  HG  LEU X 268      97.089  73.666  85.868  0.00  0.00            
ATOM   4339  CD1 LEU X 268      98.493  74.750  87.143  0.00  0.00            
ATOM   4340 HD11 LEU X 268      98.970  75.391  86.401  0.00  0.00            
ATOM   4341 HD12 LEU X 268      99.405  74.515  87.693  0.00  0.00            
ATOM   4342 HD13 LEU X 268      97.724  75.286  87.700  0.00  0.00            
ATOM   4343  CD2 LEU X 268      99.006  72.846  85.663  0.00  0.00            
ATOM   4344 HD21 LEU X 268      98.605  71.873  85.378  0.00  0.00            
ATOM   4345 HD22 LEU X 268      99.194  73.568  84.868  0.00  0.00            
ATOM   4346 HD23 LEU X 268      99.942  72.714  86.206  0.00  0.00            
ATOM   4347  C   LEU X 268      97.192  70.225  88.685  0.00  0.00            
ATOM   4348  O   LEU X 268      98.308  69.820  88.932  0.00  0.00            
ATOM   4349  N   MET X 269      96.122  70.028  89.506  0.00  0.00            
ATOM   4350  H   MET X 269      95.348  70.622  89.244  0.00  0.00            
ATOM   4351  CA  MET X 269      96.056  68.932  90.494  0.00  0.00            
ATOM   4352  HA  MET X 269      96.793  68.950  91.297  0.00  0.00            
ATOM   4353  CB  MET X 269      94.738  69.225  91.251  0.00  0.00            
ATOM   4354  HB2 MET X 269      94.799  70.235  91.657  0.00  0.00            
ATOM   4355  HB3 MET X 269      93.957  69.247  90.492  0.00  0.00            
ATOM   4356  CG  MET X 269      94.249  68.339  92.407  0.00  0.00            
ATOM   4357  HG2 MET X 269      94.953  68.298  93.238  0.00  0.00            
ATOM   4358  HG3 MET X 269      93.355  68.795  92.834  0.00  0.00            
ATOM   4359  SD  MET X 269      93.899  66.624  91.982  0.00  0.00            
ATOM   4360  CE  MET X 269      92.524  66.987  90.883  0.00  0.00            
ATOM   4361  HE1 MET X 269      92.826  67.509  89.975  0.00  0.00            
ATOM   4362  HE2 MET X 269      91.985  66.090  90.580  0.00  0.00            
ATOM   4363  HE3 MET X 269      91.734  67.584  91.339  0.00  0.00            
ATOM   4364  C   MET X 269      96.204  67.586  89.775  0.00  0.00            
ATOM   4365  O   MET X 269      96.896  66.765  90.384  0.00  0.00            
ATOM   4366  N   LYS X 270      95.621  67.347  88.581  0.00  0.00            
ATOM   4367  H   LYS X 270      95.061  68.074  88.160  0.00  0.00            
ATOM   4368  CA  LYS X 270      95.788  66.080  87.895  0.00  0.00            
ATOM   4369  HA  LYS X 270      95.857  65.277  88.629  0.00  0.00            
ATOM   4370  CB  LYS X 270      94.526  65.797  87.131  0.00  0.00            
ATOM   4371  HB2 LYS X 270      93.745  65.629  87.872  0.00  0.00            
ATOM   4372  HB3 LYS X 270      94.170  66.688  86.614  0.00  0.00            
ATOM   4373  CG  LYS X 270      94.576  64.679  86.083  0.00  0.00            
ATOM   4374  HG2 LYS X 270      93.674  64.671  85.471  0.00  0.00            
ATOM   4375  HG3 LYS X 270      95.384  64.710  85.353  0.00  0.00            
ATOM   4376  CD  LYS X 270      94.612  63.332  86.747  0.00  0.00            
ATOM   4377  HD2 LYS X 270      95.632  62.996  86.932  0.00  0.00            
ATOM   4378  HD3 LYS X 270      94.123  63.352  87.721  0.00  0.00            
ATOM   4379  CE  LYS X 270      93.842  62.325  85.913  0.00  0.00            
ATOM   4380  HE2 LYS X 270      92.787  62.535  86.084  0.00  0.00            
ATOM   4381  HE3 LYS X 270      94.155  62.546  84.893  0.00  0.00            
ATOM   4382  NZ  LYS X 270      94.151  60.931  86.269  0.00  0.00            
ATOM   4383  HZ1 LYS X 270      94.063  60.693  87.246  0.00  0.00            
ATOM   4384  HZ2 LYS X 270      95.082  60.725  85.936  0.00  0.00            
ATOM   4385  HZ3 LYS X 270      93.496  60.291  85.842  0.00  0.00            
ATOM   4386  C   LYS X 270      97.131  65.985  87.082  0.00  0.00            
ATOM   4387  O   LYS X 270      97.719  64.888  87.148  0.00  0.00            
ATOM   4388  N   MET X 271      97.637  67.121  86.493  0.00  0.00            
ATOM   4389  H   MET X 271      97.028  67.917  86.370  0.00  0.00            
ATOM   4390  CA  MET X 271      98.893  67.126  85.737  0.00  0.00            
ATOM   4391  HA  MET X 271      98.845  66.278  85.055  0.00  0.00            
ATOM   4392  CB  MET X 271      98.935  68.332  84.794  0.00  0.00            
ATOM   4393  HB2 MET X 271      98.044  68.377  84.167  0.00  0.00            
ATOM   4394  HB3 MET X 271      98.836  69.262  85.354  0.00  0.00            
ATOM   4395  CG  MET X 271     100.303  68.409  84.033  0.00  0.00            
ATOM   4396  HG2 MET X 271     100.350  69.311  83.423  0.00  0.00            
ATOM   4397  HG3 MET X 271     101.098  68.516  84.771  0.00  0.00            
ATOM   4398  SD  MET X 271     100.698  66.912  82.930  0.00  0.00            
ATOM   4399  CE  MET X 271     102.281  67.568  82.310  0.00  0.00            
ATOM   4400  HE1 MET X 271     103.172  67.165  82.793  0.00  0.00            
ATOM   4401  HE2 MET X 271     102.297  67.413  81.231  0.00  0.00            
ATOM   4402  HE3 MET X 271     102.219  68.648  82.443  0.00  0.00            
ATOM   4403  C   MET X 271     100.101  66.867  86.660  0.00  0.00            
ATOM   4404  O   MET X 271     101.220  66.446  86.188  0.00  0.00            
ATOM   4405  N   GLU X 272      99.983  67.042  87.994  0.00  0.00            
ATOM   4406  H   GLU X 272      99.188  67.501  88.416  0.00  0.00            
ATOM   4407  CA  GLU X 272     100.964  66.594  88.976  0.00  0.00            
ATOM   4408  HA  GLU X 272     101.941  66.979  88.687  0.00  0.00            
ATOM   4409  CB  GLU X 272     100.600  67.138  90.366  0.00  0.00            
ATOM   4410  HB2 GLU X 272     100.526  68.222  90.455  0.00  0.00            
ATOM   4411  HB3 GLU X 272      99.548  66.892  90.511  0.00  0.00            
ATOM   4412  CG  GLU X 272     101.382  66.663  91.606  0.00  0.00            
ATOM   4413  HG2 GLU X 272     101.442  65.582  91.727  0.00  0.00            
ATOM   4414  HG3 GLU X 272     102.392  67.049  91.470  0.00  0.00            
ATOM   4415  CD  GLU X 272     100.778  67.202  92.909  0.00  0.00            
ATOM   4416  OE1 GLU X 272     101.503  67.806  93.749  0.00  0.00            
ATOM   4417  OE2 GLU X 272      99.574  66.966  93.016  0.00  0.00            
ATOM   4418  C   GLU X 272     101.057  65.044  89.028  0.00  0.00            
ATOM   4419  O   GLU X 272     102.076  64.504  89.507  0.00  0.00            
ATOM   4420  N   LYS X 273     100.042  64.292  88.587  0.00  0.00            
ATOM   4421  H   LYS X 273      99.274  64.766  88.135  0.00  0.00            
ATOM   4422  CA  LYS X 273     100.072  62.803  88.473  0.00  0.00            
ATOM   4423  HA  LYS X 273     100.890  62.347  89.031  0.00  0.00            
ATOM   4424  CB  LYS X 273      98.757  62.187  89.018  0.00  0.00            
ATOM   4425  HB2 LYS X 273      97.961  62.790  88.582  0.00  0.00            
ATOM   4426  HB3 LYS X 273      98.583  61.173  88.659  0.00  0.00            
ATOM   4427  CG  LYS X 273      98.508  62.257  90.520  0.00  0.00            
ATOM   4428  HG2 LYS X 273      97.707  61.525  90.621  0.00  0.00            
ATOM   4429  HG3 LYS X 273      99.248  61.670  91.064  0.00  0.00            
ATOM   4430  CD  LYS X 273      98.105  63.616  91.050  0.00  0.00            
ATOM   4431  HD2 LYS X 273      99.028  64.189  91.128  0.00  0.00            
ATOM   4432  HD3 LYS X 273      97.480  64.172  90.350  0.00  0.00            
ATOM   4433  CE  LYS X 273      97.423  63.630  92.434  0.00  0.00            
ATOM   4434  HE2 LYS X 273      96.482  63.080  92.444  0.00  0.00            
ATOM   4435  HE3 LYS X 273      98.106  63.257  93.198  0.00  0.00            
ATOM   4436  NZ  LYS X 273      97.174  65.092  92.714  0.00  0.00            
ATOM   4437  HZ1 LYS X 273      96.618  65.227  93.547  0.00  0.00            
ATOM   4438  HZ2 LYS X 273      96.650  65.451  91.928  0.00  0.00            
ATOM   4439  HZ3 LYS X 273      98.063  65.570  92.751  0.00  0.00            
ATOM   4440  C   LYS X 273     100.171  62.244  87.039  0.00  0.00            
ATOM   4441  O   LYS X 273     100.616  61.096  86.834  0.00  0.00            
ATOM   4442  N   GLU X 274      99.823  63.063  86.052  0.00  0.00            
ATOM   4443  H   GLU X 274      99.264  63.868  86.295  0.00  0.00            
ATOM   4444  CA  GLU X 274      99.809  62.725  84.630  0.00  0.00            
ATOM   4445  HA  GLU X 274      99.800  61.635  84.593  0.00  0.00            
ATOM   4446  CB  GLU X 274      98.448  63.092  83.902  0.00  0.00            
ATOM   4447  HB2 GLU X 274      98.450  64.160  83.685  0.00  0.00            
ATOM   4448  HB3 GLU X 274      98.474  62.640  82.911  0.00  0.00            
ATOM   4449  CG  GLU X 274      97.213  62.380  84.565  0.00  0.00            
ATOM   4450  HG2 GLU X 274      97.333  62.574  85.631  0.00  0.00            
ATOM   4451  HG3 GLU X 274      96.330  62.857  84.140  0.00  0.00            
ATOM   4452  CD  GLU X 274      97.169  60.922  84.346  0.00  0.00            
ATOM   4453  OE1 GLU X 274      97.925  60.294  83.542  0.00  0.00            
ATOM   4454  OE2 GLU X 274      96.353  60.178  84.990  0.00  0.00            
ATOM   4455  C   GLU X 274     101.084  63.128  83.877  0.00  0.00            
ATOM   4456  O   GLU X 274     101.370  62.515  82.848  0.00  0.00            
ATOM   4457  N   LYS X 275     101.941  64.074  84.338  0.00  0.00            
ATOM   4458  H   LYS X 275     101.665  64.573  85.172  0.00  0.00            
ATOM   4459  CA  LYS X 275     103.339  64.067  83.892  0.00  0.00            
ATOM   4460  HA  LYS X 275     103.232  64.406  82.862  0.00  0.00            
ATOM   4461  CB  LYS X 275     104.234  65.237  84.617  0.00  0.00            
ATOM   4462  HB2 LYS X 275     104.969  65.595  83.896  0.00  0.00            
ATOM   4463  HB3 LYS X 275     103.643  66.098  84.929  0.00  0.00            
ATOM   4464  CG  LYS X 275     105.011  64.769  85.863  0.00  0.00            
ATOM   4465  HG2 LYS X 275     105.795  64.067  85.579  0.00  0.00            
ATOM   4466  HG3 LYS X 275     105.495  65.660  86.263  0.00  0.00            
ATOM   4467  CD  LYS X 275     104.067  64.251  87.014  0.00  0.00            
ATOM   4468  HD2 LYS X 275     103.330  65.014  87.263  0.00  0.00            
ATOM   4469  HD3 LYS X 275     103.539  63.362  86.671  0.00  0.00            
ATOM   4470  CE  LYS X 275     104.852  63.793  88.285  0.00  0.00            
ATOM   4471  HE2 LYS X 275     104.089  63.511  89.011  0.00  0.00            
ATOM   4472  HE3 LYS X 275     105.448  62.886  88.188  0.00  0.00            
ATOM   4473  NZ  LYS X 275     105.780  64.878  88.721  0.00  0.00            
ATOM   4474  HZ1 LYS X 275     106.238  64.835  89.620  0.00  0.00            
ATOM   4475  HZ2 LYS X 275     105.339  65.781  88.820  0.00  0.00            
ATOM   4476  HZ3 LYS X 275     106.541  65.063  88.084  0.00  0.00            
ATOM   4477  C   LYS X 275     104.161  62.737  83.933  0.00  0.00            
ATOM   4478  O   LYS X 275     104.211  62.022  84.913  0.00  0.00            
ATOM   4479  N   HID X 276     104.811  62.538  82.787  0.00  0.00            
ATOM   4480  H   HID X 276     104.439  63.229  82.150  0.00  0.00            
ATOM   4481  CA  HID X 276     105.647  61.453  82.413  0.00  0.00            
ATOM   4482  HA  HID X 276     105.719  61.413  81.327  0.00  0.00            
ATOM   4483  CB  HID X 276     107.039  61.734  83.013  0.00  0.00            
ATOM   4484  HB2 HID X 276     106.796  61.495  84.049  0.00  0.00            
ATOM   4485  HB3 HID X 276     107.730  60.981  82.635  0.00  0.00            
ATOM   4486  CG  HID X 276     107.529  63.075  82.812  0.00  0.00            
ATOM   4487  ND1 HID X 276     108.049  63.816  83.857  0.00  0.00            
ATOM   4488  HD1 HID X 276     108.053  63.615  84.847  0.00  0.00            
ATOM   4489  CE1 HID X 276     108.311  65.023  83.401  0.00  0.00            
ATOM   4490  HE1 HID X 276     108.751  65.791  84.019  0.00  0.00            
ATOM   4491  NE2 HID X 276     108.239  65.095  82.058  0.00  0.00            
ATOM   4492  CD2 HID X 276     107.797  63.817  81.681  0.00  0.00            
ATOM   4493  HD2 HID X 276     107.617  63.459  80.678  0.00  0.00            
ATOM   4494  C   HID X 276     104.996  60.051  82.799  0.00  0.00            
ATOM   4495  O   HID X 276     105.701  59.142  83.051  0.00  0.00            
ATOM   4496  N   ASN X 277     103.678  60.017  82.851  0.00  0.00            
ATOM   4497  H   ASN X 277     103.091  60.777  82.540  0.00  0.00            
ATOM   4498  CA  ASN X 277     102.920  58.787  83.213  0.00  0.00            
ATOM   4499  HA  ASN X 277     103.571  58.182  83.844  0.00  0.00            
ATOM   4500  CB  ASN X 277     101.628  59.275  83.887  0.00  0.00            
ATOM   4501  HB2 ASN X 277     101.889  59.960  84.695  0.00  0.00            
ATOM   4502  HB3 ASN X 277     101.033  59.882  83.205  0.00  0.00            
ATOM   4503  CG  ASN X 277     100.810  58.186  84.504  0.00  0.00            
ATOM   4504  OD1 ASN X 277     101.356  57.321  85.130  0.00  0.00            
ATOM   4505  ND2 ASN X 277      99.477  58.261  84.464  0.00  0.00            
ATOM   4506 HD21 ASN X 277      99.125  59.079  83.988  0.00  0.00            
ATOM   4507 HD22 ASN X 277      99.008  57.513  84.954  0.00  0.00            
ATOM   4508  C   ASN X 277     102.604  57.951  81.973  0.00  0.00            
ATOM   4509  O   ASN X 277     102.192  58.398  80.907  0.00  0.00            
ATOM   4510  N   GLN X 278     102.839  56.594  82.039  0.00  0.00            
ATOM   4511  H   GLN X 278     103.391  56.341  82.846  0.00  0.00            
ATOM   4512  CA  GLN X 278     102.684  55.612  80.951  0.00  0.00            
ATOM   4513  HA  GLN X 278     102.035  56.072  80.205  0.00  0.00            
ATOM   4514  CB  GLN X 278     104.133  55.182  80.475  0.00  0.00            
ATOM   4515  HB2 GLN X 278     104.771  54.762  81.252  0.00  0.00            
ATOM   4516  HB3 GLN X 278     103.920  54.433  79.712  0.00  0.00            
ATOM   4517  CG  GLN X 278     104.878  56.284  79.776  0.00  0.00            
ATOM   4518  HG2 GLN X 278     105.010  57.211  80.333  0.00  0.00            
ATOM   4519  HG3 GLN X 278     105.896  55.990  79.520  0.00  0.00            
ATOM   4520  CD  GLN X 278     104.150  56.628  78.524  0.00  0.00            
ATOM   4521  OE1 GLN X 278     104.368  56.011  77.522  0.00  0.00            
ATOM   4522  NE2 GLN X 278     103.211  57.559  78.532  0.00  0.00            
ATOM   4523 HE21 GLN X 278     102.698  57.674  77.670  0.00  0.00            
ATOM   4524 HE22 GLN X 278     102.863  57.943  79.399  0.00  0.00            
ATOM   4525  C   GLN X 278     101.947  54.343  81.320  0.00  0.00            
ATOM   4526  O   GLN X 278     102.354  53.657  82.258  0.00  0.00            
ATOM   4527  N   PRO X 279     100.763  54.049  80.686  0.00  0.00            
ATOM   4528  CD  PRO X 279      99.969  52.906  81.040  0.00  0.00            
ATOM   4529  HD2 PRO X 279      99.495  53.169  81.986  0.00  0.00            
ATOM   4530  HD3 PRO X 279     100.498  51.955  81.098  0.00  0.00            
ATOM   4531  CG  PRO X 279      98.808  52.868  80.024  0.00  0.00            
ATOM   4532  HG2 PRO X 279      97.929  53.400  80.387  0.00  0.00            
ATOM   4533  HG3 PRO X 279      98.506  51.823  79.948  0.00  0.00            
ATOM   4534  CB  PRO X 279      99.450  53.642  78.798  0.00  0.00            
ATOM   4535  HB2 PRO X 279      98.772  54.106  78.082  0.00  0.00            
ATOM   4536  HB3 PRO X 279     100.160  52.935  78.367  0.00  0.00            
ATOM   4537  CA  PRO X 279     100.270  54.730  79.528  0.00  0.00            
ATOM   4538  HA  PRO X 279     101.073  55.036  78.857  0.00  0.00            
ATOM   4539  C   PRO X 279      99.402  55.919  79.987  0.00  0.00            
ATOM   4540  O   PRO X 279      98.775  55.969  81.048  0.00  0.00            
ATOM   4541  N   SER X 280      99.368  57.028  79.150  0.00  0.00            
ATOM   4542  H   SER X 280     100.031  57.079  78.389  0.00  0.00            
ATOM   4543  CA  SER X 280      98.416  58.132  79.332  0.00  0.00            
ATOM   4544  HA  SER X 280      97.602  57.548  79.761  0.00  0.00            
ATOM   4545  CB  SER X 280      98.877  59.231  80.335  0.00  0.00            
ATOM   4546  HB2 SER X 280      99.262  58.683  81.195  0.00  0.00            
ATOM   4547  HB3 SER X 280      99.671  59.724  79.773  0.00  0.00            
ATOM   4548  OG  SER X 280      97.772  60.049  80.645  0.00  0.00            
ATOM   4549  HG  SER X 280      97.863  60.163  81.594  0.00  0.00            
ATOM   4550  C   SER X 280      98.054  58.890  78.008  0.00  0.00            
ATOM   4551  O   SER X 280      98.934  59.061  77.147  0.00  0.00            
ATOM   4552  N   GLU X 281      96.849  59.362  77.810  0.00  0.00            
ATOM   4553  H   GLU X 281      96.142  59.101  78.482  0.00  0.00            
ATOM   4554  CA  GLU X 281      96.459  60.373  76.792  0.00  0.00            
ATOM   4555  HA  GLU X 281      97.288  60.494  76.095  0.00  0.00            
ATOM   4556  CB  GLU X 281      95.314  59.902  75.905  0.00  0.00            
ATOM   4557  HB2 GLU X 281      94.438  59.805  76.546  0.00  0.00            
ATOM   4558  HB3 GLU X 281      95.064  60.617  75.121  0.00  0.00            
ATOM   4559  CG  GLU X 281      95.557  58.629  75.095  0.00  0.00            
ATOM   4560  HG2 GLU X 281      94.852  58.679  74.265  0.00  0.00            
ATOM   4561  HG3 GLU X 281      96.517  58.655  74.579  0.00  0.00            
ATOM   4562  CD  GLU X 281      95.237  57.231  75.692  0.00  0.00            
ATOM   4563  OE1 GLU X 281      95.490  56.226  75.015  0.00  0.00            
ATOM   4564  OE2 GLU X 281      94.727  57.128  76.809  0.00  0.00            
ATOM   4565  C   GLU X 281      96.222  61.764  77.328  0.00  0.00            
ATOM   4566  O   GLU X 281      95.909  62.750  76.628  0.00  0.00            
ATOM   4567  N   PHE X 282      96.407  62.050  78.602  0.00  0.00            
ATOM   4568  H   PHE X 282      96.864  61.386  79.210  0.00  0.00            
ATOM   4569  CA  PHE X 282      96.070  63.295  79.290  0.00  0.00            
ATOM   4570  HA  PHE X 282      95.217  63.714  78.756  0.00  0.00            
ATOM   4571  CB  PHE X 282      95.725  63.029  80.751  0.00  0.00            
ATOM   4572  HB2 PHE X 282      94.871  62.359  80.853  0.00  0.00            
ATOM   4573  HB3 PHE X 282      96.645  62.667  81.209  0.00  0.00            
ATOM   4574  CG  PHE X 282      95.188  64.185  81.554  0.00  0.00            
ATOM   4575  CD1 PHE X 282      96.160  65.110  82.016  0.00  0.00            
ATOM   4576  HD1 PHE X 282      97.193  64.996  81.721  0.00  0.00            
ATOM   4577  CE1 PHE X 282      95.795  66.111  82.912  0.00  0.00            
ATOM   4578  HE1 PHE X 282      96.567  66.739  83.331  0.00  0.00            
ATOM   4579  CZ  PHE X 282      94.418  66.311  83.225  0.00  0.00            
ATOM   4580  HZ  PHE X 282      94.071  67.062  83.920  0.00  0.00            
ATOM   4581  CE2 PHE X 282      93.475  65.449  82.680  0.00  0.00            
ATOM   4582  HE2 PHE X 282      92.419  65.652  82.783  0.00  0.00            
ATOM   4583  CD2 PHE X 282      93.876  64.392  81.876  0.00  0.00            
ATOM   4584  HD2 PHE X 282      93.071  63.805  81.458  0.00  0.00            
ATOM   4585  C   PHE X 282      97.218  64.289  79.062  0.00  0.00            
ATOM   4586  O   PHE X 282      98.337  64.096  79.611  0.00  0.00            
ATOM   4587  N   THR X 283      96.955  65.380  78.420  0.00  0.00            
ATOM   4588  H   THR X 283      96.036  65.413  78.002  0.00  0.00            
ATOM   4589  CA  THR X 283      97.934  66.372  77.956  0.00  0.00            
ATOM   4590  HA  THR X 283      98.922  65.956  78.158  0.00  0.00            
ATOM   4591  CB  THR X 283      97.949  66.540  76.422  0.00  0.00            
ATOM   4592  HB  THR X 283      98.728  67.214  76.065  0.00  0.00            
ATOM   4593  CG2 THR X 283      98.351  65.266  75.710  0.00  0.00            
ATOM   4594 HG21 THR X 283      98.420  65.546  74.659  0.00  0.00            
ATOM   4595 HG22 THR X 283      97.652  64.438  75.828  0.00  0.00            
ATOM   4596 HG23 THR X 283      99.331  64.954  76.069  0.00  0.00            
ATOM   4597  OG1 THR X 283      96.775  66.950  75.791  0.00  0.00            
ATOM   4598  HG1 THR X 283      96.104  66.271  75.892  0.00  0.00            
ATOM   4599  C   THR X 283      97.823  67.753  78.603  0.00  0.00            
ATOM   4600  O   THR X 283      96.703  68.288  78.672  0.00  0.00            
ATOM   4601  N   ILE X 284      98.954  68.358  79.019  0.00  0.00            
ATOM   4602  H   ILE X 284      99.865  67.964  78.834  0.00  0.00            
ATOM   4603  CA  ILE X 284      98.946  69.799  79.422  0.00  0.00            
ATOM   4604  HA  ILE X 284      98.028  69.880  80.004  0.00  0.00            
ATOM   4605  CB  ILE X 284     100.161  70.074  80.369  0.00  0.00            
ATOM   4606  HB  ILE X 284     100.070  69.300  81.132  0.00  0.00            
ATOM   4607  CG2 ILE X 284     101.423  69.767  79.524  0.00  0.00            
ATOM   4608 HG21 ILE X 284     101.703  70.608  78.890  0.00  0.00            
ATOM   4609 HG22 ILE X 284     101.434  68.839  78.952  0.00  0.00            
ATOM   4610 HG23 ILE X 284     102.299  69.601  80.151  0.00  0.00            
ATOM   4611  CG1 ILE X 284     100.295  71.464  81.048  0.00  0.00            
ATOM   4612 HG12 ILE X 284     101.172  71.486  81.696  0.00  0.00            
ATOM   4613 HG13 ILE X 284     100.311  72.233  80.276  0.00  0.00            
ATOM   4614  CD1 ILE X 284      99.113  71.687  81.971  0.00  0.00            
ATOM   4615 HD11 ILE X 284      99.339  72.452  82.714  0.00  0.00            
ATOM   4616 HD12 ILE X 284      99.000  70.772  82.554  0.00  0.00            
ATOM   4617 HD13 ILE X 284      98.162  71.914  81.489  0.00  0.00            
ATOM   4618  C   ILE X 284      98.828  70.667  78.204  0.00  0.00            
ATOM   4619  O   ILE X 284      98.198  71.749  78.313  0.00  0.00            
ATOM   4620  N   GLU X 285      99.226  70.130  77.019  0.00  0.00            
ATOM   4621  H   GLU X 285      99.783  69.289  76.974  0.00  0.00            
ATOM   4622  CA  GLU X 285      98.996  70.865  75.765  0.00  0.00            
ATOM   4623  HA  GLU X 285      99.574  71.789  75.766  0.00  0.00            
ATOM   4624  CB  GLU X 285      99.501  69.888  74.619  0.00  0.00            
ATOM   4625  HB2 GLU X 285     100.457  69.498  74.969  0.00  0.00            
ATOM   4626  HB3 GLU X 285      98.899  68.986  74.507  0.00  0.00            
ATOM   4627  CG  GLU X 285      99.686  70.528  73.261  0.00  0.00            
ATOM   4628  HG2 GLU X 285     100.039  69.798  72.532  0.00  0.00            
ATOM   4629  HG3 GLU X 285      98.663  70.809  73.007  0.00  0.00            
ATOM   4630  CD  GLU X 285     100.649  71.719  73.381  0.00  0.00            
ATOM   4631  OE1 GLU X 285     101.591  71.741  74.144  0.00  0.00            
ATOM   4632  OE2 GLU X 285     100.544  72.675  72.539  0.00  0.00            
ATOM   4633  C   GLU X 285      97.482  71.255  75.617  0.00  0.00            
ATOM   4634  O   GLU X 285      97.242  72.149  74.797  0.00  0.00            
ATOM   4635  N   SER X 286      96.531  70.592  76.244  0.00  0.00            
ATOM   4636  H   SER X 286      96.926  70.029  76.984  0.00  0.00            
ATOM   4637  CA  SER X 286      95.100  70.851  75.999  0.00  0.00            
ATOM   4638  HA  SER X 286      94.900  71.108  74.959  0.00  0.00            
ATOM   4639  CB  SER X 286      94.364  69.552  76.213  0.00  0.00            
ATOM   4640  HB2 SER X 286      94.633  69.198  77.208  0.00  0.00            
ATOM   4641  HB3 SER X 286      93.302  69.769  76.090  0.00  0.00            
ATOM   4642  OG  SER X 286      94.782  68.702  75.200  0.00  0.00            
ATOM   4643  HG  SER X 286      95.619  68.357  75.518  0.00  0.00            
ATOM   4644  C   SER X 286      94.610  72.068  76.806  0.00  0.00            
ATOM   4645  O   SER X 286      93.650  72.680  76.426  0.00  0.00            
ATOM   4646  N   LEU X 287      95.259  72.309  77.956  0.00  0.00            
ATOM   4647  H   LEU X 287      96.210  71.973  78.004  0.00  0.00            
ATOM   4648  CA  LEU X 287      94.915  73.273  79.045  0.00  0.00            
ATOM   4649  HA  LEU X 287      94.180  72.728  79.637  0.00  0.00            
ATOM   4650  CB  LEU X 287      96.042  73.464  80.047  0.00  0.00            
ATOM   4651  HB2 LEU X 287      96.233  72.525  80.566  0.00  0.00            
ATOM   4652  HB3 LEU X 287      96.913  73.847  79.515  0.00  0.00            
ATOM   4653  CG  LEU X 287      95.738  74.546  81.169  0.00  0.00            
ATOM   4654  HG  LEU X 287      95.120  75.267  80.634  0.00  0.00            
ATOM   4655  CD1 LEU X 287      94.750  74.096  82.255  0.00  0.00            
ATOM   4656 HD11 LEU X 287      94.277  75.024  82.577  0.00  0.00            
ATOM   4657 HD12 LEU X 287      95.248  73.592  83.082  0.00  0.00            
ATOM   4658 HD13 LEU X 287      93.952  73.453  81.882  0.00  0.00            
ATOM   4659  CD2 LEU X 287      96.911  75.203  81.929  0.00  0.00            
ATOM   4660 HD21 LEU X 287      97.320  74.454  82.608  0.00  0.00            
ATOM   4661 HD22 LEU X 287      97.577  75.523  81.128  0.00  0.00            
ATOM   4662 HD23 LEU X 287      96.623  76.044  82.560  0.00  0.00            
ATOM   4663  C   LEU X 287      94.121  74.536  78.506  0.00  0.00            
ATOM   4664  O   LEU X 287      92.881  74.509  78.559  0.00  0.00            
ATOM   4665  N   GLU X 288      94.932  75.585  78.084  0.00  0.00            
ATOM   4666  H   GLU X 288      95.933  75.457  78.136  0.00  0.00            
ATOM   4667  CA  GLU X 288      94.381  76.904  77.736  0.00  0.00            
ATOM   4668  HA  GLU X 288      93.818  77.216  78.617  0.00  0.00            
ATOM   4669  CB  GLU X 288      95.442  77.973  77.483  0.00  0.00            
ATOM   4670  HB2 GLU X 288      95.784  77.838  76.457  0.00  0.00            
ATOM   4671  HB3 GLU X 288      94.952  78.947  77.504  0.00  0.00            
ATOM   4672  CG  GLU X 288      96.624  77.953  78.448  0.00  0.00            
ATOM   4673  HG2 GLU X 288      96.945  78.993  78.391  0.00  0.00            
ATOM   4674  HG3 GLU X 288      96.272  77.746  79.459  0.00  0.00            
ATOM   4675  CD  GLU X 288      97.849  77.103  77.962  0.00  0.00            
ATOM   4676  OE1 GLU X 288      97.902  75.874  78.271  0.00  0.00            
ATOM   4677  OE2 GLU X 288      98.565  77.581  77.033  0.00  0.00            
ATOM   4678  C   GLU X 288      93.419  76.777  76.495  0.00  0.00            
ATOM   4679  O   GLU X 288      92.577  77.654  76.310  0.00  0.00            
ATOM   4680  N   ASN X 289      93.552  75.749  75.710  0.00  0.00            
ATOM   4681  H   ASN X 289      94.307  75.125  75.959  0.00  0.00            
ATOM   4682  CA  ASN X 289      92.928  75.442  74.390  0.00  0.00            
ATOM   4683  HA  ASN X 289      92.976  76.323  73.751  0.00  0.00            
ATOM   4684  CB  ASN X 289      93.762  74.356  73.697  0.00  0.00            
ATOM   4685  HB2 ASN X 289      94.779  74.679  73.920  0.00  0.00            
ATOM   4686  HB3 ASN X 289      93.505  73.339  73.993  0.00  0.00            
ATOM   4687  CG  ASN X 289      93.663  74.294  72.217  0.00  0.00            
ATOM   4688  OD1 ASN X 289      92.798  74.864  71.577  0.00  0.00            
ATOM   4689  ND2 ASN X 289      94.650  73.689  71.558  0.00  0.00            
ATOM   4690 HD21 ASN X 289      95.501  73.389  72.012  0.00  0.00            
ATOM   4691 HD22 ASN X 289      94.632  73.632  70.550  0.00  0.00            
ATOM   4692  C   ASN X 289      91.418  75.030  74.576  0.00  0.00            
ATOM   4693  O   ASN X 289      90.512  75.581  73.930  0.00  0.00            
ATOM   4694  N   THR X 290      91.250  74.165  75.595  0.00  0.00            
ATOM   4695  H   THR X 290      92.065  73.698  75.966  0.00  0.00            
ATOM   4696  CA  THR X 290      90.009  73.721  76.207  0.00  0.00            
ATOM   4697  HA  THR X 290      89.345  73.334  75.433  0.00  0.00            
ATOM   4698  CB  THR X 290      90.244  72.480  77.178  0.00  0.00            
ATOM   4699  HB  THR X 290      90.754  72.844  78.070  0.00  0.00            
ATOM   4700  CG2 THR X 290      88.999  71.711  77.729  0.00  0.00            
ATOM   4701 HG21 THR X 290      88.460  71.131  76.981  0.00  0.00            
ATOM   4702 HG22 THR X 290      88.333  72.453  78.169  0.00  0.00            
ATOM   4703 HG23 THR X 290      89.194  71.077  78.595  0.00  0.00            
ATOM   4704  OG1 THR X 290      91.046  71.594  76.473  0.00  0.00            
ATOM   4705  HG1 THR X 290      91.992  71.748  76.527  0.00  0.00            
ATOM   4706  C   THR X 290      89.318  74.864  76.962  0.00  0.00            
ATOM   4707  O   THR X 290      88.122  75.037  76.854  0.00  0.00            
ATOM   4708  N   ALA X 291      90.062  75.652  77.788  0.00  0.00            
ATOM   4709  H   ALA X 291      91.050  75.470  77.900  0.00  0.00            
ATOM   4710  CA  ALA X 291      89.419  76.686  78.574  0.00  0.00            
ATOM   4711  HA  ALA X 291      88.531  76.189  78.965  0.00  0.00            
ATOM   4712  CB  ALA X 291      90.386  77.144  79.619  0.00  0.00            
ATOM   4713  HB1 ALA X 291      90.057  78.107  80.010  0.00  0.00            
ATOM   4714  HB2 ALA X 291      91.380  77.104  79.174  0.00  0.00            
ATOM   4715  HB3 ALA X 291      90.389  76.345  80.360  0.00  0.00            
ATOM   4716  C   ALA X 291      88.831  77.855  77.735  0.00  0.00            
ATOM   4717  O   ALA X 291      87.669  78.255  77.979  0.00  0.00            
ATOM   4718  N   VAL X 292      89.481  78.234  76.628  0.00  0.00            
ATOM   4719  H   VAL X 292      90.347  77.756  76.422  0.00  0.00            
ATOM   4720  CA  VAL X 292      88.866  79.117  75.600  0.00  0.00            
ATOM   4721  HA  VAL X 292      88.442  79.986  76.102  0.00  0.00            
ATOM   4722  CB  VAL X 292      89.893  79.634  74.543  0.00  0.00            
ATOM   4723  HB  VAL X 292      90.421  78.839  74.017  0.00  0.00            
ATOM   4724  CG1 VAL X 292      89.224  80.454  73.525  0.00  0.00            
ATOM   4725 HG11 VAL X 292      89.973  81.109  73.079  0.00  0.00            
ATOM   4726 HG12 VAL X 292      88.810  79.853  72.715  0.00  0.00            
ATOM   4727 HG13 VAL X 292      88.411  81.008  73.996  0.00  0.00            
ATOM   4728  CG2 VAL X 292      90.997  80.415  75.348  0.00  0.00            
ATOM   4729 HG21 VAL X 292      91.799  80.364  74.612  0.00  0.00            
ATOM   4730 HG22 VAL X 292      91.346  79.819  76.192  0.00  0.00            
ATOM   4731 HG23 VAL X 292      90.618  81.388  75.662  0.00  0.00            
ATOM   4732  C   VAL X 292      87.599  78.516  74.915  0.00  0.00            
ATOM   4733  O   VAL X 292      86.645  79.242  74.575  0.00  0.00            
ATOM   4734  N   ASP X 293      87.612  77.161  74.555  0.00  0.00            
ATOM   4735  H   ASP X 293      88.431  76.580  74.668  0.00  0.00            
ATOM   4736  CA  ASP X 293      86.580  76.550  73.734  0.00  0.00            
ATOM   4737  HA  ASP X 293      86.396  77.227  72.900  0.00  0.00            
ATOM   4738  CB  ASP X 293      86.938  75.126  73.432  0.00  0.00            
ATOM   4739  HB2 ASP X 293      88.007  74.976  73.588  0.00  0.00            
ATOM   4740  HB3 ASP X 293      86.491  74.381  74.091  0.00  0.00            
ATOM   4741  CG  ASP X 293      86.711  74.702  72.010  0.00  0.00            
ATOM   4742  OD1 ASP X 293      87.301  73.754  71.541  0.00  0.00            
ATOM   4743  OD2 ASP X 293      85.979  75.390  71.309  0.00  0.00            
ATOM   4744  C   ASP X 293      85.336  76.550  74.684  0.00  0.00            
ATOM   4745  O   ASP X 293      84.182  76.451  74.172  0.00  0.00            
ATOM   4746  N   LEU X 294      85.506  76.660  76.068  0.00  0.00            
ATOM   4747  H   LEU X 294      86.454  76.740  76.405  0.00  0.00            
ATOM   4748  CA  LEU X 294      84.432  76.514  77.088  0.00  0.00            
ATOM   4749  HA  LEU X 294      83.659  75.921  76.599  0.00  0.00            
ATOM   4750  CB  LEU X 294      84.986  75.972  78.471  0.00  0.00            
ATOM   4751  HB2 LEU X 294      86.010  76.301  78.649  0.00  0.00            
ATOM   4752  HB3 LEU X 294      84.323  76.453  79.189  0.00  0.00            
ATOM   4753  CG  LEU X 294      84.780  74.449  78.513  0.00  0.00            
ATOM   4754  HG  LEU X 294      83.760  74.243  78.189  0.00  0.00            
ATOM   4755  CD1 LEU X 294      85.768  73.596  77.706  0.00  0.00            
ATOM   4756 HD11 LEU X 294      85.775  74.040  76.711  0.00  0.00            
ATOM   4757 HD12 LEU X 294      85.366  72.585  77.631  0.00  0.00            
ATOM   4758 HD13 LEU X 294      86.731  73.701  78.204  0.00  0.00            
ATOM   4759  CD2 LEU X 294      84.926  74.030  79.964  0.00  0.00            
ATOM   4760 HD21 LEU X 294      85.874  74.350  80.397  0.00  0.00            
ATOM   4761 HD22 LEU X 294      84.069  74.398  80.528  0.00  0.00            
ATOM   4762 HD23 LEU X 294      84.943  72.958  80.158  0.00  0.00            
ATOM   4763  C   LEU X 294      83.758  77.908  77.463  0.00  0.00            
ATOM   4764  O   LEU X 294      82.546  77.967  77.745  0.00  0.00            
ATOM   4765  N   PHE X 295      84.427  78.967  77.196  0.00  0.00            
ATOM   4766  H   PHE X 295      85.395  78.884  76.920  0.00  0.00            
ATOM   4767  CA  PHE X 295      83.720  80.282  76.975  0.00  0.00            
ATOM   4768  HA  PHE X 295      82.942  80.360  77.734  0.00  0.00            
ATOM   4769  CB  PHE X 295      84.768  81.428  77.018  0.00  0.00            
ATOM   4770  HB2 PHE X 295      85.583  81.102  76.372  0.00  0.00            
ATOM   4771  HB3 PHE X 295      84.203  82.252  76.583  0.00  0.00            
ATOM   4772  CG  PHE X 295      85.237  81.837  78.432  0.00  0.00            
ATOM   4773  CD1 PHE X 295      86.430  81.437  78.905  0.00  0.00            
ATOM   4774  HD1 PHE X 295      87.053  80.857  78.241  0.00  0.00            
ATOM   4775  CE1 PHE X 295      86.816  81.674  80.237  0.00  0.00            
ATOM   4776  HE1 PHE X 295      87.780  81.385  80.627  0.00  0.00            
ATOM   4777  CZ  PHE X 295      86.016  82.486  81.027  0.00  0.00            
ATOM   4778  HZ  PHE X 295      86.352  82.669  82.037  0.00  0.00            
ATOM   4779  CE2 PHE X 295      84.735  82.986  80.578  0.00  0.00            
ATOM   4780  HE2 PHE X 295      84.180  83.726  81.134  0.00  0.00            
ATOM   4781  CD2 PHE X 295      84.347  82.606  79.279  0.00  0.00            
ATOM   4782  HD2 PHE X 295      83.370  82.960  78.986  0.00  0.00            
ATOM   4783  C   PHE X 295      82.882  80.227  75.685  0.00  0.00            
ATOM   4784  O   PHE X 295      81.733  80.709  75.652  0.00  0.00            
ATOM   4785  N   GLY X 296      83.393  79.595  74.646  0.00  0.00            
ATOM   4786  H   GLY X 296      84.371  79.372  74.767  0.00  0.00            
ATOM   4787  CA  GLY X 296      82.672  79.384  73.406  0.00  0.00            
ATOM   4788  HA2 GLY X 296      82.396  80.277  72.844  0.00  0.00            
ATOM   4789  HA3 GLY X 296      83.273  78.826  72.688  0.00  0.00            
ATOM   4790  C   GLY X 296      81.444  78.589  73.543  0.00  0.00            
ATOM   4791  O   GLY X 296      80.399  78.976  73.072  0.00  0.00            
ATOM   4792  N   ALA X 297      81.482  77.462  74.301  0.00  0.00            
ATOM   4793  H   ALA X 297      82.399  77.242  74.661  0.00  0.00            
ATOM   4794  CA  ALA X 297      80.443  76.489  74.512  0.00  0.00            
ATOM   4795  HA  ALA X 297      79.888  76.355  73.583  0.00  0.00            
ATOM   4796  CB  ALA X 297      81.205  75.197  74.806  0.00  0.00            
ATOM   4797  HB1 ALA X 297      82.018  75.007  74.106  0.00  0.00            
ATOM   4798  HB2 ALA X 297      80.492  74.379  74.696  0.00  0.00            
ATOM   4799  HB3 ALA X 297      81.667  75.284  75.789  0.00  0.00            
ATOM   4800  C   ALA X 297      79.394  76.828  75.639  0.00  0.00            
ATOM   4801  O   ALA X 297      78.345  76.340  75.697  0.00  0.00            
ATOM   4802  N   GLY X 298      79.817  77.664  76.562  0.00  0.00            
ATOM   4803  H   GLY X 298      80.693  78.142  76.408  0.00  0.00            
ATOM   4804  CA  GLY X 298      79.124  77.879  77.832  0.00  0.00            
ATOM   4805  HA2 GLY X 298      78.434  77.072  78.079  0.00  0.00            
ATOM   4806  HA3 GLY X 298      79.840  77.817  78.651  0.00  0.00            
ATOM   4807  C   GLY X 298      78.468  79.204  78.049  0.00  0.00            
ATOM   4808  O   GLY X 298      78.082  79.427  79.201  0.00  0.00            
ATOM   4809  N   THR X 299      78.411  80.019  76.962  0.00  0.00            
ATOM   4810  H   THR X 299      78.853  79.584  76.165  0.00  0.00            
ATOM   4811  CA  THR X 299      77.905  81.400  77.150  0.00  0.00            
ATOM   4812  HA  THR X 299      77.463  81.441  78.146  0.00  0.00            
ATOM   4813  CB  THR X 299      79.000  82.526  77.022  0.00  0.00            
ATOM   4814  HB  THR X 299      78.493  83.464  77.249  0.00  0.00            
ATOM   4815  CG2 THR X 299      80.156  82.267  78.091  0.00  0.00            
ATOM   4816 HG21 THR X 299      80.457  81.225  77.982  0.00  0.00            
ATOM   4817 HG22 THR X 299      79.680  82.499  79.044  0.00  0.00            
ATOM   4818 HG23 THR X 299      80.942  82.972  77.821  0.00  0.00            
ATOM   4819  OG1 THR X 299      79.630  82.601  75.798  0.00  0.00            
ATOM   4820  HG1 THR X 299      80.193  81.823  75.769  0.00  0.00            
ATOM   4821  C   THR X 299      76.679  81.589  76.223  0.00  0.00            
ATOM   4822  O   THR X 299      75.610  81.983  76.718  0.00  0.00            
ATOM   4823  N   GLU X 300      76.702  81.218  74.957  0.00  0.00            
ATOM   4824  H   GLU X 300      77.356  80.510  74.656  0.00  0.00            
ATOM   4825  CA  GLU X 300      75.507  81.365  74.109  0.00  0.00            
ATOM   4826  HA  GLU X 300      75.191  82.371  74.386  0.00  0.00            
ATOM   4827  CB  GLU X 300      75.987  81.440  72.596  0.00  0.00            
ATOM   4828  HB2 GLU X 300      76.914  82.013  72.618  0.00  0.00            
ATOM   4829  HB3 GLU X 300      76.262  80.422  72.318  0.00  0.00            
ATOM   4830  CG  GLU X 300      74.859  82.086  71.717  0.00  0.00            
ATOM   4831  HG2 GLU X 300      75.102  81.861  70.679  0.00  0.00            
ATOM   4832  HG3 GLU X 300      73.868  81.658  71.868  0.00  0.00            
ATOM   4833  CD  GLU X 300      74.711  83.663  71.755  0.00  0.00            
ATOM   4834  OE1 GLU X 300      75.117  84.255  72.756  0.00  0.00            
ATOM   4835  OE2 GLU X 300      74.176  84.296  70.819  0.00  0.00            
ATOM   4836  C   GLU X 300      74.281  80.470  74.307  0.00  0.00            
ATOM   4837  O   GLU X 300      73.154  81.007  74.516  0.00  0.00            
ATOM   4838  N   THR X 301      74.347  79.189  73.960  0.00  0.00            
ATOM   4839  H   THR X 301      75.259  78.778  73.820  0.00  0.00            
ATOM   4840  CA  THR X 301      73.161  78.318  73.856  0.00  0.00            
ATOM   4841  HA  THR X 301      72.524  78.659  73.040  0.00  0.00            
ATOM   4842  CB  THR X 301      73.557  76.852  73.547  0.00  0.00            
ATOM   4843  HB  THR X 301      73.950  76.321  74.414  0.00  0.00            
ATOM   4844  CG2 THR X 301      72.394  76.046  72.942  0.00  0.00            
ATOM   4845 HG21 THR X 301      72.148  76.438  71.956  0.00  0.00            
ATOM   4846 HG22 THR X 301      71.454  76.323  73.420  0.00  0.00            
ATOM   4847 HG23 THR X 301      72.484  74.970  72.799  0.00  0.00            
ATOM   4848  OG1 THR X 301      74.493  76.720  72.588  0.00  0.00            
ATOM   4849  HG1 THR X 301      74.621  75.774  72.491  0.00  0.00            
ATOM   4850  C   THR X 301      72.283  78.367  75.139  0.00  0.00            
ATOM   4851  O   THR X 301      71.081  78.441  74.998  0.00  0.00            
ATOM   4852  N   THR X 302      72.961  78.535  76.354  0.00  0.00            
ATOM   4853  H   THR X 302      73.971  78.548  76.331  0.00  0.00            
ATOM   4854  CA  THR X 302      72.342  78.823  77.628  0.00  0.00            
ATOM   4855  HA  THR X 302      71.478  78.161  77.684  0.00  0.00            
ATOM   4856  CB  THR X 302      73.265  78.652  78.817  0.00  0.00            
ATOM   4857  HB  THR X 302      73.539  77.599  78.884  0.00  0.00            
ATOM   4858  CG2 THR X 302      74.540  79.555  78.818  0.00  0.00            
ATOM   4859 HG21 THR X 302      75.160  79.429  77.931  0.00  0.00            
ATOM   4860 HG22 THR X 302      75.216  79.234  79.610  0.00  0.00            
ATOM   4861 HG23 THR X 302      74.262  80.589  79.020  0.00  0.00            
ATOM   4862  OG1 THR X 302      72.710  78.965  80.071  0.00  0.00            
ATOM   4863  HG1 THR X 302      73.305  78.704  80.779  0.00  0.00            
ATOM   4864  C   THR X 302      71.653  80.227  77.586  0.00  0.00            
ATOM   4865  O   THR X 302      70.482  80.351  77.955  0.00  0.00            
ATOM   4866  N   SER X 303      72.309  81.313  77.115  0.00  0.00            
ATOM   4867  H   SER X 303      73.244  81.246  76.739  0.00  0.00            
ATOM   4868  CA  SER X 303      71.711  82.687  77.207  0.00  0.00            
ATOM   4869  HA  SER X 303      71.190  82.784  78.159  0.00  0.00            
ATOM   4870  CB  SER X 303      72.832  83.706  77.198  0.00  0.00            
ATOM   4871  HB2 SER X 303      72.488  84.693  77.506  0.00  0.00            
ATOM   4872  HB3 SER X 303      73.541  83.374  77.956  0.00  0.00            
ATOM   4873  OG  SER X 303      73.507  83.688  75.925  0.00  0.00            
ATOM   4874  HG  SER X 303      74.348  83.266  76.119  0.00  0.00            
ATOM   4875  C   SER X 303      70.625  82.957  76.122  0.00  0.00            
ATOM   4876  O   SER X 303      69.636  83.621  76.421  0.00  0.00            
ATOM   4877  N   THR X 304      70.706  82.330  74.929  0.00  0.00            
ATOM   4878  H   THR X 304      71.527  81.761  74.776  0.00  0.00            
ATOM   4879  CA  THR X 304      69.726  82.418  73.863  0.00  0.00            
ATOM   4880  HA  THR X 304      69.461  83.462  73.697  0.00  0.00            
ATOM   4881  CB  THR X 304      70.259  81.926  72.522  0.00  0.00            
ATOM   4882  HB  THR X 304      69.501  81.670  71.782  0.00  0.00            
ATOM   4883  CG2 THR X 304      71.282  82.903  71.806  0.00  0.00            
ATOM   4884 HG21 THR X 304      70.698  83.771  71.498  0.00  0.00            
ATOM   4885 HG22 THR X 304      71.769  82.413  70.963  0.00  0.00            
ATOM   4886 HG23 THR X 304      72.079  83.273  72.450  0.00  0.00            
ATOM   4887  OG1 THR X 304      71.082  80.821  72.661  0.00  0.00            
ATOM   4888  HG1 THR X 304      71.817  80.943  73.266  0.00  0.00            
ATOM   4889  C   THR X 304      68.449  81.664  74.190  0.00  0.00            
ATOM   4890  O   THR X 304      67.397  82.287  74.166  0.00  0.00            
ATOM   4891  N   THR X 305      68.495  80.428  74.667  0.00  0.00            
ATOM   4892  H   THR X 305      69.379  79.970  74.836  0.00  0.00            
ATOM   4893  CA  THR X 305      67.328  79.578  74.986  0.00  0.00            
ATOM   4894  HA  THR X 305      66.642  79.535  74.140  0.00  0.00            
ATOM   4895  CB  THR X 305      67.787  78.145  75.164  0.00  0.00            
ATOM   4896  HB  THR X 305      68.566  78.085  75.924  0.00  0.00            
ATOM   4897  CG2 THR X 305      66.726  77.135  75.320  0.00  0.00            
ATOM   4898 HG21 THR X 305      66.079  77.166  74.444  0.00  0.00            
ATOM   4899 HG22 THR X 305      66.135  77.376  76.204  0.00  0.00            
ATOM   4900 HG23 THR X 305      67.231  76.176  75.430  0.00  0.00            
ATOM   4901  OG1 THR X 305      68.414  77.880  73.943  0.00  0.00            
ATOM   4902  HG1 THR X 305      69.340  77.837  74.194  0.00  0.00            
ATOM   4903  C   THR X 305      66.564  80.190  76.124  0.00  0.00            
ATOM   4904  O   THR X 305      65.347  79.979  76.145  0.00  0.00            
ATOM   4905  N   LEU X 306      67.201  80.967  76.973  0.00  0.00            
ATOM   4906  H   LEU X 306      68.075  81.331  76.621  0.00  0.00            
ATOM   4907  CA  LEU X 306      66.637  81.708  78.039  0.00  0.00            
ATOM   4908  HA  LEU X 306      65.925  81.044  78.529  0.00  0.00            
ATOM   4909  CB  LEU X 306      67.750  81.961  79.093  0.00  0.00            
ATOM   4910  HB2 LEU X 306      68.265  81.006  79.199  0.00  0.00            
ATOM   4911  HB3 LEU X 306      68.542  82.582  78.676  0.00  0.00            
ATOM   4912  CG  LEU X 306      67.467  82.402  80.558  0.00  0.00            
ATOM   4913  HG  LEU X 306      68.376  82.549  81.141  0.00  0.00            
ATOM   4914  CD1 LEU X 306      66.637  83.595  80.646  0.00  0.00            
ATOM   4915 HD11 LEU X 306      66.783  84.107  81.597  0.00  0.00            
ATOM   4916 HD12 LEU X 306      65.605  83.300  80.458  0.00  0.00            
ATOM   4917 HD13 LEU X 306      66.932  84.342  79.908  0.00  0.00            
ATOM   4918  CD2 LEU X 306      66.705  81.267  81.311  0.00  0.00            
ATOM   4919 HD21 LEU X 306      66.317  81.635  82.261  0.00  0.00            
ATOM   4920 HD22 LEU X 306      65.843  80.972  80.713  0.00  0.00            
ATOM   4921 HD23 LEU X 306      67.474  80.522  81.515  0.00  0.00            
ATOM   4922  C   LEU X 306      66.010  83.027  77.542  0.00  0.00            
ATOM   4923  O   LEU X 306      64.917  83.417  77.930  0.00  0.00            
ATOM   4924  N   ARG X 307      66.784  83.768  76.738  0.00  0.00            
ATOM   4925  H   ARG X 307      67.739  83.464  76.614  0.00  0.00            
ATOM   4926  CA  ARG X 307      66.249  84.846  75.906  0.00  0.00            
ATOM   4927  HA  ARG X 307      66.005  85.717  76.513  0.00  0.00            
ATOM   4928  CB  ARG X 307      67.344  85.445  75.068  0.00  0.00            
ATOM   4929  HB2 ARG X 307      68.319  85.306  75.536  0.00  0.00            
ATOM   4930  HB3 ARG X 307      67.516  84.878  74.153  0.00  0.00            
ATOM   4931  CG  ARG X 307      67.213  87.005  74.812  0.00  0.00            
ATOM   4932  HG2 ARG X 307      66.437  87.212  74.075  0.00  0.00            
ATOM   4933  HG3 ARG X 307      66.913  87.460  75.756  0.00  0.00            
ATOM   4934  CD  ARG X 307      68.515  87.696  74.342  0.00  0.00            
ATOM   4935  HD2 ARG X 307      68.496  88.775  74.497  0.00  0.00            
ATOM   4936  HD3 ARG X 307      69.379  87.287  74.865  0.00  0.00            
ATOM   4937  NE  ARG X 307      68.665  87.497  72.930  0.00  0.00            
ATOM   4938  HE  ARG X 307      67.915  87.763  72.309  0.00  0.00            
ATOM   4939  CZ  ARG X 307      69.810  87.123  72.346  0.00  0.00            
ATOM   4940  NH1 ARG X 307      70.848  87.012  73.062  0.00  0.00            
ATOM   4941 HH11 ARG X 307      70.743  87.124  74.060  0.00  0.00            
ATOM   4942 HH12 ARG X 307      71.764  86.959  72.639  0.00  0.00            
ATOM   4943  NH2 ARG X 307      69.889  86.977  71.069  0.00  0.00            
ATOM   4944 HH21 ARG X 307      69.042  87.257  70.597  0.00  0.00            
ATOM   4945 HH22 ARG X 307      70.773  87.076  70.591  0.00  0.00            
ATOM   4946  C   ARG X 307      64.920  84.495  75.040  0.00  0.00            
ATOM   4947  O   ARG X 307      64.143  85.404  74.752  0.00  0.00            
ATOM   4948  N   TYR X 308      64.678  83.222  74.716  0.00  0.00            
ATOM   4949  H   TYR X 308      65.445  82.568  74.784  0.00  0.00            
ATOM   4950  CA  TYR X 308      63.586  82.691  73.925  0.00  0.00            
ATOM   4951  HA  TYR X 308      63.280  83.464  73.220  0.00  0.00            
ATOM   4952  CB  TYR X 308      63.890  81.400  73.218  0.00  0.00            
ATOM   4953  HB2 TYR X 308      64.974  81.332  73.125  0.00  0.00            
ATOM   4954  HB3 TYR X 308      63.622  80.502  73.774  0.00  0.00            
ATOM   4955  CG  TYR X 308      63.360  81.293  71.847  0.00  0.00            
ATOM   4956  CD1 TYR X 308      62.019  81.821  71.504  0.00  0.00            
ATOM   4957  HD1 TYR X 308      61.475  82.422  72.218  0.00  0.00            
ATOM   4958  CE1 TYR X 308      61.543  81.565  70.182  0.00  0.00            
ATOM   4959  HE1 TYR X 308      60.586  81.975  69.892  0.00  0.00            
ATOM   4960  CZ  TYR X 308      62.321  80.895  69.234  0.00  0.00            
ATOM   4961  OH  TYR X 308      61.880  80.818  67.952  0.00  0.00            
ATOM   4962  HH  TYR X 308      61.070  81.310  67.800  0.00  0.00            
ATOM   4963  CE2 TYR X 308      63.576  80.412  69.589  0.00  0.00            
ATOM   4964  HE2 TYR X 308      64.119  79.913  68.800  0.00  0.00            
ATOM   4965  CD2 TYR X 308      64.143  80.654  70.885  0.00  0.00            
ATOM   4966  HD2 TYR X 308      65.146  80.283  71.040  0.00  0.00            
ATOM   4967  C   TYR X 308      62.493  82.479  75.017  0.00  0.00            
ATOM   4968  O   TYR X 308      61.339  82.804  74.753  0.00  0.00            
ATOM   4969  N   ALA X 309      62.817  81.901  76.206  0.00  0.00            
ATOM   4970  H   ALA X 309      63.725  81.461  76.253  0.00  0.00            
ATOM   4971  CA  ALA X 309      61.832  81.686  77.226  0.00  0.00            
ATOM   4972  HA  ALA X 309      61.016  81.074  76.843  0.00  0.00            
ATOM   4973  CB  ALA X 309      62.546  80.753  78.241  0.00  0.00            
ATOM   4974  HB1 ALA X 309      61.957  80.339  79.059  0.00  0.00            
ATOM   4975  HB2 ALA X 309      63.459  81.266  78.545  0.00  0.00            
ATOM   4976  HB3 ALA X 309      62.961  79.949  77.632  0.00  0.00            
ATOM   4977  C   ALA X 309      61.162  82.880  77.804  0.00  0.00            
ATOM   4978  O   ALA X 309      59.917  82.905  78.035  0.00  0.00            
ATOM   4979  N   LEU X 310      61.892  83.995  77.944  0.00  0.00            
ATOM   4980  H   LEU X 310      62.873  83.946  77.706  0.00  0.00            
ATOM   4981  CA  LEU X 310      61.454  85.293  78.326  0.00  0.00            
ATOM   4982  HA  LEU X 310      60.996  85.245  79.313  0.00  0.00            
ATOM   4983  CB  LEU X 310      62.744  86.104  78.615  0.00  0.00            
ATOM   4984  HB2 LEU X 310      63.489  85.906  77.844  0.00  0.00            
ATOM   4985  HB3 LEU X 310      62.546  87.176  78.615  0.00  0.00            
ATOM   4986  CG  LEU X 310      63.429  85.864  79.976  0.00  0.00            
ATOM   4987  HG  LEU X 310      63.693  84.821  80.149  0.00  0.00            
ATOM   4988  CD1 LEU X 310      64.754  86.689  80.020  0.00  0.00            
ATOM   4989 HD11 LEU X 310      64.529  87.681  79.628  0.00  0.00            
ATOM   4990 HD12 LEU X 310      65.457  86.039  79.498  0.00  0.00            
ATOM   4991 HD13 LEU X 310      65.146  86.743  81.036  0.00  0.00            
ATOM   4992  CD2 LEU X 310      62.657  86.433  81.209  0.00  0.00            
ATOM   4993 HD21 LEU X 310      62.997  85.910  82.103  0.00  0.00            
ATOM   4994 HD22 LEU X 310      62.806  87.507  81.313  0.00  0.00            
ATOM   4995 HD23 LEU X 310      61.592  86.202  81.241  0.00  0.00            
ATOM   4996  C   LEU X 310      60.586  85.867  77.175  0.00  0.00            
ATOM   4997  O   LEU X 310      59.547  86.392  77.497  0.00  0.00            
ATOM   4998  N   LEU X 311      60.888  85.662  75.880  0.00  0.00            
ATOM   4999  H   LEU X 311      61.713  85.102  75.718  0.00  0.00            
ATOM   5000  CA  LEU X 311      60.139  86.090  74.710  0.00  0.00            
ATOM   5001  HA  LEU X 311      59.964  87.144  74.925  0.00  0.00            
ATOM   5002  CB  LEU X 311      60.892  85.788  73.430  0.00  0.00            
ATOM   5003  HB2 LEU X 311      61.801  86.388  73.388  0.00  0.00            
ATOM   5004  HB3 LEU X 311      61.101  84.725  73.313  0.00  0.00            
ATOM   5005  CG  LEU X 311      60.245  86.078  72.108  0.00  0.00            
ATOM   5006  HG  LEU X 311      59.294  85.549  72.063  0.00  0.00            
ATOM   5007  CD1 LEU X 311      59.806  87.548  72.051  0.00  0.00            
ATOM   5008 HD11 LEU X 311      59.104  87.776  72.853  0.00  0.00            
ATOM   5009 HD12 LEU X 311      59.382  87.752  71.068  0.00  0.00            
ATOM   5010 HD13 LEU X 311      60.615  88.257  72.227  0.00  0.00            
ATOM   5011  CD2 LEU X 311      61.084  85.940  70.871  0.00  0.00            
ATOM   5012 HD21 LEU X 311      60.443  85.953  69.989  0.00  0.00            
ATOM   5013 HD22 LEU X 311      61.880  86.684  70.848  0.00  0.00            
ATOM   5014 HD23 LEU X 311      61.656  85.012  70.858  0.00  0.00            
ATOM   5015  C   LEU X 311      58.806  85.261  74.535  0.00  0.00            
ATOM   5016  O   LEU X 311      57.742  85.763  74.195  0.00  0.00            
ATOM   5017  N   LEU X 312      58.854  83.921  74.830  0.00  0.00            
ATOM   5018  H   LEU X 312      59.755  83.571  75.123  0.00  0.00            
ATOM   5019  CA  LEU X 312      57.712  83.030  74.846  0.00  0.00            
ATOM   5020  HA  LEU X 312      57.033  83.243  74.021  0.00  0.00            
ATOM   5021  CB  LEU X 312      58.170  81.537  74.598  0.00  0.00            
ATOM   5022  HB2 LEU X 312      58.752  81.356  75.502  0.00  0.00            
ATOM   5023  HB3 LEU X 312      57.279  80.909  74.595  0.00  0.00            
ATOM   5024  CG  LEU X 312      58.694  81.354  73.131  0.00  0.00            
ATOM   5025  HG  LEU X 312      59.537  82.016  72.931  0.00  0.00            
ATOM   5026  CD1 LEU X 312      59.060  79.859  72.958  0.00  0.00            
ATOM   5027 HD11 LEU X 312      59.872  79.534  73.609  0.00  0.00            
ATOM   5028 HD12 LEU X 312      59.480  79.659  71.973  0.00  0.00            
ATOM   5029 HD13 LEU X 312      58.182  79.215  72.991  0.00  0.00            
ATOM   5030  CD2 LEU X 312      57.715  81.811  71.964  0.00  0.00            
ATOM   5031 HD21 LEU X 312      58.199  81.567  71.019  0.00  0.00            
ATOM   5032 HD22 LEU X 312      56.778  81.259  72.031  0.00  0.00            
ATOM   5033 HD23 LEU X 312      57.501  82.873  72.089  0.00  0.00            
ATOM   5034  C   LEU X 312      56.794  83.188  76.026  0.00  0.00            
ATOM   5035  O   LEU X 312      55.594  82.944  75.916  0.00  0.00            
ATOM   5036  N   LEU X 313      57.326  83.782  77.153  0.00  0.00            
ATOM   5037  H   LEU X 313      58.323  83.697  77.290  0.00  0.00            
ATOM   5038  CA  LEU X 313      56.382  84.249  78.184  0.00  0.00            
ATOM   5039  HA  LEU X 313      55.436  83.710  78.234  0.00  0.00            
ATOM   5040  CB  LEU X 313      56.843  84.022  79.655  0.00  0.00            
ATOM   5041  HB2 LEU X 313      57.661  84.721  79.830  0.00  0.00            
ATOM   5042  HB3 LEU X 313      56.003  84.317  80.283  0.00  0.00            
ATOM   5043  CG  LEU X 313      57.143  82.535  79.948  0.00  0.00            
ATOM   5044  HG  LEU X 313      57.960  82.204  79.308  0.00  0.00            
ATOM   5045  CD1 LEU X 313      57.636  82.392  81.387  0.00  0.00            
ATOM   5046 HD11 LEU X 313      56.857  82.567  82.130  0.00  0.00            
ATOM   5047 HD12 LEU X 313      58.338  83.181  81.657  0.00  0.00            
ATOM   5048 HD13 LEU X 313      58.129  81.447  81.613  0.00  0.00            
ATOM   5049  CD2 LEU X 313      55.964  81.632  79.827  0.00  0.00            
ATOM   5050 HD21 LEU X 313      55.091  82.072  80.308  0.00  0.00            
ATOM   5051 HD22 LEU X 313      55.798  81.620  78.749  0.00  0.00            
ATOM   5052 HD23 LEU X 313      56.186  80.634  80.204  0.00  0.00            
ATOM   5053  C   LEU X 313      55.866  85.687  77.946  0.00  0.00            
ATOM   5054  O   LEU X 313      54.773  86.130  78.283  0.00  0.00            
ATOM   5055  N   LEU X 314      56.598  86.475  77.099  0.00  0.00            
ATOM   5056  H   LEU X 314      57.348  86.031  76.588  0.00  0.00            
ATOM   5057  CA  LEU X 314      56.299  87.877  76.620  0.00  0.00            
ATOM   5058  HA  LEU X 314      56.155  88.498  77.504  0.00  0.00            
ATOM   5059  CB  LEU X 314      57.429  88.536  75.862  0.00  0.00            
ATOM   5060  HB2 LEU X 314      58.357  88.320  76.392  0.00  0.00            
ATOM   5061  HB3 LEU X 314      57.544  88.052  74.893  0.00  0.00            
ATOM   5062  CG  LEU X 314      57.307  90.092  75.634  0.00  0.00
[truncated: 6,517,268 more chars]
