# Supplementary material for: The Effect of Force-Field Parameters on Cytochrome P450-Membrane Interactions: Structure and Dynamics
Source: Sci Rep. 2020 Apr 29;10:7284. doi: 10.1038/s41598-020-64129-7 (PMC7190701; doi:10.1038/s41598-020-64129-7)
Supplement: Supplementary file 2 — Supplementary Data. [file 41598_2020_64129_MOESM2_ESM.zip › Last_frames_PDBs/CYP2C9_LIPID14_216.9ns_frame_1084.pdb]

CRYST1  151.673  130.868  161.790  90.00  90.00  90.00 P 1           1
ATOM      1  N   MET X   1     153.413 128.693 157.673  0.00  0.00            
ATOM      2  H1  MET X   1     153.074 128.846 156.734  0.00  0.00            
ATOM      3  H2  MET X   1     154.419 128.660 157.752  0.00  0.00            
ATOM      4  H3  MET X   1     153.022 127.805 157.952  0.00  0.00            
ATOM      5  CA  MET X   1     152.826 129.693 158.600  0.00  0.00            
ATOM      6  HA  MET X   1     153.358 130.643 158.557  0.00  0.00            
ATOM      7  CB  MET X   1     151.459 130.053 158.149  0.00  0.00            
ATOM      8  HB2 MET X   1     151.466 130.488 157.149  0.00  0.00            
ATOM      9  HB3 MET X   1     150.799 129.189 158.221  0.00  0.00            
ATOM     10  CG  MET X   1     150.801 131.290 158.859  0.00  0.00            
ATOM     11  HG2 MET X   1     151.525 132.105 158.831  0.00  0.00            
ATOM     12  HG3 MET X   1     149.965 131.491 158.189  0.00  0.00            
ATOM     13  SD  MET X   1     150.071 131.253 160.498  0.00  0.00            
ATOM     14  CE  MET X   1     148.880 129.931 160.416  0.00  0.00            
ATOM     15  HE1 MET X   1     149.376 129.027 160.063  0.00  0.00            
ATOM     16  HE2 MET X   1     148.570 129.727 161.441  0.00  0.00            
ATOM     17  HE3 MET X   1     147.979 130.199 159.863  0.00  0.00            
ATOM     18  C   MET X   1     152.782 129.170 160.016  0.00  0.00            
ATOM     19  O   MET X   1     151.934 128.386 160.412  0.00  0.00            
ATOM     20  N   ASP X   2     153.536 129.831 160.933  0.00  0.00            
ATOM     21  H   ASP X   2     153.325 129.379 161.812  0.00  0.00            
ATOM     22  CA  ASP X   2     154.594 130.818 160.854  0.00  0.00            
ATOM     23  HA  ASP X   2     155.214 130.546 159.999  0.00  0.00            
ATOM     24  CB  ASP X   2     154.103 132.267 160.603  0.00  0.00            
ATOM     25  HB2 ASP X   2     153.435 132.310 159.743  0.00  0.00            
ATOM     26  HB3 ASP X   2     153.598 132.554 161.525  0.00  0.00            
ATOM     27  CG  ASP X   2     155.230 133.236 160.366  0.00  0.00            
ATOM     28  OD1 ASP X   2     155.110 134.448 160.749  0.00  0.00            
ATOM     29  OD2 ASP X   2     156.280 132.791 159.853  0.00  0.00            
ATOM     30  C   ASP X   2     155.553 130.828 162.143  0.00  0.00            
ATOM     31  O   ASP X   2     155.186 130.121 163.132  0.00  0.00            
ATOM     32  N   SER X   3     156.716 131.547 162.212  0.00  0.00            
ATOM     33  H   SER X   3     156.930 132.098 161.393  0.00  0.00            
ATOM     34  CA  SER X   3     157.394 131.743 163.479  0.00  0.00            
ATOM     35  HA  SER X   3     157.722 130.758 163.810  0.00  0.00            
ATOM     36  CB  SER X   3     158.629 132.589 163.252  0.00  0.00            
ATOM     37  HB2 SER X   3     158.460 133.525 162.720  0.00  0.00            
ATOM     38  HB3 SER X   3     158.876 132.826 164.287  0.00  0.00            
ATOM     39  OG  SER X   3     159.631 131.943 162.668  0.00  0.00            
ATOM     40  HG  SER X   3     159.532 132.073 161.722  0.00  0.00            
ATOM     41  C   SER X   3     156.465 132.334 164.657  0.00  0.00            
ATOM     42  O   SER X   3     156.570 131.953 165.807  0.00  0.00            
ATOM     43  N   LEU X   4     155.589 133.269 164.313  0.00  0.00            
ATOM     44  H   LEU X   4     155.649 133.531 163.339  0.00  0.00            
ATOM     45  CA  LEU X   4     154.504 133.686 165.221  0.00  0.00            
ATOM     46  HA  LEU X   4     154.932 134.294 166.018  0.00  0.00            
ATOM     47  CB  LEU X   4     153.478 134.600 164.515  0.00  0.00            
ATOM     48  HB2 LEU X   4     153.644 134.471 163.445  0.00  0.00            
ATOM     49  HB3 LEU X   4     152.443 134.342 164.738  0.00  0.00            
ATOM     50  CG  LEU X   4     153.678 136.104 165.012  0.00  0.00            
ATOM     51  HG  LEU X   4     154.737 136.326 164.884  0.00  0.00            
ATOM     52  CD1 LEU X   4     152.887 137.082 164.044  0.00  0.00            
ATOM     53 HD11 LEU X   4     152.983 138.102 164.416  0.00  0.00            
ATOM     54 HD12 LEU X   4     151.836 136.826 164.180  0.00  0.00            
ATOM     55 HD13 LEU X   4     153.203 136.987 163.005  0.00  0.00            
ATOM     56  CD2 LEU X   4     153.307 136.346 166.442  0.00  0.00            
ATOM     57 HD21 LEU X   4     152.277 136.006 166.545  0.00  0.00            
ATOM     58 HD22 LEU X   4     153.605 137.359 166.713  0.00  0.00            
ATOM     59 HD23 LEU X   4     153.980 135.713 167.021  0.00  0.00            
ATOM     60  C   LEU X   4     153.724 132.528 165.889  0.00  0.00            
ATOM     61  O   LEU X   4     153.473 132.696 167.083  0.00  0.00            
ATOM     62  N   VAL X   5     153.391 131.482 165.204  0.00  0.00            
ATOM     63  H   VAL X   5     153.561 131.496 164.209  0.00  0.00            
ATOM     64  CA  VAL X   5     152.578 130.410 165.826  0.00  0.00            
ATOM     65  HA  VAL X   5     151.697 130.811 166.327  0.00  0.00            
ATOM     66  CB  VAL X   5     152.149 129.420 164.678  0.00  0.00            
ATOM     67  HB  VAL X   5     153.128 129.148 164.284  0.00  0.00            
ATOM     68  CG1 VAL X   5     151.519 128.100 165.260  0.00  0.00            
ATOM     69 HG11 VAL X   5     151.491 127.375 164.446  0.00  0.00            
ATOM     70 HG12 VAL X   5     152.075 127.745 166.127  0.00  0.00            
ATOM     71 HG13 VAL X   5     150.528 128.369 165.626  0.00  0.00            
ATOM     72  CG2 VAL X   5     151.256 130.056 163.666  0.00  0.00            
ATOM     73 HG21 VAL X   5     151.524 131.082 163.414  0.00  0.00            
ATOM     74 HG22 VAL X   5     150.229 130.146 164.020  0.00  0.00            
ATOM     75 HG23 VAL X   5     151.196 129.551 162.701  0.00  0.00            
ATOM     76  C   VAL X   5     153.401 129.759 166.956  0.00  0.00            
ATOM     77  O   VAL X   5     152.937 129.804 168.068  0.00  0.00            
ATOM     78  N   VAL X   6     154.651 129.314 166.644  0.00  0.00            
ATOM     79  H   VAL X   6     154.896 129.334 165.664  0.00  0.00            
ATOM     80  CA  VAL X   6     155.542 128.724 167.670  0.00  0.00            
ATOM     81  HA  VAL X   6     154.951 127.847 167.937  0.00  0.00            
ATOM     82  CB  VAL X   6     156.889 128.308 167.002  0.00  0.00            
ATOM     83  HB  VAL X   6     157.360 129.215 166.622  0.00  0.00            
ATOM     84  CG1 VAL X   6     157.813 127.587 168.045  0.00  0.00            
ATOM     85 HG11 VAL X   6     157.155 126.877 168.546  0.00  0.00            
ATOM     86 HG12 VAL X   6     158.636 127.055 167.568  0.00  0.00            
ATOM     87 HG13 VAL X   6     158.068 128.244 168.876  0.00  0.00            
ATOM     88  CG2 VAL X   6     156.798 127.401 165.769  0.00  0.00            
ATOM     89 HG21 VAL X   6     156.113 127.732 164.988  0.00  0.00            
ATOM     90 HG22 VAL X   6     156.355 126.471 166.123  0.00  0.00            
ATOM     91 HG23 VAL X   6     157.794 127.292 165.338  0.00  0.00            
ATOM     92  C   VAL X   6     155.740 129.637 168.869  0.00  0.00            
ATOM     93  O   VAL X   6     155.612 129.199 169.984  0.00  0.00            
ATOM     94  N   LEU X   7     156.008 130.916 168.586  0.00  0.00            
ATOM     95  H   LEU X   7     156.177 131.187 167.627  0.00  0.00            
ATOM     96  CA  LEU X   7     156.257 131.851 169.587  0.00  0.00            
ATOM     97  HA  LEU X   7     156.970 131.476 170.321  0.00  0.00            
ATOM     98  CB  LEU X   7     157.003 133.104 169.008  0.00  0.00            
ATOM     99  HB2 LEU X   7     156.302 133.459 168.253  0.00  0.00            
ATOM    100  HB3 LEU X   7     157.075 133.826 169.822  0.00  0.00            
ATOM    101  CG  LEU X   7     158.351 132.787 168.282  0.00  0.00            
ATOM    102  HG  LEU X   7     158.223 131.909 167.650  0.00  0.00            
ATOM    103  CD1 LEU X   7     158.721 134.025 167.402  0.00  0.00            
ATOM    104 HD11 LEU X   7     158.980 134.846 168.071  0.00  0.00            
ATOM    105 HD12 LEU X   7     157.838 134.279 166.816  0.00  0.00            
ATOM    106 HD13 LEU X   7     159.579 133.875 166.747  0.00  0.00            
ATOM    107  CD2 LEU X   7     159.421 132.529 169.314  0.00  0.00            
ATOM    108 HD21 LEU X   7     159.088 131.634 169.838  0.00  0.00            
ATOM    109 HD22 LEU X   7     160.396 132.332 168.870  0.00  0.00            
ATOM    110 HD23 LEU X   7     159.510 133.376 169.995  0.00  0.00            
ATOM    111  C   LEU X   7     155.076 132.210 170.510  0.00  0.00            
ATOM    112  O   LEU X   7     155.306 132.341 171.723  0.00  0.00            
ATOM    113  N   VAL X   8     153.840 132.038 170.063  0.00  0.00            
ATOM    114  H   VAL X   8     153.806 131.778 169.088  0.00  0.00            
ATOM    115  CA  VAL X   8     152.654 131.979 170.834  0.00  0.00            
ATOM    116  HA  VAL X   8     152.783 132.724 171.619  0.00  0.00            
ATOM    117  CB  VAL X   8     151.363 132.271 169.967  0.00  0.00            
ATOM    118  HB  VAL X   8     151.352 131.616 169.095  0.00  0.00            
ATOM    119  CG1 VAL X   8     150.091 132.258 170.831  0.00  0.00            
ATOM    120 HG11 VAL X   8     150.277 132.957 171.645  0.00  0.00            
ATOM    121 HG12 VAL X   8     149.247 132.650 170.263  0.00  0.00            
ATOM    122 HG13 VAL X   8     149.837 131.231 171.094  0.00  0.00            
ATOM    123  CG2 VAL X   8     151.500 133.713 169.380  0.00  0.00            
ATOM    124 HG21 VAL X   8     152.003 133.797 168.417  0.00  0.00            
ATOM    125 HG22 VAL X   8     152.082 134.293 170.097  0.00  0.00            
ATOM    126 HG23 VAL X   8     150.543 134.231 169.300  0.00  0.00            
ATOM    127  C   VAL X   8     152.450 130.608 171.512  0.00  0.00            
ATOM    128  O   VAL X   8     152.071 130.583 172.622  0.00  0.00            
ATOM    129  N   LEU X   9     152.902 129.541 170.854  0.00  0.00            
ATOM    130  H   LEU X   9     153.177 129.570 169.883  0.00  0.00            
ATOM    131  CA  LEU X   9     152.915 128.254 171.528  0.00  0.00            
ATOM    132  HA  LEU X   9     151.969 128.061 172.034  0.00  0.00            
ATOM    133  CB  LEU X   9     153.152 127.085 170.511  0.00  0.00            
ATOM    134  HB2 LEU X   9     154.040 127.236 169.896  0.00  0.00            
ATOM    135  HB3 LEU X   9     153.263 126.148 171.057  0.00  0.00            
ATOM    136  CG  LEU X   9     151.892 126.867 169.582  0.00  0.00            
ATOM    137  HG  LEU X   9     151.718 127.641 168.835  0.00  0.00            
ATOM    138  CD1 LEU X   9     152.259 125.563 168.878  0.00  0.00            
ATOM    139 HD11 LEU X   9     153.214 125.652 168.359  0.00  0.00            
ATOM    140 HD12 LEU X   9     151.454 125.271 168.205  0.00  0.00            
ATOM    141 HD13 LEU X   9     152.334 124.773 169.626  0.00  0.00            
ATOM    142  CD2 LEU X   9     150.600 126.708 170.363  0.00  0.00            
ATOM    143 HD21 LEU X   9     150.416 127.712 170.746  0.00  0.00            
ATOM    144 HD22 LEU X   9     149.843 126.518 169.603  0.00  0.00            
ATOM    145 HD23 LEU X   9     150.660 125.955 171.149  0.00  0.00            
ATOM    146  C   LEU X   9     153.939 128.191 172.697  0.00  0.00            
ATOM    147  O   LEU X   9     153.740 127.370 173.632  0.00  0.00            
ATOM    148  N   CYS X  10     154.898 129.086 172.722  0.00  0.00            
ATOM    149  H   CYS X  10     155.033 129.472 171.799  0.00  0.00            
ATOM    150  CA  CYS X  10     155.837 129.318 173.831  0.00  0.00            
ATOM    151  HA  CYS X  10     156.081 128.328 174.218  0.00  0.00            
ATOM    152  CB  CYS X  10     157.169 130.066 173.507  0.00  0.00            
ATOM    153  HB2 CYS X  10     156.986 131.139 173.437  0.00  0.00            
ATOM    154  HB3 CYS X  10     157.782 130.089 174.408  0.00  0.00            
ATOM    155  SG  CYS X  10     157.921 129.405 172.073  0.00  0.00            
ATOM    156  HG  CYS X  10     156.871 129.407 171.247  0.00  0.00            
ATOM    157  C   CYS X  10     155.109 130.113 174.951  0.00  0.00            
ATOM    158  O   CYS X  10     155.102 129.635 176.063  0.00  0.00            
ATOM    159  N   LEU X  11     154.251 131.152 174.635  0.00  0.00            
ATOM    160  H   LEU X  11     154.233 131.448 173.669  0.00  0.00            
ATOM    161  CA  LEU X  11     153.473 131.834 175.682  0.00  0.00            
ATOM    162  HA  LEU X  11     154.116 132.110 176.518  0.00  0.00            
ATOM    163  CB  LEU X  11     152.720 133.039 175.154  0.00  0.00            
ATOM    164  HB2 LEU X  11     151.977 132.698 174.433  0.00  0.00            
ATOM    165  HB3 LEU X  11     152.226 133.611 175.939  0.00  0.00            
ATOM    166  CG  LEU X  11     153.579 134.095 174.354  0.00  0.00            
ATOM    167  HG  LEU X  11     153.631 133.891 173.284  0.00  0.00            
ATOM    168  CD1 LEU X  11     152.989 135.444 174.497  0.00  0.00            
ATOM    169 HD11 LEU X  11     151.942 135.445 174.193  0.00  0.00            
ATOM    170 HD12 LEU X  11     153.476 136.109 173.783  0.00  0.00            
ATOM    171 HD13 LEU X  11     153.106 135.755 175.535  0.00  0.00            
ATOM    172  CD2 LEU X  11     155.061 134.267 174.819  0.00  0.00            
ATOM    173 HD21 LEU X  11     155.171 135.075 175.542  0.00  0.00            
ATOM    174 HD22 LEU X  11     155.415 133.362 175.313  0.00  0.00            
ATOM    175 HD23 LEU X  11     155.749 134.501 174.008  0.00  0.00            
ATOM    176  C   LEU X  11     152.437 130.887 176.299  0.00  0.00            
ATOM    177  O   LEU X  11     152.251 130.863 177.510  0.00  0.00            
ATOM    178  N   SER X  12     151.748 130.112 175.487  0.00  0.00            
ATOM    179  H   SER X  12     151.916 130.336 174.516  0.00  0.00            
ATOM    180  CA  SER X  12     150.800 129.043 175.804  0.00  0.00            
ATOM    181  HA  SER X  12     149.938 129.422 176.353  0.00  0.00            
ATOM    182  CB  SER X  12     150.281 128.449 174.485  0.00  0.00            
ATOM    183  HB2 SER X  12     151.108 128.009 173.927  0.00  0.00            
ATOM    184  HB3 SER X  12     149.574 127.650 174.708  0.00  0.00            
ATOM    185  OG  SER X  12     149.757 129.511 173.700  0.00  0.00            
ATOM    186  HG  SER X  12     150.496 129.656 173.105  0.00  0.00            
ATOM    187  C   SER X  12     151.459 128.041 176.817  0.00  0.00            
ATOM    188  O   SER X  12     150.827 127.725 177.829  0.00  0.00            
ATOM    189  N   CYS X  13     152.656 127.568 176.515  0.00  0.00            
ATOM    190  H   CYS X  13     153.170 127.751 175.665  0.00  0.00            
ATOM    191  CA  CYS X  13     153.455 126.764 177.496  0.00  0.00            
ATOM    192  HA  CYS X  13     152.944 125.808 177.610  0.00  0.00            
ATOM    193  CB  CYS X  13     154.841 126.487 176.849  0.00  0.00            
ATOM    194  HB2 CYS X  13     154.742 126.196 175.803  0.00  0.00            
ATOM    195  HB3 CYS X  13     155.504 127.333 177.027  0.00  0.00            
ATOM    196  SG  CYS X  13     155.696 125.125 177.688  0.00  0.00            
ATOM    197  HG  CYS X  13     156.373 125.839 178.592  0.00  0.00            
ATOM    198  C   CYS X  13     153.571 127.353 178.873  0.00  0.00            
ATOM    199  O   CYS X  13     153.476 126.686 179.904  0.00  0.00            
ATOM    200  N   LEU X  14     153.998 128.620 178.841  0.00  0.00            
ATOM    201  H   LEU X  14     154.329 128.910 177.932  0.00  0.00            
ATOM    202  CA  LEU X  14     154.183 129.418 180.098  0.00  0.00            
ATOM    203  HA  LEU X  14     154.805 128.804 180.749  0.00  0.00            
ATOM    204  CB  LEU X  14     154.940 130.674 179.765  0.00  0.00            
ATOM    205  HB2 LEU X  14     154.616 131.057 178.797  0.00  0.00            
ATOM    206  HB3 LEU X  14     154.636 131.377 180.541  0.00  0.00            
ATOM    207  CG  LEU X  14     156.421 130.565 179.867  0.00  0.00            
ATOM    208  HG  LEU X  14     156.685 129.874 180.668  0.00  0.00            
ATOM    209  CD1 LEU X  14     156.862 130.181 178.481  0.00  0.00            
ATOM    210 HD11 LEU X  14     156.495 129.213 178.138  0.00  0.00            
ATOM    211 HD12 LEU X  14     157.945 130.290 178.538  0.00  0.00            
ATOM    212 HD13 LEU X  14     156.576 131.004 177.827  0.00  0.00            
ATOM    213  CD2 LEU X  14     157.147 131.930 180.110  0.00  0.00            
ATOM    214 HD21 LEU X  14     158.208 131.783 179.909  0.00  0.00            
ATOM    215 HD22 LEU X  14     156.612 132.703 179.558  0.00  0.00            
ATOM    216 HD23 LEU X  14     156.927 132.176 181.149  0.00  0.00            
ATOM    217  C   LEU X  14     152.927 129.770 180.882  0.00  0.00            
ATOM    218  O   LEU X  14     152.917 129.739 182.101  0.00  0.00            
ATOM    219  N   LEU X  15     151.867 130.170 180.129  0.00  0.00            
ATOM    220  H   LEU X  15     152.110 130.313 179.159  0.00  0.00            
ATOM    221  CA  LEU X  15     150.539 130.387 180.650  0.00  0.00            
ATOM    222  HA  LEU X  15     150.575 131.257 181.306  0.00  0.00            
ATOM    223  CB  LEU X  15     149.488 130.710 179.557  0.00  0.00            
ATOM    224  HB2 LEU X  15     149.738 131.675 179.116  0.00  0.00            
ATOM    225  HB3 LEU X  15     149.490 130.010 178.722  0.00  0.00            
ATOM    226  CG  LEU X  15     147.955 130.851 179.977  0.00  0.00            
ATOM    227  HG  LEU X  15     147.674 129.902 180.434  0.00  0.00            
ATOM    228  CD1 LEU X  15     147.831 131.990 180.950  0.00  0.00            
ATOM    229 HD11 LEU X  15     146.789 132.112 181.245  0.00  0.00            
ATOM    230 HD12 LEU X  15     148.137 132.944 180.520  0.00  0.00            
ATOM    231 HD13 LEU X  15     148.429 131.797 181.841  0.00  0.00            
ATOM    232  CD2 LEU X  15     147.157 131.227 178.707  0.00  0.00            
ATOM    233 HD21 LEU X  15     147.572 132.094 178.193  0.00  0.00            
ATOM    234 HD22 LEU X  15     147.123 130.379 178.023  0.00  0.00            
ATOM    235 HD23 LEU X  15     146.118 131.429 178.967  0.00  0.00            
ATOM    236  C   LEU X  15     150.107 129.159 181.416  0.00  0.00            
ATOM    237  O   LEU X  15     149.651 129.219 182.580  0.00  0.00            
ATOM    238  N   LEU X  16     150.397 127.935 180.814  0.00  0.00            
ATOM    239  H   LEU X  16     150.805 128.025 179.895  0.00  0.00            
ATOM    240  CA  LEU X  16     149.843 126.718 181.367  0.00  0.00            
ATOM    241  HA  LEU X  16     148.914 126.965 181.880  0.00  0.00            
ATOM    242  CB  LEU X  16     149.554 125.764 180.232  0.00  0.00            
ATOM    243  HB2 LEU X  16     150.441 125.696 179.602  0.00  0.00            
ATOM    244  HB3 LEU X  16     149.270 124.804 180.663  0.00  0.00            
ATOM    245  CG  LEU X  16     148.422 126.004 179.326  0.00  0.00            
ATOM    246  HG  LEU X  16     148.539 127.006 178.911  0.00  0.00            
ATOM    247  CD1 LEU X  16     148.327 125.173 178.060  0.00  0.00            
ATOM    248 HD11 LEU X  16     149.262 125.286 177.511  0.00  0.00            
ATOM    249 HD12 LEU X  16     147.554 125.552 177.391  0.00  0.00            
ATOM    250 HD13 LEU X  16     148.264 124.095 178.208  0.00  0.00            
ATOM    251  CD2 LEU X  16     147.065 126.069 180.066  0.00  0.00            
ATOM    252 HD21 LEU X  16     147.092 125.555 181.027  0.00  0.00            
ATOM    253 HD22 LEU X  16     147.010 127.084 180.460  0.00  0.00            
ATOM    254 HD23 LEU X  16     146.228 125.776 179.434  0.00  0.00            
ATOM    255  C   LEU X  16     150.722 126.119 182.471  0.00  0.00            
ATOM    256  O   LEU X  16     150.162 125.772 183.519  0.00  0.00            
ATOM    257  N   LEU X  17     152.063 126.204 182.424  0.00  0.00            
ATOM    258  H   LEU X  17     152.340 126.657 181.564  0.00  0.00            
ATOM    259  CA  LEU X  17     152.972 125.994 183.539  0.00  0.00            
ATOM    260  HA  LEU X  17     152.919 124.968 183.905  0.00  0.00            
ATOM    261  CB  LEU X  17     154.380 126.323 182.987  0.00  0.00            
ATOM    262  HB2 LEU X  17     154.537 125.708 182.102  0.00  0.00            
ATOM    263  HB3 LEU X  17     154.328 127.283 182.474  0.00  0.00            
ATOM    264  CG  LEU X  17     155.510 126.269 183.969  0.00  0.00            
ATOM    265  HG  LEU X  17     155.197 126.755 184.893  0.00  0.00            
ATOM    266  CD1 LEU X  17     155.927 124.834 184.235  0.00  0.00            
ATOM    267 HD11 LEU X  17     156.328 124.406 183.316  0.00  0.00            
ATOM    268 HD12 LEU X  17     155.056 124.305 184.622  0.00  0.00            
ATOM    269 HD13 LEU X  17     156.713 124.791 184.989  0.00  0.00            
ATOM    270  CD2 LEU X  17     156.759 126.912 183.274  0.00  0.00            
ATOM    271 HD21 LEU X  17     156.603 127.968 183.053  0.00  0.00            
ATOM    272 HD22 LEU X  17     157.659 126.894 183.889  0.00  0.00            
ATOM    273 HD23 LEU X  17     156.910 126.388 182.330  0.00  0.00            
ATOM    274  C   LEU X  17     152.654 126.913 184.747  0.00  0.00            
ATOM    275  O   LEU X  17     152.801 126.465 185.878  0.00  0.00            
ATOM    276  N   SER X  18     152.151 128.086 184.461  0.00  0.00            
ATOM    277  H   SER X  18     152.034 128.387 183.504  0.00  0.00            
ATOM    278  CA  SER X  18     151.841 129.072 185.479  0.00  0.00            
ATOM    279  HA  SER X  18     152.646 129.382 186.146  0.00  0.00            
ATOM    280  CB  SER X  18     151.404 130.426 184.849  0.00  0.00            
ATOM    281  HB2 SER X  18     151.869 130.573 183.874  0.00  0.00            
ATOM    282  HB3 SER X  18     150.339 130.421 184.619  0.00  0.00            
ATOM    283  OG  SER X  18     151.503 131.506 185.711  0.00  0.00            
ATOM    284  HG  SER X  18     150.647 131.841 185.987  0.00  0.00            
ATOM    285  C   SER X  18     150.699 128.613 186.353  0.00  0.00            
ATOM    286  O   SER X  18     150.781 128.882 187.549  0.00  0.00            
ATOM    287  N   LEU X  19     149.643 127.977 185.762  0.00  0.00            
ATOM    288  H   LEU X  19     149.626 127.844 184.761  0.00  0.00            
ATOM    289  CA  LEU X  19     148.533 127.315 186.497  0.00  0.00            
ATOM    290  HA  LEU X  19     148.067 128.072 187.128  0.00  0.00            
ATOM    291  CB  LEU X  19     147.547 126.785 185.459  0.00  0.00            
ATOM    292  HB2 LEU X  19     148.105 126.536 184.557  0.00  0.00            
ATOM    293  HB3 LEU X  19     147.132 125.860 185.857  0.00  0.00            
ATOM    294  CG  LEU X  19     146.458 127.810 184.988  0.00  0.00            
ATOM    295  HG  LEU X  19     145.865 128.234 185.799  0.00  0.00            
ATOM    296  CD1 LEU X  19     146.972 128.928 184.156  0.00  0.00            
ATOM    297 HD11 LEU X  19     147.536 128.550 183.303  0.00  0.00            
ATOM    298 HD12 LEU X  19     147.600 129.539 184.804  0.00  0.00            
ATOM    299 HD13 LEU X  19     146.176 129.546 183.743  0.00  0.00            
ATOM    300  CD2 LEU X  19     145.436 126.980 184.135  0.00  0.00            
ATOM    301 HD21 LEU X  19     145.028 126.374 184.945  0.00  0.00            
ATOM    302 HD22 LEU X  19     144.704 127.628 183.654  0.00  0.00            
ATOM    303 HD23 LEU X  19     146.018 126.397 183.421  0.00  0.00            
ATOM    304  C   LEU X  19     149.044 126.224 187.526  0.00  0.00            
ATOM    305  O   LEU X  19     148.215 125.784 188.387  0.00  0.00            
ATOM    306  N   TRP X  20     150.324 125.733 187.465  0.00  0.00            
ATOM    307  H   TRP X  20     150.933 125.981 186.698  0.00  0.00            
ATOM    308  CA  TRP X  20     150.893 124.714 188.279  0.00  0.00            
ATOM    309  HA  TRP X  20     150.146 124.317 188.967  0.00  0.00            
ATOM    310  CB  TRP X  20     151.450 123.619 187.347  0.00  0.00            
ATOM    311  HB2 TRP X  20     150.624 123.252 186.739  0.00  0.00            
ATOM    312  HB3 TRP X  20     152.089 124.102 186.607  0.00  0.00            
ATOM    313  CG  TRP X  20     152.275 122.556 187.983  0.00  0.00            
ATOM    314  CD1 TRP X  20     151.816 121.461 188.697  0.00  0.00            
ATOM    315  HD1 TRP X  20     150.765 121.366 188.928  0.00  0.00            
ATOM    316  NE1 TRP X  20     152.808 120.700 189.038  0.00  0.00            
ATOM    317  HE1 TRP X  20     152.789 120.028 189.792  0.00  0.00            
ATOM    318  CE2 TRP X  20     154.008 121.191 188.504  0.00  0.00            
ATOM    319  CZ2 TRP X  20     155.331 120.641 188.589  0.00  0.00            
ATOM    320  HZ2 TRP X  20     155.479 119.697 189.092  0.00  0.00            
ATOM    321  CH2 TRP X  20     156.400 121.362 188.281  0.00  0.00            
ATOM    322  HH2 TRP X  20     157.421 121.027 188.389  0.00  0.00            
ATOM    323  CZ3 TRP X  20     156.245 122.535 187.522  0.00  0.00            
ATOM    324  HZ3 TRP X  20     157.113 123.024 187.107  0.00  0.00            
ATOM    325  CE3 TRP X  20     154.917 123.039 187.345  0.00  0.00            
ATOM    326  HE3 TRP X  20     154.799 124.001 186.870  0.00  0.00            
ATOM    327  CD2 TRP X  20     153.773 122.453 187.921  0.00  0.00            
ATOM    328  C   TRP X  20     151.918 125.181 189.186  0.00  0.00            
ATOM    329  O   TRP X  20     151.860 124.865 190.356  0.00  0.00            
ATOM    330  N   ARG X  21     152.890 125.914 188.652  0.00  0.00            
ATOM    331  H   ARG X  21     153.010 126.039 187.657  0.00  0.00            
ATOM    332  CA  ARG X  21     153.755 126.801 189.421  0.00  0.00            
ATOM    333  HA  ARG X  21     153.428 127.027 190.436  0.00  0.00            
ATOM    334  CB  ARG X  21     155.105 126.151 189.553  0.00  0.00            
ATOM    335  HB2 ARG X  21     155.544 125.787 188.625  0.00  0.00            
ATOM    336  HB3 ARG X  21     155.859 126.883 189.841  0.00  0.00            
ATOM    337  CG  ARG X  21     155.106 124.988 190.525  0.00  0.00            
ATOM    338  HG2 ARG X  21     154.440 125.076 191.384  0.00  0.00            
ATOM    339  HG3 ARG X  21     154.741 124.163 189.914  0.00  0.00            
ATOM    340  CD  ARG X  21     156.527 124.779 191.134  0.00  0.00            
ATOM    341  HD2 ARG X  21     156.974 125.540 191.774  0.00  0.00            
ATOM    342  HD3 ARG X  21     156.490 123.833 191.674  0.00  0.00            
ATOM    343  NE  ARG X  21     157.588 124.637 190.187  0.00  0.00            
ATOM    344  HE  ARG X  21     157.712 125.347 189.479  0.00  0.00            
ATOM    345  CZ  ARG X  21     158.479 123.625 190.140  0.00  0.00            
ATOM    346  NH1 ARG X  21     158.423 122.538 190.925  0.00  0.00            
ATOM    347 HH11 ARG X  21     157.610 122.285 191.468  0.00  0.00            
ATOM    348 HH12 ARG X  21     159.206 121.911 191.041  0.00  0.00            
ATOM    349  NH2 ARG X  21     159.529 123.733 189.436  0.00  0.00            
ATOM    350 HH21 ARG X  21     159.602 124.559 188.860  0.00  0.00            
ATOM    351 HH22 ARG X  21     160.153 122.962 189.246  0.00  0.00            
ATOM    352  C   ARG X  21     153.886 128.152 188.692  0.00  0.00            
ATOM    353  O   ARG X  21     154.465 128.199 187.631  0.00  0.00            
ATOM    354  N   GLN X  22     153.598 129.267 189.415  0.00  0.00            
ATOM    355  H   GLN X  22     153.087 129.257 190.286  0.00  0.00            
ATOM    356  CA  GLN X  22     153.884 130.609 188.908  0.00  0.00            
ATOM    357  HA  GLN X  22     153.652 130.677 187.845  0.00  0.00            
ATOM    358  CB  GLN X  22     153.096 131.619 189.732  0.00  0.00            
ATOM    359  HB2 GLN X  22     153.246 131.562 190.810  0.00  0.00            
ATOM    360  HB3 GLN X  22     153.445 132.609 189.440  0.00  0.00            
ATOM    361  CG  GLN X  22     151.581 131.425 189.471  0.00  0.00            
ATOM    362  HG2 GLN X  22     151.427 131.074 188.451  0.00  0.00            
ATOM    363  HG3 GLN X  22     151.179 130.676 190.154  0.00  0.00            
ATOM    364  CD  GLN X  22     150.882 132.733 189.676  0.00  0.00            
ATOM    365  OE1 GLN X  22     151.097 133.459 190.695  0.00  0.00            
ATOM    366  NE2 GLN X  22     150.039 133.208 188.771  0.00  0.00            
ATOM    367 HE21 GLN X  22     149.543 134.040 189.059  0.00  0.00            
ATOM    368 HE22 GLN X  22     149.786 132.684 187.946  0.00  0.00            
ATOM    369  C   GLN X  22     155.361 130.968 189.040  0.00  0.00            
ATOM    370  O   GLN X  22     155.838 131.818 188.280  0.00  0.00            
ATOM    371  N   SER X  23     156.206 130.286 189.837  0.00  0.00            
ATOM    372  H   SER X  23     155.796 129.610 190.465  0.00  0.00            
ATOM    373  CA  SER X  23     157.543 130.665 190.190  0.00  0.00            
ATOM    374  HA  SER X  23     157.535 131.674 190.603  0.00  0.00            
ATOM    375  CB  SER X  23     158.097 129.744 191.304  0.00  0.00            
ATOM    376  HB2 SER X  23     159.139 130.026 191.455  0.00  0.00            
ATOM    377  HB3 SER X  23     157.466 129.886 192.181  0.00  0.00            
ATOM    378  OG  SER X  23     158.092 128.410 190.826  0.00  0.00            
ATOM    379  HG  SER X  23     158.812 128.229 190.217  0.00  0.00            
ATOM    380  C   SER X  23     158.556 130.736 189.034  0.00  0.00            
ATOM    381  O   SER X  23     158.637 129.938 188.102  0.00  0.00            
ATOM    382  N   SER X  24     159.459 131.758 189.098  0.00  0.00            
ATOM    383  H   SER X  24     159.496 132.296 189.953  0.00  0.00            
ATOM    384  CA  SER X  24     160.801 131.745 188.377  0.00  0.00            
ATOM    385  HA  SER X  24     161.188 130.736 188.519  0.00  0.00            
ATOM    386  CB  SER X  24     160.729 132.077 186.956  0.00  0.00            
ATOM    387  HB2 SER X  24     159.909 131.532 186.488  0.00  0.00            
ATOM    388  HB3 SER X  24     160.508 133.141 186.872  0.00  0.00            
ATOM    389  OG  SER X  24     161.952 131.886 186.307  0.00  0.00            
ATOM    390  HG  SER X  24     161.903 130.967 186.036  0.00  0.00            
ATOM    391  C   SER X  24     161.839 132.707 188.921  0.00  0.00            
ATOM    392  O   SER X  24     161.538 133.897 188.963  0.00  0.00            
ATOM    393  N   GLY X  25     163.065 132.393 189.314  0.00  0.00            
ATOM    394  H   GLY X  25     163.326 131.418 189.275  0.00  0.00            
ATOM    395  CA  GLY X  25     164.003 133.204 190.164  0.00  0.00            
ATOM    396  HA2 GLY X  25     164.933 132.641 190.233  0.00  0.00            
ATOM    397  HA3 GLY X  25     164.219 134.140 189.650  0.00  0.00            
ATOM    398  C   GLY X  25     163.468 133.678 191.584  0.00  0.00            
ATOM    399  O   GLY X  25     164.065 133.285 192.600  0.00  0.00            
ATOM    400  N   ARG X  26     162.176 134.129 191.617  0.00  0.00            
ATOM    401  H   ARG X  26     161.734 134.376 190.743  0.00  0.00            
ATOM    402  CA  ARG X  26     161.351 134.355 192.767  0.00  0.00            
ATOM    403  HA  ARG X  26     161.955 134.397 193.674  0.00  0.00            
ATOM    404  CB  ARG X  26     160.634 135.680 192.590  0.00  0.00            
ATOM    405  HB2 ARG X  26     159.940 135.678 191.749  0.00  0.00            
ATOM    406  HB3 ARG X  26     160.047 135.969 193.461  0.00  0.00            
ATOM    407  CG  ARG X  26     161.617 136.851 192.351  0.00  0.00            
ATOM    408  HG2 ARG X  26     161.491 137.508 193.212  0.00  0.00            
ATOM    409  HG3 ARG X  26     162.649 136.513 192.266  0.00  0.00            
ATOM    410  CD  ARG X  26     161.267 137.714 191.107  0.00  0.00            
ATOM    411  HD2 ARG X  26     161.796 138.667 191.104  0.00  0.00            
ATOM    412  HD3 ARG X  26     161.694 137.227 190.230  0.00  0.00            
ATOM    413  NE  ARG X  26     159.880 137.828 190.675  0.00  0.00            
ATOM    414  HE  ARG X  26     159.689 137.432 189.766  0.00  0.00            
ATOM    415  CZ  ARG X  26     159.058 138.806 191.084  0.00  0.00            
ATOM    416  NH1 ARG X  26     159.330 139.725 192.013  0.00  0.00            
ATOM    417 HH11 ARG X  26     160.140 139.634 192.609  0.00  0.00            
ATOM    418 HH12 ARG X  26     158.592 140.285 192.418  0.00  0.00            
ATOM    419  NH2 ARG X  26     158.001 138.950 190.359  0.00  0.00            
ATOM    420 HH21 ARG X  26     157.750 138.282 189.644  0.00  0.00            
ATOM    421 HH22 ARG X  26     157.264 139.568 190.666  0.00  0.00            
ATOM    422  C   ARG X  26     160.217 133.282 192.807  0.00  0.00            
ATOM    423  O   ARG X  26     159.999 132.587 191.804  0.00  0.00            
ATOM    424  N   GLY X  27     159.486 133.146 193.961  0.00  0.00            
ATOM    425  H   GLY X  27     159.788 133.733 194.725  0.00  0.00            
ATOM    426  CA  GLY X  27     158.246 132.436 193.997  0.00  0.00            
ATOM    427  HA2 GLY X  27     158.437 131.396 193.734  0.00  0.00            
ATOM    428  HA3 GLY X  27     157.880 132.547 195.018  0.00  0.00            
ATOM    429  C   GLY X  27     157.132 132.972 193.075  0.00  0.00            
ATOM    430  O   GLY X  27     156.251 132.187 192.661  0.00  0.00            
ATOM    431  N   LYS X  28     157.187 134.266 192.740  0.00  0.00            
ATOM    432  H   LYS X  28     157.710 134.828 193.396  0.00  0.00            
ATOM    433  CA  LYS X  28     156.402 135.065 191.851  0.00  0.00            
ATOM    434  HA  LYS X  28     155.441 134.564 191.972  0.00  0.00            
ATOM    435  CB  LYS X  28     156.372 136.564 192.209  0.00  0.00            
ATOM    436  HB2 LYS X  28     157.397 136.898 192.366  0.00  0.00            
ATOM    437  HB3 LYS X  28     156.003 137.108 191.339  0.00  0.00            
ATOM    438  CG  LYS X  28     155.458 137.028 193.356  0.00  0.00            
ATOM    439  HG2 LYS X  28     154.417 136.712 193.289  0.00  0.00            
ATOM    440  HG3 LYS X  28     155.696 136.647 194.350  0.00  0.00            
ATOM    441  CD  LYS X  28     155.392 138.552 193.234  0.00  0.00            
ATOM    442  HD2 LYS X  28     156.314 139.086 193.467  0.00  0.00            
ATOM    443  HD3 LYS X  28     155.166 138.742 192.185  0.00  0.00            
ATOM    444  CE  LYS X  28     154.268 139.048 194.223  0.00  0.00            
ATOM    445  HE2 LYS X  28     153.453 138.327 194.288  0.00  0.00            
ATOM    446  HE3 LYS X  28     154.715 139.005 195.216  0.00  0.00            
ATOM    447  NZ  LYS X  28     153.722 140.409 193.985  0.00  0.00            
ATOM    448  HZ1 LYS X  28     153.071 140.712 194.695  0.00  0.00            
ATOM    449  HZ2 LYS X  28     153.246 140.472 193.097  0.00  0.00            
ATOM    450  HZ3 LYS X  28     154.398 141.159 193.951  0.00  0.00            
ATOM    451  C   LYS X  28     156.794 134.884 190.404  0.00  0.00            
ATOM    452  O   LYS X  28     157.925 134.786 189.984  0.00  0.00            
ATOM    453  N   LEU X  29     155.787 135.011 189.566  0.00  0.00            
ATOM    454  H   LEU X  29     154.877 135.025 190.004  0.00  0.00            
ATOM    455  CA  LEU X  29     155.881 135.032 188.131  0.00  0.00            
ATOM    456  HA  LEU X  29     156.319 134.077 187.842  0.00  0.00            
ATOM    457  CB  LEU X  29     154.403 134.920 187.561  0.00  0.00            
ATOM    458  HB2 LEU X  29     154.395 134.443 186.581  0.00  0.00            
ATOM    459  HB3 LEU X  29     154.033 134.113 188.193  0.00  0.00            
ATOM    460  CG  LEU X  29     153.444 136.158 187.676  0.00  0.00            
ATOM    461  HG  LEU X  29     153.407 136.754 188.588  0.00  0.00            
ATOM    462  CD1 LEU X  29     153.491 137.229 186.611  0.00  0.00            
ATOM    463 HD11 LEU X  29     152.765 138.013 186.824  0.00  0.00            
ATOM    464 HD12 LEU X  29     153.276 136.852 185.611  0.00  0.00            
ATOM    465 HD13 LEU X  29     154.488 137.668 186.599  0.00  0.00            
ATOM    466  CD2 LEU X  29     152.044 135.617 187.358  0.00  0.00            
ATOM    467 HD21 LEU X  29     151.975 135.052 186.428  0.00  0.00            
ATOM    468 HD22 LEU X  29     151.727 134.925 188.138  0.00  0.00            
ATOM    469 HD23 LEU X  29     151.334 136.438 187.252  0.00  0.00            
ATOM    470  C   LEU X  29     156.707 136.229 187.615  0.00  0.00            
ATOM    471  O   LEU X  29     157.075 137.101 188.401  0.00  0.00            
ATOM    472  N   PRO X  30     156.980 136.222 186.337  0.00  0.00            
ATOM    473  CD  PRO X  30     157.940 137.210 185.799  0.00  0.00            
ATOM    474  HD2 PRO X  30     158.783 137.319 186.480  0.00  0.00            
ATOM    475  HD3 PRO X  30     157.460 138.174 185.632  0.00  0.00            
ATOM    476  CG  PRO X  30     158.430 136.691 184.511  0.00  0.00            
ATOM    477  HG2 PRO X  30     159.123 135.906 184.815  0.00  0.00            
ATOM    478  HG3 PRO X  30     158.852 137.488 183.900  0.00  0.00            
ATOM    479  CB  PRO X  30     157.211 135.895 184.010  0.00  0.00            
ATOM    480  HB2 PRO X  30     157.525 135.126 183.304  0.00  0.00            
ATOM    481  HB3 PRO X  30     156.567 136.643 183.547  0.00  0.00            
ATOM    482  CA  PRO X  30     156.562 135.311 185.252  0.00  0.00            
ATOM    483  HA  PRO X  30     155.484 135.382 185.111  0.00  0.00            
ATOM    484  C   PRO X  30     157.151 133.877 185.435  0.00  0.00            
ATOM    485  O   PRO X  30     158.159 133.743 186.059  0.00  0.00            
ATOM    486  N   PRO X  31     156.408 132.810 185.034  0.00  0.00            
ATOM    487  CD  PRO X  31     155.111 132.851 184.437  0.00  0.00            
ATOM    488  HD2 PRO X  31     155.125 133.528 183.583  0.00  0.00            
ATOM    489  HD3 PRO X  31     154.318 133.116 185.135  0.00  0.00            
ATOM    490  CG  PRO X  31     154.826 131.480 183.940  0.00  0.00            
ATOM    491  HG2 PRO X  31     155.132 131.380 182.899  0.00  0.00            
ATOM    492  HG3 PRO X  31     153.763 131.242 183.982  0.00  0.00            
ATOM    493  CB  PRO X  31     155.539 130.598 184.969  0.00  0.00            
ATOM    494  HB2 PRO X  31     155.810 129.637 184.531  0.00  0.00            
ATOM    495  HB3 PRO X  31     154.895 130.480 185.840  0.00  0.00            
ATOM    496  CA  PRO X  31     156.862 131.437 185.170  0.00  0.00            
ATOM    497  HA  PRO X  31     157.293 131.354 186.167  0.00  0.00            
ATOM    498  C   PRO X  31     157.954 131.139 184.161  0.00  0.00            
ATOM    499  O   PRO X  31     158.248 132.001 183.310  0.00  0.00            
ATOM    500  N   GLY X  32     158.567 129.978 184.375  0.00  0.00            
ATOM    501  H   GLY X  32     158.344 129.489 185.230  0.00  0.00            
ATOM    502  CA  GLY X  32     159.891 129.576 183.794  0.00  0.00            
ATOM    503  HA2 GLY X  32     160.683 130.239 184.145  0.00  0.00            
ATOM    504  HA3 GLY X  32     160.038 128.557 184.151  0.00  0.00            
ATOM    505  C   GLY X  32     159.913 129.517 182.284  0.00  0.00            
ATOM    506  O   GLY X  32     158.900 129.107 181.731  0.00  0.00            
ATOM    507  N   PRO X  33     160.990 129.988 181.549  0.00  0.00            
ATOM    508  CD  PRO X  33     162.287 130.420 182.131  0.00  0.00            
ATOM    509  HD2 PRO X  33     162.520 129.649 182.865  0.00  0.00            
ATOM    510  HD3 PRO X  33     162.267 131.365 182.675  0.00  0.00            
ATOM    511  CG  PRO X  33     163.222 130.495 180.943  0.00  0.00            
ATOM    512  HG2 PRO X  33     163.757 129.546 180.970  0.00  0.00            
ATOM    513  HG3 PRO X  33     163.936 131.307 181.082  0.00  0.00            
ATOM    514  CB  PRO X  33     162.310 130.680 179.704  0.00  0.00            
ATOM    515  HB2 PRO X  33     162.778 130.232 178.827  0.00  0.00            
ATOM    516  HB3 PRO X  33     162.008 131.695 179.448  0.00  0.00            
ATOM    517  CA  PRO X  33     161.015 129.927 180.136  0.00  0.00            
ATOM    518  HA  PRO X  33     160.206 130.564 179.778  0.00  0.00            
ATOM    519  C   PRO X  33     160.930 128.587 179.380  0.00  0.00            
ATOM    520  O   PRO X  33     160.423 128.465 178.273  0.00  0.00            
ATOM    521  N   THR X  34     161.317 127.489 180.002  0.00  0.00            
ATOM    522  H   THR X  34     161.525 127.525 180.990  0.00  0.00            
ATOM    523  CA  THR X  34     161.024 126.102 179.601  0.00  0.00            
ATOM    524  HA  THR X  34     160.139 126.095 178.965  0.00  0.00            
ATOM    525  CB  THR X  34     162.213 125.650 178.781  0.00  0.00            
ATOM    526  HB  THR X  34     162.225 126.055 177.769  0.00  0.00            
ATOM    527  CG2 THR X  34     163.541 125.840 179.436  0.00  0.00            
ATOM    528 HG21 THR X  34     164.301 125.385 178.803  0.00  0.00            
ATOM    529 HG22 THR X  34     163.563 125.368 180.418  0.00  0.00            
ATOM    530 HG23 THR X  34     163.824 126.879 179.610  0.00  0.00            
ATOM    531  OG1 THR X  34     162.026 124.281 178.637  0.00  0.00            
ATOM    532  HG1 THR X  34     162.749 124.083 178.037  0.00  0.00            
ATOM    533  C   THR X  34     160.796 125.265 180.876  0.00  0.00            
ATOM    534  O   THR X  34     161.459 125.537 181.861  0.00  0.00            
ATOM    535  N   PRO X  35     159.863 124.300 180.851  0.00  0.00            
ATOM    536  CD  PRO X  35     159.120 123.766 179.722  0.00  0.00            
ATOM    537  HD2 PRO X  35     159.767 123.577 178.866  0.00  0.00            
ATOM    538  HD3 PRO X  35     158.306 124.428 179.427  0.00  0.00            
ATOM    539  CG  PRO X  35     158.541 122.376 180.183  0.00  0.00            
ATOM    540  HG2 PRO X  35     159.246 121.589 179.917  0.00  0.00            
ATOM    541  HG3 PRO X  35     157.575 122.204 179.707  0.00  0.00            
ATOM    542  CB  PRO X  35     158.481 122.629 181.691  0.00  0.00            
ATOM    543  HB2 PRO X  35     158.468 121.716 182.286  0.00  0.00            
ATOM    544  HB3 PRO X  35     157.503 123.088 181.830  0.00  0.00            
ATOM    545  CA  PRO X  35     159.651 123.501 182.023  0.00  0.00            
ATOM    546  HA  PRO X  35     159.409 124.254 182.774  0.00  0.00            
ATOM    547  C   PRO X  35     160.893 122.613 182.277  0.00  0.00            
ATOM    548  O   PRO X  35     160.934 121.979 183.289  0.00  0.00            
ATOM    549  N   LEU X  36     161.807 122.505 181.299  0.00  0.00            
ATOM    550  H   LEU X  36     161.777 123.168 180.538  0.00  0.00            
ATOM    551  CA  LEU X  36     162.969 121.662 181.436  0.00  0.00            
ATOM    552  HA  LEU X  36     162.650 120.780 181.991  0.00  0.00            
ATOM    553  CB  LEU X  36     163.566 121.292 180.096  0.00  0.00            
ATOM    554  HB2 LEU X  36     163.927 122.243 179.704  0.00  0.00            
ATOM    555  HB3 LEU X  36     164.420 120.656 180.328  0.00  0.00            
ATOM    556  CG  LEU X  36     162.624 120.636 179.020  0.00  0.00            
ATOM    557  HG  LEU X  36     161.731 121.259 178.960  0.00  0.00            
ATOM    558  CD1 LEU X  36     163.323 120.538 177.642  0.00  0.00            
ATOM    559 HD11 LEU X  36     163.522 121.471 177.114  0.00  0.00            
ATOM    560 HD12 LEU X  36     162.774 119.875 176.973  0.00  0.00            
ATOM    561 HD13 LEU X  36     164.268 120.100 177.962  0.00  0.00            
ATOM    562  CD2 LEU X  36     162.075 119.233 179.354  0.00  0.00            
ATOM    563 HD21 LEU X  36     161.538 119.361 180.293  0.00  0.00            
ATOM    564 HD22 LEU X  36     161.422 118.915 178.541  0.00  0.00            
ATOM    565 HD23 LEU X  36     162.770 118.403 179.483  0.00  0.00            
ATOM    566  C   LEU X  36     164.132 122.436 182.234  0.00  0.00            
ATOM    567  O   LEU X  36     164.453 123.544 181.887  0.00  0.00            
ATOM    568  N   PRO X  37     164.658 121.780 183.290  0.00  0.00            
ATOM    569  CD  PRO X  37     164.286 120.443 183.752  0.00  0.00            
ATOM    570  HD2 PRO X  37     164.405 119.716 182.949  0.00  0.00            
ATOM    571  HD3 PRO X  37     163.237 120.500 184.040  0.00  0.00            
ATOM    572  CG  PRO X  37     165.251 120.036 184.869  0.00  0.00            
ATOM    573  HG2 PRO X  37     166.120 119.539 184.441  0.00  0.00            
ATOM    574  HG3 PRO X  37     164.712 119.445 185.610  0.00  0.00            
ATOM    575  CB  PRO X  37     165.620 121.340 185.406  0.00  0.00            
ATOM    576  HB2 PRO X  37     166.530 121.287 186.004  0.00  0.00            
ATOM    577  HB3 PRO X  37     164.763 121.703 185.973  0.00  0.00            
ATOM    578  CA  PRO X  37     165.771 122.219 184.160  0.00  0.00            
ATOM    579  HA  PRO X  37     165.574 123.272 184.362  0.00  0.00            
ATOM    580  C   PRO X  37     167.156 122.170 183.459  0.00  0.00            
ATOM    581  O   PRO X  37     168.094 121.563 183.935  0.00  0.00            
ATOM    582  N   VAL X  38     167.266 123.045 182.464  0.00  0.00            
ATOM    583  H   VAL X  38     166.435 123.592 182.287  0.00  0.00            
ATOM    584  CA  VAL X  38     168.435 123.142 181.622  0.00  0.00            
ATOM    585  HA  VAL X  38     168.580 122.172 181.146  0.00  0.00            
ATOM    586  CB  VAL X  38     168.270 124.148 180.461  0.00  0.00            
ATOM    587  HB  VAL X  38     169.224 124.252 179.945  0.00  0.00            
ATOM    588  CG1 VAL X  38     167.164 123.604 179.587  0.00  0.00            
ATOM    589 HG11 VAL X  38     166.234 123.674 180.153  0.00  0.00            
ATOM    590 HG12 VAL X  38     166.961 124.268 178.746  0.00  0.00            
ATOM    591 HG13 VAL X  38     167.394 122.616 179.188  0.00  0.00            
ATOM    592  CG2 VAL X  38     167.977 125.586 180.788  0.00  0.00            
ATOM    593 HG21 VAL X  38     167.040 125.666 181.341  0.00  0.00            
ATOM    594 HG22 VAL X  38     167.770 126.031 179.815  0.00  0.00            
ATOM    595 HG23 VAL X  38     168.764 126.067 181.369  0.00  0.00            
ATOM    596  C   VAL X  38     169.755 123.538 182.386  0.00  0.00            
ATOM    597  O   VAL X  38     170.832 123.233 181.911  0.00  0.00            
ATOM    598  N   ILE X  39     169.674 124.197 183.521  0.00  0.00            
ATOM    599  H   ILE X  39     168.745 124.435 183.837  0.00  0.00            
ATOM    600  CA  ILE X  39     170.744 124.770 184.373  0.00  0.00            
ATOM    601  HA  ILE X  39     171.599 124.139 184.128  0.00  0.00            
ATOM    602  CB  ILE X  39     171.018 126.257 183.910  0.00  0.00            
ATOM    603  HB  ILE X  39     171.131 126.246 182.826  0.00  0.00            
ATOM    604  CG2 ILE X  39     169.916 127.189 184.129  0.00  0.00            
ATOM    605 HG21 ILE X  39     169.847 127.468 185.181  0.00  0.00            
ATOM    606 HG22 ILE X  39     168.929 126.840 183.828  0.00  0.00            
ATOM    607 HG23 ILE X  39     170.125 128.119 183.599  0.00  0.00            
ATOM    608  CG1 ILE X  39     172.338 126.835 184.539  0.00  0.00            
ATOM    609 HG12 ILE X  39     172.349 127.925 184.519  0.00  0.00            
ATOM    610 HG13 ILE X  39     172.463 126.531 185.578  0.00  0.00            
ATOM    611  CD1 ILE X  39     173.654 126.397 183.811  0.00  0.00            
ATOM    612 HD11 ILE X  39     173.860 125.331 183.720  0.00  0.00            
ATOM    613 HD12 ILE X  39     174.485 126.989 184.194  0.00  0.00            
ATOM    614 HD13 ILE X  39     173.628 126.706 182.766  0.00  0.00            
ATOM    615  C   ILE X  39     170.479 124.574 185.878  0.00  0.00            
ATOM    616  O   ILE X  39     170.402 125.528 186.742  0.00  0.00            
ATOM    617  N   GLY X  40     169.999 123.325 186.160  0.00  0.00            
ATOM    618  H   GLY X  40     170.015 122.592 185.464  0.00  0.00            
ATOM    619  CA  GLY X  40     169.178 122.974 187.318  0.00  0.00            
ATOM    620  HA2 GLY X  40     169.153 121.888 187.398  0.00  0.00            
ATOM    621  HA3 GLY X  40     169.681 123.348 188.210  0.00  0.00            
ATOM    622  C   GLY X  40     167.759 123.546 187.333  0.00  0.00            
ATOM    623  O   GLY X  40     167.263 124.001 186.332  0.00  0.00            
ATOM    624  N   ASN X  41     166.980 123.388 188.409  0.00  0.00            
ATOM    625  H   ASN X  41     167.449 122.890 189.151  0.00  0.00            
ATOM    626  CA  ASN X  41     165.564 123.833 188.538  0.00  0.00            
ATOM    627  HA  ASN X  41     164.989 123.671 187.626  0.00  0.00            
ATOM    628  CB  ASN X  41     164.976 122.885 189.608  0.00  0.00            
ATOM    629  HB2 ASN X  41     165.439 123.099 190.572  0.00  0.00            
ATOM    630  HB3 ASN X  41     163.899 123.005 189.727  0.00  0.00            
ATOM    631  CG  ASN X  41     165.233 121.369 189.380  0.00  0.00            
ATOM    632  OD1 ASN X  41     166.118 120.673 189.925  0.00  0.00            
ATOM    633  ND2 ASN X  41     164.443 120.722 188.532  0.00  0.00            
ATOM    634 HD21 ASN X  41     163.675 121.252 188.145  0.00  0.00            
ATOM    635 HD22 ASN X  41     164.640 119.739 188.407  0.00  0.00            
ATOM    636  C   ASN X  41     165.366 125.355 188.828  0.00  0.00            
ATOM    637  O   ASN X  41     164.226 125.815 188.957  0.00  0.00            
ATOM    638  N   ILE X  42     166.476 126.165 188.950  0.00  0.00            
ATOM    639  H   ILE X  42     167.390 125.785 188.751  0.00  0.00            
ATOM    640  CA  ILE X  42     166.412 127.538 189.418  0.00  0.00            
ATOM    641  HA  ILE X  42     166.132 127.569 190.471  0.00  0.00            
ATOM    642  CB  ILE X  42     167.929 127.931 189.358  0.00  0.00            
ATOM    643  HB  ILE X  42     168.452 127.307 190.083  0.00  0.00            
ATOM    644  CG2 ILE X  42     168.655 127.814 187.984  0.00  0.00            
ATOM    645 HG21 ILE X  42     168.560 128.733 187.405  0.00  0.00            
ATOM    646 HG22 ILE X  42     168.230 126.976 187.430  0.00  0.00            
ATOM    647 HG23 ILE X  42     169.726 127.723 188.160  0.00  0.00            
ATOM    648  CG1 ILE X  42     168.218 129.357 189.900  0.00  0.00            
ATOM    649 HG12 ILE X  42     167.779 130.068 189.200  0.00  0.00            
ATOM    650 HG13 ILE X  42     167.791 129.500 190.892  0.00  0.00            
ATOM    651  CD1 ILE X  42     169.693 129.790 190.007  0.00  0.00            
ATOM    652 HD11 ILE X  42     170.357 129.656 189.153  0.00  0.00            
ATOM    653 HD12 ILE X  42     170.104 129.396 190.936  0.00  0.00            
ATOM    654 HD13 ILE X  42     169.705 130.842 190.293  0.00  0.00            
ATOM    655  C   ILE X  42     165.590 128.536 188.574  0.00  0.00            
ATOM    656  O   ILE X  42     165.069 129.432 189.219  0.00  0.00            
ATOM    657  N   LEU X  43     165.570 128.434 187.232  0.00  0.00            
ATOM    658  H   LEU X  43     166.042 127.663 186.783  0.00  0.00            
ATOM    659  CA  LEU X  43     164.714 129.251 186.354  0.00  0.00            
ATOM    660  HA  LEU X  43     164.653 130.236 186.818  0.00  0.00            
ATOM    661  CB  LEU X  43     165.100 129.146 184.825  0.00  0.00            
ATOM    662  HB2 LEU X  43     164.977 128.084 184.610  0.00  0.00            
ATOM    663  HB3 LEU X  43     164.446 129.787 184.235  0.00  0.00            
ATOM    664  CG  LEU X  43     166.525 129.521 184.490  0.00  0.00            
ATOM    665  HG  LEU X  43     167.147 128.855 185.088  0.00  0.00            
ATOM    666  CD1 LEU X  43     166.705 129.138 182.997  0.00  0.00            
ATOM    667 HD11 LEU X  43     167.750 129.144 182.685  0.00  0.00            
ATOM    668 HD12 LEU X  43     166.092 129.862 182.462  0.00  0.00            
ATOM    669 HD13 LEU X  43     166.227 128.201 182.712  0.00  0.00            
ATOM    670  CD2 LEU X  43     166.768 131.000 184.817  0.00  0.00            
ATOM    671 HD21 LEU X  43     166.074 131.561 184.190  0.00  0.00            
ATOM    672 HD22 LEU X  43     166.677 131.244 185.875  0.00  0.00            
ATOM    673 HD23 LEU X  43     167.699 131.275 184.322  0.00  0.00            
ATOM    674  C   LEU X  43     163.233 128.861 186.497  0.00  0.00            
ATOM    675  O   LEU X  43     162.432 129.416 185.771  0.00  0.00            
ATOM    676  N   GLN X  44     162.806 127.889 187.262  0.00  0.00            
ATOM    677  H   GLN X  44     163.566 127.407 187.721  0.00  0.00            
ATOM    678  CA  GLN X  44     161.512 127.301 187.494  0.00  0.00            
ATOM    679  HA  GLN X  44     160.793 127.867 186.901  0.00  0.00            
ATOM    680  CB  GLN X  44     161.390 125.961 186.797  0.00  0.00            
ATOM    681  HB2 GLN X  44     162.003 125.218 187.308  0.00  0.00            
ATOM    682  HB3 GLN X  44     160.353 125.652 186.921  0.00  0.00            
ATOM    683  CG  GLN X  44     161.746 125.899 185.305  0.00  0.00            
ATOM    684  HG2 GLN X  44     161.303 125.013 184.851  0.00  0.00            
ATOM    685  HG3 GLN X  44     161.382 126.780 184.776  0.00  0.00            
ATOM    686  CD  GLN X  44     163.274 125.727 185.025  0.00  0.00            
ATOM    687  OE1 GLN X  44     164.101 125.539 185.852  0.00  0.00            
ATOM    688  NE2 GLN X  44     163.571 125.728 183.690  0.00  0.00            
ATOM    689 HE21 GLN X  44     164.347 125.183 183.341  0.00  0.00            
ATOM    690 HE22 GLN X  44     162.827 125.663 183.011  0.00  0.00            
ATOM    691  C   GLN X  44     161.116 127.226 189.017  0.00  0.00            
ATOM    692  O   GLN X  44     160.210 126.566 189.505  0.00  0.00            
ATOM    693  N   ILE X  45     161.888 127.989 189.806  0.00  0.00            
ATOM    694  H   ILE X  45     162.768 128.337 189.454  0.00  0.00            
ATOM    695  CA  ILE X  45     161.843 127.791 191.277  0.00  0.00            
ATOM    696  HA  ILE X  45     160.811 127.572 191.549  0.00  0.00            
ATOM    697  CB  ILE X  45     162.776 126.727 191.821  0.00  0.00            
ATOM    698  HB  ILE X  45     163.725 126.787 191.287  0.00  0.00            
ATOM    699  CG2 ILE X  45     163.156 126.813 193.291  0.00  0.00            
ATOM    700 HG21 ILE X  45     162.298 127.024 193.930  0.00  0.00            
ATOM    701 HG22 ILE X  45     163.867 127.638 193.244  0.00  0.00            
ATOM    702 HG23 ILE X  45     163.757 126.003 193.704  0.00  0.00            
ATOM    703  CG1 ILE X  45     162.286 125.227 191.529  0.00  0.00            
ATOM    704 HG12 ILE X  45     161.980 125.214 190.483  0.00  0.00            
ATOM    705 HG13 ILE X  45     163.162 124.595 191.674  0.00  0.00            
ATOM    706  CD1 ILE X  45     161.147 124.752 192.384  0.00  0.00            
ATOM    707 HD11 ILE X  45     160.316 125.456 192.376  0.00  0.00            
ATOM    708 HD12 ILE X  45     161.293 124.515 193.438  0.00  0.00            
ATOM    709 HD13 ILE X  45     160.721 123.839 191.968  0.00  0.00            
ATOM    710  C   ILE X  45     162.347 129.087 191.942  0.00  0.00            
ATOM    711  O   ILE X  45     163.212 129.777 191.386  0.00  0.00            
ATOM    712  N   GLY X  46     161.768 129.404 193.138  0.00  0.00            
ATOM    713  H   GLY X  46     161.092 128.853 193.647  0.00  0.00            
ATOM    714  CA  GLY X  46     162.224 130.596 193.873  0.00  0.00            
ATOM    715  HA2 GLY X  46     162.395 131.527 193.332  0.00  0.00            
ATOM    716  HA3 GLY X  46     161.500 130.859 194.644  0.00  0.00            
ATOM    717  C   GLY X  46     163.526 130.307 194.667  0.00  0.00            
ATOM    718  O   GLY X  46     163.433 129.955 195.817  0.00  0.00            
ATOM    719  N   ILE X  47     164.621 130.614 193.930  0.00  0.00            
ATOM    720  H   ILE X  47     164.512 130.917 192.972  0.00  0.00            
ATOM    721  CA  ILE X  47     165.962 130.552 194.471  0.00  0.00            
ATOM    722  HA  ILE X  47     166.033 129.589 194.977  0.00  0.00            
ATOM    723  CB  ILE X  47     167.044 130.441 193.354  0.00  0.00            
ATOM    724  HB  ILE X  47     166.511 129.827 192.629  0.00  0.00            
ATOM    725  CG2 ILE X  47     167.332 131.782 192.719  0.00  0.00            
ATOM    726 HG21 ILE X  47     167.841 132.500 193.362  0.00  0.00            
ATOM    727 HG22 ILE X  47     166.401 132.304 192.498  0.00  0.00            
ATOM    728 HG23 ILE X  47     167.937 131.683 191.817  0.00  0.00            
ATOM    729  CG1 ILE X  47     168.408 129.913 193.778  0.00  0.00            
ATOM    730 HG12 ILE X  47     169.033 129.933 192.885  0.00  0.00            
ATOM    731 HG13 ILE X  47     168.906 130.586 194.476  0.00  0.00            
ATOM    732  CD1 ILE X  47     168.326 128.520 194.322  0.00  0.00            
ATOM    733 HD11 ILE X  47     167.928 128.527 195.337  0.00  0.00            
ATOM    734 HD12 ILE X  47     169.347 128.141 194.354  0.00  0.00            
ATOM    735 HD13 ILE X  47     167.718 127.870 193.692  0.00  0.00            
ATOM    736  C   ILE X  47     166.220 131.654 195.500  0.00  0.00            
ATOM    737  O   ILE X  47     166.857 131.372 196.546  0.00  0.00            
ATOM    738  N   LYS X  48     165.616 132.825 195.272  0.00  0.00            
ATOM    739  H   LYS X  48     165.161 132.965 194.381  0.00  0.00            
ATOM    740  CA  LYS X  48     165.362 133.842 196.324  0.00  0.00            
ATOM    741  HA  LYS X  48     166.289 134.189 196.781  0.00  0.00            
ATOM    742  CB  LYS X  48     164.610 134.996 195.688  0.00  0.00            
ATOM    743  HB2 LYS X  48     165.249 135.488 194.955  0.00  0.00            
ATOM    744  HB3 LYS X  48     163.783 134.623 195.083  0.00  0.00            
ATOM    745  CG  LYS X  48     164.068 136.132 196.563  0.00  0.00            
ATOM    746  HG2 LYS X  48     163.296 135.660 197.171  0.00  0.00            
ATOM    747  HG3 LYS X  48     164.876 136.474 197.209  0.00  0.00            
ATOM    748  CD  LYS X  48     163.344 137.301 195.861  0.00  0.00            
ATOM    749  HD2 LYS X  48     164.049 137.818 195.210  0.00  0.00            
ATOM    750  HD3 LYS X  48     162.398 136.959 195.440  0.00  0.00            
ATOM    751  CE  LYS X  48     162.990 138.345 196.941  0.00  0.00            
ATOM    752  HE2 LYS X  48     162.265 137.936 197.644  0.00  0.00            
ATOM    753  HE3 LYS X  48     163.959 138.540 197.400  0.00  0.00            
ATOM    754  NZ  LYS X  48     162.475 139.608 196.323  0.00  0.00            
ATOM    755  HZ1 LYS X  48     162.715 140.444 196.836  0.00  0.00            
ATOM    756  HZ2 LYS X  48     161.466 139.640 196.292  0.00  0.00            
ATOM    757  HZ3 LYS X  48     162.816 139.830 195.399  0.00  0.00            
ATOM    758  C   LYS X  48     164.601 133.194 197.533  0.00  0.00            
ATOM    759  O   LYS X  48     165.175 132.935 198.570  0.00  0.00            
ATOM    760  N   ASP X  49     163.310 132.886 197.261  0.00  0.00            
ATOM    761  H   ASP X  49     162.873 133.193 196.403  0.00  0.00            
ATOM    762  CA  ASP X  49     162.293 132.228 198.151  0.00  0.00            
ATOM    763  HA  ASP X  49     162.162 132.894 199.003  0.00  0.00            
ATOM    764  CB  ASP X  49     160.903 132.126 197.531  0.00  0.00            
ATOM    765  HB2 ASP X  49     160.940 131.436 196.687  0.00  0.00            
ATOM    766  HB3 ASP X  49     160.060 131.961 198.202  0.00  0.00            
ATOM    767  CG  ASP X  49     160.410 133.370 196.795  0.00  0.00            
ATOM    768  OD1 ASP X  49     161.173 134.054 196.063  0.00  0.00            
ATOM    769  OD2 ASP X  49     159.196 133.660 196.936  0.00  0.00            
ATOM    770  C   ASP X  49     162.665 130.856 198.826  0.00  0.00            
ATOM    771  O   ASP X  49     161.746 130.229 199.340  0.00  0.00            
ATOM    772  N   ILE X  50     163.887 130.277 198.595  0.00  0.00            
ATOM    773  H   ILE X  50     164.611 130.703 198.034  0.00  0.00            
ATOM    774  CA  ILE X  50     164.318 128.877 198.858  0.00  0.00            
ATOM    775  HA  ILE X  50     163.824 128.202 198.160  0.00  0.00            
ATOM    776  CB  ILE X  50     165.824 128.674 198.623  0.00  0.00            
ATOM    777  HB  ILE X  50     165.956 128.742 197.543  0.00  0.00            
ATOM    778  CG2 ILE X  50     166.759 129.631 199.449  0.00  0.00            
ATOM    779 HG21 ILE X  50     166.775 129.436 200.521  0.00  0.00            
ATOM    780 HG22 ILE X  50     166.654 130.693 199.224  0.00  0.00            
ATOM    781 HG23 ILE X  50     167.784 129.404 199.158  0.00  0.00            
ATOM    782  CG1 ILE X  50     166.281 127.278 198.965  0.00  0.00            
ATOM    783 HG12 ILE X  50     166.265 127.151 200.048  0.00  0.00            
ATOM    784 HG13 ILE X  50     165.545 126.511 198.725  0.00  0.00            
ATOM    785  CD1 ILE X  50     167.614 126.781 198.487  0.00  0.00            
ATOM    786 HD11 ILE X  50     168.305 127.596 198.702  0.00  0.00            
ATOM    787 HD12 ILE X  50     167.648 126.548 197.423  0.00  0.00            
ATOM    788 HD13 ILE X  50     167.756 125.811 198.963  0.00  0.00            
ATOM    789  C   ILE X  50     163.917 128.411 200.269  0.00  0.00            
ATOM    790  O   ILE X  50     163.225 127.404 200.412  0.00  0.00            
ATOM    791  N   SER X  51     164.108 129.216 201.340  0.00  0.00            
ATOM    792  H   SER X  51     164.649 130.060 201.216  0.00  0.00            
ATOM    793  CA  SER X  51     163.570 129.094 202.722  0.00  0.00            
ATOM    794  HA  SER X  51     164.157 128.302 203.187  0.00  0.00            
ATOM    795  CB  SER X  51     163.871 130.376 203.507  0.00  0.00            
ATOM    796  HB2 SER X  51     163.457 130.149 204.490  0.00  0.00            
ATOM    797  HB3 SER X  51     164.951 130.523 203.531  0.00  0.00            
ATOM    798  OG  SER X  51     163.186 131.480 202.943  0.00  0.00            
ATOM    799  HG  SER X  51     163.800 131.876 202.320  0.00  0.00            
ATOM    800  C   SER X  51     162.093 128.660 202.874  0.00  0.00            
ATOM    801  O   SER X  51     161.660 127.997 203.816  0.00  0.00            
ATOM    802  N   LYS X  52     161.234 129.045 201.950  0.00  0.00            
ATOM    803  H   LYS X  52     161.689 129.642 201.274  0.00  0.00            
ATOM    804  CA  LYS X  52     159.783 128.696 201.967  0.00  0.00            
ATOM    805  HA  LYS X  52     159.625 127.973 202.767  0.00  0.00            
ATOM    806  CB  LYS X  52     158.848 129.902 202.167  0.00  0.00            
ATOM    807  HB2 LYS X  52     159.166 130.672 201.464  0.00  0.00            
ATOM    808  HB3 LYS X  52     157.814 129.648 201.933  0.00  0.00            
ATOM    809  CG  LYS X  52     159.009 130.343 203.625  0.00  0.00            
ATOM    810  HG2 LYS X  52     160.029 130.523 203.964  0.00  0.00            
ATOM    811  HG3 LYS X  52     158.667 131.373 203.726  0.00  0.00            
ATOM    812  CD  LYS X  52     158.190 129.398 204.610  0.00  0.00            
ATOM    813  HD2 LYS X  52     157.130 129.574 204.429  0.00  0.00            
ATOM    814  HD3 LYS X  52     158.490 128.363 204.451  0.00  0.00            
ATOM    815  CE  LYS X  52     158.572 129.734 206.044  0.00  0.00            
ATOM    816  HE2 LYS X  52     159.612 129.548 206.312  0.00  0.00            
ATOM    817  HE3 LYS X  52     158.418 130.796 206.236  0.00  0.00            
ATOM    818  NZ  LYS X  52     157.952 128.707 206.945  0.00  0.00            
ATOM    819  HZ1 LYS X  52     158.190 127.762 206.683  0.00  0.00            
ATOM    820  HZ2 LYS X  52     156.949 128.817 206.988  0.00  0.00            
ATOM    821  HZ3 LYS X  52     158.296 128.756 207.894  0.00  0.00            
ATOM    822  C   LYS X  52     159.354 127.930 200.655  0.00  0.00            
ATOM    823  O   LYS X  52     158.180 127.609 200.599  0.00  0.00            
ATOM    824  N   SER X  53     160.285 127.627 199.716  0.00  0.00            
ATOM    825  H   SER X  53     161.194 127.973 199.991  0.00  0.00            
ATOM    826  CA  SER X  53     160.177 126.637 198.641  0.00  0.00            
ATOM    827  HA  SER X  53     159.203 126.826 198.190  0.00  0.00            
ATOM    828  CB  SER X  53     161.219 126.863 197.607  0.00  0.00            
ATOM    829  HB2 SER X  53     162.172 126.858 198.136  0.00  0.00            
ATOM    830  HB3 SER X  53     161.177 125.985 196.962  0.00  0.00            
ATOM    831  OG  SER X  53     160.989 128.062 197.014  0.00  0.00            
ATOM    832  HG  SER X  53     161.806 128.555 197.120  0.00  0.00            
ATOM    833  C   SER X  53     160.188 125.208 199.204  0.00  0.00            
ATOM    834  O   SER X  53     159.273 124.406 198.969  0.00  0.00            
ATOM    835  N   LEU X  54     161.266 124.883 199.924  0.00  0.00            
ATOM    836  H   LEU X  54     161.990 125.587 199.947  0.00  0.00            
ATOM    837  CA  LEU X  54     161.521 123.561 200.499  0.00  0.00            
ATOM    838  HA  LEU X  54     161.714 122.897 199.657  0.00  0.00            
ATOM    839  CB  LEU X  54     162.787 123.459 201.427  0.00  0.00            
ATOM    840  HB2 LEU X  54     162.536 123.954 202.365  0.00  0.00            
ATOM    841  HB3 LEU X  54     162.902 122.420 201.735  0.00  0.00            
ATOM    842  CG  LEU X  54     164.073 124.021 200.837  0.00  0.00            
ATOM    843  HG  LEU X  54     163.951 125.086 200.642  0.00  0.00            
ATOM    844  CD1 LEU X  54     165.174 123.767 201.857  0.00  0.00            
ATOM    845 HD11 LEU X  54     164.919 124.295 202.776  0.00  0.00            
ATOM    846 HD12 LEU X  54     166.124 124.134 201.469  0.00  0.00            
ATOM    847 HD13 LEU X  54     165.348 122.715 202.081  0.00  0.00            
ATOM    848  CD2 LEU X  54     164.434 123.331 199.482  0.00  0.00            
ATOM    849 HD21 LEU X  54     165.453 123.586 199.190  0.00  0.00            
ATOM    850 HD22 LEU X  54     164.261 122.255 199.466  0.00  0.00            
ATOM    851 HD23 LEU X  54     163.687 123.718 198.789  0.00  0.00            
ATOM    852  C   LEU X  54     160.341 122.940 201.280  0.00  0.00            
ATOM    853  O   LEU X  54     160.020 121.743 201.216  0.00  0.00            
ATOM    854  N   THR X  55     159.668 123.853 201.975  0.00  0.00            
ATOM    855  H   THR X  55     159.867 124.837 201.860  0.00  0.00            
ATOM    856  CA  THR X  55     158.500 123.532 202.857  0.00  0.00            
ATOM    857  HA  THR X  55     158.786 122.640 203.414  0.00  0.00            
ATOM    858  CB  THR X  55     158.228 124.681 203.826  0.00  0.00            
ATOM    859  HB  THR X  55     157.436 124.427 204.531  0.00  0.00            
ATOM    860  CG2 THR X  55     159.411 125.071 204.592  0.00  0.00            
ATOM    861 HG21 THR X  55     159.642 124.247 205.267  0.00  0.00            
ATOM    862 HG22 THR X  55     159.080 125.902 205.215  0.00  0.00            
ATOM    863 HG23 THR X  55     160.300 125.361 204.032  0.00  0.00            
ATOM    864  OG1 THR X  55     157.742 125.725 203.108  0.00  0.00            
ATOM    865  HG1 THR X  55     156.848 125.932 203.390  0.00  0.00            
ATOM    866  C   THR X  55     157.216 123.130 202.128  0.00  0.00            
ATOM    867  O   THR X  55     156.371 122.437 202.621  0.00  0.00            
ATOM    868  N   ASN X  56     157.183 123.496 200.867  0.00  0.00            
ATOM    869  H   ASN X  56     157.963 124.072 200.586  0.00  0.00            
ATOM    870  CA  ASN X  56     156.154 123.104 199.868  0.00  0.00            
ATOM    871  HA  ASN X  56     155.255 122.797 200.402  0.00  0.00            
ATOM    872  CB  ASN X  56     155.917 124.330 199.075  0.00  0.00            
ATOM    873  HB2 ASN X  56     155.708 125.240 199.636  0.00  0.00            
ATOM    874  HB3 ASN X  56     156.839 124.602 198.560  0.00  0.00            
ATOM    875  CG  ASN X  56     154.855 124.172 197.985  0.00  0.00            
ATOM    876  OD1 ASN X  56     155.023 123.573 196.974  0.00  0.00            
ATOM    877  ND2 ASN X  56     153.707 124.720 198.315  0.00  0.00            
ATOM    878 HD21 ASN X  56     153.627 125.010 199.279  0.00  0.00            
ATOM    879 HD22 ASN X  56     152.960 124.511 197.668  0.00  0.00            
ATOM    880  C   ASN X  56     156.680 121.975 198.992  0.00  0.00            
ATOM    881  O   ASN X  56     155.878 121.091 198.627  0.00  0.00            
ATOM    882  N   LEU X  57     157.984 121.897 198.691  0.00  0.00            
ATOM    883  H   LEU X  57     158.527 122.706 198.956  0.00  0.00            
ATOM    884  CA  LEU X  57     158.559 120.865 197.884  0.00  0.00            
ATOM    885  HA  LEU X  57     157.946 120.804 196.985  0.00  0.00            
ATOM    886  CB  LEU X  57     160.007 121.164 197.464  0.00  0.00            
ATOM    887  HB2 LEU X  57     160.560 121.518 198.334  0.00  0.00            
ATOM    888  HB3 LEU X  57     160.579 120.330 197.055  0.00  0.00            
ATOM    889  CG  LEU X  57     160.011 122.340 196.372  0.00  0.00            
ATOM    890  HG  LEU X  57     159.268 123.088 196.648  0.00  0.00            
ATOM    891  CD1 LEU X  57     161.380 123.042 196.208  0.00  0.00            
ATOM    892 HD11 LEU X  57     161.724 123.453 197.157  0.00  0.00            
ATOM    893 HD12 LEU X  57     161.339 123.945 195.599  0.00  0.00            
ATOM    894 HD13 LEU X  57     162.206 122.515 195.731  0.00  0.00            
ATOM    895  CD2 LEU X  57     159.729 121.729 195.012  0.00  0.00            
ATOM    896 HD21 LEU X  57     158.816 121.133 194.983  0.00  0.00            
ATOM    897 HD22 LEU X  57     159.558 122.551 194.317  0.00  0.00            
ATOM    898 HD23 LEU X  57     160.628 121.163 194.772  0.00  0.00            
ATOM    899  C   LEU X  57     158.469 119.550 198.606  0.00  0.00            
ATOM    900  O   LEU X  57     158.261 118.508 198.012  0.00  0.00            
ATOM    901  N   SER X  58     158.595 119.556 199.897  0.00  0.00            
ATOM    902  H   SER X  58     158.889 120.402 200.365  0.00  0.00            
ATOM    903  CA  SER X  58     158.537 118.386 200.767  0.00  0.00            
ATOM    904  HA  SER X  58     159.169 117.565 200.430  0.00  0.00            
ATOM    905  CB  SER X  58     159.048 118.684 202.183  0.00  0.00            
ATOM    906  HB2 SER X  58     160.071 119.059 202.143  0.00  0.00            
ATOM    907  HB3 SER X  58     158.337 119.402 202.593  0.00  0.00            
ATOM    908  OG  SER X  58     159.043 117.524 202.961  0.00  0.00            
ATOM    909  HG  SER X  58     159.490 116.803 202.512  0.00  0.00            
ATOM    910  C   SER X  58     157.097 117.837 200.776  0.00  0.00            
ATOM    911  O   SER X  58     157.018 116.614 200.756  0.00  0.00            
ATOM    912  N   LYS X  59     156.096 118.673 200.611  0.00  0.00            
ATOM    913  H   LYS X  59     156.245 119.670 200.657  0.00  0.00            
ATOM    914  CA  LYS X  59     154.671 118.186 200.515  0.00  0.00            
ATOM    915  HA  LYS X  59     154.472 117.515 201.351  0.00  0.00            
ATOM    916  CB  LYS X  59     153.792 119.377 200.655  0.00  0.00            
ATOM    917  HB2 LYS X  59     154.189 120.217 200.084  0.00  0.00            
ATOM    918  HB3 LYS X  59     152.874 119.104 200.135  0.00  0.00            
ATOM    919  CG  LYS X  59     153.573 119.874 202.116  0.00  0.00            
ATOM    920  HG2 LYS X  59     152.895 119.162 202.586  0.00  0.00            
ATOM    921  HG3 LYS X  59     154.531 119.832 202.633  0.00  0.00            
ATOM    922  CD  LYS X  59     152.926 121.262 202.080  0.00  0.00            
ATOM    923  HD2 LYS X  59     153.517 121.937 201.461  0.00  0.00            
ATOM    924  HD3 LYS X  59     151.938 121.248 201.619  0.00  0.00            
ATOM    925  CE  LYS X  59     152.757 121.920 203.441  0.00  0.00            
ATOM    926  HE2 LYS X  59     152.266 122.878 203.269  0.00  0.00            
ATOM    927  HE3 LYS X  59     152.180 121.265 204.094  0.00  0.00            
ATOM    928  NZ  LYS X  59     154.053 122.268 204.070  0.00  0.00            
ATOM    929  HZ1 LYS X  59     154.531 121.520 204.553  0.00  0.00            
ATOM    930  HZ2 LYS X  59     153.882 122.823 204.897  0.00  0.00            
ATOM    931  HZ3 LYS X  59     154.738 122.736 203.495  0.00  0.00            
ATOM    932  C   LYS X  59     154.388 117.473 199.202  0.00  0.00            
ATOM    933  O   LYS X  59     153.262 116.957 199.124  0.00  0.00            
ATOM    934  N   VAL X  60     155.326 117.429 198.240  0.00  0.00            
ATOM    935  H   VAL X  60     156.232 117.853 198.381  0.00  0.00            
ATOM    936  CA  VAL X  60     155.168 116.675 197.032  0.00  0.00            
ATOM    937  HA  VAL X  60     154.234 116.141 197.205  0.00  0.00            
ATOM    938  CB  VAL X  60     154.952 117.638 195.872  0.00  0.00            
ATOM    939  HB  VAL X  60     154.118 118.293 196.125  0.00  0.00            
ATOM    940  CG1 VAL X  60     156.164 118.461 195.344  0.00  0.00            
ATOM    941 HG11 VAL X  60     156.827 117.746 194.857  0.00  0.00            
ATOM    942 HG12 VAL X  60     155.895 119.155 194.548  0.00  0.00            
ATOM    943 HG13 VAL X  60     156.622 119.084 196.112  0.00  0.00            
ATOM    944  CG2 VAL X  60     154.359 116.828 194.657  0.00  0.00            
ATOM    945 HG21 VAL X  60     153.541 116.139 194.868  0.00  0.00            
ATOM    946 HG22 VAL X  60     155.223 116.324 194.223  0.00  0.00            
ATOM    947 HG23 VAL X  60     154.002 117.614 193.991  0.00  0.00            
ATOM    948  C   VAL X  60     156.254 115.638 196.799  0.00  0.00            
ATOM    949  O   VAL X  60     155.885 114.620 196.265  0.00  0.00            
ATOM    950  N   TYR X  61     157.484 115.819 197.357  0.00  0.00            
ATOM    951  H   TYR X  61     157.676 116.748 197.704  0.00  0.00            
ATOM    952  CA  TYR X  61     158.612 114.911 197.223  0.00  0.00            
ATOM    953  HA  TYR X  61     158.208 113.984 196.814  0.00  0.00            
ATOM    954  CB  TYR X  61     159.732 115.473 196.361  0.00  0.00            
ATOM    955  HB2 TYR X  61     160.307 116.173 196.967  0.00  0.00            
ATOM    956  HB3 TYR X  61     160.395 114.660 196.062  0.00  0.00            
ATOM    957  CG  TYR X  61     159.307 116.224 195.077  0.00  0.00            
ATOM    958  CD1 TYR X  61     158.675 115.540 194.047  0.00  0.00            
ATOM    959  HD1 TYR X  61     158.475 114.482 194.128  0.00  0.00            
ATOM    960  CE1 TYR X  61     158.302 116.172 192.852  0.00  0.00            
ATOM    961  HE1 TYR X  61     157.900 115.596 192.032  0.00  0.00            
ATOM    962  CZ  TYR X  61     158.511 117.548 192.645  0.00  0.00            
ATOM    963  OH  TYR X  61     158.240 118.093 191.394  0.00  0.00            
ATOM    964  HH  TYR X  61     158.529 119.009 191.416  0.00  0.00            
ATOM    965  CE2 TYR X  61     159.209 118.187 193.693  0.00  0.00            
ATOM    966  HE2 TYR X  61     159.549 119.188 193.469  0.00  0.00            
ATOM    967  CD2 TYR X  61     159.668 117.543 194.853  0.00  0.00            
ATOM    968  HD2 TYR X  61     160.265 118.042 195.602  0.00  0.00            
ATOM    969  C   TYR X  61     159.140 114.322 198.573  0.00  0.00            
ATOM    970  O   TYR X  61     160.274 113.659 198.544  0.00  0.00            
ATOM    971  N   GLY X  62     158.336 114.409 199.635  0.00  0.00            
ATOM    972  H   GLY X  62     157.612 115.105 199.529  0.00  0.00            
ATOM    973  CA  GLY X  62     158.528 113.754 200.909  0.00  0.00            
ATOM    974  HA2 GLY X  62     157.664 114.008 201.523  0.00  0.00            
ATOM    975  HA3 GLY X  62     158.714 112.699 200.703  0.00  0.00            
ATOM    976  C   GLY X  62     159.691 114.241 201.762  0.00  0.00            
ATOM    977  O   GLY X  62     160.099 115.405 201.672  0.00  0.00            
ATOM    978  N   PRO X  63     160.116 113.459 202.833  0.00  0.00            
ATOM    979  CD  PRO X  63     159.544 112.244 203.261  0.00  0.00            
ATOM    980  HD2 PRO X  63     159.383 111.533 202.451  0.00  0.00            
ATOM    981  HD3 PRO X  63     158.560 112.459 203.678  0.00  0.00            
ATOM    982  CG  PRO X  63     160.531 111.768 204.378  0.00  0.00            
ATOM    983  HG2 PRO X  63     161.503 111.399 204.051  0.00  0.00            
ATOM    984  HG3 PRO X  63     160.161 111.009 205.068  0.00  0.00            
ATOM    985  CB  PRO X  63     160.924 112.975 205.058  0.00  0.00            
ATOM    986  HB2 PRO X  63     161.881 112.832 205.559  0.00  0.00            
ATOM    987  HB3 PRO X  63     160.155 113.185 205.801  0.00  0.00            
ATOM    988  CA  PRO X  63     161.029 113.982 203.897  0.00  0.00            
ATOM    989  HA  PRO X  63     160.640 114.909 204.317  0.00  0.00            
ATOM    990  C   PRO X  63     162.487 114.322 203.455  0.00  0.00            
ATOM    991  O   PRO X  63     163.215 115.039 204.086  0.00  0.00            
ATOM    992  N   VAL X  64     162.921 113.723 202.389  0.00  0.00            
ATOM    993  H   VAL X  64     162.350 113.003 201.968  0.00  0.00            
ATOM    994  CA  VAL X  64     164.331 113.783 201.871  0.00  0.00            
ATOM    995  HA  VAL X  64     164.677 114.733 202.278  0.00  0.00            
ATOM    996  CB  VAL X  64     165.198 112.626 202.320  0.00  0.00            
ATOM    997  HB  VAL X  64     164.914 111.693 201.834  0.00  0.00            
ATOM    998  CG1 VAL X  64     166.633 112.838 201.859  0.00  0.00            
ATOM    999 HG11 VAL X  64     167.215 112.088 202.395  0.00  0.00            
ATOM   1000 HG12 VAL X  64     166.579 112.762 200.773  0.00  0.00            
ATOM   1001 HG13 VAL X  64     167.124 113.766 202.152  0.00  0.00            
ATOM   1002  CG2 VAL X  64     165.185 112.254 203.829  0.00  0.00            
ATOM   1003 HG21 VAL X  64     164.179 111.907 204.065  0.00  0.00            
ATOM   1004 HG22 VAL X  64     165.430 113.141 204.413  0.00  0.00            
ATOM   1005 HG23 VAL X  64     165.936 111.483 203.999  0.00  0.00            
ATOM   1006  C   VAL X  64     164.276 113.835 200.294  0.00  0.00            
ATOM   1007  O   VAL X  64     163.879 112.887 199.577  0.00  0.00            
ATOM   1008  N   PHE X  65     164.657 114.952 199.715  0.00  0.00            
ATOM   1009  H   PHE X  65     165.060 115.709 200.247  0.00  0.00            
ATOM   1010  CA  PHE X  65     164.646 115.104 198.202  0.00  0.00            
ATOM   1011  HA  PHE X  65     164.745 114.135 197.712  0.00  0.00            
ATOM   1012  CB  PHE X  65     163.347 115.836 197.711  0.00  0.00            
ATOM   1013  HB2 PHE X  65     163.413 116.082 196.651  0.00  0.00            
ATOM   1014  HB3 PHE X  65     162.502 115.162 197.849  0.00  0.00            
ATOM   1015  CG  PHE X  65     163.064 117.199 198.423  0.00  0.00            
ATOM   1016  CD1 PHE X  65     162.693 117.168 199.747  0.00  0.00            
ATOM   1017  HD1 PHE X  65     162.673 116.254 200.322  0.00  0.00            
ATOM   1018  CE1 PHE X  65     162.358 118.380 200.420  0.00  0.00            
ATOM   1019  HE1 PHE X  65     162.021 118.316 201.444  0.00  0.00            
ATOM   1020  CZ  PHE X  65     162.412 119.584 199.685  0.00  0.00            
ATOM   1021  HZ  PHE X  65     162.002 120.465 200.157  0.00  0.00            
ATOM   1022  CE2 PHE X  65     162.894 119.586 198.366  0.00  0.00            
ATOM   1023  HE2 PHE X  65     162.817 120.550 197.884  0.00  0.00            
ATOM   1024  CD2 PHE X  65     163.157 118.379 197.741  0.00  0.00            
ATOM   1025  HD2 PHE X  65     163.381 118.439 196.686  0.00  0.00            
ATOM   1026  C   PHE X  65     165.887 115.744 197.584  0.00  0.00            
ATOM   1027  O   PHE X  65     166.542 116.500 198.268  0.00  0.00            
ATOM   1028  N   THR X  66     166.291 115.171 196.448  0.00  0.00            
ATOM   1029  H   THR X  66     165.639 114.643 195.886  0.00  0.00            
ATOM   1030  CA  THR X  66     167.349 115.825 195.617  0.00  0.00            
ATOM   1031  HA  THR X  66     168.064 116.138 196.378  0.00  0.00            
ATOM   1032  CB  THR X  66     168.045 114.699 194.800  0.00  0.00            
ATOM   1033  HB  THR X  66     168.978 115.098 194.401  0.00  0.00            
ATOM   1034  CG2 THR X  66     168.526 113.457 195.598  0.00  0.00            
ATOM   1035 HG21 THR X  66     169.014 112.789 194.888  0.00  0.00            
ATOM   1036 HG22 THR X  66     167.644 112.981 196.026  0.00  0.00            
ATOM   1037 HG23 THR X  66     169.206 113.765 196.393  0.00  0.00            
ATOM   1038  OG1 THR X  66     167.198 114.154 193.807  0.00  0.00            
ATOM   1039  HG1 THR X  66     167.681 113.443 193.379  0.00  0.00            
ATOM   1040  C   THR X  66     166.721 116.993 194.816  0.00  0.00            
ATOM   1041  O   THR X  66     165.504 117.162 194.638  0.00  0.00            
ATOM   1042  N   LEU X  67     167.646 117.940 194.487  0.00  0.00            
ATOM   1043  H   LEU X  67     168.584 117.651 194.726  0.00  0.00            
ATOM   1044  CA  LEU X  67     167.480 119.009 193.471  0.00  0.00            
ATOM   1045  HA  LEU X  67     166.817 118.635 192.691  0.00  0.00            
ATOM   1046  CB  LEU X  67     166.964 120.334 194.090  0.00  0.00            
ATOM   1047  HB2 LEU X  67     167.354 120.480 195.097  0.00  0.00            
ATOM   1048  HB3 LEU X  67     167.263 121.187 193.481  0.00  0.00            
ATOM   1049  CG  LEU X  67     165.400 120.406 194.241  0.00  0.00            
ATOM   1050  HG  LEU X  67     164.912 119.502 194.604  0.00  0.00            
ATOM   1051  CD1 LEU X  67     165.116 121.530 195.292  0.00  0.00            
ATOM   1052 HD11 LEU X  67     165.385 121.165 196.284  0.00  0.00            
ATOM   1053 HD12 LEU X  67     164.055 121.778 195.285  0.00  0.00            
ATOM   1054 HD13 LEU X  67     165.729 122.417 195.138  0.00  0.00            
ATOM   1055  CD2 LEU X  67     164.709 120.877 192.941  0.00  0.00            
ATOM   1056 HD21 LEU X  67     165.252 121.777 192.655  0.00  0.00            
ATOM   1057 HD22 LEU X  67     164.784 120.102 192.179  0.00  0.00            
ATOM   1058 HD23 LEU X  67     163.681 121.056 193.255  0.00  0.00            
ATOM   1059  C   LEU X  67     168.796 119.332 192.774  0.00  0.00            
ATOM   1060  O   LEU X  67     169.850 119.004 193.324  0.00  0.00            
ATOM   1061  N   TYR X  68     168.819 120.108 191.622  0.00  0.00            
ATOM   1062  H   TYR X  68     167.945 120.409 191.216  0.00  0.00            
ATOM   1063  CA  TYR X  68     170.053 120.695 191.054  0.00  0.00            
ATOM   1064  HA  TYR X  68     170.907 120.579 191.722  0.00  0.00            
ATOM   1065  CB  TYR X  68     170.411 119.928 189.722  0.00  0.00            
ATOM   1066  HB2 TYR X  68     170.088 118.890 189.804  0.00  0.00            
ATOM   1067  HB3 TYR X  68     169.905 120.290 188.827  0.00  0.00            
ATOM   1068  CG  TYR X  68     171.908 119.900 189.371  0.00  0.00            
ATOM   1069  CD1 TYR X  68     172.716 118.838 189.796  0.00  0.00            
ATOM   1070  HD1 TYR X  68     172.221 118.045 190.336  0.00  0.00            
ATOM   1071  CE1 TYR X  68     174.071 118.892 189.475  0.00  0.00            
ATOM   1072  HE1 TYR X  68     174.736 118.113 189.817  0.00  0.00            
ATOM   1073  CZ  TYR X  68     174.527 119.902 188.674  0.00  0.00            
ATOM   1074  OH  TYR X  68     175.799 119.822 188.404  0.00  0.00            
ATOM   1075  HH  TYR X  68     176.261 120.664 188.415  0.00  0.00            
ATOM   1076  CE2 TYR X  68     173.749 120.995 188.352  0.00  0.00            
ATOM   1077  HE2 TYR X  68     174.176 121.808 187.783  0.00  0.00            
ATOM   1078  CD2 TYR X  68     172.405 120.968 188.679  0.00  0.00            
ATOM   1079  HD2 TYR X  68     171.729 121.742 188.346  0.00  0.00            
ATOM   1080  C   TYR X  68     169.736 122.162 190.761  0.00  0.00            
ATOM   1081  O   TYR X  68     168.636 122.468 190.382  0.00  0.00            
ATOM   1082  N   PHE X  69     170.684 123.065 190.911  0.00  0.00            
ATOM   1083  H   PHE X  69     171.608 122.704 191.105  0.00  0.00            
ATOM   1084  CA  PHE X  69     170.573 124.475 190.616  0.00  0.00            
ATOM   1085  HA  PHE X  69     169.761 124.577 189.895  0.00  0.00            
ATOM   1086  CB  PHE X  69     170.145 125.331 191.867  0.00  0.00            
ATOM   1087  HB2 PHE X  69     171.005 125.254 192.533  0.00  0.00            
ATOM   1088  HB3 PHE X  69     169.968 126.377 191.618  0.00  0.00            
ATOM   1089  CG  PHE X  69     168.874 124.958 192.593  0.00  0.00            
ATOM   1090  CD1 PHE X  69     167.713 124.994 191.877  0.00  0.00            
ATOM   1091  HD1 PHE X  69     167.536 124.754 190.839  0.00  0.00            
ATOM   1092  CE1 PHE X  69     166.549 125.132 192.685  0.00  0.00            
ATOM   1093  HE1 PHE X  69     165.565 125.155 192.242  0.00  0.00            
ATOM   1094  CZ  PHE X  69     166.560 125.097 194.125  0.00  0.00            
ATOM   1095  HZ  PHE X  69     165.653 125.101 194.712  0.00  0.00            
ATOM   1096  CE2 PHE X  69     167.793 125.067 194.779  0.00  0.00            
ATOM   1097  HE2 PHE X  69     167.880 125.164 195.851  0.00  0.00            
ATOM   1098  CD2 PHE X  69     169.008 125.006 193.997  0.00  0.00            
ATOM   1099  HD2 PHE X  69     169.945 125.149 194.514  0.00  0.00            
ATOM   1100  C   PHE X  69     171.961 125.119 190.111  0.00  0.00            
ATOM   1101  O   PHE X  69     172.993 124.624 190.526  0.00  0.00            
ATOM   1102  N   GLY X  70     172.008 125.974 189.114  0.00  0.00            
ATOM   1103  H   GLY X  70     171.127 126.090 188.633  0.00  0.00            
ATOM   1104  CA  GLY X  70     173.266 126.493 188.464  0.00  0.00            
ATOM   1105  HA2 GLY X  70     173.080 127.038 187.539  0.00  0.00            
ATOM   1106  HA3 GLY X  70     173.774 127.166 189.154  0.00  0.00            
ATOM   1107  C   GLY X  70     174.186 125.311 187.981  0.00  0.00            
ATOM   1108  O   GLY X  70     173.844 124.543 186.990  0.00  0.00            
ATOM   1109  N   LEU X  71     175.304 125.105 188.639  0.00  0.00            
ATOM   1110  H   LEU X  71     175.351 125.735 189.427  0.00  0.00            
ATOM   1111  CA  LEU X  71     176.363 124.172 188.352  0.00  0.00            
ATOM   1112  HA  LEU X  71     176.079 123.766 187.381  0.00  0.00            
ATOM   1113  CB  LEU X  71     177.762 124.793 188.263  0.00  0.00            
ATOM   1114  HB2 LEU X  71     178.063 125.266 189.198  0.00  0.00            
ATOM   1115  HB3 LEU X  71     178.523 124.047 188.036  0.00  0.00            
ATOM   1116  CG  LEU X  71     177.862 125.950 187.234  0.00  0.00            
ATOM   1117  HG  LEU X  71     177.091 126.678 187.490  0.00  0.00            
ATOM   1118  CD1 LEU X  71     179.245 126.630 187.408  0.00  0.00            
ATOM   1119 HD11 LEU X  71     179.288 127.609 186.931  0.00  0.00            
ATOM   1120 HD12 LEU X  71     180.053 126.013 187.016  0.00  0.00            
ATOM   1121 HD13 LEU X  71     179.407 126.745 188.479  0.00  0.00            
ATOM   1122  CD2 LEU X  71     177.722 125.430 185.766  0.00  0.00            
ATOM   1123 HD21 LEU X  71     176.791 124.886 185.614  0.00  0.00            
ATOM   1124 HD22 LEU X  71     177.761 126.367 185.209  0.00  0.00            
ATOM   1125 HD23 LEU X  71     178.590 124.953 185.310  0.00  0.00            
ATOM   1126  C   LEU X  71     176.372 122.981 189.336  0.00  0.00            
ATOM   1127  O   LEU X  71     177.207 122.072 189.150  0.00  0.00            
ATOM   1128  N   LYS X  72     175.602 122.935 190.428  0.00  0.00            
ATOM   1129  H   LYS X  72     174.885 123.643 190.495  0.00  0.00            
ATOM   1130  CA  LYS X  72     175.832 121.937 191.530  0.00  0.00            
ATOM   1131  HA  LYS X  72     176.615 121.211 191.314  0.00  0.00            
ATOM   1132  CB  LYS X  72     176.367 122.830 192.614  0.00  0.00            
ATOM   1133  HB2 LYS X  72     175.551 123.542 192.735  0.00  0.00            
ATOM   1134  HB3 LYS X  72     176.442 122.249 193.533  0.00  0.00            
ATOM   1135  CG  LYS X  72     177.702 123.605 192.309  0.00  0.00            
ATOM   1136  HG2 LYS X  72     178.459 122.866 192.043  0.00  0.00            
ATOM   1137  HG3 LYS X  72     177.575 124.155 191.377  0.00  0.00            
ATOM   1138  CD  LYS X  72     178.108 124.537 193.485  0.00  0.00            
ATOM   1139  HD2 LYS X  72     178.857 125.281 193.216  0.00  0.00            
ATOM   1140  HD3 LYS X  72     177.280 125.227 193.646  0.00  0.00            
ATOM   1141  CE  LYS X  72     178.606 123.716 194.641  0.00  0.00            
ATOM   1142  HE2 LYS X  72     177.955 122.842 194.668  0.00  0.00            
ATOM   1143  HE3 LYS X  72     179.616 123.409 194.373  0.00  0.00            
ATOM   1144  NZ  LYS X  72     178.553 124.440 195.864  0.00  0.00            
ATOM   1145  HZ1 LYS X  72     177.615 124.768 196.043  0.00  0.00            
ATOM   1146  HZ2 LYS X  72     179.249 125.168 195.931  0.00  0.00            
ATOM   1147  HZ3 LYS X  72     178.648 123.755 196.600  0.00  0.00            
ATOM   1148  C   LYS X  72     174.451 121.197 192.025  0.00  0.00            
ATOM   1149  O   LYS X  72     173.301 121.664 191.936  0.00  0.00            
ATOM   1150  N   PRO X  73     174.597 119.999 192.640  0.00  0.00            
ATOM   1151  CD  PRO X  73     175.846 119.301 192.851  0.00  0.00            
ATOM   1152  HD2 PRO X  73     176.417 119.730 193.675  0.00  0.00            
ATOM   1153  HD3 PRO X  73     176.371 119.176 191.904  0.00  0.00            
ATOM   1154  CG  PRO X  73     175.514 117.938 193.324  0.00  0.00            
ATOM   1155  HG2 PRO X  73     175.786 117.804 194.371  0.00  0.00            
ATOM   1156  HG3 PRO X  73     176.007 117.107 192.820  0.00  0.00            
ATOM   1157  CB  PRO X  73     173.984 117.739 193.171  0.00  0.00            
ATOM   1158  HB2 PRO X  73     173.633 117.085 193.970  0.00  0.00            
ATOM   1159  HB3 PRO X  73     173.789 117.320 192.184  0.00  0.00            
ATOM   1160  CA  PRO X  73     173.523 119.222 193.215  0.00  0.00            
ATOM   1161  HA  PRO X  73     172.651 119.410 192.588  0.00  0.00            
ATOM   1162  C   PRO X  73     173.245 119.611 194.711  0.00  0.00            
ATOM   1163  O   PRO X  73     174.229 119.777 195.456  0.00  0.00            
ATOM   1164  N   ILE X  74     172.006 119.433 195.125  0.00  0.00            
ATOM   1165  H   ILE X  74     171.276 119.272 194.446  0.00  0.00            
ATOM   1166  CA  ILE X  74     171.607 119.424 196.521  0.00  0.00            
ATOM   1167  HA  ILE X  74     172.403 119.381 197.265  0.00  0.00            
ATOM   1168  CB  ILE X  74     170.737 120.677 196.757  0.00  0.00            
ATOM   1169  HB  ILE X  74     170.063 120.785 195.907  0.00  0.00            
ATOM   1170  CG2 ILE X  74     170.013 120.627 198.041  0.00  0.00            
ATOM   1171 HG21 ILE X  74     169.260 119.887 197.770  0.00  0.00            
ATOM   1172 HG22 ILE X  74     169.459 121.462 198.472  0.00  0.00            
ATOM   1173 HG23 ILE X  74     170.620 120.290 198.881  0.00  0.00            
ATOM   1174  CG1 ILE X  74     171.521 121.985 196.765  0.00  0.00            
ATOM   1175 HG12 ILE X  74     171.889 122.225 197.763  0.00  0.00            
ATOM   1176 HG13 ILE X  74     172.273 121.956 195.977  0.00  0.00            
ATOM   1177  CD1 ILE X  74     170.655 123.236 196.457  0.00  0.00            
ATOM   1178 HD11 ILE X  74     169.786 123.507 197.055  0.00  0.00            
ATOM   1179 HD12 ILE X  74     170.370 123.060 195.420  0.00  0.00            
ATOM   1180 HD13 ILE X  74     171.302 124.108 196.352  0.00  0.00            
ATOM   1181  C   ILE X  74     170.921 118.051 196.894  0.00  0.00            
ATOM   1182  O   ILE X  74     170.285 117.406 196.076  0.00  0.00            
ATOM   1183  N   VAL X  75     170.982 117.742 198.159  0.00  0.00            
ATOM   1184  H   VAL X  75     171.604 118.322 198.704  0.00  0.00            
ATOM   1185  CA  VAL X  75     169.998 116.911 198.913  0.00  0.00            
ATOM   1186  HA  VAL X  75     169.125 116.820 198.266  0.00  0.00            
ATOM   1187  CB  VAL X  75     170.498 115.475 199.170  0.00  0.00            
ATOM   1188  HB  VAL X  75     170.979 115.130 198.256  0.00  0.00            
ATOM   1189  CG1 VAL X  75     171.587 115.502 200.260  0.00  0.00            
ATOM   1190 HG11 VAL X  75     171.226 115.905 201.206  0.00  0.00            
ATOM   1191 HG12 VAL X  75     172.059 114.535 200.432  0.00  0.00            
ATOM   1192 HG13 VAL X  75     172.394 116.130 199.881  0.00  0.00            
ATOM   1193  CG2 VAL X  75     169.383 114.429 199.458  0.00  0.00            
ATOM   1194 HG21 VAL X  75     169.655 113.393 199.256  0.00  0.00            
ATOM   1195 HG22 VAL X  75     168.439 114.707 198.989  0.00  0.00            
ATOM   1196 HG23 VAL X  75     169.185 114.467 200.529  0.00  0.00            
ATOM   1197  C   VAL X  75     169.463 117.668 200.071  0.00  0.00            
ATOM   1198  O   VAL X  75     170.117 118.447 200.725  0.00  0.00            
ATOM   1199  N   VAL X  76     168.107 117.540 200.329  0.00  0.00            
ATOM   1200  H   VAL X  76     167.572 116.970 199.690  0.00  0.00            
ATOM   1201  CA  VAL X  76     167.313 118.386 201.282  0.00  0.00            
ATOM   1202  HA  VAL X  76     167.961 119.191 201.629  0.00  0.00            
ATOM   1203  CB  VAL X  76     166.099 118.977 200.520  0.00  0.00            
ATOM   1204  HB  VAL X  76     165.528 118.135 200.130  0.00  0.00            
ATOM   1205  CG1 VAL X  76     165.308 119.870 201.480  0.00  0.00            
ATOM   1206 HG11 VAL X  76     166.067 120.366 202.085  0.00  0.00            
ATOM   1207 HG12 VAL X  76     164.667 120.526 200.893  0.00  0.00            
ATOM   1208 HG13 VAL X  76     164.643 119.283 202.114  0.00  0.00            
ATOM   1209  CG2 VAL X  76     166.540 119.920 199.387  0.00  0.00            
ATOM   1210 HG21 VAL X  76     167.246 120.669 199.745  0.00  0.00            
ATOM   1211 HG22 VAL X  76     165.808 120.583 198.925  0.00  0.00            
ATOM   1212 HG23 VAL X  76     167.041 119.405 198.567  0.00  0.00            
ATOM   1213  C   VAL X  76     166.862 117.483 202.427  0.00  0.00            
ATOM   1214  O   VAL X  76     166.378 116.373 202.177  0.00  0.00            
ATOM   1215  N   LEU X  77     166.794 118.012 203.630  0.00  0.00            
ATOM   1216  H   LEU X  77     167.175 118.919 203.861  0.00  0.00            
ATOM   1217  CA  LEU X  77     166.034 117.293 204.736  0.00  0.00            
ATOM   1218  HA  LEU X  77     165.467 116.429 204.389  0.00  0.00            
ATOM   1219  CB  LEU X  77     167.012 116.937 205.876  0.00  0.00            
ATOM   1220  HB2 LEU X  77     167.277 117.855 206.400  0.00  0.00            
ATOM   1221  HB3 LEU X  77     166.485 116.319 206.603  0.00  0.00            
ATOM   1222  CG  LEU X  77     168.344 116.259 205.546  0.00  0.00            
ATOM   1223  HG  LEU X  77     168.751 116.935 204.794  0.00  0.00            
ATOM   1224  CD1 LEU X  77     169.404 116.361 206.683  0.00  0.00            
ATOM   1225 HD11 LEU X  77     169.016 115.809 207.539  0.00  0.00            
ATOM   1226 HD12 LEU X  77     169.450 117.429 206.897  0.00  0.00            
ATOM   1227 HD13 LEU X  77     170.361 115.898 206.442  0.00  0.00            
ATOM   1228  CD2 LEU X  77     168.277 114.853 204.941  0.00  0.00            
ATOM   1229 HD21 LEU X  77     167.614 114.894 204.077  0.00  0.00            
ATOM   1230 HD22 LEU X  77     169.308 114.650 204.653  0.00  0.00            
ATOM   1231 HD23 LEU X  77     167.962 114.060 205.618  0.00  0.00            
ATOM   1232  C   LEU X  77     164.953 118.183 205.358  0.00  0.00            
ATOM   1233  O   LEU X  77     165.249 119.370 205.710  0.00  0.00            
ATOM   1234  N   HID X  78     163.708 117.591 205.578  0.00  0.00            
ATOM   1235  H   HID X  78     163.723 116.585 205.493  0.00  0.00            
ATOM   1236  CA  HID X  78     162.512 118.267 206.125  0.00  0.00            
ATOM   1237  HA  HID X  78     162.777 119.192 206.638  0.00  0.00            
ATOM   1238  CB  HID X  78     161.661 118.692 204.925  0.00  0.00            
ATOM   1239  HB2 HID X  78     162.289 119.329 204.302  0.00  0.00            
ATOM   1240  HB3 HID X  78     161.530 117.893 204.195  0.00  0.00            
ATOM   1241  CG  HID X  78     160.321 119.340 205.302  0.00  0.00            
ATOM   1242  ND1 HID X  78     159.119 118.739 205.617  0.00  0.00            
ATOM   1243  HD1 HID X  78     159.014 117.831 206.047  0.00  0.00            
ATOM   1244  CE1 HID X  78     158.177 119.714 205.726  0.00  0.00            
ATOM   1245  HE1 HID X  78     157.197 119.541 206.145  0.00  0.00            
ATOM   1246  NE2 HID X  78     158.714 120.903 205.585  0.00  0.00            
ATOM   1247  CD2 HID X  78     160.088 120.697 205.275  0.00  0.00            
ATOM   1248  HD2 HID X  78     160.809 121.472 205.060  0.00  0.00            
ATOM   1249  C   HID X  78     161.793 117.367 207.128  0.00  0.00            
ATOM   1250  O   HID X  78     161.526 116.178 206.839  0.00  0.00            
ATOM   1251  N   GLY X  79     161.378 117.938 208.290  0.00  0.00            
ATOM   1252  H   GLY X  79     161.628 118.909 208.406  0.00  0.00            
ATOM   1253  CA  GLY X  79     160.775 117.360 209.457  0.00  0.00            
ATOM   1254  HA2 GLY X  79     160.368 118.227 209.975  0.00  0.00            
ATOM   1255  HA3 GLY X  79     160.000 116.665 209.134  0.00  0.00            
ATOM   1256  C   GLY X  79     161.736 116.712 210.414  0.00  0.00            
ATOM   1257  O   GLY X  79     162.845 116.395 210.054  0.00  0.00            
ATOM   1258  N   TYR X  80     161.351 116.651 211.736  0.00  0.00            
ATOM   1259  H   TYR X  80     160.403 116.889 211.992  0.00  0.00            
ATOM   1260  CA  TYR X  80     162.216 116.035 212.770  0.00  0.00            
ATOM   1261  HA  TYR X  80     163.194 116.511 212.704  0.00  0.00            
ATOM   1262  CB  TYR X  80     161.383 116.204 214.095  0.00  0.00            
ATOM   1263  HB2 TYR X  80     161.251 117.254 214.356  0.00  0.00            
ATOM   1264  HB3 TYR X  80     160.426 115.788 213.781  0.00  0.00            
ATOM   1265  CG  TYR X  80     161.800 115.502 215.372  0.00  0.00            
ATOM   1266  CD1 TYR X  80     162.689 116.180 216.258  0.00  0.00            
ATOM   1267  HD1 TYR X  80     163.079 117.133 215.930  0.00  0.00            
ATOM   1268  CE1 TYR X  80     163.030 115.478 217.470  0.00  0.00            
ATOM   1269  HE1 TYR X  80     163.689 115.928 218.197  0.00  0.00            
ATOM   1270  CZ  TYR X  80     162.711 114.139 217.687  0.00  0.00            
ATOM   1271  OH  TYR X  80     163.098 113.586 218.850  0.00  0.00            
ATOM   1272  HH  TYR X  80     163.349 114.258 219.488  0.00  0.00            
ATOM   1273  CE2 TYR X  80     161.882 113.456 216.775  0.00  0.00            
ATOM   1274  HE2 TYR X  80     161.597 112.427 216.940  0.00  0.00            
ATOM   1275  CD2 TYR X  80     161.427 114.153 215.659  0.00  0.00            
ATOM   1276  HD2 TYR X  80     161.052 113.549 214.847  0.00  0.00            
ATOM   1277  C   TYR X  80     162.582 114.576 212.387  0.00  0.00            
ATOM   1278  O   TYR X  80     163.653 114.053 212.532  0.00  0.00            
ATOM   1279  N   GLU X  81     161.715 113.907 211.635  0.00  0.00            
ATOM   1280  H   GLU X  81     160.837 114.343 211.391  0.00  0.00            
ATOM   1281  CA  GLU X  81     161.842 112.499 211.099  0.00  0.00            
ATOM   1282  HA  GLU X  81     162.216 111.821 211.866  0.00  0.00            
ATOM   1283  CB  GLU X  81     160.456 111.839 210.755  0.00  0.00            
ATOM   1284  HB2 GLU X  81     160.693 110.775 210.761  0.00  0.00            
ATOM   1285  HB3 GLU X  81     159.798 112.008 211.608  0.00  0.00            
ATOM   1286  CG  GLU X  81     159.913 112.373 209.427  0.00  0.00            
ATOM   1287  HG2 GLU X  81     160.680 112.660 208.708  0.00  0.00            
ATOM   1288  HG3 GLU X  81     159.219 111.630 209.034  0.00  0.00            
ATOM   1289  CD  GLU X  81     158.986 113.707 209.572  0.00  0.00            
ATOM   1290  OE1 GLU X  81     158.218 113.985 208.623  0.00  0.00            
ATOM   1291  OE2 GLU X  81     159.055 114.427 210.578  0.00  0.00            
ATOM   1292  C   GLU X  81     162.878 112.377 209.938  0.00  0.00            
ATOM   1293  O   GLU X  81     163.113 111.277 209.517  0.00  0.00            
ATOM   1294  N   ALA X  82     163.421 113.485 209.454  0.00  0.00            
ATOM   1295  H   ALA X  82     163.108 114.401 209.742  0.00  0.00            
ATOM   1296  CA  ALA X  82     164.604 113.455 208.614  0.00  0.00            
ATOM   1297  HA  ALA X  82     164.711 112.477 208.145  0.00  0.00            
ATOM   1298  CB  ALA X  82     164.218 114.155 207.344  0.00  0.00            
ATOM   1299  HB1 ALA X  82     164.941 113.973 206.549  0.00  0.00            
ATOM   1300  HB2 ALA X  82     164.008 115.213 207.501  0.00  0.00            
ATOM   1301  HB3 ALA X  82     163.263 113.723 207.046  0.00  0.00            
ATOM   1302  C   ALA X  82     165.755 114.199 209.367  0.00  0.00            
ATOM   1303  O   ALA X  82     166.850 113.609 209.552  0.00  0.00            
ATOM   1304  N   VAL X  83     165.546 115.507 209.770  0.00  0.00            
ATOM   1305  H   VAL X  83     164.620 115.849 209.554  0.00  0.00            
ATOM   1306  CA  VAL X  83     166.568 116.409 210.250  0.00  0.00            
ATOM   1307  HA  VAL X  83     167.279 116.587 209.444  0.00  0.00            
ATOM   1308  CB  VAL X  83     165.950 117.748 210.577  0.00  0.00            
ATOM   1309  HB  VAL X  83     165.169 117.480 211.288  0.00  0.00            
ATOM   1310  CG1 VAL X  83     166.898 118.609 211.507  0.00  0.00            
ATOM   1311 HG11 VAL X  83     166.907 118.074 212.457  0.00  0.00            
ATOM   1312 HG12 VAL X  83     167.887 118.814 211.097  0.00  0.00            
ATOM   1313 HG13 VAL X  83     166.274 119.493 211.635  0.00  0.00            
ATOM   1314  CG2 VAL X  83     165.306 118.490 209.395  0.00  0.00            
ATOM   1315 HG21 VAL X  83     165.973 118.895 208.634  0.00  0.00            
ATOM   1316 HG22 VAL X  83     164.796 119.325 209.875  0.00  0.00            
ATOM   1317 HG23 VAL X  83     164.550 117.857 208.931  0.00  0.00            
ATOM   1318  C   VAL X  83     167.350 115.737 211.428  0.00  0.00            
ATOM   1319  O   VAL X  83     168.566 115.741 211.434  0.00  0.00            
ATOM   1320  N   LYS X  84     166.626 115.147 212.373  0.00  0.00            
ATOM   1321  H   LYS X  84     165.620 115.083 212.309  0.00  0.00            
ATOM   1322  CA  LYS X  84     167.283 114.594 213.618  0.00  0.00            
ATOM   1323  HA  LYS X  84     168.037 115.306 213.954  0.00  0.00            
ATOM   1324  CB  LYS X  84     166.291 114.484 214.788  0.00  0.00            
ATOM   1325  HB2 LYS X  84     165.696 115.393 214.869  0.00  0.00            
ATOM   1326  HB3 LYS X  84     165.607 113.637 214.730  0.00  0.00            
ATOM   1327  CG  LYS X  84     167.195 114.350 216.042  0.00  0.00            
ATOM   1328  HG2 LYS X  84     167.841 113.475 215.971  0.00  0.00            
ATOM   1329  HG3 LYS X  84     167.662 115.320 216.207  0.00  0.00            
ATOM   1330  CD  LYS X  84     166.422 114.145 217.334  0.00  0.00            
ATOM   1331  HD2 LYS X  84     165.744 114.972 217.541  0.00  0.00            
ATOM   1332  HD3 LYS X  84     165.807 113.246 217.290  0.00  0.00            
ATOM   1333  CE  LYS X  84     167.413 113.969 218.512  0.00  0.00            
ATOM   1334  HE2 LYS X  84     168.029 113.075 218.409  0.00  0.00            
ATOM   1335  HE3 LYS X  84     168.150 114.772 218.534  0.00  0.00            
ATOM   1336  NZ  LYS X  84     166.616 113.807 219.754  0.00  0.00            
ATOM   1337  HZ1 LYS X  84     167.213 113.727 220.564  0.00  0.00            
ATOM   1338  HZ2 LYS X  84     166.071 112.958 219.807  0.00  0.00            
ATOM   1339  HZ3 LYS X  84     165.945 114.544 219.919  0.00  0.00            
ATOM   1340  C   LYS X  84     167.872 113.255 213.248  0.00  0.00            
ATOM   1341  O   LYS X  84     169.057 113.003 213.543  0.00  0.00            
ATOM   1342  N   GLU X  85     167.068 112.413 212.610  0.00  0.00            
ATOM   1343  H   GLU X  85     166.225 112.872 212.294  0.00  0.00            
ATOM   1344  CA  GLU X  85     167.196 111.026 212.339  0.00  0.00            
ATOM   1345  HA  GLU X  85     167.203 110.443 213.260  0.00  0.00            
ATOM   1346  CB  GLU X  85     165.982 110.586 211.482  0.00  0.00            
ATOM   1347  HB2 GLU X  85     165.028 110.696 211.996  0.00  0.00            
ATOM   1348  HB3 GLU X  85     165.908 111.161 210.560  0.00  0.00            
ATOM   1349  CG  GLU X  85     166.004 109.109 211.057  0.00  0.00            
ATOM   1350  HG2 GLU X  85     165.059 108.822 210.596  0.00  0.00            
ATOM   1351  HG3 GLU X  85     166.785 108.910 210.322  0.00  0.00            
ATOM   1352  CD  GLU X  85     166.185 108.182 212.315  0.00  0.00            
ATOM   1353  OE1 GLU X  85     167.121 107.363 212.382  0.00  0.00            
ATOM   1354  OE2 GLU X  85     165.374 108.353 213.295  0.00  0.00            
ATOM   1355  C   GLU X  85     168.459 110.705 211.629  0.00  0.00            
ATOM   1356  O   GLU X  85     169.090 109.707 211.985  0.00  0.00            
ATOM   1357  N   ALA X  86     168.743 111.454 210.584  0.00  0.00            
ATOM   1358  H   ALA X  86     168.034 112.087 210.241  0.00  0.00            
ATOM   1359  CA  ALA X  86     169.787 111.202 209.652  0.00  0.00            
ATOM   1360  HA  ALA X  86     170.014 110.145 209.511  0.00  0.00            
ATOM   1361  CB  ALA X  86     169.364 111.791 208.229  0.00  0.00            
ATOM   1362  HB1 ALA X  86     168.442 111.343 207.859  0.00  0.00            
ATOM   1363  HB2 ALA X  86     170.120 111.571 207.475  0.00  0.00            
ATOM   1364  HB3 ALA X  86     169.190 112.862 208.328  0.00  0.00            
ATOM   1365  C   ALA X  86     171.129 111.703 210.227  0.00  0.00            
ATOM   1366  O   ALA X  86     172.162 111.067 210.218  0.00  0.00            
ATOM   1367  N   LEU X  87     171.118 112.904 210.728  0.00  0.00            
ATOM   1368  H   LEU X  87     170.262 113.438 210.667  0.00  0.00            
ATOM   1369  CA  LEU X  87     172.364 113.565 211.149  0.00  0.00            
ATOM   1370  HA  LEU X  87     173.107 113.464 210.359  0.00  0.00            
ATOM   1371  CB  LEU X  87     172.054 115.056 211.334  0.00  0.00            
ATOM   1372  HB2 LEU X  87     171.300 115.124 212.118  0.00  0.00            
ATOM   1373  HB3 LEU X  87     172.902 115.610 211.738  0.00  0.00            
ATOM   1374  CG  LEU X  87     171.583 115.912 210.136  0.00  0.00            
ATOM   1375  HG  LEU X  87     170.634 115.444 209.874  0.00  0.00            
ATOM   1376  CD1 LEU X  87     171.455 117.399 210.668  0.00  0.00            
ATOM   1377 HD11 LEU X  87     170.935 117.973 209.902  0.00  0.00            
ATOM   1378 HD12 LEU X  87     172.468 117.751 210.860  0.00  0.00            
ATOM   1379 HD13 LEU X  87     170.822 117.386 211.555  0.00  0.00            
ATOM   1380  CD2 LEU X  87     172.484 115.895 208.900  0.00  0.00            
ATOM   1381 HD21 LEU X  87     172.282 116.594 208.088  0.00  0.00            
ATOM   1382 HD22 LEU X  87     173.511 116.070 209.222  0.00  0.00            
ATOM   1383 HD23 LEU X  87     172.424 114.859 208.568  0.00  0.00            
ATOM   1384  C   LEU X  87     172.964 112.943 212.336  0.00  0.00            
ATOM   1385  O   LEU X  87     174.156 113.114 212.551  0.00  0.00            
ATOM   1386  N   ILE X  88     172.249 112.162 213.133  0.00  0.00            
ATOM   1387  H   ILE X  88     171.264 112.067 212.928  0.00  0.00            
ATOM   1388  CA  ILE X  88     172.623 111.517 214.328  0.00  0.00            
ATOM   1389  HA  ILE X  88     173.436 112.045 214.825  0.00  0.00            
ATOM   1390  CB  ILE X  88     171.426 111.353 215.244  0.00  0.00            
ATOM   1391  HB  ILE X  88     170.809 112.245 215.135  0.00  0.00            
ATOM   1392  CG2 ILE X  88     170.512 110.196 214.802  0.00  0.00            
ATOM   1393 HG21 ILE X  88     170.896 109.216 215.084  0.00  0.00            
ATOM   1394 HG22 ILE X  88     170.504 110.095 213.717  0.00  0.00            
ATOM   1395 HG23 ILE X  88     169.496 110.375 215.156  0.00  0.00            
ATOM   1396  CG1 ILE X  88     171.688 111.208 216.688  0.00  0.00            
ATOM   1397 HG12 ILE X  88     170.782 110.833 217.163  0.00  0.00            
ATOM   1398 HG13 ILE X  88     172.487 110.498 216.901  0.00  0.00            
ATOM   1399  CD1 ILE X  88     171.929 112.668 217.182  0.00  0.00            
ATOM   1400 HD11 ILE X  88     172.095 112.760 218.256  0.00  0.00            
ATOM   1401 HD12 ILE X  88     171.094 113.327 216.944  0.00  0.00            
ATOM   1402 HD13 ILE X  88     172.848 113.066 216.750  0.00  0.00            
ATOM   1403  C   ILE X  88     173.365 110.193 214.023  0.00  0.00            
ATOM   1404  O   ILE X  88     173.976 109.589 214.951  0.00  0.00            
ATOM   1405  N   ASP X  89     173.276 109.620 212.796  0.00  0.00            
ATOM   1406  H   ASP X  89     172.620 110.078 212.179  0.00  0.00            
ATOM   1407  CA  ASP X  89     173.979 108.441 212.365  0.00  0.00            
ATOM   1408  HA  ASP X  89     174.290 107.945 213.285  0.00  0.00            
ATOM   1409  CB  ASP X  89     173.043 107.422 211.676  0.00  0.00            
ATOM   1410  HB2 ASP X  89     173.039 107.797 210.653  0.00  0.00            
ATOM   1411  HB3 ASP X  89     173.477 106.422 211.674  0.00  0.00            
ATOM   1412  CG  ASP X  89     171.657 107.259 212.268  0.00  0.00            
ATOM   1413  OD1 ASP X  89     171.675 107.265 213.529  0.00  0.00            
ATOM   1414  OD2 ASP X  89     170.710 107.080 211.492  0.00  0.00            
ATOM   1415  C   ASP X  89     175.188 108.798 211.432  0.00  0.00            
ATOM   1416  O   ASP X  89     176.150 108.091 211.354  0.00  0.00            
ATOM   1417  N   LEU X  90     174.981 109.827 210.559  0.00  0.00            
ATOM   1418  H   LEU X  90     174.252 110.471 210.830  0.00  0.00            
ATOM   1419  CA  LEU X  90     175.956 110.204 209.487  0.00  0.00            
ATOM   1420  HA  LEU X  90     176.548 109.344 209.175  0.00  0.00            
ATOM   1421  CB  LEU X  90     175.126 110.777 208.332  0.00  0.00            
ATOM   1422  HB2 LEU X  90     174.486 111.547 208.761  0.00  0.00            
ATOM   1423  HB3 LEU X  90     175.759 111.103 207.506  0.00  0.00            
ATOM   1424  CG  LEU X  90     174.179 109.688 207.678  0.00  0.00            
ATOM   1425  HG  LEU X  90     173.657 109.151 208.471  0.00  0.00            
ATOM   1426  CD1 LEU X  90     173.073 110.336 206.805  0.00  0.00            
ATOM   1427 HD11 LEU X  90     173.462 111.159 206.205  0.00  0.00            
ATOM   1428 HD12 LEU X  90     172.356 110.780 207.497  0.00  0.00            
ATOM   1429 HD13 LEU X  90     172.713 109.525 206.171  0.00  0.00            
ATOM   1430  CD2 LEU X  90     174.855 108.663 206.742  0.00  0.00            
ATOM   1431 HD21 LEU X  90     175.173 109.178 205.836  0.00  0.00            
ATOM   1432 HD22 LEU X  90     175.736 108.314 207.280  0.00  0.00            
ATOM   1433 HD23 LEU X  90     174.237 107.818 206.437  0.00  0.00            
ATOM   1434  C   LEU X  90     176.931 111.335 209.993  0.00  0.00            
ATOM   1435  O   LEU X  90     177.337 112.169 209.181  0.00  0.00            
ATOM   1436  N   GLY X  91     177.336 111.358 211.287  0.00  0.00            
ATOM   1437  H   GLY X  91     177.030 110.528 211.774  0.00  0.00            
ATOM   1438  CA  GLY X  91     178.134 112.351 212.006  0.00  0.00            
ATOM   1439  HA2 GLY X  91     177.587 113.290 212.080  0.00  0.00            
ATOM   1440  HA3 GLY X  91     178.200 112.024 213.044  0.00  0.00            
ATOM   1441  C   GLY X  91     179.545 112.574 211.478  0.00  0.00            
ATOM   1442  O   GLY X  91     180.131 113.599 211.856  0.00  0.00            
ATOM   1443  N   GLU X  92     180.130 111.607 210.756  0.00  0.00            
ATOM   1444  H   GLU X  92     179.642 110.725 210.695  0.00  0.00            
ATOM   1445  CA  GLU X  92     181.295 111.822 209.977  0.00  0.00            
ATOM   1446  HA  GLU X  92     181.794 112.744 210.275  0.00  0.00            
ATOM   1447  CB  GLU X  92     182.138 110.581 209.901  0.00  0.00            
ATOM   1448  HB2 GLU X  92     181.587 109.756 209.449  0.00  0.00            
ATOM   1449  HB3 GLU X  92     183.024 110.765 209.293  0.00  0.00            
ATOM   1450  CG  GLU X  92     182.695 110.145 211.261  0.00  0.00            
ATOM   1451  HG2 GLU X  92     181.844 110.091 211.940  0.00  0.00            
ATOM   1452  HG3 GLU X  92     183.164 109.161 211.271  0.00  0.00            
ATOM   1453  CD  GLU X  92     183.538 111.270 211.860  0.00  0.00            
ATOM   1454  OE1 GLU X  92     184.567 111.572 211.217  0.00  0.00            
ATOM   1455  OE2 GLU X  92     183.148 111.978 212.855  0.00  0.00            
ATOM   1456  C   GLU X  92     180.924 112.170 208.524  0.00  0.00            
ATOM   1457  O   GLU X  92     181.363 113.122 207.945  0.00  0.00            
ATOM   1458  N   GLU X  93     179.917 111.506 207.933  0.00  0.00            
ATOM   1459  H   GLU X  93     179.450 110.718 208.360  0.00  0.00            
ATOM   1460  CA  GLU X  93     179.778 111.568 206.453  0.00  0.00            
ATOM   1461  HA  GLU X  93     180.717 111.332 205.951  0.00  0.00            
ATOM   1462  CB  GLU X  93     178.826 110.489 206.047  0.00  0.00            
ATOM   1463  HB2 GLU X  93     177.892 110.596 206.598  0.00  0.00            
ATOM   1464  HB3 GLU X  93     178.461 110.559 205.022  0.00  0.00            
ATOM   1465  CG  GLU X  93     179.291 109.016 206.242  0.00  0.00            
ATOM   1466  HG2 GLU X  93     178.581 108.342 205.763  0.00  0.00            
ATOM   1467  HG3 GLU X  93     180.229 108.899 205.698  0.00  0.00            
ATOM   1468  CD  GLU X  93     179.373 108.467 207.697  0.00  0.00            
ATOM   1469  OE1 GLU X  93     179.978 107.346 207.806  0.00  0.00            
ATOM   1470  OE2 GLU X  93     178.911 109.076 208.671  0.00  0.00            
ATOM   1471  C   GLU X  93     179.206 112.860 205.926  0.00  0.00            
ATOM   1472  O   GLU X  93     179.680 113.410 204.956  0.00  0.00            
ATOM   1473  N   PHE X  94     178.184 113.360 206.595  0.00  0.00            
ATOM   1474  H   PHE X  94     177.906 112.865 207.431  0.00  0.00            
ATOM   1475  CA  PHE X  94     177.466 114.650 206.372  0.00  0.00            
ATOM   1476  HA  PHE X  94     177.526 114.830 205.299  0.00  0.00            
ATOM   1477  CB  PHE X  94     175.962 114.547 206.802  0.00  0.00            
ATOM   1478  HB2 PHE X  94     175.967 114.055 207.775  0.00  0.00            
ATOM   1479  HB3 PHE X  94     175.542 115.524 207.041  0.00  0.00            
ATOM   1480  CG  PHE X  94     174.988 113.806 205.840  0.00  0.00            
ATOM   1481  CD1 PHE X  94     173.691 114.266 205.709  0.00  0.00            
ATOM   1482  HD1 PHE X  94     173.357 115.101 206.308  0.00  0.00            
ATOM   1483  CE1 PHE X  94     172.884 113.701 204.714  0.00  0.00            
ATOM   1484  HE1 PHE X  94     171.910 114.116 204.502  0.00  0.00            
ATOM   1485  CZ  PHE X  94     173.351 112.704 203.907  0.00  0.00            
ATOM   1486  HZ  PHE X  94     172.775 112.357 203.061  0.00  0.00            
ATOM   1487  CE2 PHE X  94     174.602 112.190 204.076  0.00  0.00            
ATOM   1488  HE2 PHE X  94     174.884 111.306 203.523  0.00  0.00            
ATOM   1489  CD2 PHE X  94     175.488 112.744 205.074  0.00  0.00            
ATOM   1490  HD2 PHE X  94     176.505 112.383 205.026  0.00  0.00            
ATOM   1491  C   PHE X  94     178.095 115.802 207.226  0.00  0.00            
ATOM   1492  O   PHE X  94     177.408 116.822 207.289  0.00  0.00            
ATOM   1493  N   SER X  95     179.309 115.602 207.757  0.00  0.00            
ATOM   1494  H   SER X  95     179.740 114.719 207.522  0.00  0.00            
ATOM   1495  CA  SER X  95     179.893 116.570 208.711  0.00  0.00            
ATOM   1496  HA  SER X  95     179.128 116.998 209.359  0.00  0.00            
ATOM   1497  CB  SER X  95     180.748 115.883 209.730  0.00  0.00            
ATOM   1498  HB2 SER X  95     181.112 116.636 210.429  0.00  0.00            
ATOM   1499  HB3 SER X  95     180.221 115.103 210.280  0.00  0.00            
ATOM   1500  OG  SER X  95     182.006 115.416 209.125  0.00  0.00            
ATOM   1501  HG  SER X  95     181.871 114.609 208.623  0.00  0.00            
ATOM   1502  C   SER X  95     180.679 117.727 208.094  0.00  0.00            
ATOM   1503  O   SER X  95     181.207 118.558 208.851  0.00  0.00            
ATOM   1504  N   GLY X  96     180.800 117.787 206.752  0.00  0.00            
ATOM   1505  H   GLY X  96     180.395 117.032 206.217  0.00  0.00            
ATOM   1506  CA  GLY X  96     181.385 118.940 206.048  0.00  0.00            
ATOM   1507  HA2 GLY X  96     182.312 119.118 206.593  0.00  0.00            
ATOM   1508  HA3 GLY X  96     181.711 118.714 205.033  0.00  0.00            
ATOM   1509  C   GLY X  96     180.465 120.178 206.082  0.00  0.00            
ATOM   1510  O   GLY X  96     179.268 120.019 205.855  0.00  0.00            
ATOM   1511  N   ARG X  97     180.953 121.383 206.423  0.00  0.00            
ATOM   1512  H   ARG X  97     181.950 121.523 206.496  0.00  0.00            
ATOM   1513  CA  ARG X  97     180.255 122.683 206.251  0.00  0.00            
ATOM   1514  HA  ARG X  97     179.176 122.601 206.381  0.00  0.00            
ATOM   1515  CB  ARG X  97     180.752 123.771 207.299  0.00  0.00            
ATOM   1516  HB2 ARG X  97     181.815 123.602 207.469  0.00  0.00            
ATOM   1517  HB3 ARG X  97     180.566 124.803 207.004  0.00  0.00            
ATOM   1518  CG  ARG X  97     179.988 123.576 208.579  0.00  0.00            
ATOM   1519  HG2 ARG X  97     179.798 122.507 208.674  0.00  0.00            
ATOM   1520  HG3 ARG X  97     180.562 123.912 209.442  0.00  0.00            
ATOM   1521  CD  ARG X  97     178.647 124.427 208.848  0.00  0.00            
ATOM   1522  HD2 ARG X  97     178.879 125.491 208.895  0.00  0.00            
ATOM   1523  HD3 ARG X  97     178.032 124.329 207.953  0.00  0.00            
ATOM   1524  NE  ARG X  97     177.927 124.043 210.054  0.00  0.00            
ATOM   1525  HE  ARG X  97     177.312 123.260 209.885  0.00  0.00            
ATOM   1526  CZ  ARG X  97     178.356 124.117 211.313  0.00  0.00            
ATOM   1527  NH1 ARG X  97     179.464 124.741 211.556  0.00  0.00            
ATOM   1528 HH11 ARG X  97     179.936 125.198 210.790  0.00  0.00            
ATOM   1529 HH12 ARG X  97     179.924 124.512 212.426  0.00  0.00            
ATOM   1530  NH2 ARG X  97     177.726 123.512 212.290  0.00  0.00            
ATOM   1531 HH21 ARG X  97     176.856 123.026 212.123  0.00  0.00            
ATOM   1532 HH22 ARG X  97     178.069 123.477 213.239  0.00  0.00            
ATOM   1533  C   ARG X  97     180.450 123.199 204.839  0.00  0.00            
ATOM   1534  O   ARG X  97     181.431 122.930 204.221  0.00  0.00            
ATOM   1535  N   GLY X  98     179.539 124.034 204.444  0.00  0.00            
ATOM   1536  H   GLY X  98     178.697 124.156 204.989  0.00  0.00            
ATOM   1537  CA  GLY X  98     179.712 124.970 203.335  0.00  0.00            
ATOM   1538  HA2 GLY X  98     179.871 124.512 202.358  0.00  0.00            
ATOM   1539  HA3 GLY X  98     178.844 125.619 203.225  0.00  0.00            
ATOM   1540  C   GLY X  98     180.845 125.980 203.467  0.00  0.00            
ATOM   1541  O   GLY X  98     181.452 126.061 204.539  0.00  0.00            
ATOM   1542  N   ILE X  99     181.173 126.705 202.443  0.00  0.00            
ATOM   1543  H   ILE X  99     180.779 126.512 201.534  0.00  0.00            
ATOM   1544  CA  ILE X  99     182.349 127.609 202.386  0.00  0.00            
ATOM   1545  HA  ILE X  99     182.501 127.854 203.437  0.00  0.00            
ATOM   1546  CB  ILE X  99     183.671 126.862 201.868  0.00  0.00            
ATOM   1547  HB  ILE X  99     183.741 125.944 202.452  0.00  0.00            
ATOM   1548  CG2 ILE X  99     183.625 126.499 200.401  0.00  0.00            
ATOM   1549 HG21 ILE X  99     183.220 127.264 199.737  0.00  0.00            
ATOM   1550 HG22 ILE X  99     183.011 125.618 200.215  0.00  0.00            
ATOM   1551 HG23 ILE X  99     184.611 126.178 200.066  0.00  0.00            
ATOM   1552  CG1 ILE X  99     184.878 127.749 202.236  0.00  0.00            
ATOM   1553 HG12 ILE X  99     185.762 127.207 201.899  0.00  0.00            
ATOM   1554 HG13 ILE X  99     184.857 128.700 201.703  0.00  0.00            
ATOM   1555  CD1 ILE X  99     185.072 128.107 203.666  0.00  0.00            
ATOM   1556 HD11 ILE X  99     185.985 128.695 203.764  0.00  0.00            
ATOM   1557 HD12 ILE X  99     185.025 127.346 204.444  0.00  0.00            
ATOM   1558 HD13 ILE X  99     184.282 128.753 204.050  0.00  0.00            
ATOM   1559  C   ILE X  99     182.068 128.875 201.605  0.00  0.00            
ATOM   1560  O   ILE X  99     182.664 129.934 201.788  0.00  0.00            
ATOM   1561  N   PHE X 100     181.066 128.914 200.750  0.00  0.00            
ATOM   1562  H   PHE X 100     180.427 128.133 200.782  0.00  0.00            
ATOM   1563  CA  PHE X 100     180.821 129.889 199.661  0.00  0.00            
ATOM   1564  HA  PHE X 100     179.978 129.548 199.061  0.00  0.00            
ATOM   1565  CB  PHE X 100     180.285 131.124 200.396  0.00  0.00            
ATOM   1566  HB2 PHE X 100     181.032 131.421 201.132  0.00  0.00            
ATOM   1567  HB3 PHE X 100     180.077 131.914 199.675  0.00  0.00            
ATOM   1568  CG  PHE X 100     178.991 130.829 201.152  0.00  0.00            
ATOM   1569  CD1 PHE X 100     179.072 130.476 202.550  0.00  0.00            
ATOM   1570  HD1 PHE X 100     180.047 130.451 203.013  0.00  0.00            
ATOM   1571  CE1 PHE X 100     177.902 130.067 203.284  0.00  0.00            
ATOM   1572  HE1 PHE X 100     177.863 129.770 204.322  0.00  0.00            
ATOM   1573  CZ  PHE X 100     176.694 130.291 202.642  0.00  0.00            
ATOM   1574  HZ  PHE X 100     175.767 130.268 203.195  0.00  0.00            
ATOM   1575  CE2 PHE X 100     176.660 130.676 201.214  0.00  0.00            
ATOM   1576  HE2 PHE X 100     175.751 130.842 200.655  0.00  0.00            
ATOM   1577  CD2 PHE X 100     177.824 130.792 200.450  0.00  0.00            
ATOM   1578  HD2 PHE X 100     177.775 130.956 199.384  0.00  0.00            
ATOM   1579  C   PHE X 100     182.047 130.182 198.722  0.00  0.00            
ATOM   1580  O   PHE X 100     183.090 129.725 198.922  0.00  0.00            
ATOM   1581  N   PRO X 101     181.784 130.926 197.659  0.00  0.00            
ATOM   1582  CD  PRO X 101     180.544 131.246 197.099  0.00  0.00            
ATOM   1583  HD2 PRO X 101     180.137 132.156 197.538  0.00  0.00            
ATOM   1584  HD3 PRO X 101     179.869 130.392 197.158  0.00  0.00            
ATOM   1585  CG  PRO X 101     180.792 131.564 195.655  0.00  0.00            
ATOM   1586  HG2 PRO X 101     180.141 132.423 195.494  0.00  0.00            
ATOM   1587  HG3 PRO X 101     180.569 130.741 194.976  0.00  0.00            
ATOM   1588  CB  PRO X 101     182.207 132.022 195.523  0.00  0.00            
ATOM   1589  HB2 PRO X 101     182.360 133.098 195.613  0.00  0.00            
ATOM   1590  HB3 PRO X 101     182.723 131.670 194.631  0.00  0.00            
ATOM   1591  CA  PRO X 101     182.858 131.292 196.674  0.00  0.00            
ATOM   1592  HA  PRO X 101     183.325 130.347 196.398  0.00  0.00            
ATOM   1593  C   PRO X 101     184.087 132.198 197.054  0.00  0.00            
ATOM   1594  O   PRO X 101     185.077 132.368 196.294  0.00  0.00            
ATOM   1595  N   LEU X 102     183.989 132.761 198.241  0.00  0.00            
ATOM   1596  H   LEU X 102     183.169 132.578 198.802  0.00  0.00            
ATOM   1597  CA  LEU X 102     184.923 133.705 198.815  0.00  0.00            
ATOM   1598  HA  LEU X 102     184.911 134.596 198.187  0.00  0.00            
ATOM   1599  CB  LEU X 102     184.483 134.012 200.205  0.00  0.00            
ATOM   1600  HB2 LEU X 102     183.510 134.504 200.204  0.00  0.00            
ATOM   1601  HB3 LEU X 102     184.412 133.095 200.790  0.00  0.00            
ATOM   1602  CG  LEU X 102     185.384 134.935 201.001  0.00  0.00            
ATOM   1603  HG  LEU X 102     186.411 134.574 201.037  0.00  0.00            
ATOM   1604  CD1 LEU X 102     185.354 136.345 200.441  0.00  0.00            
ATOM   1605 HD11 LEU X 102     185.656 136.432 199.398  0.00  0.00            
ATOM   1606 HD12 LEU X 102     185.860 137.049 201.102  0.00  0.00            
ATOM   1607 HD13 LEU X 102     184.296 136.607 200.435  0.00  0.00            
ATOM   1608  CD2 LEU X 102     184.978 134.908 202.437  0.00  0.00            
ATOM   1609 HD21 LEU X 102     185.423 135.756 202.957  0.00  0.00            
ATOM   1610 HD22 LEU X 102     183.933 134.943 202.744  0.00  0.00            
ATOM   1611 HD23 LEU X 102     185.331 133.943 202.801  0.00  0.00            
ATOM   1612  C   LEU X 102     186.345 133.078 198.856  0.00  0.00            
ATOM   1613  O   LEU X 102     186.506 131.937 199.166  0.00  0.00            
ATOM   1614  N   ALA X 103     187.345 133.885 198.613  0.00  0.00            
ATOM   1615  H   ALA X 103     187.258 134.883 198.481  0.00  0.00            
ATOM   1616  CA  ALA X 103     188.709 133.404 198.288  0.00  0.00            
ATOM   1617  HA  ALA X 103     188.724 132.690 197.465  0.00  0.00            
ATOM   1618  CB  ALA X 103     189.514 134.743 197.930  0.00  0.00            
ATOM   1619  HB1 ALA X 103     189.222 135.570 198.577  0.00  0.00            
ATOM   1620  HB2 ALA X 103     189.191 135.052 196.937  0.00  0.00            
ATOM   1621  HB3 ALA X 103     190.597 134.620 197.944  0.00  0.00            
ATOM   1622  C   ALA X 103     189.358 132.664 199.544  0.00  0.00            
ATOM   1623  O   ALA X 103     189.259 133.006 200.750  0.00  0.00            
ATOM   1624  N   GLU X 104     190.124 131.668 199.151  0.00  0.00            
ATOM   1625  H   GLU X 104     190.072 131.423 198.172  0.00  0.00            
ATOM   1626  CA  GLU X 104     190.953 130.861 200.087  0.00  0.00            
ATOM   1627  HA  GLU X 104     190.238 130.500 200.826  0.00  0.00            
ATOM   1628  CB  GLU X 104     191.571 129.658 199.332  0.00  0.00            
ATOM   1629  HB2 GLU X 104     190.706 129.260 198.802  0.00  0.00            
ATOM   1630  HB3 GLU X 104     192.294 130.024 198.603  0.00  0.00            
ATOM   1631  CG  GLU X 104     192.443 128.682 200.242  0.00  0.00            
ATOM   1632  HG2 GLU X 104     192.949 127.964 199.598  0.00  0.00            
ATOM   1633  HG3 GLU X 104     193.198 129.345 200.665  0.00  0.00            
ATOM   1634  CD  GLU X 104     191.616 128.046 201.368  0.00  0.00            
ATOM   1635  OE1 GLU X 104     190.583 127.374 201.135  0.00  0.00            
ATOM   1636  OE2 GLU X 104     192.123 128.038 202.515  0.00  0.00            
ATOM   1637  C   GLU X 104     192.026 131.761 200.908  0.00  0.00            
ATOM   1638  O   GLU X 104     192.255 131.445 202.105  0.00  0.00            
ATOM   1639  N   ARG X 105     192.464 132.901 200.370  0.00  0.00            
ATOM   1640  H   ARG X 105     192.452 133.029 199.368  0.00  0.00            
ATOM   1641  CA  ARG X 105     193.402 133.808 201.128  0.00  0.00            
ATOM   1642  HA  ARG X 105     194.119 133.123 201.579  0.00  0.00            
ATOM   1643  CB  ARG X 105     194.155 134.694 200.125  0.00  0.00            
ATOM   1644  HB2 ARG X 105     194.940 135.220 200.669  0.00  0.00            
ATOM   1645  HB3 ARG X 105     194.773 134.055 199.494  0.00  0.00            
ATOM   1646  CG  ARG X 105     193.390 135.783 199.240  0.00  0.00            
ATOM   1647  HG2 ARG X 105     192.608 135.178 198.780  0.00  0.00            
ATOM   1648  HG3 ARG X 105     192.978 136.606 199.824  0.00  0.00            
ATOM   1649  CD  ARG X 105     194.210 136.555 198.133  0.00  0.00            
ATOM   1650  HD2 ARG X 105     193.583 137.351 197.732  0.00  0.00            
ATOM   1651  HD3 ARG X 105     195.175 136.846 198.547  0.00  0.00            
ATOM   1652  NE  ARG X 105     194.473 135.694 196.961  0.00  0.00            
ATOM   1653  HE  ARG X 105     195.226 135.020 196.947  0.00  0.00            
ATOM   1654  CZ  ARG X 105     193.804 135.799 195.791  0.00  0.00            
ATOM   1655  NH1 ARG X 105     192.730 136.429 195.612  0.00  0.00            
ATOM   1656 HH11 ARG X 105     192.215 136.970 196.292  0.00  0.00            
ATOM   1657 HH12 ARG X 105     192.300 136.426 194.698  0.00  0.00            
ATOM   1658  NH2 ARG X 105     194.386 135.318 194.718  0.00  0.00            
ATOM   1659 HH21 ARG X 105     195.296 134.880 194.695  0.00  0.00            
ATOM   1660 HH22 ARG X 105     193.912 135.458 193.837  0.00  0.00            
ATOM   1661  C   ARG X 105     192.728 134.578 202.295  0.00  0.00            
ATOM   1662  O   ARG X 105     193.349 135.443 202.941  0.00  0.00            
ATOM   1663  N   ALA X 106     191.423 134.414 202.509  0.00  0.00            
ATOM   1664  H   ALA X 106     190.907 133.808 201.887  0.00  0.00            
ATOM   1665  CA  ALA X 106     190.756 134.926 203.714  0.00  0.00            
ATOM   1666  HA  ALA X 106     191.121 135.873 204.110  0.00  0.00            
ATOM   1667  CB  ALA X 106     189.235 135.035 203.260  0.00  0.00            
ATOM   1668  HB1 ALA X 106     188.798 134.056 203.063  0.00  0.00            
ATOM   1669  HB2 ALA X 106     189.157 135.487 202.271  0.00  0.00            
ATOM   1670  HB3 ALA X 106     188.617 135.566 203.984  0.00  0.00            
ATOM   1671  C   ALA X 106     190.942 133.956 204.960  0.00  0.00            
ATOM   1672  O   ALA X 106     190.543 134.372 206.051  0.00  0.00            
ATOM   1673  N   ASN X 107     191.469 132.752 204.803  0.00  0.00            
ATOM   1674  H   ASN X 107     191.796 132.547 203.869  0.00  0.00            
ATOM   1675  CA  ASN X 107     191.798 131.730 205.772  0.00  0.00            
ATOM   1676  HA  ASN X 107     192.016 130.800 205.246  0.00  0.00            
ATOM   1677  CB  ASN X 107     193.018 132.235 206.630  0.00  0.00            
ATOM   1678  HB2 ASN X 107     192.882 133.252 206.997  0.00  0.00            
ATOM   1679  HB3 ASN X 107     193.231 131.585 207.479  0.00  0.00            
ATOM   1680  CG  ASN X 107     194.278 132.254 205.755  0.00  0.00            
ATOM   1681  OD1 ASN X 107     194.293 132.349 204.574  0.00  0.00            
ATOM   1682  ND2 ASN X 107     195.414 132.152 206.514  0.00  0.00            
ATOM   1683 HD21 ASN X 107     195.483 132.187 207.521  0.00  0.00            
ATOM   1684 HD22 ASN X 107     196.198 132.169 205.877  0.00  0.00            
ATOM   1685  C   ASN X 107     190.686 131.395 206.732  0.00  0.00            
ATOM   1686  O   ASN X 107     190.844 131.025 207.845  0.00  0.00            
ATOM   1687  N   ARG X 108     189.455 131.450 206.213  0.00  0.00            
ATOM   1688  H   ARG X 108     189.467 131.755 205.250  0.00  0.00            
ATOM   1689  CA  ARG X 108     188.188 131.106 206.987  0.00  0.00            
ATOM   1690  HA  ARG X 108     188.151 131.711 207.893  0.00  0.00            
ATOM   1691  CB  ARG X 108     186.943 131.377 206.201  0.00  0.00            
ATOM   1692  HB2 ARG X 108     186.895 130.658 205.383  0.00  0.00            
ATOM   1693  HB3 ARG X 108     186.186 131.044 206.912  0.00  0.00            
ATOM   1694  CG  ARG X 108     186.518 132.715 205.673  0.00  0.00            
ATOM   1695  HG2 ARG X 108     187.257 133.087 204.963  0.00  0.00            
ATOM   1696  HG3 ARG X 108     185.540 132.632 205.198  0.00  0.00            
ATOM   1697  CD  ARG X 108     186.458 133.922 206.648  0.00  0.00            
ATOM   1698  HD2 ARG X 108     187.418 133.855 207.160  0.00  0.00            
ATOM   1699  HD3 ARG X 108     186.443 134.838 206.056  0.00  0.00            
ATOM   1700  NE  ARG X 108     185.319 133.798 207.592  0.00  0.00            
ATOM   1701  HE  ARG X 108     184.411 133.995 207.196  0.00  0.00            
ATOM   1702  CZ  ARG X 108     185.407 133.356 208.879  0.00  0.00            
ATOM   1703  NH1 ARG X 108     186.507 133.206 209.552  0.00  0.00            
ATOM   1704 HH11 ARG X 108     187.399 133.517 209.194  0.00  0.00            
ATOM   1705 HH12 ARG X 108     186.445 132.795 210.472  0.00  0.00            
ATOM   1706  NH2 ARG X 108     184.364 133.040 209.599  0.00  0.00            
ATOM   1707 HH21 ARG X 108     183.410 133.256 209.348  0.00  0.00            
ATOM   1708 HH22 ARG X 108     184.476 132.579 210.491  0.00  0.00            
ATOM   1709  C   ARG X 108     188.244 129.699 207.500  0.00  0.00            
ATOM   1710  O   ARG X 108     187.850 129.534 208.632  0.00  0.00            
ATOM   1711  N   GLY X 109     188.807 128.748 206.773  0.00  0.00            
ATOM   1712  H   GLY X 109     189.320 128.930 205.922  0.00  0.00            
ATOM   1713  CA  GLY X 109     188.810 127.360 207.207  0.00  0.00            
ATOM   1714  HA2 GLY X 109     187.822 127.025 207.523  0.00  0.00            
ATOM   1715  HA3 GLY X 109     189.254 126.842 206.356  0.00  0.00            
ATOM   1716  C   GLY X 109     189.712 127.050 208.452  0.00  0.00            
ATOM   1717  O   GLY X 109     189.504 126.022 209.042  0.00  0.00            
ATOM   1718  N   PHE X 110     190.550 128.012 208.930  0.00  0.00            
ATOM   1719  H   PHE X 110     190.536 128.943 208.539  0.00  0.00            
ATOM   1720  CA  PHE X 110     191.318 127.724 210.160  0.00  0.00            
ATOM   1721  HA  PHE X 110     191.568 126.668 210.255  0.00  0.00            
ATOM   1722  CB  PHE X 110     192.706 128.428 210.164  0.00  0.00            
ATOM   1723  HB2 PHE X 110     192.478 129.478 209.980  0.00  0.00            
ATOM   1724  HB3 PHE X 110     193.139 128.497 211.161  0.00  0.00            
ATOM   1725  CG  PHE X 110     193.654 127.877 209.196  0.00  0.00            
ATOM   1726  CD1 PHE X 110     193.753 128.425 207.948  0.00  0.00            
ATOM   1727  HD1 PHE X 110     193.124 129.259 207.673  0.00  0.00            
ATOM   1728  CE1 PHE X 110     194.513 127.716 206.982  0.00  0.00            
ATOM   1729  HE1 PHE X 110     194.542 128.087 205.968  0.00  0.00            
ATOM   1730  CZ  PHE X 110     195.320 126.663 207.283  0.00  0.00            
ATOM   1731  HZ  PHE X 110     195.910 126.173 206.522  0.00  0.00            
ATOM   1732  CE2 PHE X 110     195.344 126.261 208.641  0.00  0.00            
ATOM   1733  HE2 PHE X 110     196.049 125.490 208.915  0.00  0.00            
ATOM   1734  CD2 PHE X 110     194.517 126.835 209.625  0.00  0.00            
ATOM   1735  HD2 PHE X 110     194.578 126.461 210.636  0.00  0.00            
ATOM   1736  C   PHE X 110     190.480 127.924 211.436  0.00  0.00            
ATOM   1737  O   PHE X 110     190.880 127.527 212.512  0.00  0.00            
ATOM   1738  N   GLY X 111     189.292 128.551 211.353  0.00  0.00            
ATOM   1739  H   GLY X 111     188.962 128.748 210.419  0.00  0.00            
ATOM   1740  CA  GLY X 111     188.434 128.816 212.489  0.00  0.00            
ATOM   1741  HA2 GLY X 111     189.012 129.084 213.374  0.00  0.00            
ATOM   1742  HA3 GLY X 111     187.617 129.514 212.306  0.00  0.00            
ATOM   1743  C   GLY X 111     187.735 127.534 213.040  0.00  0.00            
ATOM   1744  O   GLY X 111     188.443 126.529 213.179  0.00  0.00            
ATOM   1745  N   ILE X 112     186.417 127.538 213.172  0.00  0.00            
ATOM   1746  H   ILE X 112     185.893 128.333 212.837  0.00  0.00            
ATOM   1747  CA  ILE X 112     185.716 126.335 213.639  0.00  0.00            
ATOM   1748  HA  ILE X 112     186.308 125.451 213.402  0.00  0.00            
ATOM   1749  CB  ILE X 112     185.513 126.407 215.159  0.00  0.00            
ATOM   1750  HB  ILE X 112     186.482 126.358 215.655  0.00  0.00            
ATOM   1751  CG2 ILE X 112     184.747 127.659 215.652  0.00  0.00            
ATOM   1752 HG21 ILE X 112     183.771 127.812 215.190  0.00  0.00            
ATOM   1753 HG22 ILE X 112     185.236 128.602 215.406  0.00  0.00            
ATOM   1754 HG23 ILE X 112     184.773 127.754 216.737  0.00  0.00            
ATOM   1755  CG1 ILE X 112     184.747 125.155 215.597  0.00  0.00            
ATOM   1756 HG12 ILE X 112     183.894 124.923 214.959  0.00  0.00            
ATOM   1757 HG13 ILE X 112     185.336 124.260 215.400  0.00  0.00            
ATOM   1758  CD1 ILE X 112     184.359 125.154 217.131  0.00  0.00            
ATOM   1759 HD11 ILE X 112     183.833 124.215 217.299  0.00  0.00            
ATOM   1760 HD12 ILE X 112     183.688 125.957 217.435  0.00  0.00            
ATOM   1761 HD13 ILE X 112     185.229 125.290 217.773  0.00  0.00            
ATOM   1762  C   ILE X 112     184.466 126.199 212.778  0.00  0.00            
ATOM   1763  O   ILE X 112     184.214 125.120 212.213  0.00  0.00            
ATOM   1764  N   VAL X 113     183.684 127.241 212.478  0.00  0.00            
ATOM   1765  H   VAL X 113     183.901 128.171 212.806  0.00  0.00            
ATOM   1766  CA  VAL X 113     182.357 127.115 211.841  0.00  0.00            
ATOM   1767  HA  VAL X 113     181.844 126.344 212.416  0.00  0.00            
ATOM   1768  CB  VAL X 113     181.438 128.358 212.161  0.00  0.00            
ATOM   1769  HB  VAL X 113     181.493 128.583 213.227  0.00  0.00            
ATOM   1770  CG1 VAL X 113     181.819 129.557 211.268  0.00  0.00            
ATOM   1771 HG11 VAL X 113     181.576 129.323 210.231  0.00  0.00            
ATOM   1772 HG12 VAL X 113     181.290 130.456 211.585  0.00  0.00            
ATOM   1773 HG13 VAL X 113     182.871 129.815 211.382  0.00  0.00            
ATOM   1774  CG2 VAL X 113     179.922 128.191 211.820  0.00  0.00            
ATOM   1775 HG21 VAL X 113     179.346 129.100 211.993  0.00  0.00            
ATOM   1776 HG22 VAL X 113     179.469 127.384 212.395  0.00  0.00            
ATOM   1777 HG23 VAL X 113     179.877 127.900 210.771  0.00  0.00            
ATOM   1778  C   VAL X 113     182.425 126.696 210.335  0.00  0.00            
ATOM   1779  O   VAL X 113     181.484 126.099 209.867  0.00  0.00            
ATOM   1780  N   PHE X 114     183.470 127.123 209.609  0.00  0.00            
ATOM   1781  H   PHE X 114     184.166 127.748 209.990  0.00  0.00            
ATOM   1782  CA  PHE X 114     183.602 126.733 208.212  0.00  0.00            
ATOM   1783  HA  PHE X 114     182.832 126.084 207.794  0.00  0.00            
ATOM   1784  CB  PHE X 114     183.590 127.928 207.318  0.00  0.00            
ATOM   1785  HB2 PHE X 114     184.497 128.479 207.564  0.00  0.00            
ATOM   1786  HB3 PHE X 114     183.617 127.478 206.325  0.00  0.00            
ATOM   1787  CG  PHE X 114     182.350 128.822 207.404  0.00  0.00            
ATOM   1788  CD1 PHE X 114     182.490 130.254 207.201  0.00  0.00            
ATOM   1789  HD1 PHE X 114     183.408 130.801 207.044  0.00  0.00            
ATOM   1790  CE1 PHE X 114     181.352 131.053 207.284  0.00  0.00            
ATOM   1791  HE1 PHE X 114     181.479 132.103 207.067  0.00  0.00            
ATOM   1792  CZ  PHE X 114     180.092 130.554 207.622  0.00  0.00            
ATOM   1793  HZ  PHE X 114     179.180 131.103 207.806  0.00  0.00            
ATOM   1794  CE2 PHE X 114     179.961 129.107 207.692  0.00  0.00            
ATOM   1795  HE2 PHE X 114     178.993 128.645 207.815  0.00  0.00            
ATOM   1796  CD2 PHE X 114     181.060 128.278 207.503  0.00  0.00            
ATOM   1797  HD2 PHE X 114     180.906 127.216 207.623  0.00  0.00            
ATOM   1798  C   PHE X 114     184.906 125.894 208.135  0.00  0.00            
ATOM   1799  O   PHE X 114     185.362 125.799 206.970  0.00  0.00            
ATOM   1800  N   SER X 115     185.398 125.326 209.230  0.00  0.00            
ATOM   1801  H   SER X 115     184.747 125.385 210.000  0.00  0.00            
ATOM   1802  CA  SER X 115     186.519 124.401 209.296  0.00  0.00            
ATOM   1803  HA  SER X 115     187.185 124.641 208.467  0.00  0.00            
ATOM   1804  CB  SER X 115     187.254 124.522 210.587  0.00  0.00            
ATOM   1805  HB2 SER X 115     187.574 125.546 210.777  0.00  0.00            
ATOM   1806  HB3 SER X 115     186.572 124.333 211.416  0.00  0.00            
ATOM   1807  OG  SER X 115     188.394 123.709 210.605  0.00  0.00            
ATOM   1808  HG  SER X 115     188.941 124.082 211.300  0.00  0.00            
ATOM   1809  C   SER X 115     185.975 122.965 209.266  0.00  0.00            
ATOM   1810  O   SER X 115     184.879 122.707 209.657  0.00  0.00            
ATOM   1811  N   ASN X 116     186.788 121.984 208.799  0.00  0.00            
ATOM   1812  H   ASN X 116     187.685 122.258 208.424  0.00  0.00            
ATOM   1813  CA  ASN X 116     186.349 120.606 208.470  0.00  0.00            
ATOM   1814  HA  ASN X 116     185.540 120.244 209.105  0.00  0.00            
ATOM   1815  CB  ASN X 116     185.960 120.497 206.975  0.00  0.00            
ATOM   1816  HB2 ASN X 116     186.846 120.649 206.359  0.00  0.00            
ATOM   1817  HB3 ASN X 116     185.514 119.508 206.865  0.00  0.00            
ATOM   1818  CG  ASN X 116     184.866 121.379 206.478  0.00  0.00            
ATOM   1819  OD1 ASN X 116     183.761 121.322 207.029  0.00  0.00            
ATOM   1820  ND2 ASN X 116     184.995 122.221 205.515  0.00  0.00            
ATOM   1821 HD21 ASN X 116     185.907 122.572 205.259  0.00  0.00            
ATOM   1822 HD22 ASN X 116     184.234 122.840 205.276  0.00  0.00            
ATOM   1823  C   ASN X 116     187.447 119.587 208.904  0.00  0.00            
ATOM   1824  O   ASN X 116     188.594 119.893 208.765  0.00  0.00            
ATOM   1825  N   GLY X 117     187.072 118.397 209.320  0.00  0.00            
ATOM   1826  H   GLY X 117     186.086 118.260 209.487  0.00  0.00            
ATOM   1827  CA  GLY X 117     187.950 117.273 209.530  0.00  0.00            
ATOM   1828  HA2 GLY X 117     187.389 116.347 209.406  0.00  0.00            
ATOM   1829  HA3 GLY X 117     188.740 117.344 208.783  0.00  0.00            
ATOM   1830  C   GLY X 117     188.554 117.182 210.913  0.00  0.00            
ATOM   1831  O   GLY X 117     187.957 117.729 211.873  0.00  0.00            
ATOM   1832  N   LYS X 118     189.670 116.465 211.038  0.00  0.00            
ATOM   1833  H   LYS X 118     190.074 116.167 210.162  0.00  0.00            
ATOM   1834  CA  LYS X 118     190.253 116.225 212.355  0.00  0.00            
ATOM   1835  HA  LYS X 118     189.519 115.778 213.025  0.00  0.00            
ATOM   1836  CB  LYS X 118     191.454 115.225 212.166  0.00  0.00            
ATOM   1837  HB2 LYS X 118     191.187 114.325 211.613  0.00  0.00            
ATOM   1838  HB3 LYS X 118     192.287 115.727 211.674  0.00  0.00            
ATOM   1839  CG  LYS X 118     192.084 114.659 213.448  0.00  0.00            
ATOM   1840  HG2 LYS X 118     192.799 113.964 213.008  0.00  0.00            
ATOM   1841  HG3 LYS X 118     192.658 115.454 213.923  0.00  0.00            
ATOM   1842  CD  LYS X 118     191.106 114.141 214.460  0.00  0.00            
ATOM   1843  HD2 LYS X 118     190.491 114.976 214.794  0.00  0.00            
ATOM   1844  HD3 LYS X 118     190.443 113.387 214.035  0.00  0.00            
ATOM   1845  CE  LYS X 118     191.712 113.614 215.823  0.00  0.00            
ATOM   1846  HE2 LYS X 118     191.080 112.908 216.362  0.00  0.00            
ATOM   1847  HE3 LYS X 118     192.621 113.051 215.611  0.00  0.00            
ATOM   1848  NZ  LYS X 118     191.959 114.747 216.797  0.00  0.00            
ATOM   1849  HZ1 LYS X 118     192.400 114.436 217.650  0.00  0.00            
ATOM   1850  HZ2 LYS X 118     191.060 115.165 216.990  0.00  0.00            
ATOM   1851  HZ3 LYS X 118     192.631 115.430 216.477  0.00  0.00            
ATOM   1852  C   LYS X 118     190.845 117.581 212.982  0.00  0.00            
ATOM   1853  O   LYS X 118     190.756 117.728 214.219  0.00  0.00            
ATOM   1854  N   LYS X 119     191.329 118.491 212.152  0.00  0.00            
ATOM   1855  H   LYS X 119     191.292 118.246 211.173  0.00  0.00            
ATOM   1856  CA  LYS X 119     191.564 119.830 212.650  0.00  0.00            
ATOM   1857  HA  LYS X 119     192.267 119.857 213.483  0.00  0.00            
ATOM   1858  CB  LYS X 119     192.209 120.657 211.514  0.00  0.00            
ATOM   1859  HB2 LYS X 119     192.654 121.594 211.848  0.00  0.00            
ATOM   1860  HB3 LYS X 119     192.987 119.989 211.144  0.00  0.00            
ATOM   1861  CG  LYS X 119     191.283 121.000 210.354  0.00  0.00            
ATOM   1862  HG2 LYS X 119     190.929 120.070 209.909  0.00  0.00            
ATOM   1863  HG3 LYS X 119     190.478 121.645 210.708  0.00  0.00            
ATOM   1864  CD  LYS X 119     192.038 121.789 209.252  0.00  0.00            
ATOM   1865  HD2 LYS X 119     192.606 122.634 209.641  0.00  0.00            
ATOM   1866  HD3 LYS X 119     192.685 121.060 208.762  0.00  0.00            
ATOM   1867  CE  LYS X 119     191.121 122.191 208.115  0.00  0.00            
ATOM   1868  HE2 LYS X 119     191.697 122.362 207.205  0.00  0.00            
ATOM   1869  HE3 LYS X 119     190.335 121.441 208.024  0.00  0.00            
ATOM   1870  NZ  LYS X 119     190.450 123.461 208.413  0.00  0.00            
ATOM   1871  HZ1 LYS X 119     190.223 123.594 209.388  0.00  0.00            
ATOM   1872  HZ2 LYS X 119     189.595 123.469 207.876  0.00  0.00            
ATOM   1873  HZ3 LYS X 119     191.046 124.268 208.291  0.00  0.00            
ATOM   1874  C   LYS X 119     190.346 120.588 213.269  0.00  0.00            
ATOM   1875  O   LYS X 119     190.455 121.027 214.375  0.00  0.00            
ATOM   1876  N   TRP X 120     189.169 120.543 212.686  0.00  0.00            
ATOM   1877  H   TRP X 120     189.020 119.949 211.883  0.00  0.00            
ATOM   1878  CA  TRP X 120     187.955 121.158 213.172  0.00  0.00            
ATOM   1879  HA  TRP X 120     188.167 122.201 213.409  0.00  0.00            
ATOM   1880  CB  TRP X 120     186.762 121.061 212.245  0.00  0.00            
ATOM   1881  HB2 TRP X 120     186.853 121.694 211.362  0.00  0.00            
ATOM   1882  HB3 TRP X 120     186.778 120.049 211.842  0.00  0.00            
ATOM   1883  CG  TRP X 120     185.402 121.106 212.838  0.00  0.00            
ATOM   1884  CD1 TRP X 120     184.868 122.264 213.248  0.00  0.00            
ATOM   1885  HD1 TRP X 120     185.335 123.235 213.168  0.00  0.00            
ATOM   1886  NE1 TRP X 120     183.647 122.006 213.860  0.00  0.00            
ATOM   1887  HE1 TRP X 120     183.146 122.733 214.350  0.00  0.00            
ATOM   1888  CE2 TRP X 120     183.298 120.692 213.751  0.00  0.00            
ATOM   1889  CZ2 TRP X 120     182.168 119.984 214.223  0.00  0.00            
ATOM   1890  HZ2 TRP X 120     181.322 120.352 214.783  0.00  0.00            
ATOM   1891  CH2 TRP X 120     182.166 118.599 214.084  0.00  0.00            
ATOM   1892  HH2 TRP X 120     181.354 118.066 214.556  0.00  0.00            
ATOM   1893  CZ3 TRP X 120     183.243 117.983 213.408  0.00  0.00            
ATOM   1894  HZ3 TRP X 120     183.252 116.907 213.321  0.00  0.00            
ATOM   1895  CE3 TRP X 120     184.240 118.702 212.821  0.00  0.00            
ATOM   1896  HE3 TRP X 120     185.004 118.164 212.280  0.00  0.00            
ATOM   1897  CD2 TRP X 120     184.422 120.073 213.094  0.00  0.00            
ATOM   1898  C   TRP X 120     187.569 120.441 214.435  0.00  0.00            
ATOM   1899  O   TRP X 120     187.244 121.120 215.421  0.00  0.00            
ATOM   1900  N   LYS X 121     187.585 119.099 214.555  0.00  0.00            
ATOM   1901  H   LYS X 121     187.923 118.542 213.784  0.00  0.00            
ATOM   1902  CA  LYS X 121     187.260 118.381 215.790  0.00  0.00            
ATOM   1903  HA  LYS X 121     186.240 118.635 216.080  0.00  0.00            
ATOM   1904  CB  LYS X 121     187.365 116.882 215.623  0.00  0.00            
ATOM   1905  HB2 LYS X 121     188.383 116.723 215.266  0.00  0.00            
ATOM   1906  HB3 LYS X 121     187.293 116.458 216.625  0.00  0.00            
ATOM   1907  CG  LYS X 121     186.303 116.221 214.708  0.00  0.00            
ATOM   1908  HG2 LYS X 121     185.306 116.334 215.132  0.00  0.00            
ATOM   1909  HG3 LYS X 121     186.526 116.638 213.726  0.00  0.00            
ATOM   1910  CD  LYS X 121     186.572 114.718 214.581  0.00  0.00            
ATOM   1911  HD2 LYS X 121     187.499 114.630 214.014  0.00  0.00            
ATOM   1912  HD3 LYS X 121     186.513 114.205 215.541  0.00  0.00            
ATOM   1913  CE  LYS X 121     185.504 114.007 213.677  0.00  0.00            
ATOM   1914  HE2 LYS X 121     184.523 114.219 214.101  0.00  0.00            
ATOM   1915  HE3 LYS X 121     185.614 114.280 212.627  0.00  0.00            
ATOM   1916  NZ  LYS X 121     185.757 112.498 213.671  0.00  0.00            
ATOM   1917  HZ1 LYS X 121     186.519 112.350 213.025  0.00  0.00            
ATOM   1918  HZ2 LYS X 121     184.983 111.952 213.320  0.00  0.00            
ATOM   1919  HZ3 LYS X 121     185.943 112.087 214.575  0.00  0.00            
ATOM   1920  C   LYS X 121     188.041 118.782 216.975  0.00  0.00            
ATOM   1921  O   LYS X 121     187.567 119.157 218.013  0.00  0.00            
ATOM   1922  N   GLU X 122     189.336 118.978 216.804  0.00  0.00            
ATOM   1923  H   GLU X 122     189.702 118.595 215.945  0.00  0.00            
ATOM   1924  CA  GLU X 122     190.193 119.517 217.892  0.00  0.00            
ATOM   1925  HA  GLU X 122     189.923 119.019 218.823  0.00  0.00            
ATOM   1926  CB  GLU X 122     191.689 119.370 217.572  0.00  0.00            
ATOM   1927  HB2 GLU X 122     191.782 118.319 217.298  0.00  0.00            
ATOM   1928  HB3 GLU X 122     191.926 119.946 216.678  0.00  0.00            
ATOM   1929  CG  GLU X 122     192.704 119.646 218.649  0.00  0.00            
ATOM   1930  HG2 GLU X 122     193.713 119.747 218.249  0.00  0.00            
ATOM   1931  HG3 GLU X 122     192.480 120.637 219.042  0.00  0.00            
ATOM   1932  CD  GLU X 122     192.803 118.595 219.813  0.00  0.00            
ATOM   1933  OE1 GLU X 122     193.889 118.443 220.376  0.00  0.00            
ATOM   1934  OE2 GLU X 122     191.798 118.019 220.294  0.00  0.00            
ATOM   1935  C   GLU X 122     190.071 120.943 218.349  0.00  0.00            
ATOM   1936  O   GLU X 122     190.020 121.191 219.514  0.00  0.00            
ATOM   1937  N   ILE X 123     189.902 121.813 217.344  0.00  0.00            
ATOM   1938  H   ILE X 123     189.658 121.586 216.390  0.00  0.00            
ATOM   1939  CA  ILE X 123     189.587 123.167 217.793  0.00  0.00            
ATOM   1940  HA  ILE X 123     190.290 123.377 218.599  0.00  0.00            
ATOM   1941  CB  ILE X 123     189.830 124.215 216.696  0.00  0.00            
ATOM   1942  HB  ILE X 123     190.840 124.156 216.290  0.00  0.00            
ATOM   1943  CG2 ILE X 123     188.896 124.168 215.511  0.00  0.00            
ATOM   1944 HG21 ILE X 123     189.262 124.758 214.671  0.00  0.00            
ATOM   1945 HG22 ILE X 123     187.886 124.494 215.761  0.00  0.00            
ATOM   1946 HG23 ILE X 123     188.958 123.131 215.180  0.00  0.00            
ATOM   1947  CG1 ILE X 123     189.807 125.644 217.262  0.00  0.00            
ATOM   1948 HG12 ILE X 123     189.530 126.379 216.507  0.00  0.00            
ATOM   1949 HG13 ILE X 123     188.928 125.854 217.873  0.00  0.00            
ATOM   1950  CD1 ILE X 123     191.042 126.072 217.976  0.00  0.00            
ATOM   1951 HD11 ILE X 123     190.948 127.131 218.213  0.00  0.00            
ATOM   1952 HD12 ILE X 123     191.879 125.982 217.284  0.00  0.00            
ATOM   1953 HD13 ILE X 123     191.125 125.425 218.849  0.00  0.00            
ATOM   1954  C   ILE X 123     188.155 123.279 218.436  0.00  0.00            
ATOM   1955  O   ILE X 123     187.891 124.091 219.363  0.00  0.00            
ATOM   1956  N   ARG X 124     187.215 122.399 218.090  0.00  0.00            
ATOM   1957  H   ARG X 124     187.408 121.731 217.358  0.00  0.00            
ATOM   1958  CA  ARG X 124     185.841 122.261 218.673  0.00  0.00            
ATOM   1959  HA  ARG X 124     185.418 123.264 218.723  0.00  0.00            
ATOM   1960  CB  ARG X 124     184.946 121.352 217.837  0.00  0.00            
ATOM   1961  HB2 ARG X 124     184.922 121.800 216.843  0.00  0.00            
ATOM   1962  HB3 ARG X 124     185.482 120.406 217.761  0.00  0.00            
ATOM   1963  CG  ARG X 124     183.601 121.208 218.356  0.00  0.00            
ATOM   1964  HG2 ARG X 124     183.781 120.649 219.275  0.00  0.00            
ATOM   1965  HG3 ARG X 124     183.249 122.192 218.666  0.00  0.00            
ATOM   1966  CD  ARG X 124     182.700 120.526 217.351  0.00  0.00            
ATOM   1967  HD2 ARG X 124     182.418 121.218 216.557  0.00  0.00            
ATOM   1968  HD3 ARG X 124     183.132 119.608 216.954  0.00  0.00            
ATOM   1969  NE  ARG X 124     181.395 120.112 217.981  0.00  0.00            
ATOM   1970  HE  ARG X 124     181.361 119.148 218.280  0.00  0.00            
ATOM   1971  CZ  ARG X 124     180.270 120.857 218.128  0.00  0.00            
ATOM   1972  NH1 ARG X 124     180.116 122.068 217.618  0.00  0.00            
ATOM   1973 HH11 ARG X 124     180.877 122.450 217.075  0.00  0.00            
ATOM   1974 HH12 ARG X 124     179.231 122.546 217.707  0.00  0.00            
ATOM   1975  NH2 ARG X 124     179.260 120.335 218.768  0.00  0.00            
ATOM   1976 HH21 ARG X 124     179.378 119.511 219.341  0.00  0.00            
ATOM   1977 HH22 ARG X 124     178.361 120.792 218.812  0.00  0.00            
ATOM   1978  C   ARG X 124     186.014 121.800 220.131  0.00  0.00            
ATOM   1979  O   ARG X 124     185.608 122.415 221.068  0.00  0.00            
ATOM   1980  N   ARG X 125     186.720 120.699 220.387  0.00  0.00            
ATOM   1981  H   ARG X 125     187.089 120.197 219.592  0.00  0.00            
ATOM   1982  CA  ARG X 125     187.112 120.194 221.728  0.00  0.00            
ATOM   1983  HA  ARG X 125     186.208 120.008 222.308  0.00  0.00            
ATOM   1984  CB  ARG X 125     187.959 118.862 221.632  0.00  0.00            
ATOM   1985  HB2 ARG X 125     187.488 118.104 221.006  0.00  0.00            
ATOM   1986  HB3 ARG X 125     188.960 119.051 221.245  0.00  0.00            
ATOM   1987  CG  ARG X 125     188.144 118.190 222.997  0.00  0.00            
ATOM   1988  HG2 ARG X 125     188.539 118.966 223.653  0.00  0.00            
ATOM   1989  HG3 ARG X 125     187.189 117.883 223.423  0.00  0.00            
ATOM   1990  CD  ARG X 125     188.999 116.924 223.126  0.00  0.00            
ATOM   1991  HD2 ARG X 125     188.955 116.557 224.152  0.00  0.00            
ATOM   1992  HD3 ARG X 125     188.687 116.059 222.540  0.00  0.00            
ATOM   1993  NE  ARG X 125     190.343 117.243 222.838  0.00  0.00            
ATOM   1994  HE  ARG X 125     190.616 117.337 221.870  0.00  0.00            
ATOM   1995  CZ  ARG X 125     191.372 117.377 223.696  0.00  0.00            
ATOM   1996  NH1 ARG X 125     191.216 117.359 224.970  0.00  0.00            
ATOM   1997 HH11 ARG X 125     190.289 117.537 225.330  0.00  0.00            
ATOM   1998 HH12 ARG X 125     191.881 117.648 225.674  0.00  0.00            
ATOM   1999  NH2 ARG X 125     192.500 117.669 223.269  0.00  0.00            
ATOM   2000 HH21 ARG X 125     192.556 117.835 222.274  0.00  0.00            
ATOM   2001 HH22 ARG X 125     193.239 117.854 223.931  0.00  0.00            
ATOM   2002  C   ARG X 125     187.866 121.211 222.482  0.00  0.00            
ATOM   2003  O   ARG X 125     187.632 121.385 223.647  0.00  0.00            
ATOM   2004  N   PHE X 126     188.851 121.940 221.925  0.00  0.00            
ATOM   2005  H   PHE X 126     189.179 121.806 220.979  0.00  0.00            
ATOM   2006  CA  PHE X 126     189.390 123.123 222.691  0.00  0.00            
ATOM   2007  HA  PHE X 126     189.876 122.755 223.595  0.00  0.00            
ATOM   2008  CB  PHE X 126     190.385 123.775 221.764  0.00  0.00            
ATOM   2009  HB2 PHE X 126     191.078 123.020 221.391  0.00  0.00            
ATOM   2010  HB3 PHE X 126     189.712 124.302 221.087  0.00  0.00            
ATOM   2011  CG  PHE X 126     191.162 124.910 222.445  0.00  0.00            
ATOM   2012  CD1 PHE X 126     190.762 126.204 222.225  0.00  0.00            
ATOM   2013  HD1 PHE X 126     190.017 126.411 221.471  0.00  0.00            
ATOM   2014  CE1 PHE X 126     191.393 127.228 222.905  0.00  0.00            
ATOM   2015  HE1 PHE X 126     191.150 128.256 222.677  0.00  0.00            
ATOM   2016  CZ  PHE X 126     192.333 126.875 223.951  0.00  0.00            
ATOM   2017  HZ  PHE X 126     192.812 127.648 224.533  0.00  0.00            
ATOM   2018  CE2 PHE X 126     192.757 125.549 224.086  0.00  0.00            
ATOM   2019  HE2 PHE X 126     193.629 125.353 224.691  0.00  0.00            
ATOM   2020  CD2 PHE X 126     192.095 124.528 223.412  0.00  0.00            
ATOM   2021  HD2 PHE X 126     192.504 123.532 223.489  0.00  0.00            
ATOM   2022  C   PHE X 126     188.316 124.202 223.001  0.00  0.00            
ATOM   2023  O   PHE X 126     188.386 124.802 224.074  0.00  0.00            
ATOM   2024  N   SER X 127     187.372 124.565 222.046  0.00  0.00            
ATOM   2025  H   SER X 127     187.336 124.033 221.188  0.00  0.00            
ATOM   2026  CA  SER X 127     186.360 125.572 222.302  0.00  0.00            
ATOM   2027  HA  SER X 127     186.875 126.479 222.617  0.00  0.00            
ATOM   2028  CB  SER X 127     185.664 125.934 221.047  0.00  0.00            
ATOM   2029  HB2 SER X 127     185.243 124.995 220.688  0.00  0.00            
ATOM   2030  HB3 SER X 127     184.884 126.619 221.380  0.00  0.00            
ATOM   2031  OG  SER X 127     186.478 126.479 220.048  0.00  0.00            
ATOM   2032  HG  SER X 127     187.120 125.847 219.715  0.00  0.00            
ATOM   2033  C   SER X 127     185.448 125.086 223.457  0.00  0.00            
ATOM   2034  O   SER X 127     185.334 125.824 224.429  0.00  0.00            
ATOM   2035  N   LEU X 128     185.098 123.834 223.494  0.00  0.00            
ATOM   2036  H   LEU X 128     185.423 123.315 222.691  0.00  0.00            
ATOM   2037  CA  LEU X 128     184.201 123.250 224.472  0.00  0.00            
ATOM   2038  HA  LEU X 128     183.323 123.877 224.625  0.00  0.00            
ATOM   2039  CB  LEU X 128     183.657 121.968 223.776  0.00  0.00            
ATOM   2040  HB2 LEU X 128     184.403 121.347 223.282  0.00  0.00            
ATOM   2041  HB3 LEU X 128     183.153 121.314 224.489  0.00  0.00            
ATOM   2042  CG  LEU X 128     182.559 122.337 222.715  0.00  0.00            
ATOM   2043  HG  LEU X 128     183.111 123.074 222.132  0.00  0.00            
ATOM   2044  CD1 LEU X 128     182.339 121.213 221.717  0.00  0.00            
ATOM   2045 HD11 LEU X 128     183.250 121.064 221.137  0.00  0.00            
ATOM   2046 HD12 LEU X 128     181.557 121.365 220.973  0.00  0.00            
ATOM   2047 HD13 LEU X 128     182.123 120.246 222.172  0.00  0.00            
ATOM   2048  CD2 LEU X 128     181.293 122.744 223.391  0.00  0.00            
ATOM   2049 HD21 LEU X 128     181.007 121.877 223.986  0.00  0.00            
ATOM   2050 HD22 LEU X 128     181.437 123.549 224.112  0.00  0.00            
ATOM   2051 HD23 LEU X 128     180.564 122.981 222.616  0.00  0.00            
ATOM   2052  C   LEU X 128     184.855 122.998 225.926  0.00  0.00            
ATOM   2053  O   LEU X 128     184.243 123.283 226.935  0.00  0.00            
ATOM   2054  N   MET X 129     186.122 122.650 225.966  0.00  0.00            
ATOM   2055  H   MET X 129     186.645 122.316 225.170  0.00  0.00            
ATOM   2056  CA  MET X 129     186.871 122.766 227.170  0.00  0.00            
ATOM   2057  HA  MET X 129     186.536 122.095 227.962  0.00  0.00            
ATOM   2058  CB  MET X 129     188.322 122.333 226.860  0.00  0.00            
ATOM   2059  HB2 MET X 129     188.741 122.749 225.944  0.00  0.00            
ATOM   2060  HB3 MET X 129     188.999 122.605 227.670  0.00  0.00            
ATOM   2061  CG  MET X 129     188.315 120.813 226.720  0.00  0.00            
ATOM   2062  HG2 MET X 129     187.723 120.433 227.553  0.00  0.00            
ATOM   2063  HG3 MET X 129     187.625 120.627 225.897  0.00  0.00            
ATOM   2064  SD  MET X 129     189.964 119.952 226.326  0.00  0.00            
ATOM   2065  CE  MET X 129     190.510 119.489 227.931  0.00  0.00            
ATOM   2066  HE1 MET X 129     190.546 120.369 228.573  0.00  0.00            
ATOM   2067  HE2 MET X 129     189.777 118.799 228.351  0.00  0.00            
ATOM   2068  HE3 MET X 129     191.411 118.880 227.866  0.00  0.00            
ATOM   2069  C   MET X 129     186.851 124.181 227.777  0.00  0.00            
ATOM   2070  O   MET X 129     186.787 124.405 228.997  0.00  0.00            
ATOM   2071  N   THR X 130     186.995 125.183 226.882  0.00  0.00            
ATOM   2072  H   THR X 130     187.236 124.861 225.956  0.00  0.00            
ATOM   2073  CA  THR X 130     187.079 126.552 227.260  0.00  0.00            
ATOM   2074  HA  THR X 130     187.684 126.582 228.166  0.00  0.00            
ATOM   2075  CB  THR X 130     187.788 127.378 226.149  0.00  0.00            
ATOM   2076  HB  THR X 130     187.210 127.317 225.227  0.00  0.00            
ATOM   2077  CG2 THR X 130     188.171 128.809 226.625  0.00  0.00            
ATOM   2078 HG21 THR X 130     187.261 129.400 226.525  0.00  0.00            
ATOM   2079 HG22 THR X 130     188.883 129.168 225.882  0.00  0.00            
ATOM   2080 HG23 THR X 130     188.528 128.844 227.654  0.00  0.00            
ATOM   2081  OG1 THR X 130     189.076 126.783 225.857  0.00  0.00            
ATOM   2082  HG1 THR X 130     189.003 126.171 225.122  0.00  0.00            
ATOM   2083  C   THR X 130     185.715 127.184 227.683  0.00  0.00            
ATOM   2084  O   THR X 130     185.703 128.060 228.570  0.00  0.00            
ATOM   2085  N   LEU X 131     184.567 126.707 227.114  0.00  0.00            
ATOM   2086  H   LEU X 131     184.657 126.216 226.236  0.00  0.00            
ATOM   2087  CA  LEU X 131     183.311 127.002 227.643  0.00  0.00            
ATOM   2088  HA  LEU X 131     183.323 128.022 228.029  0.00  0.00            
ATOM   2089  CB  LEU X 131     182.238 126.983 226.576  0.00  0.00            
ATOM   2090  HB2 LEU X 131     182.497 126.245 225.817  0.00  0.00            
ATOM   2091  HB3 LEU X 131     181.313 126.788 227.118  0.00  0.00            
ATOM   2092  CG  LEU X 131     181.959 128.320 225.900  0.00  0.00            
ATOM   2093  HG  LEU X 131     181.734 129.118 226.608  0.00  0.00            
ATOM   2094  CD1 LEU X 131     183.228 128.990 225.225  0.00  0.00            
ATOM   2095 HD11 LEU X 131     182.979 129.942 224.756  0.00  0.00            
ATOM   2096 HD12 LEU X 131     183.625 128.285 224.494  0.00  0.00            
ATOM   2097 HD13 LEU X 131     183.964 129.306 225.965  0.00  0.00            
ATOM   2098  CD2 LEU X 131     180.862 128.119 224.858  0.00  0.00            
ATOM   2099 HD21 LEU X 131     181.248 127.747 223.909  0.00  0.00            
ATOM   2100 HD22 LEU X 131     180.194 127.362 225.269  0.00  0.00            
ATOM   2101 HD23 LEU X 131     180.343 129.047 224.619  0.00  0.00            
ATOM   2102  C   LEU X 131     182.973 126.253 228.933  0.00  0.00            
ATOM   2103  O   LEU X 131     182.167 126.709 229.791  0.00  0.00            
ATOM   2104  N   ARG X 132     183.580 125.112 229.177  0.00  0.00            
ATOM   2105  H   ARG X 132     184.026 124.643 228.401  0.00  0.00            
ATOM   2106  CA  ARG X 132     183.680 124.630 230.525  0.00  0.00            
ATOM   2107  HA  ARG X 132     182.742 124.654 231.079  0.00  0.00            
ATOM   2108  CB  ARG X 132     184.056 123.104 230.489  0.00  0.00            
ATOM   2109  HB2 ARG X 132     184.688 122.914 229.622  0.00  0.00            
ATOM   2110  HB3 ARG X 132     184.553 122.777 231.403  0.00  0.00            
ATOM   2111  CG  ARG X 132     182.743 122.328 230.260  0.00  0.00            
ATOM   2112  HG2 ARG X 132     181.960 122.708 230.917  0.00  0.00            
ATOM   2113  HG3 ARG X 132     182.354 122.454 229.249  0.00  0.00            
ATOM   2114  CD  ARG X 132     182.862 120.876 230.530  0.00  0.00            
ATOM   2115  HD2 ARG X 132     181.869 120.437 230.427  0.00  0.00            
ATOM   2116  HD3 ARG X 132     183.665 120.584 229.854  0.00  0.00            
ATOM   2117  NE  ARG X 132     183.344 120.581 231.898  0.00  0.00            
ATOM   2118  HE  ARG X 132     183.601 121.353 232.496  0.00  0.00            
ATOM   2119  CZ  ARG X 132     183.684 119.382 232.308  0.00  0.00            
ATOM   2120  NH1 ARG X 132     183.215 118.292 231.729  0.00  0.00            
ATOM   2121 HH11 ARG X 132     182.783 118.390 230.822  0.00  0.00            
ATOM   2122 HH12 ARG X 132     183.460 117.367 232.052  0.00  0.00            
ATOM   2123  NH2 ARG X 132     184.391 119.225 233.402  0.00  0.00            
ATOM   2124 HH21 ARG X 132     184.557 120.093 233.892  0.00  0.00            
ATOM   2125 HH22 ARG X 132     184.330 118.287 233.770  0.00  0.00            
ATOM   2126  C   ARG X 132     184.678 125.315 231.440  0.00  0.00            
ATOM   2127  O   ARG X 132     184.872 124.817 232.528  0.00  0.00            
ATOM   2128  N   ASN X 133     185.195 126.496 231.014  0.00  0.00            
ATOM   2129  H   ASN X 133     184.970 126.702 230.051  0.00  0.00            
ATOM   2130  CA  ASN X 133     185.941 127.509 231.852  0.00  0.00            
ATOM   2131  HA  ASN X 133     186.037 128.315 231.125  0.00  0.00            
ATOM   2132  CB  ASN X 133     185.077 128.100 232.988  0.00  0.00            
ATOM   2133  HB2 ASN X 133     184.915 127.427 233.830  0.00  0.00            
ATOM   2134  HB3 ASN X 133     185.614 128.887 233.516  0.00  0.00            
ATOM   2135  CG  ASN X 133     183.790 128.744 232.436  0.00  0.00            
ATOM   2136  OD1 ASN X 133     183.790 129.823 231.947  0.00  0.00            
ATOM   2137  ND2 ASN X 133     182.715 128.079 232.650  0.00  0.00            
ATOM   2138 HD21 ASN X 133     182.819 127.120 232.950  0.00  0.00            
ATOM   2139 HD22 ASN X 133     181.843 128.441 232.290  0.00  0.00            
ATOM   2140  C   ASN X 133     187.367 127.039 232.241  0.00  0.00            
ATOM   2141  O   ASN X 133     187.978 127.751 233.061  0.00  0.00            
ATOM   2142  N   PHE X 134     187.873 125.879 231.814  0.00  0.00            
ATOM   2143  H   PHE X 134     187.459 125.328 231.076  0.00  0.00            
ATOM   2144  CA  PHE X 134     189.287 125.620 231.911  0.00  0.00            
ATOM   2145  HA  PHE X 134     189.627 125.534 232.943  0.00  0.00            
ATOM   2146  CB  PHE X 134     189.704 124.274 231.278  0.00  0.00            
ATOM   2147  HB2 PHE X 134     189.169 124.095 230.345  0.00  0.00            
ATOM   2148  HB3 PHE X 134     190.767 124.317 231.041  0.00  0.00            
ATOM   2149  CG  PHE X 134     189.468 123.089 232.193  0.00  0.00            
ATOM   2150  CD1 PHE X 134     190.509 122.423 232.905  0.00  0.00            
ATOM   2151  HD1 PHE X 134     191.482 122.870 232.762  0.00  0.00            
ATOM   2152  CE1 PHE X 134     190.169 121.355 233.792  0.00  0.00            
ATOM   2153  HE1 PHE X 134     190.879 120.852 234.432  0.00  0.00            
ATOM   2154  CZ  PHE X 134     188.820 120.942 233.901  0.00  0.00            
ATOM   2155  HZ  PHE X 134     188.580 120.176 234.624  0.00  0.00            
ATOM   2156  CE2 PHE X 134     187.823 121.544 233.126  0.00  0.00            
ATOM   2157  HE2 PHE X 134     186.822 121.165 233.268  0.00  0.00            
ATOM   2158  CD2 PHE X 134     188.148 122.632 232.326  0.00  0.00            
ATOM   2159  HD2 PHE X 134     187.338 122.996 231.712  0.00  0.00            
ATOM   2160  C   PHE X 134     190.051 126.774 231.173  0.00  0.00            
ATOM   2161  O   PHE X 134     189.771 127.101 230.039  0.00  0.00            
ATOM   2162  N   GLY X 135     190.993 127.500 231.772  0.00  0.00            
ATOM   2163  H   GLY X 135     191.410 127.148 232.622  0.00  0.00            
ATOM   2164  CA  GLY X 135     191.619 128.679 231.190  0.00  0.00            
ATOM   2165  HA2 GLY X 135     192.666 128.736 231.491  0.00  0.00            
ATOM   2166  HA3 GLY X 135     191.564 128.571 230.107  0.00  0.00            
ATOM   2167  C   GLY X 135     190.962 130.023 231.514  0.00  0.00            
ATOM   2168  O   GLY X 135     191.664 130.993 231.260  0.00  0.00            
ATOM   2169  N   MET X 136     189.721 130.095 231.949  0.00  0.00            
ATOM   2170  H   MET X 136     189.176 129.249 232.035  0.00  0.00            
ATOM   2171  CA  MET X 136     189.166 131.442 232.289  0.00  0.00            
ATOM   2172  HA  MET X 136     189.525 132.159 231.550  0.00  0.00            
ATOM   2173  CB  MET X 136     187.634 131.374 232.243  0.00  0.00            
ATOM   2174  HB2 MET X 136     187.181 130.669 232.940  0.00  0.00            
ATOM   2175  HB3 MET X 136     187.191 132.325 232.537  0.00  0.00            
ATOM   2176  CG  MET X 136     187.201 131.102 230.784  0.00  0.00            
ATOM   2177  HG2 MET X 136     187.716 130.323 230.221  0.00  0.00            
ATOM   2178  HG3 MET X 136     186.217 130.632 230.779  0.00  0.00            
ATOM   2179  SD  MET X 136     187.214 132.541 229.612  0.00  0.00            
ATOM   2180  CE  MET X 136     186.706 132.038 227.963  0.00  0.00            
ATOM   2181  HE1 MET X 136     185.705 132.463 227.891  0.00  0.00            
ATOM   2182  HE2 MET X 136     187.365 132.559 227.269  0.00  0.00            
ATOM   2183  HE3 MET X 136     186.715 130.948 227.936  0.00  0.00            
ATOM   2184  C   MET X 136     189.704 131.990 233.625  0.00  0.00            
ATOM   2185  O   MET X 136     189.573 133.210 233.864  0.00  0.00            
ATOM   2186  N   GLY X 137     190.336 131.154 234.484  0.00  0.00            
ATOM   2187  H   GLY X 137     190.460 130.179 234.250  0.00  0.00            
ATOM   2188  CA  GLY X 137     191.043 131.671 235.644  0.00  0.00            
ATOM   2189  HA2 GLY X 137     191.831 130.975 235.932  0.00  0.00            
ATOM   2190  HA3 GLY X 137     191.614 132.536 235.307  0.00  0.00            
ATOM   2191  C   GLY X 137     190.116 132.113 236.737  0.00  0.00            
ATOM   2192  O   GLY X 137     189.306 131.391 237.325  0.00  0.00            
ATOM   2193  N   LYS X 138     190.266 133.355 237.144  0.00  0.00            
ATOM   2194  H   LYS X 138     191.055 133.787 236.684  0.00  0.00            
ATOM   2195  CA  LYS X 138     189.516 134.063 238.194  0.00  0.00            
ATOM   2196  HA  LYS X 138     189.395 133.354 239.013  0.00  0.00            
ATOM   2197  CB  LYS X 138     190.418 135.264 238.686  0.00  0.00            
ATOM   2198  HB2 LYS X 138     190.618 135.951 237.864  0.00  0.00            
ATOM   2199  HB3 LYS X 138     189.867 135.882 239.395  0.00  0.00            
ATOM   2200  CG  LYS X 138     191.737 134.865 239.159  0.00  0.00            
ATOM   2201  HG2 LYS X 138     191.616 134.295 240.081  0.00  0.00            
ATOM   2202  HG3 LYS X 138     192.298 134.315 238.403  0.00  0.00            
ATOM   2203  CD  LYS X 138     192.603 136.145 239.409  0.00  0.00            
ATOM   2204  HD2 LYS X 138     192.606 136.741 238.496  0.00  0.00            
ATOM   2205  HD3 LYS X 138     192.145 136.735 240.203  0.00  0.00            
ATOM   2206  CE  LYS X 138     194.034 135.790 239.789  0.00  0.00            
ATOM   2207  HE2 LYS X 138     194.448 134.966 239.209  0.00  0.00            
ATOM   2208  HE3 LYS X 138     194.577 136.685 239.485  0.00  0.00            
ATOM   2209  NZ  LYS X 138     194.198 135.514 241.204  0.00  0.00            
ATOM   2210  HZ1 LYS X 138     195.156 135.708 241.457  0.00  0.00            
ATOM   2211  HZ2 LYS X 138     194.023 134.539 241.401  0.00  0.00            
ATOM   2212  HZ3 LYS X 138     193.592 136.039 241.819  0.00  0.00            
ATOM   2213  C   LYS X 138     188.032 134.560 237.831  0.00  0.00            
ATOM   2214  O   LYS X 138     187.442 135.080 238.716  0.00  0.00            
ATOM   2215  N   ARG X 139     187.549 134.591 236.593  0.00  0.00            
ATOM   2216  H   ARG X 139     188.157 134.306 235.838  0.00  0.00            
ATOM   2217  CA  ARG X 139     186.165 134.878 236.254  0.00  0.00            
ATOM   2218  HA  ARG X 139     185.495 134.778 237.108  0.00  0.00            
ATOM   2219  CB  ARG X 139     185.995 136.310 235.685  0.00  0.00            
ATOM   2220  HB2 ARG X 139     186.537 136.320 234.740  0.00  0.00            
ATOM   2221  HB3 ARG X 139     184.932 136.442 235.483  0.00  0.00            
ATOM   2222  CG  ARG X 139     186.513 137.365 236.668  0.00  0.00            
ATOM   2223  HG2 ARG X 139     185.915 137.350 237.579  0.00  0.00            
ATOM   2224  HG3 ARG X 139     187.562 137.164 236.887  0.00  0.00            
ATOM   2225  CD  ARG X 139     186.296 138.786 236.064  0.00  0.00            
ATOM   2226  HD2 ARG X 139     186.500 139.464 236.892  0.00  0.00            
ATOM   2227  HD3 ARG X 139     187.095 139.003 235.355  0.00  0.00            
ATOM   2228  NE  ARG X 139     184.917 139.032 235.501  0.00  0.00            
ATOM   2229  HE  ARG X 139     184.085 138.680 235.953  0.00  0.00            
ATOM   2230  CZ  ARG X 139     184.669 139.822 234.503  0.00  0.00            
ATOM   2231  NH1 ARG X 139     185.617 140.379 233.787  0.00  0.00            
ATOM   2232 HH11 ARG X 139     186.522 139.932 233.733  0.00  0.00            
ATOM   2233 HH12 ARG X 139     185.185 140.999 233.117  0.00  0.00            
ATOM   2234  NH2 ARG X 139     183.452 140.040 234.153  0.00  0.00            
ATOM   2235 HH21 ARG X 139     182.712 139.586 234.669  0.00  0.00            
ATOM   2236 HH22 ARG X 139     183.188 140.673 233.411  0.00  0.00            
ATOM   2237  C   ARG X 139     185.592 133.926 235.249  0.00  0.00            
ATOM   2238  O   ARG X 139     186.113 133.734 234.124  0.00  0.00            
ATOM   2239  N   SER X 140     184.445 133.221 235.604  0.00  0.00            
ATOM   2240  H   SER X 140     184.148 133.348 236.561  0.00  0.00            
ATOM   2241  CA  SER X 140     183.773 132.340 234.729  0.00  0.00            
ATOM   2242  HA  SER X 140     184.460 131.723 234.148  0.00  0.00            
ATOM   2243  CB  SER X 140     182.782 131.438 235.482  0.00  0.00            
ATOM   2244  HB2 SER X 140     183.272 130.914 236.302  0.00  0.00            
ATOM   2245  HB3 SER X 140     182.097 132.137 235.963  0.00  0.00            
ATOM   2246  OG  SER X 140     182.080 130.582 234.650  0.00  0.00            
ATOM   2247  HG  SER X 140     181.137 130.742 234.564  0.00  0.00            
ATOM   2248  C   SER X 140     182.989 133.110 233.622  0.00  0.00            
ATOM   2249  O   SER X 140     182.644 134.268 233.782  0.00  0.00            
ATOM   2250  N   ILE X 141     182.569 132.427 232.516  0.00  0.00            
ATOM   2251  H   ILE X 141     182.743 131.434 232.449  0.00  0.00            
ATOM   2252  CA  ILE X 141     182.032 133.116 231.339  0.00  0.00            
ATOM   2253  HA  ILE X 141     182.561 134.018 231.031  0.00  0.00            
ATOM   2254  CB  ILE X 141     182.128 132.254 230.158  0.00  0.00            
ATOM   2255  HB  ILE X 141     181.728 131.291 230.476  0.00  0.00            
ATOM   2256  CG2 ILE X 141     181.206 132.666 228.914  0.00  0.00            
ATOM   2257 HG21 ILE X 141     181.130 131.908 228.134  0.00  0.00            
ATOM   2258 HG22 ILE X 141     181.529 133.634 228.531  0.00  0.00            
ATOM   2259 HG23 ILE X 141     180.171 132.812 229.223  0.00  0.00            
ATOM   2260  CG1 ILE X 141     183.598 132.070 229.668  0.00  0.00            
ATOM   2261 HG12 ILE X 141     183.917 132.962 229.129  0.00  0.00            
ATOM   2262 HG13 ILE X 141     184.407 131.962 230.392  0.00  0.00            
ATOM   2263  CD1 ILE X 141     183.630 130.726 228.917  0.00  0.00            
ATOM   2264 HD11 ILE X 141     182.932 130.720 228.080  0.00  0.00            
ATOM   2265 HD12 ILE X 141     183.280 129.936 229.582  0.00  0.00            
ATOM   2266 HD13 ILE X 141     184.614 130.520 228.495  0.00  0.00            
ATOM   2267  C   ILE X 141     180.575 133.699 231.565  0.00  0.00            
ATOM   2268  O   ILE X 141     180.347 134.785 231.051  0.00  0.00            
ATOM   2269  N   GLU X 142     179.761 133.183 232.500  0.00  0.00            
ATOM   2270  H   GLU X 142     179.866 132.308 232.995  0.00  0.00            
ATOM   2271  CA  GLU X 142     178.515 133.891 232.839  0.00  0.00            
ATOM   2272  HA  GLU X 142     178.067 134.166 231.885  0.00  0.00            
ATOM   2273  CB  GLU X 142     177.485 133.010 233.597  0.00  0.00            
ATOM   2274  HB2 GLU X 142     176.442 133.326 233.593  0.00  0.00            
ATOM   2275  HB3 GLU X 142     177.431 132.186 232.885  0.00  0.00            
ATOM   2276  CG  GLU X 142     177.696 132.427 235.024  0.00  0.00            
ATOM   2277  HG2 GLU X 142     177.867 133.258 235.708  0.00  0.00            
ATOM   2278  HG3 GLU X 142     176.757 131.938 235.285  0.00  0.00            
ATOM   2279  CD  GLU X 142     178.860 131.391 235.198  0.00  0.00            
ATOM   2280  OE1 GLU X 142     179.581 131.081 234.216  0.00  0.00            
ATOM   2281  OE2 GLU X 142     179.211 131.091 236.379  0.00  0.00            
ATOM   2282  C   GLU X 142     178.758 135.223 233.561  0.00  0.00            
ATOM   2283  O   GLU X 142     177.965 136.133 233.607  0.00  0.00            
ATOM   2284  N   ASP X 143     179.830 135.264 234.348  0.00  0.00            
ATOM   2285  H   ASP X 143     180.482 134.492 234.357  0.00  0.00            
ATOM   2286  CA  ASP X 143     180.269 136.616 234.912  0.00  0.00            
ATOM   2287  HA  ASP X 143     179.468 137.013 235.536  0.00  0.00            
ATOM   2288  CB  ASP X 143     181.485 136.351 235.743  0.00  0.00            
ATOM   2289  HB2 ASP X 143     181.280 135.496 236.387  0.00  0.00            
ATOM   2290  HB3 ASP X 143     182.368 136.386 235.105  0.00  0.00            
ATOM   2291  CG  ASP X 143     181.600 137.576 236.668  0.00  0.00            
ATOM   2292  OD1 ASP X 143     182.293 138.566 236.391  0.00  0.00            
ATOM   2293  OD2 ASP X 143     180.919 137.700 237.738  0.00  0.00            
ATOM   2294  C   ASP X 143     180.532 137.609 233.749  0.00  0.00            
ATOM   2295  O   ASP X 143     180.262 138.789 233.815  0.00  0.00            
ATOM   2296  N   ARG X 144     181.177 137.135 232.637  0.00  0.00            
ATOM   2297  H   ARG X 144     181.377 136.150 232.535  0.00  0.00            
ATOM   2298  CA  ARG X 144     181.583 137.911 231.464  0.00  0.00            
ATOM   2299  HA  ARG X 144     182.133 138.740 231.910  0.00  0.00            
ATOM   2300  CB  ARG X 144     182.572 137.074 230.709  0.00  0.00            
ATOM   2301  HB2 ARG X 144     182.066 136.120 230.561  0.00  0.00            
ATOM   2302  HB3 ARG X 144     182.741 137.421 229.689  0.00  0.00            
ATOM   2303  CG  ARG X 144     183.898 136.729 231.405  0.00  0.00            
ATOM   2304  HG2 ARG X 144     184.449 137.647 231.611  0.00  0.00            
ATOM   2305  HG3 ARG X 144     183.577 136.229 232.318  0.00  0.00            
ATOM   2306  CD  ARG X 144     184.894 135.857 230.628  0.00  0.00            
ATOM   2307  HD2 ARG X 144     184.364 134.988 230.240  0.00  0.00            
ATOM   2308  HD3 ARG X 144     185.190 136.549 229.839  0.00  0.00            
ATOM   2309  NE  ARG X 144     185.933 135.415 231.493  0.00  0.00            
ATOM   2310  HE  ARG X 144     185.642 134.966 232.350  0.00  0.00            
ATOM   2311  CZ  ARG X 144     187.254 135.574 231.476  0.00  0.00            
ATOM   2312  NH1 ARG X 144     187.956 136.011 230.498  0.00  0.00            
ATOM   2313 HH11 ARG X 144     187.577 136.407 229.650  0.00  0.00            
ATOM   2314 HH12 ARG X 144     188.932 136.109 230.737  0.00  0.00            
ATOM   2315  NH2 ARG X 144     187.916 135.123 232.465  0.00  0.00            
ATOM   2316 HH21 ARG X 144     187.465 134.617 233.213  0.00  0.00            
ATOM   2317 HH22 ARG X 144     188.910 135.043 232.305  0.00  0.00            
ATOM   2318  C   ARG X 144     180.381 138.404 230.622  0.00  0.00            
ATOM   2319  O   ARG X 144     180.454 139.528 230.056  0.00  0.00            
ATOM   2320  N   VAL X 145     179.272 137.684 230.717  0.00  0.00            
ATOM   2321  H   VAL X 145     179.428 136.756 231.084  0.00  0.00            
ATOM   2322  CA  VAL X 145     177.865 138.063 230.326  0.00  0.00            
ATOM   2323  HA  VAL X 145     178.076 138.660 229.439  0.00  0.00            
ATOM   2324  CB  VAL X 145     176.945 136.820 230.104  0.00  0.00            
ATOM   2325  HB  VAL X 145     177.039 136.143 230.953  0.00  0.00            
ATOM   2326  CG1 VAL X 145     175.505 137.207 229.964  0.00  0.00            
ATOM   2327 HG11 VAL X 145     175.092 137.573 230.904  0.00  0.00            
ATOM   2328 HG12 VAL X 145     175.174 137.884 229.177  0.00  0.00            
ATOM   2329 HG13 VAL X 145     174.916 136.323 229.722  0.00  0.00            
ATOM   2330  CG2 VAL X 145     177.444 136.063 228.851  0.00  0.00            
ATOM   2331 HG21 VAL X 145     176.894 135.123 228.805  0.00  0.00            
ATOM   2332 HG22 VAL X 145     178.497 135.782 228.864  0.00  0.00            
ATOM   2333 HG23 VAL X 145     177.300 136.769 228.034  0.00  0.00            
ATOM   2334  C   VAL X 145     177.271 139.076 231.366  0.00  0.00            
ATOM   2335  O   VAL X 145     176.710 140.043 230.956  0.00  0.00            
ATOM   2336  N   GLN X 146     177.262 138.783 232.712  0.00  0.00            
ATOM   2337  H   GLN X 146     177.668 137.899 232.984  0.00  0.00            
ATOM   2338  CA  GLN X 146     176.602 139.520 233.787  0.00  0.00            
ATOM   2339  HA  GLN X 146     175.533 139.513 233.573  0.00  0.00            
ATOM   2340  CB  GLN X 146     176.785 138.770 235.138  0.00  0.00            
ATOM   2341  HB2 GLN X 146     177.800 138.382 235.229  0.00  0.00            
ATOM   2342  HB3 GLN X 146     176.679 139.479 235.958  0.00  0.00            
ATOM   2343  CG  GLN X 146     175.722 137.726 235.297  0.00  0.00            
ATOM   2344  HG2 GLN X 146     174.758 138.219 235.426  0.00  0.00            
ATOM   2345  HG3 GLN X 146     175.737 137.118 234.392  0.00  0.00            
ATOM   2346  CD  GLN X 146     175.966 136.745 236.455  0.00  0.00            
ATOM   2347  OE1 GLN X 146     175.487 137.004 237.557  0.00  0.00            
ATOM   2348  NE2 GLN X 146     176.559 135.583 236.245  0.00  0.00            
ATOM   2349 HE21 GLN X 146     176.708 135.181 237.160  0.00  0.00            
ATOM   2350 HE22 GLN X 146     177.011 135.322 235.380  0.00  0.00            
ATOM   2351  C   GLN X 146     177.093 140.942 233.954  0.00  0.00            
ATOM   2352  O   GLN X 146     176.299 141.891 234.108  0.00  0.00            
ATOM   2353  N   GLU X 147     178.441 141.070 233.773  0.00  0.00            
ATOM   2354  H   GLU X 147     178.954 140.211 233.639  0.00  0.00            
ATOM   2355  CA  GLU X 147     179.143 142.465 233.715  0.00  0.00            
ATOM   2356  HA  GLU X 147     178.982 143.043 234.625  0.00  0.00            
ATOM   2357  CB  GLU X 147     180.631 142.218 233.539  0.00  0.00            
ATOM   2358  HB2 GLU X 147     180.866 141.730 234.485  0.00  0.00            
ATOM   2359  HB3 GLU X 147     180.815 141.510 232.732  0.00  0.00            
ATOM   2360  CG  GLU X 147     181.525 143.513 233.296  0.00  0.00            
ATOM   2361  HG2 GLU X 147     181.343 143.892 232.291  0.00  0.00            
ATOM   2362  HG3 GLU X 147     181.314 144.376 233.927  0.00  0.00            
ATOM   2363  CD  GLU X 147     183.034 143.212 233.414  0.00  0.00            
ATOM   2364  OE1 GLU X 147     183.703 143.701 234.390  0.00  0.00            
ATOM   2365  OE2 GLU X 147     183.550 142.392 232.604  0.00  0.00            
ATOM   2366  C   GLU X 147     178.549 143.251 232.480  0.00  0.00            
ATOM   2367  O   GLU X 147     178.274 144.459 232.560  0.00  0.00            
ATOM   2368  N   GLH X 148     178.264 142.546 231.332  0.00  0.00            
ATOM   2369  H   GLH X 148     178.409 141.552 231.432  0.00  0.00            
ATOM   2370  CA  GLH X 148     177.623 143.152 230.106  0.00  0.00            
ATOM   2371  HA  GLH X 148     178.078 144.116 229.877  0.00  0.00            
ATOM   2372  CB  GLH X 148     177.947 142.329 228.797  0.00  0.00            
ATOM   2373  HB2 GLH X 148     177.667 141.278 228.863  0.00  0.00            
ATOM   2374  HB3 GLH X 148     177.444 142.817 227.962  0.00  0.00            
ATOM   2375  CG  GLH X 148     179.422 142.387 228.444  0.00  0.00            
ATOM   2376  HG2 GLH X 148     179.947 142.014 229.323  0.00  0.00            
ATOM   2377  HG3 GLH X 148     179.568 141.709 227.603  0.00  0.00            
ATOM   2378  CD  GLH X 148     179.909 143.809 227.998  0.00  0.00            
ATOM   2379  OE1 GLH X 148     179.204 144.623 227.351  0.00  0.00            
ATOM   2380  OE2 GLH X 148     181.119 144.217 228.516  0.00  0.00            
ATOM   2381  HE2 GLH X 148     181.266 145.146 228.325  0.00  0.00            
ATOM   2382  C   GLH X 148     176.164 143.350 230.276  0.00  0.00            
ATOM   2383  O   GLH X 148     175.694 144.288 229.592  0.00  0.00            
ATOM   2384  N   ALA X 149     175.429 142.689 231.202  0.00  0.00            
ATOM   2385  H   ALA X 149     175.872 141.981 231.769  0.00  0.00            
ATOM   2386  CA  ALA X 149     174.028 143.127 231.581  0.00  0.00            
ATOM   2387  HA  ALA X 149     173.464 143.323 230.669  0.00  0.00            
ATOM   2388  CB  ALA X 149     173.362 142.012 232.365  0.00  0.00            
ATOM   2389  HB1 ALA X 149     173.774 142.012 233.374  0.00  0.00            
ATOM   2390  HB2 ALA X 149     173.449 141.033 231.895  0.00  0.00            
ATOM   2391  HB3 ALA X 149     172.344 142.289 232.636  0.00  0.00            
ATOM   2392  C   ALA X 149     174.043 144.442 232.284  0.00  0.00            
ATOM   2393  O   ALA X 149     173.392 145.410 231.835  0.00  0.00            
ATOM   2394  N   ARG X 150     175.052 144.696 233.175  0.00  0.00            
ATOM   2395  H   ARG X 150     175.664 143.920 233.383  0.00  0.00            
ATOM   2396  CA  ARG X 150     175.324 145.944 233.971  0.00  0.00            
ATOM   2397  HA  ARG X 150     174.436 146.263 234.519  0.00  0.00            
ATOM   2398  CB  ARG X 150     176.322 145.582 235.129  0.00  0.00            
ATOM   2399  HB2 ARG X 150     177.189 145.001 234.816  0.00  0.00            
ATOM   2400  HB3 ARG X 150     176.803 146.369 235.710  0.00  0.00            
ATOM   2401  CG  ARG X 150     175.576 144.608 236.109  0.00  0.00            
ATOM   2402  HG2 ARG X 150     174.605 145.033 236.366  0.00  0.00            
ATOM   2403  HG3 ARG X 150     175.348 143.669 235.604  0.00  0.00            
ATOM   2404  CD  ARG X 150     176.326 144.393 237.465  0.00  0.00            
ATOM   2405  HD2 ARG X 150     176.621 145.368 237.852  0.00  0.00            
ATOM   2406  HD3 ARG X 150     175.680 144.048 238.273  0.00  0.00            
ATOM   2407  NE  ARG X 150     177.507 143.594 237.419  0.00  0.00            
ATOM   2408  HE  ARG X 150     178.344 144.149 237.314  0.00  0.00            
ATOM   2409  CZ  ARG X 150     177.696 142.335 237.500  0.00  0.00            
ATOM   2410  NH1 ARG X 150     176.833 141.387 237.515  0.00  0.00            
ATOM   2411 HH11 ARG X 150     175.833 141.435 237.379  0.00  0.00            
ATOM   2412 HH12 ARG X 150     177.306 140.496 237.555  0.00  0.00            
ATOM   2413  NH2 ARG X 150     178.923 141.837 237.517  0.00  0.00            
ATOM   2414 HH21 ARG X 150     179.735 142.424 237.396  0.00  0.00            
ATOM   2415 HH22 ARG X 150     179.129 140.861 237.360  0.00  0.00            
ATOM   2416  C   ARG X 150     175.745 147.045 232.961  0.00  0.00            
ATOM   2417  O   ARG X 150     175.174 148.179 232.991  0.00  0.00            
ATOM   2418  N   CYS X 151     176.679 146.740 232.079  0.00  0.00            
ATOM   2419  H   CYS X 151     177.182 145.866 232.129  0.00  0.00            
ATOM   2420  CA  CYS X 151     177.018 147.701 230.972  0.00  0.00            
ATOM   2421  HA  CYS X 151     177.280 148.657 231.427  0.00  0.00            
ATOM   2422  CB  CYS X 151     178.218 147.183 230.225  0.00  0.00            
ATOM   2423  HB2 CYS X 151     177.925 146.170 229.948  0.00  0.00            
ATOM   2424  HB3 CYS X 151     178.347 147.641 229.244  0.00  0.00            
ATOM   2425  SG  CYS X 151     179.688 147.074 231.189  0.00  0.00            
ATOM   2426  HG  CYS X 151     179.403 146.149 232.110  0.00  0.00            
ATOM   2427  C   CYS X 151     175.818 147.959 229.977  0.00  0.00            
ATOM   2428  O   CYS X 151     175.820 149.071 229.395  0.00  0.00            
ATOM   2429  N   LEU X 152     174.828 147.084 229.807  0.00  0.00            
ATOM   2430  H   LEU X 152     174.873 146.265 230.397  0.00  0.00            
ATOM   2431  CA  LEU X 152     173.708 147.283 228.856  0.00  0.00            
ATOM   2432  HA  LEU X 152     174.138 147.924 228.086  0.00  0.00            
ATOM   2433  CB  LEU X 152     173.261 145.893 228.339  0.00  0.00            
ATOM   2434  HB2 LEU X 152     174.103 145.508 227.763  0.00  0.00            
ATOM   2435  HB3 LEU X 152     172.944 145.274 229.179  0.00  0.00            
ATOM   2436  CG  LEU X 152     172.036 145.872 227.346  0.00  0.00            
ATOM   2437  HG  LEU X 152     171.156 146.330 227.798  0.00  0.00            
ATOM   2438  CD1 LEU X 152     172.204 146.619 225.965  0.00  0.00            
ATOM   2439 HD11 LEU X 152     172.765 147.545 226.099  0.00  0.00            
ATOM   2440 HD12 LEU X 152     171.167 146.803 225.685  0.00  0.00            
ATOM   2441 HD13 LEU X 152     172.729 146.008 225.232  0.00  0.00            
ATOM   2442  CD2 LEU X 152     171.696 144.431 226.929  0.00  0.00            
ATOM   2443 HD21 LEU X 152     170.749 144.370 226.393  0.00  0.00            
ATOM   2444 HD22 LEU X 152     172.465 143.920 226.349  0.00  0.00            
ATOM   2445 HD23 LEU X 152     171.798 143.818 227.825  0.00  0.00            
ATOM   2446  C   LEU X 152     172.621 148.115 229.527  0.00  0.00            
ATOM   2447  O   LEU X 152     172.161 149.081 228.973  0.00  0.00            
ATOM   2448  N   VAL X 153     172.305 147.953 230.820  0.00  0.00            
ATOM   2449  H   VAL X 153     172.812 147.220 231.294  0.00  0.00            
ATOM   2450  CA  VAL X 153     171.498 148.956 231.634  0.00  0.00            
ATOM   2451  HA  VAL X 153     170.495 149.038 231.215  0.00  0.00            
ATOM   2452  CB  VAL X 153     171.131 148.448 232.983  0.00  0.00            
ATOM   2453  HB  VAL X 153     172.041 148.128 233.490  0.00  0.00            
ATOM   2454  CG1 VAL X 153     170.427 149.486 233.855  0.00  0.00            
ATOM   2455 HG11 VAL X 153     170.365 149.042 234.849  0.00  0.00            
ATOM   2456 HG12 VAL X 153     171.054 150.360 234.032  0.00  0.00            
ATOM   2457 HG13 VAL X 153     169.477 149.840 233.457  0.00  0.00            
ATOM   2458  CG2 VAL X 153     170.244 147.212 232.839  0.00  0.00            
ATOM   2459 HG21 VAL X 153     170.731 146.302 232.490  0.00  0.00            
ATOM   2460 HG22 VAL X 153     169.418 147.397 232.152  0.00  0.00            
ATOM   2461 HG23 VAL X 153     169.824 146.924 233.802  0.00  0.00            
ATOM   2462  C   VAL X 153     171.991 150.404 231.623  0.00  0.00            
ATOM   2463  O   VAL X 153     171.100 151.297 231.490  0.00  0.00            
ATOM   2464  N   GLU X 154     173.267 150.651 231.843  0.00  0.00            
ATOM   2465  H   GLU X 154     173.830 149.906 232.229  0.00  0.00            
ATOM   2466  CA  GLU X 154     173.779 152.026 231.883  0.00  0.00            
ATOM   2467  HA  GLU X 154     173.107 152.562 232.553  0.00  0.00            
ATOM   2468  CB  GLU X 154     175.165 151.986 232.520  0.00  0.00            
ATOM   2469  HB2 GLU X 154     175.789 151.208 232.080  0.00  0.00            
ATOM   2470  HB3 GLU X 154     175.662 152.930 232.298  0.00  0.00            
ATOM   2471  CG  GLU X 154     175.226 151.735 234.000  0.00  0.00            
ATOM   2472  HG2 GLU X 154     174.998 150.697 234.245  0.00  0.00            
ATOM   2473  HG3 GLU X 154     176.144 152.181 234.382  0.00  0.00            
ATOM   2474  CD  GLU X 154     174.157 152.449 234.811  0.00  0.00            
ATOM   2475  OE1 GLU X 154     173.928 153.636 234.566  0.00  0.00            
ATOM   2476  OE2 GLU X 154     173.527 151.841 235.736  0.00  0.00            
ATOM   2477  C   GLU X 154     173.685 152.706 230.497  0.00  0.00            
ATOM   2478  O   GLU X 154     173.424 153.931 230.491  0.00  0.00            
ATOM   2479  N   GLU X 155     173.782 152.023 229.357  0.00  0.00            
ATOM   2480  H   GLU X 155     173.819 151.027 229.524  0.00  0.00            
ATOM   2481  CA  GLU X 155     173.694 152.585 227.971  0.00  0.00            
ATOM   2482  HA  GLU X 155     174.411 153.405 227.934  0.00  0.00            
ATOM   2483  CB  GLU X 155     174.110 151.583 226.968  0.00  0.00            
ATOM   2484  HB2 GLU X 155     175.037 151.151 227.345  0.00  0.00            
ATOM   2485  HB3 GLU X 155     173.309 150.861 226.806  0.00  0.00            
ATOM   2486  CG  GLU X 155     174.494 152.225 225.546  0.00  0.00            
ATOM   2487  HG2 GLU X 155     174.709 151.443 224.817  0.00  0.00            
ATOM   2488  HG3 GLU X 155     173.669 152.879 225.261  0.00  0.00            
ATOM   2489  CD  GLU X 155     175.679 153.170 225.702  0.00  0.00            
ATOM   2490  OE1 GLU X 155     175.777 154.213 225.021  0.00  0.00            
ATOM   2491  OE2 GLU X 155     176.606 152.746 226.439  0.00  0.00            
ATOM   2492  C   GLU X 155     172.239 153.048 227.542  0.00  0.00            
ATOM   2493  O   GLU X 155     172.010 154.077 226.904  0.00  0.00            
ATOM   2494  N   LEU X 156     171.242 152.242 227.913  0.00  0.00            
ATOM   2495  H   LEU X 156     171.531 151.336 228.255  0.00  0.00            
ATOM   2496  CA  LEU X 156     169.796 152.577 227.875  0.00  0.00            
ATOM   2497  HA  LEU X 156     169.517 153.001 226.910  0.00  0.00            
ATOM   2498  CB  LEU X 156     169.004 151.269 227.973  0.00  0.00            
ATOM   2499  HB2 LEU X 156     169.472 150.760 228.816  0.00  0.00            
ATOM   2500  HB3 LEU X 156     167.962 151.466 228.223  0.00  0.00            
ATOM   2501  CG  LEU X 156     169.003 150.430 226.697  0.00  0.00            
ATOM   2502  HG  LEU X 156     170.002 150.548 226.278  0.00  0.00            
ATOM   2503  CD1 LEU X 156     168.890 148.964 227.001  0.00  0.00            
ATOM   2504 HD11 LEU X 156     168.828 148.446 226.044  0.00  0.00            
ATOM   2505 HD12 LEU X 156     168.061 148.878 227.703  0.00  0.00            
ATOM   2506 HD13 LEU X 156     169.832 148.686 227.475  0.00  0.00            
ATOM   2507  CD2 LEU X 156     167.946 150.901 225.752  0.00  0.00            
ATOM   2508 HD21 LEU X 156     168.223 151.896 225.404  0.00  0.00            
ATOM   2509 HD22 LEU X 156     167.822 150.287 224.860  0.00  0.00            
ATOM   2510 HD23 LEU X 156     166.976 150.972 226.245  0.00  0.00            
ATOM   2511  C   LEU X 156     169.396 153.701 228.878  0.00  0.00            
ATOM   2512  O   LEU X 156     168.467 154.492 228.581  0.00  0.00            
ATOM   2513  N   ARG X 157     169.963 153.782 230.105  0.00  0.00            
ATOM   2514  H   ARG X 157     170.614 153.073 230.411  0.00  0.00            
ATOM   2515  CA  ARG X 157     169.795 154.950 231.017  0.00  0.00            
ATOM   2516  HA  ARG X 157     168.759 155.009 231.351  0.00  0.00            
ATOM   2517  CB  ARG X 157     170.648 154.752 232.196  0.00  0.00            
ATOM   2518  HB2 ARG X 157     170.569 153.704 232.482  0.00  0.00            
ATOM   2519  HB3 ARG X 157     171.710 154.876 231.985  0.00  0.00            
ATOM   2520  CG  ARG X 157     170.243 155.659 233.357  0.00  0.00            
ATOM   2521  HG2 ARG X 157     170.253 156.705 233.052  0.00  0.00            
ATOM   2522  HG3 ARG X 157     169.188 155.522 233.592  0.00  0.00            
ATOM   2523  CD  ARG X 157     171.039 155.489 234.615  0.00  0.00            
ATOM   2524  HD2 ARG X 157     172.038 155.904 234.479  0.00  0.00            
ATOM   2525  HD3 ARG X 157     170.669 156.066 235.463  0.00  0.00            
ATOM   2526  NE  ARG X 157     171.241 154.066 235.068  0.00  0.00            
ATOM   2527  HE  ARG X 157     172.147 153.622 235.107  0.00  0.00            
ATOM   2528  CZ  ARG X 157     170.368 153.321 235.690  0.00  0.00            
ATOM   2529  NH1 ARG X 157     169.090 153.557 235.861  0.00  0.00            
ATOM   2530 HH11 ARG X 157     168.529 154.317 235.504  0.00  0.00            
ATOM   2531 HH12 ARG X 157     168.528 152.869 236.343  0.00  0.00            
ATOM   2532  NH2 ARG X 157     170.919 152.378 236.461  0.00  0.00            
ATOM   2533 HH21 ARG X 157     171.840 152.042 236.217  0.00  0.00            
ATOM   2534 HH22 ARG X 157     170.399 151.895 237.180  0.00  0.00            
ATOM   2535  C   ARG X 157     170.066 156.334 230.360  0.00  0.00            
ATOM   2536  O   ARG X 157     169.432 157.330 230.666  0.00  0.00            
ATOM   2537  N   LYS X 158     170.968 156.389 229.342  0.00  0.00            
ATOM   2538  H   LYS X 158     171.589 155.593 229.368  0.00  0.00            
ATOM   2539  CA  LYS X 158     171.247 157.583 228.521  0.00  0.00            
ATOM   2540  HA  LYS X 158     171.366 158.459 229.159  0.00  0.00            
ATOM   2541  CB  LYS X 158     172.566 157.320 227.776  0.00  0.00            
ATOM   2542  HB2 LYS X 158     172.365 156.514 227.071  0.00  0.00            
ATOM   2543  HB3 LYS X 158     172.734 158.165 227.109  0.00  0.00            
ATOM   2544  CG  LYS X 158     173.839 156.935 228.477  0.00  0.00            
ATOM   2545  HG2 LYS X 158     174.325 157.761 228.997  0.00  0.00            
ATOM   2546  HG3 LYS X 158     173.755 156.147 229.225  0.00  0.00            
ATOM   2547  CD  LYS X 158     174.777 156.371 227.433  0.00  0.00            
ATOM   2548  HD2 LYS X 158     174.318 155.569 226.856  0.00  0.00            
ATOM   2549  HD3 LYS X 158     175.084 157.211 226.810  0.00  0.00            
ATOM   2550  CE  LYS X 158     176.072 155.780 228.031  0.00  0.00            
ATOM   2551  HE2 LYS X 158     176.488 156.330 228.875  0.00  0.00            
ATOM   2552  HE3 LYS X 158     175.878 154.792 228.447  0.00  0.00            
ATOM   2553  NZ  LYS X 158     177.173 155.743 226.938  0.00  0.00            
ATOM   2554  HZ1 LYS X 158     177.106 154.922 226.354  0.00  0.00            
ATOM   2555  HZ2 LYS X 158     178.080 155.713 227.381  0.00  0.00            
ATOM   2556  HZ3 LYS X 158     177.038 156.524 226.311  0.00  0.00            
ATOM   2557  C   LYS X 158     170.078 158.083 227.592  0.00  0.00            
ATOM   2558  O   LYS X 158     170.313 159.116 226.927  0.00  0.00            
ATOM   2559  N   THR X 159     168.935 157.414 227.643  0.00  0.00            
ATOM   2560  H   THR X 159     168.952 156.530 228.132  0.00  0.00            
ATOM   2561  CA  THR X 159     167.783 157.745 226.862  0.00  0.00            
ATOM   2562  HA  THR X 159     168.131 158.326 226.008  0.00  0.00            
ATOM   2563  CB  THR X 159     167.199 156.453 226.291  0.00  0.00            
ATOM   2564  HB  THR X 159     166.420 156.762 225.594  0.00  0.00            
ATOM   2565  CG2 THR X 159     168.132 155.548 225.545  0.00  0.00            
ATOM   2566 HG21 THR X 159     169.023 155.351 226.141  0.00  0.00            
ATOM   2567 HG22 THR X 159     168.506 156.064 224.661  0.00  0.00            
ATOM   2568 HG23 THR X 159     167.589 154.613 225.407  0.00  0.00            
ATOM   2569  OG1 THR X 159     166.544 155.697 227.268  0.00  0.00            
ATOM   2570  HG1 THR X 159     167.172 155.024 227.542  0.00  0.00            
ATOM   2571  C   THR X 159     166.748 158.628 227.422  0.00  0.00            
ATOM   2572  O   THR X 159     165.820 158.986 226.720  0.00  0.00            
ATOM   2573  N   LYS X 160     166.809 158.911 228.719  0.00  0.00            
ATOM   2574  H   LYS X 160     167.399 158.348 229.316  0.00  0.00            
ATOM   2575  CA  LYS X 160     165.872 159.951 229.345  0.00  0.00            
ATOM   2576  HA  LYS X 160     165.933 159.807 230.424  0.00  0.00            
ATOM   2577  CB  LYS X 160     166.305 161.357 228.937  0.00  0.00            
ATOM   2578  HB2 LYS X 160     166.203 161.446 227.856  0.00  0.00            
ATOM   2579  HB3 LYS X 160     165.718 162.174 229.357  0.00  0.00            
ATOM   2580  CG  LYS X 160     167.729 161.674 229.371  0.00  0.00            
ATOM   2581  HG2 LYS X 160     167.835 161.383 230.416  0.00  0.00            
ATOM   2582  HG3 LYS X 160     168.386 161.062 228.752  0.00  0.00            
ATOM   2583  CD  LYS X 160     168.266 163.094 229.072  0.00  0.00            
ATOM   2584  HD2 LYS X 160     168.295 163.401 228.026  0.00  0.00            
ATOM   2585  HD3 LYS X 160     167.681 163.867 229.571  0.00  0.00            
ATOM   2586  CE  LYS X 160     169.716 163.070 229.615  0.00  0.00            
ATOM   2587  HE2 LYS X 160     169.702 163.187 230.698  0.00  0.00            
ATOM   2588  HE3 LYS X 160     170.247 162.147 229.384  0.00  0.00            
ATOM   2589  NZ  LYS X 160     170.457 164.193 229.059  0.00  0.00            
ATOM   2590  HZ1 LYS X 160     169.856 165.005 229.049  0.00  0.00            
ATOM   2591  HZ2 LYS X 160     170.862 163.926 228.173  0.00  0.00            
ATOM   2592  HZ3 LYS X 160     171.185 164.431 229.718  0.00  0.00            
ATOM   2593  C   LYS X 160     164.305 159.725 229.181  0.00  0.00            
ATOM   2594  O   LYS X 160     163.613 160.669 228.916  0.00  0.00            
ATOM   2595  N   ALA X 161     163.887 158.474 229.057  0.00  0.00            
ATOM   2596  H   ALA X 161     164.474 157.660 229.167  0.00  0.00            
ATOM   2597  CA  ALA X 161     162.507 158.096 228.844  0.00  0.00            
ATOM   2598  HA  ALA X 161     162.580 157.014 228.743  0.00  0.00            
ATOM   2599  CB  ALA X 161     161.669 158.385 230.111  0.00  0.00            
ATOM   2600  HB1 ALA X 161     162.176 158.124 231.040  0.00  0.00            
ATOM   2601  HB2 ALA X 161     160.738 157.819 230.081  0.00  0.00            
ATOM   2602  HB3 ALA X 161     161.540 159.467 230.100  0.00  0.00            
ATOM   2603  C   ALA X 161     161.909 158.738 227.549  0.00  0.00            
ATOM   2604  O   ALA X 161     160.693 158.839 227.360  0.00  0.00            
ATOM   2605  N   SER X 162     162.809 159.078 226.605  0.00  0.00            
ATOM   2606  H   SER X 162     163.785 158.855 226.743  0.00  0.00            
ATOM   2607  CA  SER X 162     162.409 159.553 225.307  0.00  0.00            
ATOM   2608  HA  SER X 162     161.346 159.790 225.251  0.00  0.00            
ATOM   2609  CB  SER X 162     163.226 160.829 225.070  0.00  0.00            
ATOM   2610  HB2 SER X 162     164.297 160.627 225.085  0.00  0.00            
ATOM   2611  HB3 SER X 162     162.961 161.333 224.140  0.00  0.00            
ATOM   2612  OG  SER X 162     163.019 161.727 226.125  0.00  0.00            
ATOM   2613  HG  SER X 162     163.417 161.416 226.941  0.00  0.00            
ATOM   2614  C   SER X 162     162.551 158.507 224.127  0.00  0.00            
ATOM   2615  O   SER X 162     163.245 157.481 224.346  0.00  0.00            
ATOM   2616  N   PRO X 163     162.014 158.717 222.897  0.00  0.00            
ATOM   2617  CD  PRO X 163     161.315 159.908 222.480  0.00  0.00            
ATOM   2618  HD2 PRO X 163     162.048 160.692 222.293  0.00  0.00            
ATOM   2619  HD3 PRO X 163     160.608 160.267 223.228  0.00  0.00            
ATOM   2620  CG  PRO X 163     160.657 159.361 221.242  0.00  0.00            
ATOM   2621  HG2 PRO X 163     160.402 160.216 220.617  0.00  0.00            
ATOM   2622  HG3 PRO X 163     159.642 159.040 221.473  0.00  0.00            
ATOM   2623  CB  PRO X 163     161.480 158.252 220.651  0.00  0.00            
ATOM   2624  HB2 PRO X 163     162.074 158.694 219.851  0.00  0.00            
ATOM   2625  HB3 PRO X 163     160.887 157.400 220.320  0.00  0.00            
ATOM   2626  CA  PRO X 163     162.154 157.775 221.850  0.00  0.00            
ATOM   2627  HA  PRO X 163     161.676 156.836 222.129  0.00  0.00            
ATOM   2628  C   PRO X 163     163.611 157.402 221.581  0.00  0.00            
ATOM   2629  O   PRO X 163     164.459 158.307 221.651  0.00  0.00            
ATOM   2630  N   CYS X 164     163.954 156.144 221.405  0.00  0.00            
ATOM   2631  H   CYS X 164     163.285 155.392 221.492  0.00  0.00            
ATOM   2632  CA  CYS X 164     165.344 155.711 220.949  0.00  0.00            
ATOM   2633  HA  CYS X 164     165.797 156.364 220.202  0.00  0.00            
ATOM   2634  CB  CYS X 164     166.255 155.876 222.144  0.00  0.00            
ATOM   2635  HB2 CYS X 164     167.282 155.634 221.870  0.00  0.00            
ATOM   2636  HB3 CYS X 164     166.102 156.872 222.559  0.00  0.00            
ATOM   2637  SG  CYS X 164     165.894 154.564 223.375  0.00  0.00            
ATOM   2638  HG  CYS X 164     164.628 154.910 223.625  0.00  0.00            
ATOM   2639  C   CYS X 164     165.345 154.231 220.378  0.00  0.00            
ATOM   2640  O   CYS X 164     164.465 153.373 220.545  0.00  0.00            
ATOM   2641  N   ASP X 165     166.403 153.921 219.721  0.00  0.00            
ATOM   2642  H   ASP X 165     167.107 154.644 219.668  0.00  0.00            
ATOM   2643  CA  ASP X 165     166.773 152.745 219.009  0.00  0.00            
ATOM   2644  HA  ASP X 165     165.906 152.100 218.866  0.00  0.00            
ATOM   2645  CB  ASP X 165     167.077 153.063 217.556  0.00  0.00            
ATOM   2646  HB2 ASP X 165     166.181 153.500 217.116  0.00  0.00            
ATOM   2647  HB3 ASP X 165     167.969 153.689 217.584  0.00  0.00            
ATOM   2648  CG  ASP X 165     167.310 151.872 216.619  0.00  0.00            
ATOM   2649  OD1 ASP X 165     167.235 152.103 215.414  0.00  0.00            
ATOM   2650  OD2 ASP X 165     167.500 150.702 217.086  0.00  0.00            
ATOM   2651  C   ASP X 165     167.922 151.912 219.582  0.00  0.00            
ATOM   2652  O   ASP X 165     169.038 152.414 219.612  0.00  0.00            
ATOM   2653  N   PRO X 166     167.672 150.738 220.164  0.00  0.00            
ATOM   2654  CD  PRO X 166     166.357 150.175 220.490  0.00  0.00            
ATOM   2655  HD2 PRO X 166     166.181 149.321 219.837  0.00  0.00            
ATOM   2656  HD3 PRO X 166     165.478 150.819 220.458  0.00  0.00            
ATOM   2657  CG  PRO X 166     166.527 149.652 221.910  0.00  0.00            
ATOM   2658  HG2 PRO X 166     165.769 148.884 222.056  0.00  0.00            
ATOM   2659  HG3 PRO X 166     166.532 150.403 222.701  0.00  0.00            
ATOM   2660  CB  PRO X 166     167.928 149.006 221.788  0.00  0.00            
ATOM   2661  HB2 PRO X 166     167.848 147.987 221.410  0.00  0.00            
ATOM   2662  HB3 PRO X 166     168.424 148.875 222.749  0.00  0.00            
ATOM   2663  CA  PRO X 166     168.729 149.931 220.864  0.00  0.00            
ATOM   2664  HA  PRO X 166     169.434 150.561 221.405  0.00  0.00            
ATOM   2665  C   PRO X 166     169.543 149.034 219.862  0.00  0.00            
ATOM   2666  O   PRO X 166     170.529 148.465 220.331  0.00  0.00            
ATOM   2667  N   THR X 167     169.312 149.095 218.572  0.00  0.00            
ATOM   2668  H   THR X 167     168.618 149.676 218.124  0.00  0.00            
ATOM   2669  CA  THR X 167     169.837 148.048 217.579  0.00  0.00            
ATOM   2670  HA  THR X 167     169.357 147.081 217.729  0.00  0.00            
ATOM   2671  CB  THR X 167     169.513 148.449 216.069  0.00  0.00            
ATOM   2672  HB  THR X 167     169.839 149.463 215.837  0.00  0.00            
ATOM   2673  CG2 THR X 167     170.216 147.581 215.029  0.00  0.00            
ATOM   2674 HG21 THR X 167     171.028 148.064 214.485  0.00  0.00            
ATOM   2675 HG22 THR X 167     169.487 147.348 214.253  0.00  0.00            
ATOM   2676 HG23 THR X 167     170.510 146.571 215.313  0.00  0.00            
ATOM   2677  OG1 THR X 167     168.097 148.371 215.918  0.00  0.00            
ATOM   2678  HG1 THR X 167     167.786 149.230 216.213  0.00  0.00            
ATOM   2679  C   THR X 167     171.274 147.813 217.699  0.00  0.00            
ATOM   2680  O   THR X 167     171.664 146.741 218.063  0.00  0.00            
ATOM   2681  N   PHE X 168     172.070 148.793 217.324  0.00  0.00            
ATOM   2682  H   PHE X 168     171.754 149.749 217.402  0.00  0.00            
ATOM   2683  CA  PHE X 168     173.523 148.648 217.278  0.00  0.00            
ATOM   2684  HA  PHE X 168     173.876 147.778 216.723  0.00  0.00            
ATOM   2685  CB  PHE X 168     174.062 149.914 216.616  0.00  0.00            
ATOM   2686  HB2 PHE X 168     173.548 149.962 215.656  0.00  0.00            
ATOM   2687  HB3 PHE X 168     173.769 150.762 217.235  0.00  0.00            
ATOM   2688  CG  PHE X 168     175.587 150.109 216.475  0.00  0.00            
ATOM   2689  CD1 PHE X 168     176.243 149.433 215.472  0.00  0.00            
ATOM   2690  HD1 PHE X 168     175.623 148.754 214.905  0.00  0.00            
ATOM   2691  CE1 PHE X 168     177.615 149.709 215.224  0.00  0.00            
ATOM   2692  HE1 PHE X 168     178.012 149.285 214.314  0.00  0.00            
ATOM   2693  CZ  PHE X 168     178.263 150.769 215.930  0.00  0.00            
ATOM   2694  HZ  PHE X 168     179.264 151.156 215.806  0.00  0.00            
ATOM   2695  CE2 PHE X 168     177.588 151.385 216.979  0.00  0.00            
ATOM   2696  HE2 PHE X 168     178.059 152.145 217.584  0.00  0.00            
ATOM   2697  CD2 PHE X 168     176.221 151.157 217.185  0.00  0.00            
ATOM   2698  HD2 PHE X 168     175.665 151.707 217.930  0.00  0.00            
ATOM   2699  C   PHE X 168     174.160 148.461 218.649  0.00  0.00            
ATOM   2700  O   PHE X 168     175.151 147.724 218.596  0.00  0.00            
ATOM   2701  N   ILE X 169     173.663 148.992 219.763  0.00  0.00            
ATOM   2702  H   ILE X 169     172.908 149.653 219.650  0.00  0.00            
ATOM   2703  CA  ILE X 169     174.007 148.748 221.145  0.00  0.00            
ATOM   2704  HA  ILE X 169     175.054 148.947 221.372  0.00  0.00            
ATOM   2705  CB  ILE X 169     173.084 149.675 221.999  0.00  0.00            
ATOM   2706  HB  ILE X 169     172.051 149.540 221.678  0.00  0.00            
ATOM   2707  CG2 ILE X 169     173.219 149.303 223.507  0.00  0.00            
ATOM   2708 HG21 ILE X 169     174.240 149.276 223.887  0.00  0.00            
ATOM   2709 HG22 ILE X 169     172.658 148.405 223.766  0.00  0.00            
ATOM   2710 HG23 ILE X 169     172.585 149.986 224.072  0.00  0.00            
ATOM   2711  CG1 ILE X 169     173.561 151.180 221.858  0.00  0.00            
ATOM   2712 HG12 ILE X 169     174.440 151.387 222.468  0.00  0.00            
ATOM   2713 HG13 ILE X 169     173.815 151.399 220.821  0.00  0.00            
ATOM   2714  CD1 ILE X 169     172.446 152.176 222.242  0.00  0.00            
ATOM   2715 HD11 ILE X 169     171.485 152.202 221.729  0.00  0.00            
ATOM   2716 HD12 ILE X 169     172.904 153.165 222.267  0.00  0.00            
ATOM   2717 HD13 ILE X 169     172.270 151.974 223.298  0.00  0.00            
ATOM   2718  C   ILE X 169     173.664 147.298 221.508  0.00  0.00            
ATOM   2719  O   ILE X 169     174.520 146.663 222.158  0.00  0.00            
ATOM   2720  N   LEU X 170     172.534 146.736 221.032  0.00  0.00            
ATOM   2721  H   LEU X 170     171.856 147.258 220.496  0.00  0.00            
ATOM   2722  CA  LEU X 170     172.461 145.312 221.151  0.00  0.00            
ATOM   2723  HA  LEU X 170     172.795 144.970 222.130  0.00  0.00            
ATOM   2724  CB  LEU X 170     171.024 144.861 221.076  0.00  0.00            
ATOM   2725  HB2 LEU X 170     170.641 145.102 220.084  0.00  0.00            
ATOM   2726  HB3 LEU X 170     171.049 143.780 221.218  0.00  0.00            
ATOM   2727  CG  LEU X 170     170.057 145.349 222.171  0.00  0.00            
ATOM   2728  HG  LEU X 170     170.211 146.406 222.391  0.00  0.00            
ATOM   2729  CD1 LEU X 170     168.623 145.218 221.681  0.00  0.00            
ATOM   2730 HD11 LEU X 170     168.299 144.239 221.329  0.00  0.00            
ATOM   2731 HD12 LEU X 170     168.485 145.956 220.892  0.00  0.00            
ATOM   2732 HD13 LEU X 170     167.958 145.630 222.439  0.00  0.00            
ATOM   2733  CD2 LEU X 170     170.258 144.660 223.523  0.00  0.00            
ATOM   2734 HD21 LEU X 170     171.298 144.756 223.834  0.00  0.00            
ATOM   2735 HD22 LEU X 170     169.574 145.143 224.221  0.00  0.00            
ATOM   2736 HD23 LEU X 170     170.109 143.581 223.537  0.00  0.00            
ATOM   2737  C   LEU X 170     173.373 144.563 220.178  0.00  0.00            
ATOM   2738  O   LEU X 170     173.471 143.338 220.272  0.00  0.00            
ATOM   2739  N   GLY X 171     174.065 145.207 219.244  0.00  0.00            
ATOM   2740  H   GLY X 171     173.925 146.207 219.266  0.00  0.00            
ATOM   2741  CA  GLY X 171     175.246 144.619 218.599  0.00  0.00            
ATOM   2742  HA2 GLY X 171     175.027 143.641 218.171  0.00  0.00            
ATOM   2743  HA3 GLY X 171     175.513 145.253 217.753  0.00  0.00            
ATOM   2744  C   GLY X 171     176.418 144.532 219.562  0.00  0.00            
ATOM   2745  O   GLY X 171     177.076 143.525 219.752  0.00  0.00            
ATOM   2746  N   CYS X 172     176.720 145.755 220.089  0.00  0.00            
ATOM   2747  H   CYS X 172     176.059 146.487 219.870  0.00  0.00            
ATOM   2748  CA  CYS X 172     177.834 146.011 220.926  0.00  0.00            
ATOM   2749  HA  CYS X 172     178.747 145.897 220.341  0.00  0.00            
ATOM   2750  CB  CYS X 172     177.823 147.525 221.344  0.00  0.00            
ATOM   2751  HB2 CYS X 172     176.962 147.718 221.984  0.00  0.00            
ATOM   2752  HB3 CYS X 172     178.705 147.801 221.921  0.00  0.00            
ATOM   2753  SG  CYS X 172     177.744 148.694 219.939  0.00  0.00            
ATOM   2754  HG  CYS X 172     176.477 148.480 219.576  0.00  0.00            
ATOM   2755  C   CYS X 172     177.938 145.240 222.200  0.00  0.00            
ATOM   2756  O   CYS X 172     179.010 144.620 222.336  0.00  0.00            
ATOM   2757  N   ALA X 173     176.933 145.229 223.098  0.00  0.00            
ATOM   2758  H   ALA X 173     176.119 145.809 222.956  0.00  0.00            
ATOM   2759  CA  ALA X 173     176.978 144.503 224.297  0.00  0.00            
ATOM   2760  HA  ALA X 173     177.733 144.986 224.918  0.00  0.00            
ATOM   2761  CB  ALA X 173     175.623 144.603 225.018  0.00  0.00            
ATOM   2762  HB1 ALA X 173     175.537 145.573 225.507  0.00  0.00            
ATOM   2763  HB2 ALA X 173     175.537 143.834 225.787  0.00  0.00            
ATOM   2764  HB3 ALA X 173     174.838 144.439 224.280  0.00  0.00            
ATOM   2765  C   ALA X 173     177.384 143.031 224.018  0.00  0.00            
ATOM   2766  O   ALA X 173     178.421 142.599 224.588  0.00  0.00            
ATOM   2767  N   PRO X 174     176.747 142.217 223.112  0.00  0.00            
ATOM   2768  CD  PRO X 174     175.501 142.326 222.412  0.00  0.00            
ATOM   2769  HD2 PRO X 174     175.585 143.192 221.756  0.00  0.00            
ATOM   2770  HD3 PRO X 174     174.680 142.322 223.129  0.00  0.00            
ATOM   2771  CG  PRO X 174     175.143 141.023 221.637  0.00  0.00            
ATOM   2772  HG2 PRO X 174     175.672 141.022 220.684  0.00  0.00            
ATOM   2773  HG3 PRO X 174     174.068 140.849 221.590  0.00  0.00            
ATOM   2774  CB  PRO X 174     175.924 139.998 222.396  0.00  0.00            
ATOM   2775  HB2 PRO X 174     176.252 139.077 221.914  0.00  0.00            
ATOM   2776  HB3 PRO X 174     175.395 139.600 223.262  0.00  0.00            
ATOM   2777  CA  PRO X 174     177.136 140.789 223.004  0.00  0.00            
ATOM   2778  HA  PRO X 174     177.499 140.494 223.988  0.00  0.00            
ATOM   2779  C   PRO X 174     178.390 140.619 222.197  0.00  0.00            
ATOM   2780  O   PRO X 174     179.107 139.596 222.336  0.00  0.00            
ATOM   2781  N   CYS X 175     178.795 141.656 221.483  0.00  0.00            
ATOM   2782  H   CYS X 175     178.143 142.427 221.457  0.00  0.00            
ATOM   2783  CA  CYS X 175     180.077 141.688 220.845  0.00  0.00            
ATOM   2784  HA  CYS X 175     180.169 140.766 220.271  0.00  0.00            
ATOM   2785  CB  CYS X 175     180.160 142.791 219.772  0.00  0.00            
ATOM   2786  HB2 CYS X 175     179.512 142.487 218.950  0.00  0.00            
ATOM   2787  HB3 CYS X 175     179.710 143.712 220.142  0.00  0.00            
ATOM   2788  SG  CYS X 175     181.841 143.291 219.146  0.00  0.00            
ATOM   2789  HG  CYS X 175     181.653 143.440 217.831  0.00  0.00            
ATOM   2790  C   CYS X 175     181.176 141.828 221.915  0.00  0.00            
ATOM   2791  O   CYS X 175     182.234 141.187 221.815  0.00  0.00            
ATOM   2792  N   ASN X 176     180.980 142.663 222.952  0.00  0.00            
ATOM   2793  H   ASN X 176     180.103 143.163 222.985  0.00  0.00            
ATOM   2794  CA  ASN X 176     181.911 142.717 224.105  0.00  0.00            
ATOM   2795  HA  ASN X 176     182.937 142.758 223.741  0.00  0.00            
ATOM   2796  CB  ASN X 176     181.786 143.958 224.916  0.00  0.00            
ATOM   2797  HB2 ASN X 176     180.751 144.262 225.072  0.00  0.00            
ATOM   2798  HB3 ASN X 176     182.189 143.730 225.903  0.00  0.00            
ATOM   2799  CG  ASN X 176     182.427 145.157 224.257  0.00  0.00            
ATOM   2800  OD1 ASN X 176     183.649 145.364 224.315  0.00  0.00            
ATOM   2801  ND2 ASN X 176     181.673 145.941 223.544  0.00  0.00            
ATOM   2802 HD21 ASN X 176     180.718 145.702 223.320  0.00  0.00            
ATOM   2803 HD22 ASN X 176     182.169 146.630 222.997  0.00  0.00            
ATOM   2804  C   ASN X 176     181.955 141.414 224.943  0.00  0.00            
ATOM   2805  O   ASN X 176     182.864 141.358 225.803  0.00  0.00            
ATOM   2806  N   VAL X 177     180.993 140.497 224.799  0.00  0.00            
ATOM   2807  H   VAL X 177     180.257 140.724 224.146  0.00  0.00            
ATOM   2808  CA  VAL X 177     181.085 139.165 225.502  0.00  0.00            
ATOM   2809  HA  VAL X 177     181.471 139.325 226.508  0.00  0.00            
ATOM   2810  CB  VAL X 177     179.707 138.470 225.489  0.00  0.00            
ATOM   2811  HB  VAL X 177     179.246 138.504 224.502  0.00  0.00            
ATOM   2812  CG1 VAL X 177     179.826 136.998 225.965  0.00  0.00            
ATOM   2813 HG11 VAL X 177     179.939 136.394 225.064  0.00  0.00            
ATOM   2814 HG12 VAL X 177     180.590 136.710 226.687  0.00  0.00            
ATOM   2815 HG13 VAL X 177     178.861 136.770 226.417  0.00  0.00            
ATOM   2816  CG2 VAL X 177     178.846 139.331 226.485  0.00  0.00            
ATOM   2817 HG21 VAL X 177     177.920 138.801 226.710  0.00  0.00            
ATOM   2818 HG22 VAL X 177     178.777 140.369 226.161  0.00  0.00            
ATOM   2819 HG23 VAL X 177     179.303 139.225 227.469  0.00  0.00            
ATOM   2820  C   VAL X 177     182.157 138.313 224.801  0.00  0.00            
ATOM   2821  O   VAL X 177     182.910 137.665 225.461  0.00  0.00            
ATOM   2822  N   ILE X 178     182.215 138.359 223.436  0.00  0.00            
ATOM   2823  H   ILE X 178     181.578 138.959 222.933  0.00  0.00            
ATOM   2824  CA  ILE X 178     183.237 137.651 222.677  0.00  0.00            
ATOM   2825  HA  ILE X 178     183.330 136.611 222.990  0.00  0.00            
ATOM   2826  CB  ILE X 178     182.980 137.680 221.169  0.00  0.00            
ATOM   2827  HB  ILE X 178     183.142 138.716 220.870  0.00  0.00            
ATOM   2828  CG2 ILE X 178     184.115 136.912 220.513  0.00  0.00            
ATOM   2829 HG21 ILE X 178     184.172 135.928 220.976  0.00  0.00            
ATOM   2830 HG22 ILE X 178     185.098 137.373 220.603  0.00  0.00            
ATOM   2831 HG23 ILE X 178     184.010 136.894 219.428  0.00  0.00            
ATOM   2832  CG1 ILE X 178     181.604 137.066 220.831  0.00  0.00            
ATOM   2833 HG12 ILE X 178     180.865 137.830 221.071  0.00  0.00            
ATOM   2834 HG13 ILE X 178     181.652 136.774 219.782  0.00  0.00            
ATOM   2835  CD1 ILE X 178     181.259 135.759 221.618  0.00  0.00            
ATOM   2836 HD11 ILE X 178     181.208 136.013 222.677  0.00  0.00            
ATOM   2837 HD12 ILE X 178     182.067 135.039 221.482  0.00  0.00            
ATOM   2838 HD13 ILE X 178     180.344 135.289 221.256  0.00  0.00            
ATOM   2839  C   ILE X 178     184.573 138.275 223.015  0.00  0.00            
ATOM   2840  O   ILE X 178     185.599 137.598 223.183  0.00  0.00            
ATOM   2841  N   CYS X 179     184.585 139.602 223.162  0.00  0.00            
ATOM   2842  H   CYS X 179     183.768 140.134 222.895  0.00  0.00            
ATOM   2843  CA  CYS X 179     185.777 140.264 223.635  0.00  0.00            
ATOM   2844  HA  CYS X 179     186.541 139.946 222.926  0.00  0.00            
ATOM   2845  CB  CYS X 179     185.677 141.736 223.852  0.00  0.00            
ATOM   2846  HB2 CYS X 179     184.838 142.001 224.496  0.00  0.00            
ATOM   2847  HB3 CYS X 179     186.528 142.228 224.322  0.00  0.00            
ATOM   2848  SG  CYS X 179     185.485 142.588 222.255  0.00  0.00            
ATOM   2849  HG  CYS X 179     184.335 141.961 221.991  0.00  0.00            
ATOM   2850  C   CYS X 179     186.313 139.687 224.924  0.00  0.00            
ATOM   2851  O   CYS X 179     187.462 139.258 224.983  0.00  0.00            
ATOM   2852  N   SER X 180     185.426 139.496 225.914  0.00  0.00            
ATOM   2853  H   SER X 180     184.574 140.002 225.718  0.00  0.00            
ATOM   2854  CA  SER X 180     185.752 139.053 227.284  0.00  0.00            
ATOM   2855  HA  SER X 180     186.643 139.611 227.573  0.00  0.00            
ATOM   2856  CB  SER X 180     184.614 139.281 228.277  0.00  0.00            
ATOM   2857  HB2 SER X 180     184.105 140.189 227.955  0.00  0.00            
ATOM   2858  HB3 SER X 180     183.999 138.389 228.158  0.00  0.00            
ATOM   2859  OG  SER X 180     185.005 139.314 229.631  0.00  0.00            
ATOM   2860  HG  SER X 180     184.446 139.959 230.071  0.00  0.00            
ATOM   2861  C   SER X 180     186.135 137.609 227.389  0.00  0.00            
ATOM   2862  O   SER X 180     186.998 137.215 228.206  0.00  0.00            
ATOM   2863  N   ILE X 181     185.681 136.774 226.453  0.00  0.00            
ATOM   2864  H   ILE X 181     184.881 137.164 225.976  0.00  0.00            
ATOM   2865  CA  ILE X 181     186.163 135.412 226.116  0.00  0.00            
ATOM   2866  HA  ILE X 181     186.119 134.877 227.064  0.00  0.00            
ATOM   2867  CB  ILE X 181     185.098 134.659 225.148  0.00  0.00            
ATOM   2868  HB  ILE X 181     184.898 135.394 224.369  0.00  0.00            
ATOM   2869  CG2 ILE X 181     185.677 133.385 224.500  0.00  0.00            
ATOM   2870 HG21 ILE X 181     185.787 132.634 225.283  0.00  0.00            
ATOM   2871 HG22 ILE X 181     186.646 133.524 224.021  0.00  0.00            
ATOM   2872 HG23 ILE X 181     185.044 132.957 223.723  0.00  0.00            
ATOM   2873  CG1 ILE X 181     183.854 134.350 225.985  0.00  0.00            
ATOM   2874 HG12 ILE X 181     184.068 133.502 226.635  0.00  0.00            
ATOM   2875 HG13 ILE X 181     183.743 135.186 226.676  0.00  0.00            
ATOM   2876  CD1 ILE X 181     182.519 133.998 225.213  0.00  0.00            
ATOM   2877 HD11 ILE X 181     182.831 133.535 224.277  0.00  0.00            
ATOM   2878 HD12 ILE X 181     181.923 134.895 225.045  0.00  0.00            
ATOM   2879 HD13 ILE X 181     181.892 133.354 225.831  0.00  0.00            
ATOM   2880  C   ILE X 181     187.591 135.511 225.617  0.00  0.00            
ATOM   2881  O   ILE X 181     188.542 134.880 226.203  0.00  0.00            
ATOM   2882  N   ILE X 182     187.854 136.185 224.470  0.00  0.00            
ATOM   2883  H   ILE X 182     187.094 136.660 224.005  0.00  0.00            
ATOM   2884  CA  ILE X 182     189.030 135.912 223.697  0.00  0.00            
ATOM   2885  HA  ILE X 182     189.188 134.834 223.666  0.00  0.00            
ATOM   2886  CB  ILE X 182     188.712 136.490 222.255  0.00  0.00            
ATOM   2887  HB  ILE X 182     188.335 137.501 222.411  0.00  0.00            
ATOM   2888  CG2 ILE X 182     189.934 136.601 221.369  0.00  0.00            
ATOM   2889 HG21 ILE X 182     190.485 135.660 221.367  0.00  0.00            
ATOM   2890 HG22 ILE X 182     190.618 137.283 221.874  0.00  0.00            
ATOM   2891 HG23 ILE X 182     189.658 136.965 220.379  0.00  0.00            
ATOM   2892  CG1 ILE X 182     187.595 135.780 221.412  0.00  0.00            
ATOM   2893 HG12 ILE X 182     186.617 135.778 221.894  0.00  0.00            
ATOM   2894 HG13 ILE X 182     187.339 136.377 220.537  0.00  0.00            
ATOM   2895  CD1 ILE X 182     187.887 134.326 221.081  0.00  0.00            
ATOM   2896 HD11 ILE X 182     187.746 133.744 221.991  0.00  0.00            
ATOM   2897 HD12 ILE X 182     188.869 134.240 220.617  0.00  0.00            
ATOM   2898 HD13 ILE X 182     187.156 134.049 220.321  0.00  0.00            
ATOM   2899  C   ILE X 182     190.223 136.575 224.369  0.00  0.00            
ATOM   2900  O   ILE X 182     191.311 136.022 224.424  0.00  0.00            
ATOM   2901  N   PHE X 183     189.986 137.747 225.037  0.00  0.00            
ATOM   2902  H   PHE X 183     189.056 138.139 224.992  0.00  0.00            
ATOM   2903  CA  PHE X 183     191.079 138.639 225.530  0.00  0.00            
ATOM   2904  HA  PHE X 183     192.059 138.213 225.316  0.00  0.00            
ATOM   2905  CB  PHE X 183     190.860 139.972 224.778  0.00  0.00            
ATOM   2906  HB2 PHE X 183     189.893 140.383 225.069  0.00  0.00            
ATOM   2907  HB3 PHE X 183     191.624 140.651 225.157  0.00  0.00            
ATOM   2908  CG  PHE X 183     191.027 139.987 223.280  0.00  0.00            
ATOM   2909  CD1 PHE X 183     189.866 140.086 222.510  0.00  0.00            
ATOM   2910  HD1 PHE X 183     188.894 140.253 222.948  0.00  0.00            
ATOM   2911  CE1 PHE X 183     189.991 140.174 221.115  0.00  0.00            
ATOM   2912  HE1 PHE X 183     189.157 140.280 220.438  0.00  0.00            
ATOM   2913  CZ  PHE X 183     191.236 140.074 220.483  0.00  0.00            
ATOM   2914  HZ  PHE X 183     191.357 140.071 219.409  0.00  0.00            
ATOM   2915  CE2 PHE X 183     192.376 139.917 221.273  0.00  0.00            
ATOM   2916  HE2 PHE X 183     193.341 139.876 220.790  0.00  0.00            
ATOM   2917  CD2 PHE X 183     192.283 139.993 222.658  0.00  0.00            
ATOM   2918  HD2 PHE X 183     193.171 140.078 223.267  0.00  0.00            
ATOM   2919  C   PHE X 183     191.037 138.953 226.972  0.00  0.00            
ATOM   2920  O   PHE X 183     192.012 139.517 227.550  0.00  0.00            
ATOM   2921  N   HID X 184     189.886 138.745 227.696  0.00  0.00            
ATOM   2922  H   HID X 184     189.115 138.261 227.258  0.00  0.00            
ATOM   2923  CA  HID X 184     189.549 139.489 228.933  0.00  0.00            
ATOM   2924  HA  HID X 184     188.490 139.235 228.994  0.00  0.00            
ATOM   2925  CB  HID X 184     190.351 138.998 230.119  0.00  0.00            
ATOM   2926  HB2 HID X 184     190.657 137.957 230.010  0.00  0.00            
ATOM   2927  HB3 HID X 184     191.312 139.512 230.112  0.00  0.00            
ATOM   2928  CG  HID X 184     189.635 139.196 231.418  0.00  0.00            
ATOM   2929  ND1 HID X 184     190.216 139.106 232.656  0.00  0.00            
ATOM   2930  HD1 HID X 184     191.209 139.278 232.726  0.00  0.00            
ATOM   2931  CE1 HID X 184     189.320 139.206 233.615  0.00  0.00            
ATOM   2932  HE1 HID X 184     189.683 139.287 234.628  0.00  0.00            
ATOM   2933  NE2 HID X 184     188.087 139.185 233.126  0.00  0.00            
ATOM   2934  CD2 HID X 184     188.289 139.174 231.721  0.00  0.00            
ATOM   2935  HD2 HID X 184     187.491 139.093 230.998  0.00  0.00            
ATOM   2936  C   HID X 184     189.539 141.069 228.892  0.00  0.00            
ATOM   2937  O   HID X 184     188.821 141.691 229.683  0.00  0.00            
ATOM   2938  N   LYS X 185     190.256 141.704 228.026  0.00  0.00            
ATOM   2939  H   LYS X 185     190.935 141.168 227.503  0.00  0.00            
ATOM   2940  CA  LYS X 185     190.029 143.071 227.554  0.00  0.00            
ATOM   2941  HA  LYS X 185     190.178 143.716 228.419  0.00  0.00            
ATOM   2942  CB  LYS X 185     191.182 143.468 226.603  0.00  0.00            
ATOM   2943  HB2 LYS X 185     192.152 143.139 226.976  0.00  0.00            
ATOM   2944  HB3 LYS X 185     191.125 142.970 225.635  0.00  0.00            
ATOM   2945  CG  LYS X 185     191.177 144.949 226.310  0.00  0.00            
ATOM   2946  HG2 LYS X 185     190.254 145.288 225.840  0.00  0.00            
ATOM   2947  HG3 LYS X 185     191.219 145.458 227.273  0.00  0.00            
ATOM   2948  CD  LYS X 185     192.319 145.355 225.388  0.00  0.00            
ATOM   2949  HD2 LYS X 185     193.212 144.914 225.830  0.00  0.00            
ATOM   2950  HD3 LYS X 185     192.101 145.121 224.346  0.00  0.00            
ATOM   2951  CE  LYS X 185     192.394 146.896 225.526  0.00  0.00            
ATOM   2952  HE2 LYS X 185     191.470 147.337 225.151  0.00  0.00            
ATOM   2953  HE3 LYS X 185     192.455 147.105 226.594  0.00  0.00            
ATOM   2954  NZ  LYS X 185     193.573 147.578 225.011  0.00  0.00            
ATOM   2955  HZ1 LYS X 185     193.819 147.063 224.178  0.00  0.00            
ATOM   2956  HZ2 LYS X 185     194.364 147.379 225.607  0.00  0.00            
ATOM   2957  HZ3 LYS X 185     193.590 148.585 224.932  0.00  0.00            
ATOM   2958  C   LYS X 185     188.623 143.191 227.014  0.00  0.00            
ATOM   2959  O   LYS X 185     188.136 142.270 226.418  0.00  0.00            
ATOM   2960  N   ARG X 186     187.946 144.270 227.322  0.00  0.00            
ATOM   2961  H   ARG X 186     188.402 144.996 227.856  0.00  0.00            
ATOM   2962  CA  ARG X 186     186.522 144.538 226.921  0.00  0.00            
ATOM   2963  HA  ARG X 186     186.519 144.333 225.850  0.00  0.00            
ATOM   2964  CB  ARG X 186     185.412 143.675 227.611  0.00  0.00            
ATOM   2965  HB2 ARG X 186     184.527 143.876 227.007  0.00  0.00            
ATOM   2966  HB3 ARG X 186     185.693 142.622 227.614  0.00  0.00            
ATOM   2967  CG  ARG X 186     185.150 143.963 229.082  0.00  0.00            
ATOM   2968  HG2 ARG X 186     185.167 145.023 229.336  0.00  0.00            
ATOM   2969  HG3 ARG X 186     184.127 143.639 229.275  0.00  0.00            
ATOM   2970  CD  ARG X 186     186.173 143.235 229.963  0.00  0.00            
ATOM   2971  HD2 ARG X 186     185.966 142.184 229.763  0.00  0.00            
ATOM   2972  HD3 ARG X 186     187.204 143.437 229.671  0.00  0.00            
ATOM   2973  NE  ARG X 186     185.912 143.512 231.355  0.00  0.00            
ATOM   2974  HE  ARG X 186     184.975 143.674 231.696  0.00  0.00            
ATOM   2975  CZ  ARG X 186     186.782 143.601 232.317  0.00  0.00            
ATOM   2976  NH1 ARG X 186     188.126 143.554 232.176  0.00  0.00            
ATOM   2977 HH11 ARG X 186     188.435 143.363 231.233  0.00  0.00            
ATOM   2978 HH12 ARG X 186     188.710 143.939 232.905  0.00  0.00            
ATOM   2979  NH2 ARG X 186     186.386 143.990 233.498  0.00  0.00            
ATOM   2980 HH21 ARG X 186     185.435 144.168 233.790  0.00  0.00            
ATOM   2981 HH22 ARG X 186     187.119 144.048 234.191  0.00  0.00            
ATOM   2982  C   ARG X 186     186.345 146.000 227.060  0.00  0.00            
ATOM   2983  O   ARG X 186     187.076 146.631 227.883  0.00  0.00            
ATOM   2984  N   PHE X 187     185.519 146.584 226.215  0.00  0.00            
ATOM   2985  H   PHE X 187     184.884 146.006 225.683  0.00  0.00            
ATOM   2986  CA  PHE X 187     185.510 147.996 225.809  0.00  0.00            
ATOM   2987  HA  PHE X 187     186.227 148.570 226.396  0.00  0.00            
ATOM   2988  CB  PHE X 187     186.037 148.141 224.369  0.00  0.00            
ATOM   2989  HB2 PHE X 187     185.254 147.852 223.668  0.00  0.00            
ATOM   2990  HB3 PHE X 187     186.180 149.193 224.119  0.00  0.00            
ATOM   2991  CG  PHE X 187     187.259 147.331 224.010  0.00  0.00            
ATOM   2992  CD1 PHE X 187     188.517 147.896 224.019  0.00  0.00            
ATOM   2993  HD1 PHE X 187     188.591 148.919 224.357  0.00  0.00            
ATOM   2994  CE1 PHE X 187     189.584 147.332 223.382  0.00  0.00            
ATOM   2995  HE1 PHE X 187     190.531 147.812 223.181  0.00  0.00            
ATOM   2996  CZ  PHE X 187     189.452 146.005 223.000  0.00  0.00            
ATOM   2997  HZ  PHE X 187     190.277 145.456 222.571  0.00  0.00            
ATOM   2998  CE2 PHE X 187     188.206 145.327 223.136  0.00  0.00            
ATOM   2999  HE2 PHE X 187     188.096 144.287 222.866  0.00  0.00            
ATOM   3000  CD2 PHE X 187     187.100 146.014 223.656  0.00  0.00            
ATOM   3001  HD2 PHE X 187     186.140 145.533 223.770  0.00  0.00            
ATOM   3002  C   PHE X 187     184.148 148.544 226.118  0.00  0.00            
ATOM   3003  O   PHE X 187     183.115 147.936 226.252  0.00  0.00            
ATOM   3004  N   ASP X 188     184.162 149.881 226.125  0.00  0.00            
ATOM   3005  H   ASP X 188     185.022 150.398 226.005  0.00  0.00            
ATOM   3006  CA  ASP X 188     182.922 150.691 226.168  0.00  0.00            
ATOM   3007  HA  ASP X 188     182.166 150.167 226.753  0.00  0.00            
ATOM   3008  CB  ASP X 188     183.323 151.953 226.924  0.00  0.00            
ATOM   3009  HB2 ASP X 188     184.035 152.467 226.279  0.00  0.00            
ATOM   3010  HB3 ASP X 188     182.382 152.499 226.852  0.00  0.00            
ATOM   3011  CG  ASP X 188     183.759 151.789 228.408  0.00  0.00            
ATOM   3012  OD1 ASP X 188     183.159 150.948 229.118  0.00  0.00            
ATOM   3013  OD2 ASP X 188     184.810 152.313 228.775  0.00  0.00            
ATOM   3014  C   ASP X 188     182.338 151.025 224.810  0.00  0.00            
ATOM   3015  O   ASP X 188     183.087 151.254 223.854  0.00  0.00            
ATOM   3016  N   TYR X 189     180.993 150.993 224.712  0.00  0.00            
ATOM   3017  H   TYR X 189     180.383 150.788 225.490  0.00  0.00            
ATOM   3018  CA  TYR X 189     180.403 150.931 223.386  0.00  0.00            
ATOM   3019  HA  TYR X 189     180.886 150.085 222.896  0.00  0.00            
ATOM   3020  CB  TYR X 189     178.891 150.633 223.589  0.00  0.00            
ATOM   3021  HB2 TYR X 189     178.358 151.555 223.824  0.00  0.00            
ATOM   3022  HB3 TYR X 189     178.482 150.428 222.600  0.00  0.00            
ATOM   3023  CG  TYR X 189     178.488 149.517 224.581  0.00  0.00            
ATOM   3024  CD1 TYR X 189     177.209 149.565 225.219  0.00  0.00            
ATOM   3025  HD1 TYR X 189     176.499 150.355 225.019  0.00  0.00            
ATOM   3026  CE1 TYR X 189     176.829 148.480 226.031  0.00  0.00            
ATOM   3027  HE1 TYR X 189     175.794 148.450 226.339  0.00  0.00            
ATOM   3028  CZ  TYR X 189     177.638 147.368 226.271  0.00  0.00            
ATOM   3029  OH  TYR X 189     177.157 146.390 227.052  0.00  0.00            
ATOM   3030  HH  TYR X 189     177.693 145.627 227.282  0.00  0.00            
ATOM   3031  CE2 TYR X 189     178.892 147.338 225.639  0.00  0.00            
ATOM   3032  HE2 TYR X 189     179.521 146.478 225.817  0.00  0.00            
ATOM   3033  CD2 TYR X 189     179.350 148.369 224.845  0.00  0.00            
ATOM   3034  HD2 TYR X 189     180.385 148.318 224.539  0.00  0.00            
ATOM   3035  C   TYR X 189     180.696 152.204 222.498  0.00  0.00            
ATOM   3036  O   TYR X 189     180.442 152.121 221.315  0.00  0.00            
ATOM   3037  N   LYS X 190     181.027 153.361 223.092  0.00  0.00            
ATOM   3038  H   LYS X 190     181.078 153.268 224.097  0.00  0.00            
ATOM   3039  CA  LYS X 190     181.512 154.586 222.603  0.00  0.00            
ATOM   3040  HA  LYS X 190     180.990 154.839 221.680  0.00  0.00            
ATOM   3041  CB  LYS X 190     181.193 155.645 223.629  0.00  0.00            
ATOM   3042  HB2 LYS X 190     181.439 156.634 223.242  0.00  0.00            
ATOM   3043  HB3 LYS X 190     180.113 155.543 223.737  0.00  0.00            
ATOM   3044  CG  LYS X 190     181.738 155.505 225.033  0.00  0.00            
ATOM   3045  HG2 LYS X 190     181.334 154.643 225.563  0.00  0.00            
ATOM   3046  HG3 LYS X 190     182.817 155.368 224.958  0.00  0.00            
ATOM   3047  CD  LYS X 190     181.382 156.684 225.987  0.00  0.00            
ATOM   3048  HD2 LYS X 190     181.612 157.652 225.541  0.00  0.00            
ATOM   3049  HD3 LYS X 190     180.313 156.611 226.187  0.00  0.00            
ATOM   3050  CE  LYS X 190     182.132 156.441 227.288  0.00  0.00            
ATOM   3051  HE2 LYS X 190     182.027 155.388 227.547  0.00  0.00            
ATOM   3052  HE3 LYS X 190     183.183 156.717 227.197  0.00  0.00            
ATOM   3053  NZ  LYS X 190     181.555 157.086 228.499  0.00  0.00            
ATOM   3054  HZ1 LYS X 190     181.367 158.078 228.496  0.00  0.00            
ATOM   3055  HZ2 LYS X 190     182.163 156.831 229.264  0.00  0.00            
ATOM   3056  HZ3 LYS X 190     180.668 156.650 228.708  0.00  0.00            
ATOM   3057  C   LYS X 190     183.009 154.644 222.172  0.00  0.00            
ATOM   3058  O   LYS X 190     183.382 155.751 221.728  0.00  0.00            
ATOM   3059  N   ASP X 191     183.862 153.696 222.573  0.00  0.00            
ATOM   3060  H   ASP X 191     183.583 152.832 223.015  0.00  0.00            
ATOM   3061  CA  ASP X 191     185.334 153.842 222.335  0.00  0.00            
ATOM   3062  HA  ASP X 191     185.498 154.836 222.751  0.00  0.00            
ATOM   3063  CB  ASP X 191     186.068 152.915 223.312  0.00  0.00            
ATOM   3064  HB2 ASP X 191     185.803 153.292 224.300  0.00  0.00            
ATOM   3065  HB3 ASP X 191     185.623 151.934 223.153  0.00  0.00            
ATOM   3066  CG  ASP X 191     187.571 152.699 223.113  0.00  0.00            
ATOM   3067  OD1 ASP X 191     188.031 151.534 223.377  0.00  0.00            
ATOM   3068  OD2 ASP X 191     188.332 153.599 222.704  0.00  0.00            
ATOM   3069  C   ASP X 191     185.727 153.787 220.807  0.00  0.00            
ATOM   3070  O   ASP X 191     185.323 152.874 220.057  0.00  0.00            
ATOM   3071  N   GLN X 192     186.421 154.813 220.291  0.00  0.00            
ATOM   3072  H   GLN X 192     186.713 155.545 220.923  0.00  0.00            
ATOM   3073  CA  GLN X 192     186.451 155.061 218.869  0.00  0.00            
ATOM   3074  HA  GLN X 192     185.481 155.360 218.472  0.00  0.00            
ATOM   3075  CB  GLN X 192     187.432 156.231 218.619  0.00  0.00            
ATOM   3076  HB2 GLN X 192     188.305 155.989 219.227  0.00  0.00            
ATOM   3077  HB3 GLN X 192     187.679 156.279 217.559  0.00  0.00            
ATOM   3078  CG  GLN X 192     186.827 157.615 218.870  0.00  0.00            
ATOM   3079  HG2 GLN X 192     187.350 158.347 218.255  0.00  0.00            
ATOM   3080  HG3 GLN X 192     185.784 157.595 218.553  0.00  0.00            
ATOM   3081  CD  GLN X 192     186.959 158.121 220.325  0.00  0.00            
ATOM   3082  OE1 GLN X 192     187.433 157.493 221.211  0.00  0.00            
ATOM   3083  NE2 GLN X 192     186.474 159.308 220.686  0.00  0.00            
ATOM   3084 HE21 GLN X 192     186.546 159.652 221.633  0.00  0.00            
ATOM   3085 HE22 GLN X 192     186.019 159.936 220.038  0.00  0.00            
ATOM   3086  C   GLN X 192     187.114 153.818 218.102  0.00  0.00            
ATOM   3087  O   GLN X 192     186.727 153.542 216.966  0.00  0.00            
ATOM   3088  N   GLN X 193     188.080 153.183 218.745  0.00  0.00            
ATOM   3089  H   GLN X 193     188.413 153.648 219.578  0.00  0.00            
ATOM   3090  CA  GLN X 193     188.787 151.978 218.288  0.00  0.00            
ATOM   3091  HA  GLN X 193     188.939 152.044 217.211  0.00  0.00            
ATOM   3092  CB  GLN X 193     190.169 151.697 218.922  0.00  0.00            
ATOM   3093  HB2 GLN X 193     190.638 150.868 218.391  0.00  0.00            
ATOM   3094  HB3 GLN X 193     190.860 152.520 218.745  0.00  0.00            
ATOM   3095  CG  GLN X 193     190.136 151.256 220.387  0.00  0.00            
ATOM   3096  HG2 GLN X 193     191.141 151.367 220.796  0.00  0.00            
ATOM   3097  HG3 GLN X 193     189.355 151.872 220.831  0.00  0.00            
ATOM   3098  CD  GLN X 193     189.733 149.808 220.531  0.00  0.00            
ATOM   3099  OE1 GLN X 193     190.075 148.917 219.738  0.00  0.00            
ATOM   3100  NE2 GLN X 193     188.854 149.511 221.467  0.00  0.00            
ATOM   3101 HE21 GLN X 193     188.417 148.607 221.571  0.00  0.00            
ATOM   3102 HE22 GLN X 193     188.685 150.262 222.121  0.00  0.00            
ATOM   3103  C   GLN X 193     187.871 150.761 218.369  0.00  0.00            
ATOM   3104  O   GLN X 193     187.846 149.869 217.499  0.00  0.00            
ATOM   3105  N   PHE X 194     186.899 150.753 219.306  0.00  0.00            
ATOM   3106  H   PHE X 194     186.962 151.523 219.956  0.00  0.00            
ATOM   3107  CA  PHE X 194     185.850 149.671 219.348  0.00  0.00            
ATOM   3108  HA  PHE X 194     186.293 148.698 219.139  0.00  0.00            
ATOM   3109  CB  PHE X 194     185.141 149.589 220.672  0.00  0.00            
ATOM   3110  HB2 PHE X 194     185.838 149.373 221.482  0.00  0.00            
ATOM   3111  HB3 PHE X 194     184.582 150.484 220.944  0.00  0.00            
ATOM   3112  CG  PHE X 194     184.032 148.538 220.629  0.00  0.00            
ATOM   3113  CD1 PHE X 194     184.295 147.203 220.518  0.00  0.00            
ATOM   3114  HD1 PHE X 194     185.302 146.816 220.550  0.00  0.00            
ATOM   3115  CE1 PHE X 194     183.246 146.252 220.263  0.00  0.00            
ATOM   3116  HE1 PHE X 194     183.452 145.197 220.164  0.00  0.00            
ATOM   3117  CZ  PHE X 194     181.962 146.696 220.134  0.00  0.00            
ATOM   3118  HZ  PHE X 194     181.198 145.986 219.852  0.00  0.00            
ATOM   3119  CE2 PHE X 194     181.639 148.022 220.369  0.00  0.00            
ATOM   3120  HE2 PHE X 194     180.674 148.494 220.264  0.00  0.00            
ATOM   3121  CD2 PHE X 194     182.669 148.972 220.542  0.00  0.00            
ATOM   3122  HD2 PHE X 194     182.404 150.018 220.516  0.00  0.00            
ATOM   3123  C   PHE X 194     184.853 149.819 218.220  0.00  0.00            
ATOM   3124  O   PHE X 194     184.627 148.861 217.476  0.00  0.00            
ATOM   3125  N   LEU X 195     184.306 151.016 217.946  0.00  0.00            
ATOM   3126  H   LEU X 195     184.438 151.655 218.717  0.00  0.00            
ATOM   3127  CA  LEU X 195     183.441 151.511 216.833  0.00  0.00            
ATOM   3128  HA  LEU X 195     182.522 150.925 216.797  0.00  0.00            
ATOM   3129  CB  LEU X 195     183.119 152.970 217.056  0.00  0.00            
ATOM   3130  HB2 LEU X 195     184.070 153.478 217.213  0.00  0.00            
ATOM   3131  HB3 LEU X 195     182.615 153.335 216.161  0.00  0.00            
ATOM   3132  CG  LEU X 195     182.125 153.209 218.202  0.00  0.00            
ATOM   3133  HG  LEU X 195     182.655 153.166 219.153  0.00  0.00            
ATOM   3134  CD1 LEU X 195     181.664 154.636 218.216  0.00  0.00            
ATOM   3135 HD11 LEU X 195     182.511 155.310 218.084  0.00  0.00            
ATOM   3136 HD12 LEU X 195     181.142 154.812 219.157  0.00  0.00            
ATOM   3137 HD13 LEU X 195     180.931 154.878 217.447  0.00  0.00            
ATOM   3138  CD2 LEU X 195     180.879 152.314 218.206  0.00  0.00            
ATOM   3139 HD21 LEU X 195     180.464 152.057 217.232  0.00  0.00            
ATOM   3140 HD22 LEU X 195     181.107 151.301 218.538  0.00  0.00            
ATOM   3141 HD23 LEU X 195     180.177 152.688 218.951  0.00  0.00            
ATOM   3142  C   LEU X 195     184.174 151.301 215.574  0.00  0.00            
ATOM   3143  O   LEU X 195     183.485 150.869 214.578  0.00  0.00            
ATOM   3144  N   ASN X 196     185.434 151.619 215.459  0.00  0.00            
ATOM   3145  H   ASN X 196     185.937 152.055 216.218  0.00  0.00            
ATOM   3146  CA  ASN X 196     186.146 151.366 214.183  0.00  0.00            
ATOM   3147  HA  ASN X 196     185.550 151.851 213.410  0.00  0.00            
ATOM   3148  CB  ASN X 196     187.548 151.958 214.166  0.00  0.00            
ATOM   3149  HB2 ASN X 196     187.491 153.036 214.317  0.00  0.00            
ATOM   3150  HB3 ASN X 196     188.224 151.518 214.898  0.00  0.00            
ATOM   3151  CG  ASN X 196     188.230 151.655 212.843  0.00  0.00            
ATOM   3152  OD1 ASN X 196     187.648 151.875 211.759  0.00  0.00            
ATOM   3153  ND2 ASN X 196     189.435 151.092 212.865  0.00  0.00            
ATOM   3154 HD21 ASN X 196     189.989 150.848 213.674  0.00  0.00            
ATOM   3155 HD22 ASN X 196     189.804 151.045 211.926  0.00  0.00            
ATOM   3156  C   ASN X 196     186.189 149.872 213.792  0.00  0.00            
ATOM   3157  O   ASN X 196     186.092 149.519 212.610  0.00  0.00            
ATOM   3158  N   LEU X 197     186.183 148.936 214.752  0.00  0.00            
ATOM   3159  H   LEU X 197     186.408 149.202 215.700  0.00  0.00            
ATOM   3160  CA  LEU X 197     185.920 147.567 214.458  0.00  0.00            
ATOM   3161  HA  LEU X 197     186.539 147.265 213.612  0.00  0.00            
ATOM   3162  CB  LEU X 197     186.406 146.665 215.642  0.00  0.00            
ATOM   3163  HB2 LEU X 197     187.403 146.914 216.005  0.00  0.00            
ATOM   3164  HB3 LEU X 197     185.686 146.741 216.457  0.00  0.00            
ATOM   3165  CG  LEU X 197     186.433 145.207 215.314  0.00  0.00            
ATOM   3166  HG  LEU X 197     185.549 144.894 214.760  0.00  0.00            
ATOM   3167  CD1 LEU X 197     187.552 144.765 214.347  0.00  0.00            
ATOM   3168 HD11 LEU X 197     187.578 143.675 214.327  0.00  0.00            
ATOM   3169 HD12 LEU X 197     188.568 145.098 214.557  0.00  0.00            
ATOM   3170 HD13 LEU X 197     187.197 145.029 213.351  0.00  0.00            
ATOM   3171  CD2 LEU X 197     186.450 144.370 216.538  0.00  0.00            
ATOM   3172 HD21 LEU X 197     186.327 143.333 216.225  0.00  0.00            
ATOM   3173 HD22 LEU X 197     187.358 144.587 217.101  0.00  0.00            
ATOM   3174 HD23 LEU X 197     185.597 144.521 217.200  0.00  0.00            
ATOM   3175  C   LEU X 197     184.498 147.341 214.197  0.00  0.00            
ATOM   3176  O   LEU X 197     184.082 146.704 213.224  0.00  0.00            
ATOM   3177  N   MET X 198     183.607 147.955 215.035  0.00  0.00            
ATOM   3178  H   MET X 198     184.023 148.619 215.673  0.00  0.00            
ATOM   3179  CA  MET X 198     182.197 147.705 214.965  0.00  0.00            
ATOM   3180  HA  MET X 198     182.102 146.620 215.007  0.00  0.00            
ATOM   3181  CB  MET X 198     181.461 148.316 216.153  0.00  0.00            
ATOM   3182  HB2 MET X 198     181.930 147.955 217.068  0.00  0.00            
ATOM   3183  HB3 MET X 198     181.447 149.389 215.966  0.00  0.00            
ATOM   3184  CG  MET X 198     180.053 147.693 216.182  0.00  0.00            
ATOM   3185  HG2 MET X 198     179.542 148.174 217.016  0.00  0.00            
ATOM   3186  HG3 MET X 198     179.416 147.927 215.328  0.00  0.00            
ATOM   3187  SD  MET X 198     180.122 145.935 216.592  0.00  0.00            
ATOM   3188  CE  MET X 198     178.362 145.703 216.918  0.00  0.00            
ATOM   3189  HE1 MET X 198     177.929 145.722 215.918  0.00  0.00            
ATOM   3190  HE2 MET X 198     178.320 144.674 217.275  0.00  0.00            
ATOM   3191  HE3 MET X 198     177.960 146.488 217.559  0.00  0.00            
ATOM   3192  C   MET X 198     181.459 147.975 213.617  0.00  0.00            
ATOM   3193  O   MET X 198     180.571 147.167 213.277  0.00  0.00            
ATOM   3194  N   GLU X 199     181.827 149.021 212.878  0.00  0.00            
ATOM   3195  H   GLU X 199     182.562 149.565 213.307  0.00  0.00            
ATOM   3196  CA  GLU X 199     181.392 149.341 211.496  0.00  0.00            
ATOM   3197  HA  GLU X 199     180.311 149.474 211.454  0.00  0.00            
ATOM   3198  CB  GLU X 199     182.084 150.702 211.157  0.00  0.00            
ATOM   3199  HB2 GLU X 199     181.950 151.425 211.962  0.00  0.00            
ATOM   3200  HB3 GLU X 199     183.157 150.573 211.013  0.00  0.00            
ATOM   3201  CG  GLU X 199     181.637 151.323 209.869  0.00  0.00            
ATOM   3202  HG2 GLU X 199     182.035 152.316 209.658  0.00  0.00            
ATOM   3203  HG3 GLU X 199     182.066 150.836 208.994  0.00  0.00            
ATOM   3204  CD  GLU X 199     180.076 151.375 209.640  0.00  0.00            
ATOM   3205  OE1 GLU X 199     179.241 151.213 210.544  0.00  0.00            
ATOM   3206  OE2 GLU X 199     179.626 151.687 208.520  0.00  0.00            
ATOM   3207  C   GLU X 199     181.670 148.278 210.428  0.00  0.00            
ATOM   3208  O   GLU X 199     181.128 148.429 209.342  0.00  0.00            
ATOM   3209  N   LYS X 200     182.531 147.323 210.761  0.00  0.00            
ATOM   3210  H   LYS X 200     182.987 147.266 211.661  0.00  0.00            
ATOM   3211  CA  LYS X 200     182.729 146.112 209.978  0.00  0.00            
ATOM   3212  HA  LYS X 200     182.122 146.140 209.073  0.00  0.00            
ATOM   3213  CB  LYS X 200     184.194 145.856 209.661  0.00  0.00            
ATOM   3214  HB2 LYS X 200     184.721 145.870 210.615  0.00  0.00            
ATOM   3215  HB3 LYS X 200     184.371 144.879 209.213  0.00  0.00            
ATOM   3216  CG  LYS X 200     184.909 146.988 208.894  0.00  0.00            
ATOM   3217  HG2 LYS X 200     185.936 146.641 208.780  0.00  0.00            
ATOM   3218  HG3 LYS X 200     184.452 147.099 207.911  0.00  0.00            
ATOM   3219  CD  LYS X 200     185.145 148.435 209.475  0.00  0.00            
ATOM   3220  HD2 LYS X 200     184.258 149.041 209.290  0.00  0.00            
ATOM   3221  HD3 LYS X 200     185.237 148.290 210.551  0.00  0.00            
ATOM   3222  CE  LYS X 200     186.374 149.092 208.966  0.00  0.00            
ATOM   3223  HE2 LYS X 200     187.199 148.444 209.261  0.00  0.00            
ATOM   3224  HE3 LYS X 200     186.225 149.182 207.890  0.00  0.00            
ATOM   3225  NZ  LYS X 200     186.570 150.428 209.652  0.00  0.00            
ATOM   3226  HZ1 LYS X 200     187.389 150.904 209.304  0.00  0.00            
ATOM   3227  HZ2 LYS X 200     186.570 150.284 210.652  0.00  0.00            
ATOM   3228  HZ3 LYS X 200     185.778 151.011 209.423  0.00  0.00            
ATOM   3229  C   LYS X 200     182.218 144.851 210.640  0.00  0.00            
ATOM   3230  O   LYS X 200     181.744 143.860 209.971  0.00  0.00            
ATOM   3231  N   LEU X 201     182.381 144.725 211.981  0.00  0.00            
ATOM   3232  H   LEU X 201     182.904 145.384 212.539  0.00  0.00            
ATOM   3233  CA  LEU X 201     181.760 143.543 212.685  0.00  0.00            
ATOM   3234  HA  LEU X 201     182.238 142.625 212.342  0.00  0.00            
ATOM   3235  CB  LEU X 201     181.996 143.733 214.198  0.00  0.00            
ATOM   3236  HB2 LEU X 201     183.032 144.056 214.302  0.00  0.00            
ATOM   3237  HB3 LEU X 201     181.364 144.522 214.607  0.00  0.00            
ATOM   3238  CG  LEU X 201     181.743 142.518 215.182  0.00  0.00            
ATOM   3239  HG  LEU X 201     181.906 141.574 214.661  0.00  0.00            
ATOM   3240  CD1 LEU X 201     182.864 142.590 216.183  0.00  0.00            
ATOM   3241 HD11 LEU X 201     182.882 143.499 216.784  0.00  0.00            
ATOM   3242 HD12 LEU X 201     183.840 142.495 215.706  0.00  0.00            
ATOM   3243 HD13 LEU X 201     182.771 141.751 216.873  0.00  0.00            
ATOM   3244  CD2 LEU X 201     180.424 142.395 215.894  0.00  0.00            
ATOM   3245 HD21 LEU X 201     180.553 141.804 216.800  0.00  0.00            
ATOM   3246 HD22 LEU X 201     179.970 143.362 216.109  0.00  0.00            
ATOM   3247 HD23 LEU X 201     179.716 141.883 215.242  0.00  0.00            
ATOM   3248  C   LEU X 201     180.210 143.308 212.490  0.00  0.00            
ATOM   3249  O   LEU X 201     179.727 142.176 212.242  0.00  0.00            
ATOM   3250  N   ASN X 202     179.524 144.450 212.511  0.00  0.00            
ATOM   3251  H   ASN X 202     180.063 145.277 212.726  0.00  0.00            
ATOM   3252  CA  ASN X 202     178.051 144.476 212.362  0.00  0.00            
ATOM   3253  HA  ASN X 202     177.708 143.852 213.187  0.00  0.00            
ATOM   3254  CB  ASN X 202     177.567 145.901 212.310  0.00  0.00            
ATOM   3255  HB2 ASN X 202     177.932 146.417 213.198  0.00  0.00            
ATOM   3256  HB3 ASN X 202     177.959 146.370 211.408  0.00  0.00            
ATOM   3257  CG  ASN X 202     176.063 145.954 212.358  0.00  0.00            
ATOM   3258  OD1 ASN X 202     175.450 145.088 212.985  0.00  0.00            
ATOM   3259  ND2 ASN X 202     175.317 146.750 211.620  0.00  0.00            
ATOM   3260 HD21 ASN X 202     175.814 147.431 211.063  0.00  0.00            
ATOM   3261 HD22 ASN X 202     174.365 146.873 211.934  0.00  0.00            
ATOM   3262  C   ASN X 202     177.739 143.855 210.986  0.00  0.00            
ATOM   3263  O   ASN X 202     176.674 143.332 210.801  0.00  0.00            
ATOM   3264  N   GLU X 203     178.624 143.943 209.960  0.00  0.00            
ATOM   3265  H   GLU X 203     179.518 144.392 210.095  0.00  0.00            
ATOM   3266  CA  GLU X 203     178.244 143.622 208.638  0.00  0.00            
ATOM   3267  HA  GLU X 203     177.162 143.540 208.544  0.00  0.00            
ATOM   3268  CB  GLU X 203     178.763 144.665 207.670  0.00  0.00            
ATOM   3269  HB2 GLU X 203     179.835 144.505 207.556  0.00  0.00            
ATOM   3270  HB3 GLU X 203     178.234 144.442 206.743  0.00  0.00            
ATOM   3271  CG  GLU X 203     178.514 146.133 208.119  0.00  0.00            
ATOM   3272  HG2 GLU X 203     179.147 146.393 208.968  0.00  0.00            
ATOM   3273  HG3 GLU X 203     178.935 146.880 207.446  0.00  0.00            
ATOM   3274  CD  GLU X 203     177.089 146.569 208.167  0.00  0.00            
ATOM   3275  OE1 GLU X 203     176.343 146.194 207.258  0.00  0.00            
ATOM   3276  OE2 GLU X 203     176.758 147.423 209.059  0.00  0.00            
ATOM   3277  C   GLU X 203     178.781 142.281 208.172  0.00  0.00            
ATOM   3278  O   GLU X 203     178.350 141.805 207.136  0.00  0.00            
ATOM   3279  N   ASN X 204     179.637 141.534 208.880  0.00  0.00            
ATOM   3280  H   ASN X 204     180.072 141.986 209.672  0.00  0.00            
ATOM   3281  CA  ASN X 204     180.273 140.336 208.472  0.00  0.00            
ATOM   3282  HA  ASN X 204     180.950 140.629 207.670  0.00  0.00            
ATOM   3283  CB  ASN X 204     181.069 139.830 209.691  0.00  0.00            
ATOM   3284  HB2 ASN X 204     181.739 140.633 210.000  0.00  0.00            
ATOM   3285  HB3 ASN X 204     180.387 139.466 210.460  0.00  0.00            
ATOM   3286  CG  ASN X 204     181.958 138.657 209.205  0.00  0.00            
ATOM   3287  OD1 ASN X 204     181.745 137.516 209.588  0.00  0.00            
ATOM   3288  ND2 ASN X 204     182.878 138.817 208.309  0.00  0.00            
ATOM   3289 HD21 ASN X 204     183.065 139.748 207.964  0.00  0.00            
ATOM   3290 HD22 ASN X 204     183.533 138.053 208.218  0.00  0.00            
ATOM   3291  C   ASN X 204     179.323 139.247 207.939  0.00  0.00            
ATOM   3292  O   ASN X 204     179.576 138.765 206.799  0.00  0.00            
ATOM   3293  N   ILE X 205     178.262 138.874 208.723  0.00  0.00            
ATOM   3294  H   ILE X 205     178.117 139.414 209.564  0.00  0.00            
ATOM   3295  CA  ILE X 205     177.267 137.927 208.263  0.00  0.00            
ATOM   3296  HA  ILE X 205     177.776 137.182 207.653  0.00  0.00            
ATOM   3297  CB  ILE X 205     176.559 137.228 209.468  0.00  0.00            
ATOM   3298  HB  ILE X 205     176.025 137.914 210.126  0.00  0.00            
ATOM   3299  CG2 ILE X 205     175.330 136.382 209.078  0.00  0.00            
ATOM   3300 HG21 ILE X 205     174.915 135.917 209.972  0.00  0.00            
ATOM   3301 HG22 ILE X 205     175.592 135.662 208.302  0.00  0.00            
ATOM   3302 HG23 ILE X 205     174.533 136.919 208.564  0.00  0.00            
ATOM   3303  CG1 ILE X 205     177.563 136.437 210.351  0.00  0.00            
ATOM   3304 HG12 ILE X 205     178.310 137.153 210.695  0.00  0.00            
ATOM   3305 HG13 ILE X 205     177.020 136.097 211.233  0.00  0.00            
ATOM   3306  CD1 ILE X 205     178.200 135.110 209.895  0.00  0.00            
ATOM   3307 HD11 ILE X 205     178.707 135.258 208.941  0.00  0.00            
ATOM   3308 HD12 ILE X 205     177.437 134.340 209.782  0.00  0.00            
ATOM   3309 HD13 ILE X 205     178.928 134.750 210.622  0.00  0.00            
ATOM   3310  C   ILE X 205     176.213 138.551 207.293  0.00  0.00            
ATOM   3311  O   ILE X 205     175.991 137.968 206.231  0.00  0.00            
ATOM   3312  N   LYS X 206     175.842 139.821 207.554  0.00  0.00            
ATOM   3313  H   LYS X 206     176.079 140.303 208.410  0.00  0.00            
ATOM   3314  CA  LYS X 206     174.968 140.564 206.570  0.00  0.00            
ATOM   3315  HA  LYS X 206     174.005 140.054 206.602  0.00  0.00            
ATOM   3316  CB  LYS X 206     174.846 141.996 207.192  0.00  0.00            
ATOM   3317  HB2 LYS X 206     175.826 142.468 207.136  0.00  0.00            
ATOM   3318  HB3 LYS X 206     174.191 142.492 206.475  0.00  0.00            
ATOM   3319  CG  LYS X 206     174.249 142.046 208.620  0.00  0.00            
ATOM   3320  HG2 LYS X 206     173.289 141.537 208.539  0.00  0.00            
ATOM   3321  HG3 LYS X 206     174.878 141.555 209.363  0.00  0.00            
ATOM   3322  CD  LYS X 206     174.006 143.516 209.044  0.00  0.00            
ATOM   3323  HD2 LYS X 206     174.929 144.095 209.009  0.00  0.00            
ATOM   3324  HD3 LYS X 206     173.348 143.942 208.287  0.00  0.00            
ATOM   3325  CE  LYS X 206     173.301 143.701 210.388  0.00  0.00            
ATOM   3326  HE2 LYS X 206     173.192 144.784 210.426  0.00  0.00            
ATOM   3327  HE3 LYS X 206     172.344 143.182 210.323  0.00  0.00            
ATOM   3328  NZ  LYS X 206     173.904 143.096 211.505  0.00  0.00            
ATOM   3329  HZ1 LYS X 206     174.830 143.498 211.549  0.00  0.00            
ATOM   3330  HZ2 LYS X 206     173.965 142.088 211.486  0.00  0.00            
ATOM   3331  HZ3 LYS X 206     173.476 143.337 212.388  0.00  0.00            
ATOM   3332  C   LYS X 206     175.511 140.608 205.147  0.00  0.00            
ATOM   3333  O   LYS X 206     174.736 140.473 204.218  0.00  0.00            
ATOM   3334  N   ILE X 207     176.803 140.835 204.877  0.00  0.00            
ATOM   3335  H   ILE X 207     177.419 141.023 205.656  0.00  0.00            
ATOM   3336  CA  ILE X 207     177.511 140.677 203.571  0.00  0.00            
ATOM   3337  HA  ILE X 207     176.938 141.202 202.807  0.00  0.00            
ATOM   3338  CB  ILE X 207     178.892 141.258 203.649  0.00  0.00            
ATOM   3339  HB  ILE X 207     179.500 140.752 204.399  0.00  0.00            
ATOM   3340  CG2 ILE X 207     179.781 140.932 202.357  0.00  0.00            
ATOM   3341 HG21 ILE X 207     180.783 141.243 202.654  0.00  0.00            
ATOM   3342 HG22 ILE X 207     179.371 141.641 201.638  0.00  0.00            
ATOM   3343 HG23 ILE X 207     179.679 139.880 202.092  0.00  0.00            
ATOM   3344  CG1 ILE X 207     178.948 142.774 203.901  0.00  0.00            
ATOM   3345 HG12 ILE X 207     178.338 143.253 203.135  0.00  0.00            
ATOM   3346 HG13 ILE X 207     178.456 142.936 204.860  0.00  0.00            
ATOM   3347  CD1 ILE X 207     180.347 143.360 204.034  0.00  0.00            
ATOM   3348 HD11 ILE X 207     180.933 142.772 204.740  0.00  0.00            
ATOM   3349 HD12 ILE X 207     180.313 144.415 204.306  0.00  0.00            
ATOM   3350 HD13 ILE X 207     180.708 143.285 203.008  0.00  0.00            
ATOM   3351  C   ILE X 207     177.403 139.204 203.084  0.00  0.00            
ATOM   3352  O   ILE X 207     176.964 139.022 201.931  0.00  0.00            
ATOM   3353  N   LEU X 208     177.747 138.134 203.863  0.00  0.00            
ATOM   3354  H   LEU X 208     178.088 138.314 204.796  0.00  0.00            
ATOM   3355  CA  LEU X 208     177.593 136.742 203.478  0.00  0.00            
ATOM   3356  HA  LEU X 208     178.235 136.619 202.606  0.00  0.00            
ATOM   3357  CB  LEU X 208     178.085 135.899 204.625  0.00  0.00            
ATOM   3358  HB2 LEU X 208     179.009 136.317 205.023  0.00  0.00            
ATOM   3359  HB3 LEU X 208     177.456 135.989 205.511  0.00  0.00            
ATOM   3360  CG  LEU X 208     178.225 134.369 204.353  0.00  0.00            
ATOM   3361  HG  LEU X 208     177.465 133.903 203.725  0.00  0.00            
ATOM   3362  CD1 LEU X 208     179.566 134.029 203.660  0.00  0.00            
ATOM   3363 HD11 LEU X 208     179.639 132.976 203.389  0.00  0.00            
ATOM   3364 HD12 LEU X 208     180.422 134.144 204.325  0.00  0.00            
ATOM   3365 HD13 LEU X 208     179.670 134.627 202.754  0.00  0.00            
ATOM   3366  CD2 LEU X 208     178.126 133.552 205.488  0.00  0.00            
ATOM   3367 HD21 LEU X 208     177.174 133.739 205.985  0.00  0.00            
ATOM   3368 HD22 LEU X 208     178.103 132.517 205.148  0.00  0.00            
ATOM   3369 HD23 LEU X 208     178.891 133.830 206.213  0.00  0.00            
ATOM   3370  C   LEU X 208     176.196 136.502 203.045  0.00  0.00            
ATOM   3371  O   LEU X 208     175.930 135.760 202.094  0.00  0.00            
ATOM   3372  N   SER X 209     175.228 137.088 203.694  0.00  0.00            
ATOM   3373  H   SER X 209     175.480 137.755 204.410  0.00  0.00            
ATOM   3374  CA  SER X 209     173.799 136.859 203.532  0.00  0.00            
ATOM   3375  HA  SER X 209     173.713 135.772 203.519  0.00  0.00            
ATOM   3376  CB  SER X 209     172.990 137.267 204.712  0.00  0.00            
ATOM   3377  HB2 SER X 209     173.075 138.346 204.842  0.00  0.00            
ATOM   3378  HB3 SER X 209     171.918 137.112 204.587  0.00  0.00            
ATOM   3379  OG  SER X 209     173.441 136.611 205.875  0.00  0.00            
ATOM   3380  HG  SER X 209     174.284 137.028 206.068  0.00  0.00            
ATOM   3381  C   SER X 209     173.243 137.503 202.288  0.00  0.00            
ATOM   3382  O   SER X 209     172.088 137.284 201.879  0.00  0.00            
ATOM   3383  N   SER X 210     174.036 138.335 201.645  0.00  0.00            
ATOM   3384  H   SER X 210     174.869 138.533 202.182  0.00  0.00            
ATOM   3385  CA  SER X 210     173.664 138.967 200.328  0.00  0.00            
ATOM   3386  HA  SER X 210     172.761 139.555 200.493  0.00  0.00            
ATOM   3387  CB  SER X 210     174.820 139.945 199.887  0.00  0.00            
ATOM   3388  HB2 SER X 210     174.974 140.643 200.709  0.00  0.00            
ATOM   3389  HB3 SER X 210     175.796 139.481 199.745  0.00  0.00            
ATOM   3390  OG  SER X 210     174.550 140.732 198.661  0.00  0.00            
ATOM   3391  HG  SER X 210     173.885 141.373 198.924  0.00  0.00            
ATOM   3392  C   SER X 210     173.402 138.036 199.150  0.00  0.00            
ATOM   3393  O   SER X 210     174.043 136.976 199.043  0.00  0.00            
ATOM   3394  N   PRO X 211     172.492 138.358 198.221  0.00  0.00            
ATOM   3395  CD  PRO X 211     171.633 139.509 198.153  0.00  0.00            
ATOM   3396  HD2 PRO X 211     172.099 140.337 197.618  0.00  0.00            
ATOM   3397  HD3 PRO X 211     171.354 139.934 199.118  0.00  0.00            
ATOM   3398  CG  PRO X 211     170.375 138.999 197.423  0.00  0.00            
ATOM   3399  HG2 PRO X 211     169.711 139.697 196.914  0.00  0.00            
ATOM   3400  HG3 PRO X 211     169.752 138.404 198.091  0.00  0.00            
ATOM   3401  CB  PRO X 211     171.015 138.074 196.320  0.00  0.00            
ATOM   3402  HB2 PRO X 211     171.440 138.775 195.601  0.00  0.00            
ATOM   3403  HB3 PRO X 211     170.258 137.398 195.923  0.00  0.00            
ATOM   3404  CA  PRO X 211     172.166 137.411 197.129  0.00  0.00            
ATOM   3405  HA  PRO X 211     171.810 136.453 197.507  0.00  0.00            
ATOM   3406  C   PRO X 211     173.393 137.059 196.255  0.00  0.00            
ATOM   3407  O   PRO X 211     173.511 135.866 195.869  0.00  0.00            
ATOM   3408  N   TRP X 212     174.179 138.089 195.964  0.00  0.00            
ATOM   3409  H   TRP X 212     174.068 138.939 196.499  0.00  0.00            
ATOM   3410  CA  TRP X 212     175.335 138.034 195.038  0.00  0.00            
ATOM   3411  HA  TRP X 212     174.951 137.458 194.196  0.00  0.00            
ATOM   3412  CB  TRP X 212     175.873 139.407 194.595  0.00  0.00            
ATOM   3413  HB2 TRP X 212     175.912 139.909 195.561  0.00  0.00            
ATOM   3414  HB3 TRP X 212     176.850 139.370 194.114  0.00  0.00            
ATOM   3415  CG  TRP X 212     175.050 140.230 193.713  0.00  0.00            
ATOM   3416  CD1 TRP X 212     175.086 140.132 192.351  0.00  0.00            
ATOM   3417  HD1 TRP X 212     175.814 139.475 191.898  0.00  0.00            
ATOM   3418  NE1 TRP X 212     174.069 140.897 191.863  0.00  0.00            
ATOM   3419  HE1 TRP X 212     174.019 141.212 190.905  0.00  0.00            
ATOM   3420  CE2 TRP X 212     173.333 141.509 192.845  0.00  0.00            
ATOM   3421  CZ2 TRP X 212     172.188 142.252 192.760  0.00  0.00            
ATOM   3422  HZ2 TRP X 212     171.777 142.576 191.816  0.00  0.00            
ATOM   3423  CH2 TRP X 212     171.569 142.605 193.965  0.00  0.00            
ATOM   3424  HH2 TRP X 212     170.693 143.232 194.040  0.00  0.00            
ATOM   3425  CZ3 TRP X 212     172.038 142.072 195.208  0.00  0.00            
ATOM   3426  HZ3 TRP X 212     171.575 142.301 196.156  0.00  0.00            
ATOM   3427  CE3 TRP X 212     173.235 141.341 195.195  0.00  0.00            
ATOM   3428  HE3 TRP X 212     173.633 140.876 196.085  0.00  0.00            
ATOM   3429  CD2 TRP X 212     173.874 140.985 194.024  0.00  0.00            
ATOM   3430  C   TRP X 212     176.495 137.140 195.660  0.00  0.00            
ATOM   3431  O   TRP X 212     177.568 136.979 195.087  0.00  0.00            
ATOM   3432  N   ILE X 213     176.259 136.544 196.823  0.00  0.00            
ATOM   3433  H   ILE X 213     175.357 136.780 197.211  0.00  0.00            
ATOM   3434  CA  ILE X 213     177.088 135.416 197.438  0.00  0.00            
ATOM   3435  HA  ILE X 213     177.945 135.154 196.817  0.00  0.00            
ATOM   3436  CB  ILE X 213     177.701 135.778 198.834  0.00  0.00            
ATOM   3437  HB  ILE X 213     176.843 136.112 199.418  0.00  0.00            
ATOM   3438  CG2 ILE X 213     178.399 134.556 199.457  0.00  0.00            
ATOM   3439 HG21 ILE X 213     178.986 134.051 198.690  0.00  0.00            
ATOM   3440 HG22 ILE X 213     177.667 133.880 199.900  0.00  0.00            
ATOM   3441 HG23 ILE X 213     179.097 134.900 200.220  0.00  0.00            
ATOM   3442  CG1 ILE X 213     178.709 136.922 198.592  0.00  0.00            
ATOM   3443 HG12 ILE X 213     179.259 136.695 197.679  0.00  0.00            
ATOM   3444 HG13 ILE X 213     178.186 137.849 198.357  0.00  0.00            
ATOM   3445  CD1 ILE X 213     179.650 137.457 199.604  0.00  0.00            
ATOM   3446 HD11 ILE X 213     180.539 136.827 199.580  0.00  0.00            
ATOM   3447 HD12 ILE X 213     179.247 137.478 200.617  0.00  0.00            
ATOM   3448 HD13 ILE X 213     180.004 138.366 199.118  0.00  0.00            
ATOM   3449  C   ILE X 213     176.219 134.112 197.557  0.00  0.00            
ATOM   3450  O   ILE X 213     176.600 133.020 197.043  0.00  0.00            
ATOM   3451  N   GLN X 214     175.020 134.263 198.172  0.00  0.00            
ATOM   3452  H   GLN X 214     174.720 135.168 198.506  0.00  0.00            
ATOM   3453  CA  GLN X 214     174.119 133.128 198.436  0.00  0.00            
ATOM   3454  HA  GLN X 214     174.573 132.331 199.024  0.00  0.00            
ATOM   3455  CB  GLN X 214     172.801 133.579 199.232  0.00  0.00            
ATOM   3456  HB2 GLN X 214     172.318 134.401 198.704  0.00  0.00            
ATOM   3457  HB3 GLN X 214     172.061 132.817 199.476  0.00  0.00            
ATOM   3458  CG  GLN X 214     173.170 134.066 200.646  0.00  0.00            
ATOM   3459  HG2 GLN X 214     173.861 134.909 200.652  0.00  0.00            
ATOM   3460  HG3 GLN X 214     172.213 134.385 201.059  0.00  0.00            
ATOM   3461  CD  GLN X 214     173.704 132.994 201.608  0.00  0.00            
ATOM   3462  OE1 GLN X 214     172.984 132.077 201.882  0.00  0.00            
ATOM   3463  NE2 GLN X 214     174.907 132.956 202.033  0.00  0.00            
ATOM   3464 HE21 GLN X 214     174.954 132.264 202.767  0.00  0.00            
ATOM   3465 HE22 GLN X 214     175.369 133.854 202.024  0.00  0.00            
ATOM   3466  C   GLN X 214     173.635 132.400 197.126  0.00  0.00            
ATOM   3467  O   GLN X 214     173.582 131.200 197.094  0.00  0.00            
ATOM   3468  N   ILE X 215     173.127 133.127 196.161  0.00  0.00            
ATOM   3469  H   ILE X 215     173.119 134.137 196.169  0.00  0.00            
ATOM   3470  CA  ILE X 215     172.665 132.517 194.818  0.00  0.00            
ATOM   3471  HA  ILE X 215     171.945 131.716 194.984  0.00  0.00            
ATOM   3472  CB  ILE X 215     172.036 133.709 194.020  0.00  0.00            
ATOM   3473  HB  ILE X 215     172.774 134.502 193.901  0.00  0.00            
ATOM   3474  CG2 ILE X 215     171.636 133.261 192.607  0.00  0.00            
ATOM   3475 HG21 ILE X 215     171.390 134.107 191.965  0.00  0.00            
ATOM   3476 HG22 ILE X 215     170.841 132.515 192.632  0.00  0.00            
ATOM   3477 HG23 ILE X 215     172.467 132.792 192.080  0.00  0.00            
ATOM   3478  CG1 ILE X 215     170.752 134.172 194.818  0.00  0.00            
ATOM   3479 HG12 ILE X 215     170.039 133.352 194.910  0.00  0.00            
ATOM   3480 HG13 ILE X 215     171.027 134.454 195.834  0.00  0.00            
ATOM   3481  CD1 ILE X 215     170.119 135.384 194.239  0.00  0.00            
ATOM   3482 HD11 ILE X 215     169.637 135.153 193.289  0.00  0.00            
ATOM   3483 HD12 ILE X 215     170.829 136.203 194.127  0.00  0.00            
ATOM   3484 HD13 ILE X 215     169.361 135.701 194.955  0.00  0.00            
ATOM   3485  C   ILE X 215     173.882 132.067 194.003  0.00  0.00            
ATOM   3486  O   ILE X 215     173.889 130.984 193.402  0.00  0.00            
ATOM   3487  N   CYS X 216     174.902 132.975 194.032  0.00  0.00            
ATOM   3488  H   CYS X 216     174.760 133.878 194.461  0.00  0.00            
ATOM   3489  CA  CYS X 216     176.226 132.720 193.445  0.00  0.00            
ATOM   3490  HA  CYS X 216     175.999 132.379 192.434  0.00  0.00            
ATOM   3491  CB  CYS X 216     177.023 134.020 193.591  0.00  0.00            
ATOM   3492  HB2 CYS X 216     177.174 134.358 194.616  0.00  0.00            
ATOM   3493  HB3 CYS X 216     178.024 133.851 193.194  0.00  0.00            
ATOM   3494  SG  CYS X 216     176.204 135.322 192.586  0.00  0.00            
ATOM   3495  HG  CYS X 216     177.002 136.380 192.750  0.00  0.00            
ATOM   3496  C   CYS X 216     177.016 131.491 194.091  0.00  0.00            
ATOM   3497  O   CYS X 216     177.884 130.958 193.500  0.00  0.00            
ATOM   3498  N   ASN X 217     176.606 130.975 195.256  0.00  0.00            
ATOM   3499  H   ASN X 217     175.921 131.455 195.822  0.00  0.00            
ATOM   3500  CA  ASN X 217     177.068 129.682 195.689  0.00  0.00            
ATOM   3501  HA  ASN X 217     178.118 129.658 195.978  0.00  0.00            
ATOM   3502  CB  ASN X 217     176.384 129.281 197.048  0.00  0.00            
ATOM   3503  HB2 ASN X 217     176.488 130.136 197.716  0.00  0.00            
ATOM   3504  HB3 ASN X 217     175.318 129.089 196.932  0.00  0.00            
ATOM   3505  CG  ASN X 217     177.112 128.085 197.610  0.00  0.00            
ATOM   3506  OD1 ASN X 217     178.341 127.979 197.575  0.00  0.00            
ATOM   3507  ND2 ASN X 217     176.460 127.065 198.071  0.00  0.00            
ATOM   3508 HD21 ASN X 217     175.469 127.142 198.253  0.00  0.00            
ATOM   3509 HD22 ASN X 217     177.027 126.300 198.406  0.00  0.00            
ATOM   3510  C   ASN X 217     176.812 128.583 194.581  0.00  0.00            
ATOM   3511  O   ASN X 217     177.762 127.798 194.218  0.00  0.00            
ATOM   3512  N   ASN X 218     175.643 128.513 194.003  0.00  0.00            
ATOM   3513  H   ASN X 218     174.900 129.121 194.318  0.00  0.00            
ATOM   3514  CA  ASN X 218     175.261 127.518 192.994  0.00  0.00            
ATOM   3515  HA  ASN X 218     175.368 126.551 193.485  0.00  0.00            
ATOM   3516  CB  ASN X 218     173.761 127.590 192.655  0.00  0.00            
ATOM   3517  HB2 ASN X 218     173.594 128.531 192.131  0.00  0.00            
ATOM   3518  HB3 ASN X 218     173.528 126.699 192.073  0.00  0.00            
ATOM   3519  CG  ASN X 218     172.860 127.566 193.859  0.00  0.00            
ATOM   3520  OD1 ASN X 218     172.552 126.605 194.495  0.00  0.00            
ATOM   3521  ND2 ASN X 218     172.533 128.721 194.345  0.00  0.00            
ATOM   3522 HD21 ASN X 218     172.833 129.496 193.772  0.00  0.00            
ATOM   3523 HD22 ASN X 218     171.967 128.816 195.176  0.00  0.00            
ATOM   3524  C   ASN X 218     176.199 127.543 191.710  0.00  0.00            
ATOM   3525  O   ASN X 218     176.050 126.618 190.899  0.00  0.00            
ATOM   3526  N   PHE X 219     177.051 128.578 191.609  0.00  0.00            
ATOM   3527  H   PHE X 219     177.086 129.183 192.417  0.00  0.00            
ATOM   3528  CA  PHE X 219     177.962 128.926 190.497  0.00  0.00            
ATOM   3529  HA  PHE X 219     178.043 128.066 189.832  0.00  0.00            
ATOM   3530  CB  PHE X 219     177.346 130.041 189.633  0.00  0.00            
ATOM   3531  HB2 PHE X 219     177.364 130.973 190.198  0.00  0.00            
ATOM   3532  HB3 PHE X 219     178.059 130.156 188.817  0.00  0.00            
ATOM   3533  CG  PHE X 219     175.984 129.811 189.011  0.00  0.00            
ATOM   3534  CD1 PHE X 219     174.848 130.033 189.860  0.00  0.00            
ATOM   3535  HD1 PHE X 219     174.972 130.288 190.902  0.00  0.00            
ATOM   3536  CE1 PHE X 219     173.590 129.866 189.262  0.00  0.00            
ATOM   3537  HE1 PHE X 219     172.719 130.100 189.856  0.00  0.00            
ATOM   3538  CZ  PHE X 219     173.377 129.484 187.893  0.00  0.00            
ATOM   3539  HZ  PHE X 219     172.356 129.400 187.552  0.00  0.00            
ATOM   3540  CE2 PHE X 219     174.558 129.280 187.139  0.00  0.00            
ATOM   3541  HE2 PHE X 219     174.441 128.889 186.139  0.00  0.00            
ATOM   3542  CD2 PHE X 219     175.872 129.429 187.662  0.00  0.00            
ATOM   3543  HD2 PHE X 219     176.786 129.281 187.106  0.00  0.00            
ATOM   3544  C   PHE X 219     179.463 129.065 190.875  0.00  0.00            
ATOM   3545  O   PHE X 219     180.218 129.538 190.002  0.00  0.00            
ATOM   3546  N   SER X 220     179.900 128.716 192.095  0.00  0.00            
ATOM   3547  H   SER X 220     179.176 128.497 192.765  0.00  0.00            
ATOM   3548  CA  SER X 220     181.214 128.730 192.700  0.00  0.00            
ATOM   3549  HA  SER X 220     181.294 129.795 192.916  0.00  0.00            
ATOM   3550  CB  SER X 220     181.312 127.979 194.054  0.00  0.00            
ATOM   3551  HB2 SER X 220     180.576 128.362 194.760  0.00  0.00            
ATOM   3552  HB3 SER X 220     181.257 126.905 193.880  0.00  0.00            
ATOM   3553  OG  SER X 220     182.623 128.327 194.612  0.00  0.00            
ATOM   3554  HG  SER X 220     182.742 127.867 195.446  0.00  0.00            
ATOM   3555  C   SER X 220     182.450 128.540 191.732  0.00  0.00            
ATOM   3556  O   SER X 220     183.278 129.378 191.805  0.00  0.00            
ATOM   3557  N   PRO X 221     182.560 127.569 190.806  0.00  0.00            
ATOM   3558  CD  PRO X 221     181.863 126.294 190.867  0.00  0.00            
ATOM   3559  HD2 PRO X 221     180.867 126.298 190.423  0.00  0.00            
ATOM   3560  HD3 PRO X 221     181.695 126.097 191.926  0.00  0.00            
ATOM   3561  CG  PRO X 221     182.814 125.321 190.137  0.00  0.00            
ATOM   3562  HG2 PRO X 221     182.250 124.564 189.593  0.00  0.00            
ATOM   3563  HG3 PRO X 221     183.547 124.845 190.788  0.00  0.00            
ATOM   3564  CB  PRO X 221     183.541 126.286 189.155  0.00  0.00            
ATOM   3565  HB2 PRO X 221     182.901 126.571 188.319  0.00  0.00            
ATOM   3566  HB3 PRO X 221     184.496 125.848 188.863  0.00  0.00            
ATOM   3567  CA  PRO X 221     183.775 127.507 189.960  0.00  0.00            
ATOM   3568  HA  PRO X 221     184.594 127.544 190.678  0.00  0.00            
ATOM   3569  C   PRO X 221     183.842 128.700 188.998  0.00  0.00            
ATOM   3570  O   PRO X 221     184.942 128.913 188.631  0.00  0.00            
ATOM   3571  N   ILE X 222     182.768 129.289 188.524  0.00  0.00            
ATOM   3572  H   ILE X 222     181.883 128.878 188.786  0.00  0.00            
ATOM   3573  CA  ILE X 222     182.877 130.398 187.469  0.00  0.00            
ATOM   3574  HA  ILE X 222     183.890 130.402 187.067  0.00  0.00            
ATOM   3575  CB  ILE X 222     181.822 130.209 186.376  0.00  0.00            
ATOM   3576  HB  ILE X 222     182.091 130.808 185.506  0.00  0.00            
ATOM   3577  CG2 ILE X 222     181.812 128.779 185.981  0.00  0.00            
ATOM   3578 HG21 ILE X 222     181.177 128.681 185.101  0.00  0.00            
ATOM   3579 HG22 ILE X 222     181.488 128.078 186.750  0.00  0.00            
ATOM   3580 HG23 ILE X 222     182.868 128.610 185.771  0.00  0.00            
ATOM   3581  CG1 ILE X 222     180.356 130.603 186.787  0.00  0.00            
ATOM   3582 HG12 ILE X 222     179.958 129.996 187.601  0.00  0.00            
ATOM   3583 HG13 ILE X 222     180.344 131.614 187.193  0.00  0.00            
ATOM   3584  CD1 ILE X 222     179.291 130.757 185.564  0.00  0.00            
ATOM   3585 HD11 ILE X 222     179.664 131.070 184.589  0.00  0.00            
ATOM   3586 HD12 ILE X 222     178.604 131.572 185.794  0.00  0.00            
ATOM   3587 HD13 ILE X 222     178.754 129.839 185.327  0.00  0.00            
ATOM   3588  C   ILE X 222     182.749 131.760 188.258  0.00  0.00            
ATOM   3589  O   ILE X 222     183.358 132.748 187.771  0.00  0.00            
ATOM   3590  N   ILE X 223     181.999 131.833 189.405  0.00  0.00            
ATOM   3591  H   ILE X 223     181.481 131.040 189.755  0.00  0.00            
ATOM   3592  CA  ILE X 223     182.019 133.122 190.145  0.00  0.00            
ATOM   3593  HA  ILE X 223     181.798 133.962 189.485  0.00  0.00            
ATOM   3594  CB  ILE X 223     180.910 133.096 191.265  0.00  0.00            
ATOM   3595  HB  ILE X 223     181.174 132.242 191.890  0.00  0.00            
ATOM   3596  CG2 ILE X 223     181.078 134.421 192.038  0.00  0.00            
ATOM   3597 HG21 ILE X 223     180.177 134.535 192.641  0.00  0.00            
ATOM   3598 HG22 ILE X 223     181.161 135.231 191.314  0.00  0.00            
ATOM   3599 HG23 ILE X 223     181.931 134.252 192.696  0.00  0.00            
ATOM   3600  CG1 ILE X 223     179.428 132.907 190.766  0.00  0.00            
ATOM   3601 HG12 ILE X 223     179.502 132.125 190.011  0.00  0.00            
ATOM   3602 HG13 ILE X 223     178.684 132.639 191.517  0.00  0.00            
ATOM   3603  CD1 ILE X 223     178.910 134.174 190.044  0.00  0.00            
ATOM   3604 HD11 ILE X 223     177.938 134.011 189.578  0.00  0.00            
ATOM   3605 HD12 ILE X 223     179.628 134.439 189.268  0.00  0.00            
ATOM   3606 HD13 ILE X 223     178.784 134.951 190.798  0.00  0.00            
ATOM   3607  C   ILE X 223     183.433 133.371 190.674  0.00  0.00            
ATOM   3608  O   ILE X 223     183.768 134.540 190.933  0.00  0.00            
ATOM   3609  N   ASP X 224     184.316 132.375 190.702  0.00  0.00            
ATOM   3610  H   ASP X 224     183.942 131.500 190.364  0.00  0.00            
ATOM   3611  CA  ASP X 224     185.780 132.655 190.879  0.00  0.00            
ATOM   3612  HA  ASP X 224     185.888 132.870 191.942  0.00  0.00            
ATOM   3613  CB  ASP X 224     186.510 131.277 190.628  0.00  0.00            
ATOM   3614  HB2 ASP X 224     185.844 130.458 190.897  0.00  0.00            
ATOM   3615  HB3 ASP X 224     186.605 131.336 189.544  0.00  0.00            
ATOM   3616  CG  ASP X 224     187.923 131.188 191.237  0.00  0.00            
ATOM   3617  OD1 ASP X 224     188.308 131.966 192.137  0.00  0.00            
ATOM   3618  OD2 ASP X 224     188.667 130.198 190.877  0.00  0.00            
ATOM   3619  C   ASP X 224     186.425 133.778 190.077  0.00  0.00            
ATOM   3620  O   ASP X 224     187.460 134.347 190.464  0.00  0.00            
ATOM   3621  N   TYR X 225     185.836 134.182 188.920  0.00  0.00            
ATOM   3622  H   TYR X 225     185.023 133.712 188.547  0.00  0.00            
ATOM   3623  CA  TYR X 225     186.334 135.259 187.954  0.00  0.00            
ATOM   3624  HA  TYR X 225     187.415 135.399 187.967  0.00  0.00            
ATOM   3625  CB  TYR X 225     186.138 134.690 186.590  0.00  0.00            
ATOM   3626  HB2 TYR X 225     185.138 134.348 186.322  0.00  0.00            
ATOM   3627  HB3 TYR X 225     186.194 135.414 185.777  0.00  0.00            
ATOM   3628  CG  TYR X 225     187.046 133.554 186.216  0.00  0.00            
ATOM   3629  CD1 TYR X 225     186.636 132.206 186.471  0.00  0.00            
ATOM   3630  HD1 TYR X 225     185.825 131.890 187.110  0.00  0.00            
ATOM   3631  CE1 TYR X 225     187.355 131.184 185.831  0.00  0.00            
ATOM   3632  HE1 TYR X 225     187.108 130.135 185.903  0.00  0.00            
ATOM   3633  CZ  TYR X 225     188.516 131.414 185.136  0.00  0.00            
ATOM   3634  OH  TYR X 225     189.323 130.390 184.666  0.00  0.00            
ATOM   3635  HH  TYR X 225     190.122 130.783 184.307  0.00  0.00            
ATOM   3636  CE2 TYR X 225     188.964 132.724 184.960  0.00  0.00            
ATOM   3637  HE2 TYR X 225     189.891 132.918 184.442  0.00  0.00            
ATOM   3638  CD2 TYR X 225     188.241 133.741 185.556  0.00  0.00            
ATOM   3639  HD2 TYR X 225     188.683 134.726 185.541  0.00  0.00            
ATOM   3640  C   TYR X 225     185.705 136.668 188.192  0.00  0.00            
ATOM   3641  O   TYR X 225     186.058 137.607 187.505  0.00  0.00            
ATOM   3642  N   PHE X 226     184.691 136.840 189.034  0.00  0.00            
ATOM   3643  H   PHE X 226     184.458 136.006 189.553  0.00  0.00            
ATOM   3644  CA  PHE X 226     183.795 137.949 188.987  0.00  0.00            
ATOM   3645  HA  PHE X 226     184.278 138.792 188.493  0.00  0.00            
ATOM   3646  CB  PHE X 226     182.508 137.553 188.138  0.00  0.00            
ATOM   3647  HB2 PHE X 226     182.021 136.710 188.628  0.00  0.00            
ATOM   3648  HB3 PHE X 226     181.876 138.440 188.088  0.00  0.00            
ATOM   3649  CG  PHE X 226     182.698 137.034 186.712  0.00  0.00            
ATOM   3650  CD1 PHE X 226     182.355 135.714 186.497  0.00  0.00            
ATOM   3651  HD1 PHE X 226     181.888 135.124 187.273  0.00  0.00            
ATOM   3652  CE1 PHE X 226     182.644 135.157 185.258  0.00  0.00            
ATOM   3653  HE1 PHE X 226     182.374 134.117 185.155  0.00  0.00            
ATOM   3654  CZ  PHE X 226     183.254 135.925 184.278  0.00  0.00            
ATOM   3655  HZ  PHE X 226     183.484 135.484 183.319  0.00  0.00            
ATOM   3656  CE2 PHE X 226     183.565 137.295 184.444  0.00  0.00            
ATOM   3657  HE2 PHE X 226     183.978 137.964 183.704  0.00  0.00            
ATOM   3658  CD2 PHE X 226     183.242 137.853 185.696  0.00  0.00            
ATOM   3659  HD2 PHE X 226     183.417 138.904 185.872  0.00  0.00            
ATOM   3660  C   PHE X 226     183.382 138.270 190.416  0.00  0.00            
ATOM   3661  O   PHE X 226     182.307 137.931 190.852  0.00  0.00            
ATOM   3662  N   PRO X 227     184.322 138.742 191.288  0.00  0.00            
ATOM   3663  CD  PRO X 227     185.602 139.165 191.041  0.00  0.00            
ATOM   3664  HD2 PRO X 227     185.557 139.933 190.269  0.00  0.00            
ATOM   3665  HD3 PRO X 227     186.237 138.313 190.798  0.00  0.00            
ATOM   3666  CG  PRO X 227     186.092 139.658 192.414  0.00  0.00            
ATOM   3667  HG2 PRO X 227     185.705 140.653 192.631  0.00  0.00            
ATOM   3668  HG3 PRO X 227     187.180 139.584 192.437  0.00  0.00            
ATOM   3669  CB  PRO X 227     185.525 138.660 193.373  0.00  0.00            
ATOM   3670  HB2 PRO X 227     185.456 139.045 194.391  0.00  0.00            
ATOM   3671  HB3 PRO X 227     185.951 137.660 193.298  0.00  0.00            
ATOM   3672  CA  PRO X 227     184.116 138.697 192.751  0.00  0.00            
ATOM   3673  HA  PRO X 227     183.637 137.742 192.969  0.00  0.00            
ATOM   3674  C   PRO X 227     183.122 139.737 193.292  0.00  0.00            
ATOM   3675  O   PRO X 227     183.365 140.470 194.279  0.00  0.00            
ATOM   3676  N   GLY X 228     181.952 139.828 192.623  0.00  0.00            
ATOM   3677  H   GLY X 228     181.736 139.229 191.839  0.00  0.00            
ATOM   3678  CA  GLY X 228     180.861 140.744 193.047  0.00  0.00            
ATOM   3679  HA2 GLY X 228     181.284 141.746 193.121  0.00  0.00            
ATOM   3680  HA3 GLY X 228     180.024 140.892 192.365  0.00  0.00            
ATOM   3681  C   GLY X 228     180.319 140.347 194.418  0.00  0.00            
ATOM   3682  O   GLY X 228     180.005 139.210 194.672  0.00  0.00            
ATOM   3683  N   THR X 229     180.263 141.364 195.357  0.00  0.00            
ATOM   3684  H   THR X 229     180.509 142.281 195.014  0.00  0.00            
ATOM   3685  CA  THR X 229     180.117 141.270 196.805  0.00  0.00            
ATOM   3686  HA  THR X 229     180.127 142.296 197.173  0.00  0.00            
ATOM   3687  CB  THR X 229     178.736 140.694 197.166  0.00  0.00            
ATOM   3688  HB  THR X 229     178.642 139.637 196.914  0.00  0.00            
ATOM   3689  CG2 THR X 229     178.445 141.010 198.633  0.00  0.00            
ATOM   3690 HG21 THR X 229     178.650 142.035 198.943  0.00  0.00            
ATOM   3691 HG22 THR X 229     178.993 140.368 199.323  0.00  0.00            
ATOM   3692 HG23 THR X 229     177.382 140.862 198.821  0.00  0.00            
ATOM   3693  OG1 THR X 229     177.847 141.527 196.436  0.00  0.00            
ATOM   3694  HG1 THR X 229     178.339 141.812 195.662  0.00  0.00            
ATOM   3695  C   THR X 229     181.310 140.526 197.563  0.00  0.00            
ATOM   3696  O   THR X 229     181.626 140.785 198.725  0.00  0.00            
ATOM   3697  N   HID X 230     181.938 139.558 196.888  0.00  0.00            
ATOM   3698  H   HID X 230     181.688 139.478 195.912  0.00  0.00            
ATOM   3699  CA  HID X 230     183.006 138.777 197.386  0.00  0.00            
ATOM   3700  HA  HID X 230     182.665 138.324 198.317  0.00  0.00            
ATOM   3701  CB  HID X 230     183.406 137.632 196.379  0.00  0.00            
ATOM   3702  HB2 HID X 230     183.744 138.043 195.428  0.00  0.00            
ATOM   3703  HB3 HID X 230     184.241 137.069 196.798  0.00  0.00            
ATOM   3704  CG  HID X 230     182.323 136.626 196.085  0.00  0.00            
ATOM   3705  ND1 HID X 230     181.311 136.760 195.176  0.00  0.00            
ATOM   3706  HD1 HID X 230     181.122 137.536 194.559  0.00  0.00            
ATOM   3707  CE1 HID X 230     180.462 135.768 195.519  0.00  0.00            
ATOM   3708  HE1 HID X 230     179.547 135.584 194.975  0.00  0.00            
ATOM   3709  NE2 HID X 230     180.825 135.059 196.610  0.00  0.00            
ATOM   3710  CD2 HID X 230     182.019 135.657 196.938  0.00  0.00            
ATOM   3711  HD2 HID X 230     182.612 135.385 197.799  0.00  0.00            
ATOM   3712  C   HID X 230     184.254 139.621 197.856  0.00  0.00            
ATOM   3713  O   HID X 230     184.775 139.215 198.892  0.00  0.00            
ATOM   3714  N   ASN X 231     184.720 140.567 197.054  0.00  0.00            
ATOM   3715  H   ASN X 231     184.412 140.689 196.100  0.00  0.00            
ATOM   3716  CA  ASN X 231     185.891 141.432 197.534  0.00  0.00            
ATOM   3717  HA  ASN X 231     186.588 140.680 197.904  0.00  0.00            
ATOM   3718  CB  ASN X 231     186.679 141.982 196.342  0.00  0.00            
ATOM   3719  HB2 ASN X 231     186.766 141.200 195.587  0.00  0.00            
ATOM   3720  HB3 ASN X 231     186.012 142.656 195.804  0.00  0.00            
ATOM   3721  CG  ASN X 231     188.043 142.607 196.568  0.00  0.00            
ATOM   3722  OD1 ASN X 231     188.063 143.815 196.907  0.00  0.00            
ATOM   3723  ND2 ASN X 231     189.114 141.860 196.408  0.00  0.00            
ATOM   3724 HD21 ASN X 231     189.013 140.894 196.131  0.00  0.00            
ATOM   3725 HD22 ASN X 231     189.967 142.374 196.577  0.00  0.00            
ATOM   3726  C   ASN X 231     185.538 142.445 198.638  0.00  0.00            
ATOM   3727  O   ASN X 231     186.326 142.722 199.528  0.00  0.00            
ATOM   3728  N   LYS X 232     184.272 142.819 198.748  0.00  0.00            
ATOM   3729  H   LYS X 232     183.650 142.705 197.960  0.00  0.00            
ATOM   3730  CA  LYS X 232     183.633 143.528 199.860  0.00  0.00            
ATOM   3731  HA  LYS X 232     184.240 144.414 200.045  0.00  0.00            
ATOM   3732  CB  LYS X 232     182.122 143.843 199.571  0.00  0.00            
ATOM   3733  HB2 LYS X 232     181.940 144.140 198.538  0.00  0.00            
ATOM   3734  HB3 LYS X 232     181.538 142.958 199.821  0.00  0.00            
ATOM   3735  CG  LYS X 232     181.711 144.986 200.467  0.00  0.00            
ATOM   3736  HG2 LYS X 232     181.881 144.715 201.509  0.00  0.00            
ATOM   3737  HG3 LYS X 232     182.319 145.864 200.249  0.00  0.00            
ATOM   3738  CD  LYS X 232     180.300 145.407 200.303  0.00  0.00            
ATOM   3739  HD2 LYS X 232     180.122 145.658 199.257  0.00  0.00            
ATOM   3740  HD3 LYS X 232     179.681 144.526 200.475  0.00  0.00            
ATOM   3741  CE  LYS X 232     179.715 146.359 201.384  0.00  0.00            
ATOM   3742  HE2 LYS X 232     178.659 146.557 201.198  0.00  0.00            
ATOM   3743  HE3 LYS X 232     179.794 145.923 202.380  0.00  0.00            
ATOM   3744  NZ  LYS X 232     180.347 147.772 201.364  0.00  0.00            
ATOM   3745  HZ1 LYS X 232     181.318 147.669 201.622  0.00  0.00            
ATOM   3746  HZ2 LYS X 232     179.859 148.402 201.985  0.00  0.00            
ATOM   3747  HZ3 LYS X 232     180.357 148.227 200.463  0.00  0.00            
ATOM   3748  C   LYS X 232     183.750 142.675 201.144  0.00  0.00            
ATOM   3749  O   LYS X 232     184.028 143.168 202.272  0.00  0.00            
ATOM   3750  N   LEU X 233     183.413 141.393 201.018  0.00  0.00            
ATOM   3751  H   LEU X 233     183.018 141.003 200.174  0.00  0.00            
ATOM   3752  CA  LEU X 233     183.496 140.477 202.149  0.00  0.00            
ATOM   3753  HA  LEU X 233     183.092 141.085 202.959  0.00  0.00            
ATOM   3754  CB  LEU X 233     182.755 139.186 201.875  0.00  0.00            
ATOM   3755  HB2 LEU X 233     181.772 139.536 201.561  0.00  0.00            
ATOM   3756  HB3 LEU X 233     183.175 138.636 201.032  0.00  0.00            
ATOM   3757  CG  LEU X 233     182.649 138.244 203.048  0.00  0.00            
ATOM   3758  HG  LEU X 233     183.662 137.897 203.253  0.00  0.00            
ATOM   3759  CD1 LEU X 233     182.095 138.801 204.326  0.00  0.00            
ATOM   3760 HD11 LEU X 233     182.531 139.796 204.421  0.00  0.00            
ATOM   3761 HD12 LEU X 233     182.334 138.275 205.250  0.00  0.00            
ATOM   3762 HD13 LEU X 233     181.025 138.975 204.214  0.00  0.00            
ATOM   3763  CD2 LEU X 233     181.942 136.920 202.801  0.00  0.00            
ATOM   3764 HD21 LEU X 233     182.374 136.339 201.987  0.00  0.00            
ATOM   3765 HD22 LEU X 233     182.034 136.369 203.737  0.00  0.00            
ATOM   3766 HD23 LEU X 233     180.917 137.127 202.491  0.00  0.00            
ATOM   3767  C   LEU X 233     184.962 140.163 202.555  0.00  0.00            
ATOM   3768  O   LEU X 233     185.282 140.099 203.730  0.00  0.00            
ATOM   3769  N   LEU X 234     185.914 140.169 201.615  0.00  0.00            
ATOM   3770  H   LEU X 234     185.639 140.029 200.653  0.00  0.00            
ATOM   3771  CA  LEU X 234     187.323 139.910 201.841  0.00  0.00            
ATOM   3772  HA  LEU X 234     187.511 139.036 202.465  0.00  0.00            
ATOM   3773  CB  LEU X 234     187.961 139.570 200.502  0.00  0.00            
ATOM   3774  HB2 LEU X 234     187.443 138.658 200.206  0.00  0.00            
ATOM   3775  HB3 LEU X 234     187.969 140.400 199.796  0.00  0.00            
ATOM   3776  CG  LEU X 234     189.434 139.350 200.400  0.00  0.00            
ATOM   3777  HG  LEU X 234     190.027 140.256 200.529  0.00  0.00            
ATOM   3778  CD1 LEU X 234     189.827 138.310 201.440  0.00  0.00            
ATOM   3779 HD11 LEU X 234     189.197 137.426 201.332  0.00  0.00            
ATOM   3780 HD12 LEU X 234     189.920 138.839 202.389  0.00  0.00            
ATOM   3781 HD13 LEU X 234     190.886 138.066 201.358  0.00  0.00            
ATOM   3782  CD2 LEU X 234     189.804 138.844 199.059  0.00  0.00            
ATOM   3783 HD21 LEU X 234     189.113 138.025 198.857  0.00  0.00            
ATOM   3784 HD22 LEU X 234     189.772 139.614 198.289  0.00  0.00            
ATOM   3785 HD23 LEU X 234     190.714 138.257 199.179  0.00  0.00            
ATOM   3786  C   LEU X 234     187.907 141.051 202.527  0.00  0.00            
ATOM   3787  O   LEU X 234     188.684 140.859 203.477  0.00  0.00            
ATOM   3788  N   LYS X 235     187.528 142.278 202.111  0.00  0.00            
ATOM   3789  H   LYS X 235     187.103 142.286 201.194  0.00  0.00            
ATOM   3790  CA  LYS X 235     187.916 143.472 202.805  0.00  0.00            
ATOM   3791  HA  LYS X 235     188.965 143.369 203.085  0.00  0.00            
ATOM   3792  CB  LYS X 235     187.725 144.718 201.840  0.00  0.00            
ATOM   3793  HB2 LYS X 235     186.747 144.610 201.371  0.00  0.00            
ATOM   3794  HB3 LYS X 235     187.642 145.643 202.410  0.00  0.00            
ATOM   3795  CG  LYS X 235     188.713 144.858 200.662  0.00  0.00            
ATOM   3796  HG2 LYS X 235     189.726 144.821 201.061  0.00  0.00            
ATOM   3797  HG3 LYS X 235     188.543 143.912 200.147  0.00  0.00            
ATOM   3798  CD  LYS X 235     188.523 146.146 199.821  0.00  0.00            
ATOM   3799  HD2 LYS X 235     187.732 145.991 199.087  0.00  0.00            
ATOM   3800  HD3 LYS X 235     188.314 147.014 200.446  0.00  0.00            
ATOM   3801  CE  LYS X 235     189.737 146.586 198.959  0.00  0.00            
ATOM   3802  HE2 LYS X 235     189.478 147.543 198.505  0.00  0.00            
ATOM   3803  HE3 LYS X 235     190.612 146.768 199.583  0.00  0.00            
ATOM   3804  NZ  LYS X 235     190.054 145.541 197.933  0.00  0.00            
ATOM   3805  HZ1 LYS X 235     189.306 145.352 197.281  0.00  0.00            
ATOM   3806  HZ2 LYS X 235     190.146 144.613 198.319  0.00  0.00            
ATOM   3807  HZ3 LYS X 235     190.868 145.790 197.389  0.00  0.00            
ATOM   3808  C   LYS X 235     187.273 143.692 204.202  0.00  0.00            
ATOM   3809  O   LYS X 235     187.774 144.526 204.930  0.00  0.00            
ATOM   3810  N   ASN X 236     186.159 143.033 204.425  0.00  0.00            
ATOM   3811  H   ASN X 236     185.852 142.287 203.816  0.00  0.00            
ATOM   3812  CA  ASN X 236     185.549 143.074 205.758  0.00  0.00            
ATOM   3813  HA  ASN X 236     185.521 144.083 206.169  0.00  0.00            
ATOM   3814  CB  ASN X 236     184.081 142.508 205.632  0.00  0.00            
ATOM   3815  HB2 ASN X 236     183.490 143.111 204.941  0.00  0.00            
ATOM   3816  HB3 ASN X 236     184.107 141.492 205.239  0.00  0.00            
ATOM   3817  CG  ASN X 236     183.345 142.373 206.926  0.00  0.00            
ATOM   3818  OD1 ASN X 236     183.525 141.441 207.731  0.00  0.00            
ATOM   3819  ND2 ASN X 236     182.366 143.212 207.206  0.00  0.00            
ATOM   3820 HD21 ASN X 236     182.370 144.125 206.773  0.00  0.00            
ATOM   3821 HD22 ASN X 236     181.904 143.082 208.095  0.00  0.00            
ATOM   3822  C   ASN X 236     186.337 142.212 206.687  0.00  0.00            
ATOM   3823  O   ASN X 236     186.776 142.582 207.732  0.00  0.00            
ATOM   3824  N   VAL X 237     186.466 140.937 206.273  0.00  0.00            
ATOM   3825  H   VAL X 237     186.180 140.675 205.341  0.00  0.00            
ATOM   3826  CA  VAL X 237     187.173 139.900 207.010  0.00  0.00            
ATOM   3827  HA  VAL X 237     186.681 139.780 207.975  0.00  0.00            
ATOM   3828  CB  VAL X 237     187.113 138.568 206.264  0.00  0.00            
ATOM   3829  HB  VAL X 237     187.247 138.839 205.216  0.00  0.00            
ATOM   3830  CG1 VAL X 237     188.025 137.497 206.869  0.00  0.00            
ATOM   3831 HG11 VAL X 237     187.646 136.487 206.713  0.00  0.00            
ATOM   3832 HG12 VAL X 237     189.069 137.558 206.563  0.00  0.00            
ATOM   3833 HG13 VAL X 237     188.143 137.673 207.939  0.00  0.00            
ATOM   3834  CG2 VAL X 237     185.694 138.009 206.434  0.00  0.00            
ATOM   3835 HG21 VAL X 237     184.963 138.817 206.458  0.00  0.00            
ATOM   3836 HG22 VAL X 237     185.566 137.504 207.391  0.00  0.00            
ATOM   3837 HG23 VAL X 237     185.497 137.390 205.558  0.00  0.00            
ATOM   3838  C   VAL X 237     188.659 140.194 207.224  0.00  0.00            
ATOM   3839  O   VAL X 237     189.172 139.891 208.314  0.00  0.00            
ATOM   3840  N   ALA X 238     189.381 140.565 206.198  0.00  0.00            
ATOM   3841  H   ALA X 238     188.965 140.786 205.304  0.00  0.00            
ATOM   3842  CA  ALA X 238     190.875 140.792 206.360  0.00  0.00            
ATOM   3843  HA  ALA X 238     191.256 139.863 206.783  0.00  0.00            
ATOM   3844  CB  ALA X 238     191.620 140.943 204.948  0.00  0.00            
ATOM   3845  HB1 ALA X 238     192.671 141.113 205.178  0.00  0.00            
ATOM   3846  HB2 ALA X 238     191.148 141.690 204.311  0.00  0.00            
ATOM   3847  HB3 ALA X 238     191.645 140.044 204.332  0.00  0.00            
ATOM   3848  C   ALA X 238     191.205 141.843 207.387  0.00  0.00            
ATOM   3849  O   ALA X 238     192.016 141.648 208.345  0.00  0.00            
ATOM   3850  N   PHE X 239     190.420 142.868 207.300  0.00  0.00            
ATOM   3851  H   PHE X 239     189.719 142.820 206.575  0.00  0.00            
ATOM   3852  CA  PHE X 239     190.444 143.960 208.278  0.00  0.00            
ATOM   3853  HA  PHE X 239     191.410 144.447 208.146  0.00  0.00            
ATOM   3854  CB  PHE X 239     189.290 144.858 207.890  0.00  0.00            
ATOM   3855  HB2 PHE X 239     189.475 145.349 206.935  0.00  0.00            
ATOM   3856  HB3 PHE X 239     188.368 144.292 207.756  0.00  0.00            
ATOM   3857  CG  PHE X 239     189.033 145.934 208.933  0.00  0.00            
ATOM   3858  CD1 PHE X 239     188.077 145.747 209.875  0.00  0.00            
ATOM   3859  HD1 PHE X 239     187.490 144.841 209.899  0.00  0.00            
ATOM   3860  CE1 PHE X 239     188.040 146.564 210.994  0.00  0.00            
ATOM   3861  HE1 PHE X 239     187.417 146.374 211.855  0.00  0.00            
ATOM   3862  CZ  PHE X 239     188.872 147.708 211.070  0.00  0.00            
ATOM   3863  HZ  PHE X 239     188.783 148.353 211.932  0.00  0.00            
ATOM   3864  CE2 PHE X 239     189.832 147.899 210.067  0.00  0.00            
ATOM   3865  HE2 PHE X 239     190.454 148.782 210.057  0.00  0.00            
ATOM   3866  CD2 PHE X 239     189.856 147.044 208.940  0.00  0.00            
ATOM   3867  HD2 PHE X 239     190.653 147.045 208.212  0.00  0.00            
ATOM   3868  C   PHE X 239     190.354 143.505 209.703  0.00  0.00            
ATOM   3869  O   PHE X 239     191.211 143.856 210.598  0.00  0.00            
ATOM   3870  N   MET X 240     189.297 142.731 210.039  0.00  0.00            
ATOM   3871  H   MET X 240     188.595 142.420 209.382  0.00  0.00            
ATOM   3872  CA  MET X 240     189.141 142.221 211.463  0.00  0.00            
ATOM   3873  HA  MET X 240     189.231 143.123 212.067  0.00  0.00            
ATOM   3874  CB  MET X 240     187.873 141.516 211.824  0.00  0.00            
ATOM   3875  HB2 MET X 240     187.795 140.596 211.246  0.00  0.00            
ATOM   3876  HB3 MET X 240     187.969 141.121 212.835  0.00  0.00            
ATOM   3877  CG  MET X 240     186.696 142.483 211.533  0.00  0.00            
ATOM   3878  HG2 MET X 240     186.983 143.507 211.769  0.00  0.00            
ATOM   3879  HG3 MET X 240     186.447 142.472 210.472  0.00  0.00            
ATOM   3880  SD  MET X 240     185.151 142.100 212.398  0.00  0.00            
ATOM   3881  CE  MET X 240     184.865 140.539 211.661  0.00  0.00            
ATOM   3882  HE1 MET X 240     185.825 140.023 211.667  0.00  0.00            
ATOM   3883  HE2 MET X 240     184.166 139.966 212.271  0.00  0.00            
ATOM   3884  HE3 MET X 240     184.374 140.628 210.692  0.00  0.00            
ATOM   3885  C   MET X 240     190.225 141.265 211.873  0.00  0.00            
ATOM   3886  O   MET X 240     190.911 141.448 212.886  0.00  0.00            
ATOM   3887  N   LYS X 241     190.593 140.340 211.016  0.00  0.00            
ATOM   3888  H   LYS X 241     189.911 140.223 210.280  0.00  0.00            
ATOM   3889  CA  LYS X 241     191.712 139.395 211.078  0.00  0.00            
ATOM   3890  HA  LYS X 241     191.519 138.625 211.825  0.00  0.00            
ATOM   3891  CB  LYS X 241     191.669 138.577 209.737  0.00  0.00            
ATOM   3892  HB2 LYS X 241     190.693 138.141 209.523  0.00  0.00            
ATOM   3893  HB3 LYS X 241     192.012 139.228 208.932  0.00  0.00            
ATOM   3894  CG  LYS X 241     192.744 137.488 209.679  0.00  0.00            
ATOM   3895  HG2 LYS X 241     193.713 137.895 209.969  0.00  0.00            
ATOM   3896  HG3 LYS X 241     192.465 136.757 210.438  0.00  0.00            
ATOM   3897  CD  LYS X 241     192.753 136.888 208.240  0.00  0.00            
ATOM   3898  HD2 LYS X 241     191.734 136.816 207.859  0.00  0.00            
ATOM   3899  HD3 LYS X 241     193.195 137.530 207.478  0.00  0.00            
ATOM   3900  CE  LYS X 241     193.328 135.487 208.162  0.00  0.00            
ATOM   3901  HE2 LYS X 241     192.620 134.823 208.658  0.00  0.00            
ATOM   3902  HE3 LYS X 241     193.363 135.305 207.088  0.00  0.00            
ATOM   3903  NZ  LYS X 241     194.750 135.395 208.609  0.00  0.00            
ATOM   3904  HZ1 LYS X 241     194.809 135.636 209.588  0.00  0.00            
ATOM   3905  HZ2 LYS X 241     195.224 136.092 208.053  0.00  0.00            
ATOM   3906  HZ3 LYS X 241     195.304 134.559 208.494  0.00  0.00            
ATOM   3907  C   LYS X 241     193.073 139.959 211.415  0.00  0.00            
ATOM   3908  O   LYS X 241     193.898 139.465 212.178  0.00  0.00            
ATOM   3909  N   SER X 242     193.339 141.141 210.831  0.00  0.00            
ATOM   3910  H   SER X 242     192.584 141.515 210.274  0.00  0.00            
ATOM   3911  CA  SER X 242     194.476 142.036 211.072  0.00  0.00            
ATOM   3912  HA  SER X 242     195.373 141.416 211.089  0.00  0.00            
ATOM   3913  CB  SER X 242     194.630 142.982 209.912  0.00  0.00            
ATOM   3914  HB2 SER X 242     194.629 142.467 208.951  0.00  0.00            
ATOM   3915  HB3 SER X 242     193.858 143.749 209.976  0.00  0.00            
ATOM   3916  OG  SER X 242     195.846 143.595 210.083  0.00  0.00            
ATOM   3917  HG  SER X 242     196.058 143.982 209.230  0.00  0.00            
ATOM   3918  C   SER X 242     194.428 142.779 212.457  0.00  0.00            
ATOM   3919  O   SER X 242     195.296 142.596 213.301  0.00  0.00            
ATOM   3920  N   TYR X 243     193.283 143.384 212.846  0.00  0.00            
ATOM   3921  H   TYR X 243     192.532 143.299 212.176  0.00  0.00            
ATOM   3922  CA  TYR X 243     193.007 144.107 214.105  0.00  0.00            
ATOM   3923  HA  TYR X 243     193.715 144.929 214.214  0.00  0.00            
ATOM   3924  CB  TYR X 243     191.622 144.744 214.160  0.00  0.00            
ATOM   3925  HB2 TYR X 243     191.691 145.603 213.492  0.00  0.00            
ATOM   3926  HB3 TYR X 243     190.998 143.989 213.683  0.00  0.00            
ATOM   3927  CG  TYR X 243     191.075 145.147 215.476  0.00  0.00            
ATOM   3928  CD1 TYR X 243     190.968 146.540 215.763  0.00  0.00            
ATOM   3929  HD1 TYR X 243     191.270 147.216 214.977  0.00  0.00            
ATOM   3930  CE1 TYR X 243     190.409 146.982 216.985  0.00  0.00            
ATOM   3931  HE1 TYR X 243     190.297 148.038 217.178  0.00  0.00            
ATOM   3932  CZ  TYR X 243     189.950 145.991 217.844  0.00  0.00            
ATOM   3933  OH  TYR X 243     189.373 146.283 219.038  0.00  0.00            
ATOM   3934  HH  TYR X 243     189.076 147.194 218.973  0.00  0.00            
ATOM   3935  CE2 TYR X 243     190.005 144.605 217.508  0.00  0.00            
ATOM   3936  HE2 TYR X 243     189.526 143.925 218.197  0.00  0.00            
ATOM   3937  CD2 TYR X 243     190.526 144.158 216.287  0.00  0.00            
ATOM   3938  HD2 TYR X 243     190.539 143.134 215.944  0.00  0.00            
ATOM   3939  C   TYR X 243     193.198 143.138 215.319  0.00  0.00            
ATOM   3940  O   TYR X 243     193.853 143.536 216.311  0.00  0.00            
ATOM   3941  N   ILE X 244     192.643 141.917 215.181  0.00  0.00            
ATOM   3942  H   ILE X 244     192.211 141.683 214.299  0.00  0.00            
ATOM   3943  CA  ILE X 244     192.591 140.836 216.275  0.00  0.00            
ATOM   3944  HA  ILE X 244     192.255 141.264 217.220  0.00  0.00            
ATOM   3945  CB  ILE X 244     191.665 139.783 215.796  0.00  0.00            
ATOM   3946  HB  ILE X 244     191.989 139.473 214.802  0.00  0.00            
ATOM   3947  CG2 ILE X 244     191.785 138.522 216.715  0.00  0.00            
ATOM   3948 HG21 ILE X 244     191.334 137.655 216.233  0.00  0.00            
ATOM   3949 HG22 ILE X 244     191.431 138.772 217.715  0.00  0.00            
ATOM   3950 HG23 ILE X 244     192.820 138.205 216.846  0.00  0.00            
ATOM   3951  CG1 ILE X 244     190.222 140.181 215.796  0.00  0.00            
ATOM   3952 HG12 ILE X 244     189.985 140.470 216.820  0.00  0.00            
ATOM   3953 HG13 ILE X 244     190.139 141.087 215.196  0.00  0.00            
ATOM   3954  CD1 ILE X 244     189.154 139.259 215.345  0.00  0.00            
ATOM   3955 HD11 ILE X 244     189.660 138.624 214.618  0.00  0.00            
ATOM   3956 HD12 ILE X 244     188.363 139.902 214.958  0.00  0.00            
ATOM   3957 HD13 ILE X 244     188.814 138.603 216.146  0.00  0.00            
ATOM   3958  C   ILE X 244     194.035 140.419 216.557  0.00  0.00            
ATOM   3959  O   ILE X 244     194.407 140.266 217.739  0.00  0.00            
ATOM   3960  N   LEU X 245     194.927 140.214 215.513  0.00  0.00            
ATOM   3961  H   LEU X 245     194.607 140.605 214.638  0.00  0.00            
ATOM   3962  CA  LEU X 245     196.379 139.921 215.655  0.00  0.00            
ATOM   3963  HA  LEU X 245     196.448 139.091 216.358  0.00  0.00            
ATOM   3964  CB  LEU X 245     196.983 139.695 214.230  0.00  0.00            
ATOM   3965  HB2 LEU X 245     196.234 139.112 213.695  0.00  0.00            
ATOM   3966  HB3 LEU X 245     197.078 140.642 213.698  0.00  0.00            
ATOM   3967  CG  LEU X 245     198.338 138.916 214.062  0.00  0.00            
ATOM   3968  HG  LEU X 245     198.424 138.876 212.976  0.00  0.00            
ATOM   3969  CD1 LEU X 245     199.459 139.728 214.729  0.00  0.00            
ATOM   3970 HD11 LEU X 245     200.439 139.403 214.382  0.00  0.00            
ATOM   3971 HD12 LEU X 245     199.508 139.777 215.817  0.00  0.00            
ATOM   3972 HD13 LEU X 245     199.329 140.710 214.273  0.00  0.00            
ATOM   3973  CD2 LEU X 245     198.314 137.517 214.615  0.00  0.00            
ATOM   3974 HD21 LEU X 245     198.229 137.585 215.700  0.00  0.00            
ATOM   3975 HD22 LEU X 245     197.411 137.037 214.237  0.00  0.00            
ATOM   3976 HD23 LEU X 245     199.262 137.014 214.426  0.00  0.00            
ATOM   3977  C   LEU X 245     197.053 141.161 216.347  0.00  0.00            
ATOM   3978  O   LEU X 245     197.766 140.998 217.346  0.00  0.00            
ATOM   3979  N   GLU X 246     196.755 142.401 215.913  0.00  0.00            
ATOM   3980  H   GLU X 246     196.396 142.538 214.979  0.00  0.00            
ATOM   3981  CA  GLU X 246     197.411 143.571 216.546  0.00  0.00            
ATOM   3982  HA  GLU X 246     198.485 143.395 216.487  0.00  0.00            
ATOM   3983  CB  GLU X 246     196.982 144.875 215.808  0.00  0.00            
ATOM   3984  HB2 GLU X 246     196.689 144.598 214.795  0.00  0.00            
ATOM   3985  HB3 GLU X 246     196.017 145.144 216.239  0.00  0.00            
ATOM   3986  CG  GLU X 246     197.908 146.104 215.854  0.00  0.00            
ATOM   3987  HG2 GLU X 246     197.712 146.912 215.149  0.00  0.00            
ATOM   3988  HG3 GLU X 246     197.709 146.476 216.859  0.00  0.00            
ATOM   3989  CD  GLU X 246     199.428 145.839 215.779  0.00  0.00            
ATOM   3990  OE1 GLU X 246     200.244 146.199 216.691  0.00  0.00            
ATOM   3991  OE2 GLU X 246     199.891 145.317 214.697  0.00  0.00            
ATOM   3992  C   GLU X 246     197.007 143.627 218.060  0.00  0.00            
ATOM   3993  O   GLU X 246     197.813 144.062 218.862  0.00  0.00            
ATOM   3994  N   LYS X 247     195.814 143.152 218.424  0.00  0.00            
ATOM   3995  H   LYS X 247     195.195 142.972 217.646  0.00  0.00            
ATOM   3996  CA  LYS X 247     195.258 143.020 219.740  0.00  0.00            
ATOM   3997  HA  LYS X 247     195.543 143.926 220.276  0.00  0.00            
ATOM   3998  CB  LYS X 247     193.688 143.029 219.690  0.00  0.00            
ATOM   3999  HB2 LYS X 247     193.254 142.379 218.930  0.00  0.00            
ATOM   4000  HB3 LYS X 247     193.380 142.570 220.630  0.00  0.00            
ATOM   4001  CG  LYS X 247     192.965 144.466 219.490  0.00  0.00            
ATOM   4002  HG2 LYS X 247     193.286 144.937 218.562  0.00  0.00            
ATOM   4003  HG3 LYS X 247     191.876 144.426 219.471  0.00  0.00            
ATOM   4004  CD  LYS X 247     193.413 145.439 220.594  0.00  0.00            
ATOM   4005  HD2 LYS X 247     193.282 144.869 221.513  0.00  0.00            
ATOM   4006  HD3 LYS X 247     194.468 145.682 220.466  0.00  0.00            
ATOM   4007  CE  LYS X 247     192.620 146.747 220.639  0.00  0.00            
ATOM   4008  HE2 LYS X 247     191.582 146.448 220.782  0.00  0.00            
ATOM   4009  HE3 LYS X 247     192.915 147.359 221.491  0.00  0.00            
ATOM   4010  NZ  LYS X 247     192.796 147.542 219.462  0.00  0.00            
ATOM   4011  HZ1 LYS X 247     192.100 148.274 219.450  0.00  0.00            
ATOM   4012  HZ2 LYS X 247     192.868 147.047 218.584  0.00  0.00            
ATOM   4013  HZ3 LYS X 247     193.710 147.970 219.516  0.00  0.00            
ATOM   4014  C   LYS X 247     195.759 141.822 220.544  0.00  0.00            
ATOM   4015  O   LYS X 247     195.756 141.849 221.744  0.00  0.00            
ATOM   4016  N   VAL X 248     196.337 140.809 219.845  0.00  0.00            
ATOM   4017  H   VAL X 248     196.237 140.836 218.841  0.00  0.00            
ATOM   4018  CA  VAL X 248     197.187 139.739 220.359  0.00  0.00            
ATOM   4019  HA  VAL X 248     196.721 139.410 221.288  0.00  0.00            
ATOM   4020  CB  VAL X 248     197.147 138.440 219.403  0.00  0.00            
ATOM   4021  HB  VAL X 248     197.325 138.765 218.378  0.00  0.00            
ATOM   4022  CG1 VAL X 248     198.234 137.319 219.777  0.00  0.00            
ATOM   4023 HG11 VAL X 248     199.245 137.656 219.548  0.00  0.00            
ATOM   4024 HG12 VAL X 248     198.179 136.934 220.795  0.00  0.00            
ATOM   4025 HG13 VAL X 248     198.194 136.456 219.113  0.00  0.00            
ATOM   4026  CG2 VAL X 248     195.810 137.701 219.477  0.00  0.00            
ATOM   4027 HG21 VAL X 248     195.062 138.276 218.931  0.00  0.00            
ATOM   4028 HG22 VAL X 248     195.586 137.483 220.521  0.00  0.00            
ATOM   4029 HG23 VAL X 248     195.844 136.767 218.914  0.00  0.00            
ATOM   4030  C   VAL X 248     198.631 140.248 220.730  0.00  0.00            
ATOM   4031  O   VAL X 248     199.210 139.772 221.677  0.00  0.00            
ATOM   4032  N   LYS X 249     199.154 141.138 219.859  0.00  0.00            
ATOM   4033  H   LYS X 249     198.697 141.406 218.999  0.00  0.00            
ATOM   4034  CA  LYS X 249     200.428 141.833 220.047  0.00  0.00            
ATOM   4035  HA  LYS X 249     201.253 141.138 220.203  0.00  0.00            
ATOM   4036  CB  LYS X 249     200.872 142.676 218.771  0.00  0.00            
ATOM   4037  HB2 LYS X 249     200.099 143.403 218.520  0.00  0.00            
ATOM   4038  HB3 LYS X 249     201.747 143.205 219.148  0.00  0.00            
ATOM   4039  CG  LYS X 249     201.470 141.785 217.677  0.00  0.00            
ATOM   4040  HG2 LYS X 249     202.432 141.318 217.885  0.00  0.00            
ATOM   4041  HG3 LYS X 249     200.804 140.928 217.573  0.00  0.00            
ATOM   4042  CD  LYS X 249     201.659 142.606 216.390  0.00  0.00            
ATOM   4043  HD2 LYS X 249     201.928 141.955 215.559  0.00  0.00            
ATOM   4044  HD3 LYS X 249     200.717 143.010 216.019  0.00  0.00            
ATOM   4045  CE  LYS X 249     202.762 143.708 216.479  0.00  0.00            
ATOM   4046  HE2 LYS X 249     202.769 144.280 217.407  0.00  0.00            
ATOM   4047  HE3 LYS X 249     203.705 143.162 216.431  0.00  0.00            
ATOM   4048  NZ  LYS X 249     202.548 144.687 215.339  0.00  0.00            
ATOM   4049  HZ1 LYS X 249     201.622 145.090 215.350  0.00  0.00            
ATOM   4050  HZ2 LYS X 249     202.680 144.252 214.437  0.00  0.00            
ATOM   4051  HZ3 LYS X 249     203.186 145.463 215.448  0.00  0.00            
ATOM   4052  C   LYS X 249     200.394 142.746 221.313  0.00  0.00            
ATOM   4053  O   LYS X 249     201.431 142.833 221.969  0.00  0.00            
ATOM   4054  N   GLU X 250     199.329 143.434 221.635  0.00  0.00            
ATOM   4055  H   GLU X 250     198.673 143.547 220.875  0.00  0.00            
ATOM   4056  CA  GLU X 250     199.047 144.111 222.870  0.00  0.00            
ATOM   4057  HA  GLU X 250     199.888 144.743 223.157  0.00  0.00            
ATOM   4058  CB  GLU X 250     197.729 144.884 222.692  0.00  0.00            
ATOM   4059  HB2 GLU X 250     197.797 145.526 221.814  0.00  0.00            
ATOM   4060  HB3 GLU X 250     196.938 144.141 222.588  0.00  0.00            
ATOM   4061  CG  GLU X 250     197.306 145.711 223.843  0.00  0.00            
ATOM   4062  HG2 GLU X 250     197.182 144.958 224.621  0.00  0.00            
ATOM   4063  HG3 GLU X 250     198.135 146.289 224.250  0.00  0.00            
ATOM   4064  CD  GLU X 250     196.100 146.528 223.496  0.00  0.00            
ATOM   4065  OE1 GLU X 250     196.266 147.750 223.340  0.00  0.00            
ATOM   4066  OE2 GLU X 250     195.024 145.921 223.334  0.00  0.00            
ATOM   4067  C   GLU X 250     198.921 143.080 224.055  0.00  0.00            
ATOM   4068  O   GLU X 250     199.305 143.412 225.200  0.00  0.00            
ATOM   4069  N   HIP X 251     198.181 141.975 223.891  0.00  0.00            
ATOM   4070  H   HIP X 251     197.834 141.805 222.958  0.00  0.00            
ATOM   4071  CA  HIP X 251     197.941 140.968 224.832  0.00  0.00            
ATOM   4072  HA  HIP X 251     197.466 141.549 225.623  0.00  0.00            
ATOM   4073  CB  HIP X 251     197.058 139.782 224.242  0.00  0.00            
ATOM   4074  HB2 HIP X 251     196.201 140.148 223.676  0.00  0.00            
ATOM   4075  HB3 HIP X 251     197.589 139.063 223.618  0.00  0.00            
ATOM   4076  CG  HIP X 251     196.306 138.907 225.296  0.00  0.00            
ATOM   4077  ND1 HIP X 251     195.345 139.441 226.138  0.00  0.00            
ATOM   4078  HD1 HIP X 251     195.111 140.410 226.303  0.00  0.00            
ATOM   4079  CE1 HIP X 251     194.879 138.406 226.848  0.00  0.00            
ATOM   4080  HE1 HIP X 251     194.178 138.443 227.668  0.00  0.00            
ATOM   4081  NE2 HIP X 251     195.662 137.282 226.595  0.00  0.00            
ATOM   4082  HE2 HIP X 251     195.538 136.364 226.998  0.00  0.00            
ATOM   4083  CD2 HIP X 251     196.583 137.627 225.681  0.00  0.00            
ATOM   4084  HD2 HIP X 251     197.395 137.071 225.237  0.00  0.00            
ATOM   4085  C   HIP X 251     199.193 140.272 225.386  0.00  0.00            
ATOM   4086  O   HIP X 251     199.247 139.960 226.608  0.00  0.00            
ATOM   4087  N   GLN X 252     200.249 140.080 224.565  0.00  0.00            
ATOM   4088  H   GLN X 252     200.180 140.207 223.565  0.00  0.00            
ATOM   4089  CA  GLN X 252     201.577 139.635 225.074  0.00  0.00            
ATOM   4090  HA  GLN X 252     201.439 138.648 225.516  0.00  0.00            
ATOM   4091  CB  GLN X 252     202.530 139.210 223.934  0.00  0.00            
ATOM   4092  HB2 GLN X 252     202.922 140.130 223.501  0.00  0.00            
ATOM   4093  HB3 GLN X 252     203.358 138.719 224.445  0.00  0.00            
ATOM   4094  CG  GLN X 252     202.094 138.315 222.739  0.00  0.00            
ATOM   4095  HG2 GLN X 252     201.598 138.981 222.033  0.00  0.00            
ATOM   4096  HG3 GLN X 252     202.984 137.926 222.245  0.00  0.00            
ATOM   4097  CD  GLN X 252     201.036 137.229 222.922  0.00  0.00            
ATOM   4098  OE1 GLN X 252     200.652 136.939 224.060  0.00  0.00            
ATOM   4099  NE2 GLN X 252     200.550 136.676 221.867  0.00  0.00            
ATOM   4100 HE21 GLN X 252     199.676 136.180 221.963  0.00  0.00            
ATOM   4101 HE22 GLN X 252     200.942 137.014 220.999  0.00  0.00            
ATOM   4102  C   GLN X 252     202.268 140.568 226.115  0.00  0.00            
ATOM   4103  O   GLN X 252     203.130 140.141 226.909  0.00  0.00            
ATOM   4104  N   GLU X 253     201.879 141.822 226.313  0.00  0.00            
ATOM   4105  H   GLU X 253     201.169 142.216 225.713  0.00  0.00            
ATOM   4106  CA  GLU X 253     202.492 142.698 227.383  0.00  0.00            
ATOM   4107  HA  GLU X 253     203.578 142.628 227.435  0.00  0.00            
ATOM   4108  CB  GLU X 253     202.201 144.109 227.013  0.00  0.00            
ATOM   4109  HB2 GLU X 253     201.116 144.195 227.067  0.00  0.00            
ATOM   4110  HB3 GLU X 253     202.683 144.817 227.687  0.00  0.00            
ATOM   4111  CG  GLU X 253     202.562 144.631 225.589  0.00  0.00            
ATOM   4112  HG2 GLU X 253     202.468 143.811 224.877  0.00  0.00            
ATOM   4113  HG3 GLU X 253     201.848 145.418 225.345  0.00  0.00            
ATOM   4114  CD  GLU X 253     203.957 145.270 225.539  0.00  0.00            
ATOM   4115  OE1 GLU X 253     204.228 145.906 224.491  0.00  0.00            
ATOM   4116  OE2 GLU X 253     204.815 144.902 226.394  0.00  0.00            
ATOM   4117  C   GLU X 253     201.951 142.286 228.802  0.00  0.00            
ATOM   4118  O   GLU X 253     202.562 142.750 229.752  0.00  0.00            
ATOM   4119  N   SER X 254     200.830 141.490 228.802  0.00  0.00            
ATOM   4120  H   SER X 254     200.354 141.443 227.912  0.00  0.00            
ATOM   4121  CA  SER X 254     200.186 141.149 230.084  0.00  0.00            
ATOM   4122  HA  SER X 254     200.894 141.532 230.817  0.00  0.00            
ATOM   4123  CB  SER X 254     198.946 141.957 230.293  0.00  0.00            
ATOM   4124  HB2 SER X 254     198.568 141.710 231.285  0.00  0.00            
ATOM   4125  HB3 SER X 254     199.133 143.029 230.243  0.00  0.00            
ATOM   4126  OG  SER X 254     197.994 141.714 229.302  0.00  0.00            
ATOM   4127  HG  SER X 254     198.030 142.441 228.676  0.00  0.00            
ATOM   4128  C   SER X 254     199.867 139.663 230.444  0.00  0.00            
ATOM   4129  O   SER X 254     199.873 139.338 231.635  0.00  0.00            
ATOM   4130  N   MET X 255     199.610 138.828 229.451  0.00  0.00            
ATOM   4131  H   MET X 255     199.747 139.199 228.521  0.00  0.00            
ATOM   4132  CA  MET X 255     199.233 137.478 229.673  0.00  0.00            
ATOM   4133  HA  MET X 255     198.375 137.480 230.345  0.00  0.00            
ATOM   4134  CB  MET X 255     198.736 136.859 228.364  0.00  0.00            
ATOM   4135  HB2 MET X 255     198.424 135.818 228.446  0.00  0.00            
ATOM   4136  HB3 MET X 255     197.917 137.468 227.980  0.00  0.00            
ATOM   4137  CG  MET X 255     199.832 136.824 227.293  0.00  0.00            
ATOM   4138  HG2 MET X 255     199.242 136.961 226.387  0.00  0.00            
ATOM   4139  HG3 MET X 255     200.577 137.598 227.477  0.00  0.00            
ATOM   4140  SD  MET X 255     200.786 135.312 227.080  0.00  0.00            
ATOM   4141  CE  MET X 255     199.457 134.068 226.777  0.00  0.00            
ATOM   4142  HE1 MET X 255     199.081 133.620 227.697  0.00  0.00            
ATOM   4143  HE2 MET X 255     198.655 134.572 226.238  0.00  0.00            
ATOM   4144  HE3 MET X 255     199.847 133.213 226.225  0.00  0.00            
ATOM   4145  C   MET X 255     200.307 136.574 230.290  0.00  0.00            
ATOM   4146  O   MET X 255     201.476 136.791 230.159  0.00  0.00            
ATOM   4147  N   ASP X 256     199.866 135.460 230.862  0.00  0.00            
ATOM   4148  H   ASP X 256     198.886 135.368 231.088  0.00  0.00            
ATOM   4149  CA  ASP X 256     200.735 134.340 231.254  0.00  0.00            
ATOM   4150  HA  ASP X 256     201.733 134.480 230.840  0.00  0.00            
ATOM   4151  CB  ASP X 256     200.890 134.350 232.747  0.00  0.00            
ATOM   4152  HB2 ASP X 256     201.206 135.380 232.911  0.00  0.00            
ATOM   4153  HB3 ASP X 256     200.008 134.068 233.323  0.00  0.00            
ATOM   4154  CG  ASP X 256     201.988 133.404 233.159  0.00  0.00            
ATOM   4155  OD1 ASP X 256     202.397 133.556 234.365  0.00  0.00            
ATOM   4156  OD2 ASP X 256     202.491 132.532 232.365  0.00  0.00            
ATOM   4157  C   ASP X 256     200.052 133.097 230.741  0.00  0.00            
ATOM   4158  O   ASP X 256     198.958 132.763 231.251  0.00  0.00            
ATOM   4159  N   MET X 257     200.632 132.301 229.872  0.00  0.00            
ATOM   4160  H   MET X 257     201.503 132.632 229.484  0.00  0.00            
ATOM   4161  CA  MET X 257     200.130 130.976 229.516  0.00  0.00            
ATOM   4162  HA  MET X 257     199.098 131.124 229.198  0.00  0.00            
ATOM   4163  CB  MET X 257     200.919 130.336 228.302  0.00  0.00            
ATOM   4164  HB2 MET X 257     200.624 129.294 228.176  0.00  0.00            
ATOM   4165  HB3 MET X 257     200.650 130.938 227.434  0.00  0.00            
ATOM   4166  CG  MET X 257     202.416 130.396 228.527  0.00  0.00            
ATOM   4167  HG2 MET X 257     202.621 131.429 228.808  0.00  0.00            
ATOM   4168  HG3 MET X 257     202.651 129.645 229.281  0.00  0.00            
ATOM   4169  SD  MET X 257     203.327 129.894 227.088  0.00  0.00            
ATOM   4170  CE  MET X 257     203.365 131.465 226.249  0.00  0.00            
ATOM   4171  HE1 MET X 257     203.600 131.363 225.190  0.00  0.00            
ATOM   4172  HE2 MET X 257     202.405 131.978 226.312  0.00  0.00            
ATOM   4173  HE3 MET X 257     204.015 132.171 226.765  0.00  0.00            
ATOM   4174  C   MET X 257     200.026 129.978 230.677  0.00  0.00            
ATOM   4175  O   MET X 257     199.150 129.111 230.671  0.00  0.00            
ATOM   4176  N   ASN X 258     200.936 130.092 231.667  0.00  0.00            
ATOM   4177  H   ASN X 258     201.585 130.858 231.560  0.00  0.00            
ATOM   4178  CA  ASN X 258     200.969 129.277 232.853  0.00  0.00            
ATOM   4179  HA  ASN X 258     200.751 128.276 232.482  0.00  0.00            
ATOM   4180  CB  ASN X 258     202.398 129.334 233.414  0.00  0.00            
ATOM   4181  HB2 ASN X 258     202.710 130.299 233.813  0.00  0.00            
ATOM   4182  HB3 ASN X 258     202.484 128.672 234.276  0.00  0.00            
ATOM   4183  CG  ASN X 258     203.480 129.043 232.367  0.00  0.00            
ATOM   4184  OD1 ASN X 258     203.958 129.943 231.649  0.00  0.00            
ATOM   4185  ND2 ASN X 258     203.992 127.873 232.233  0.00  0.00            
ATOM   4186 HD21 ASN X 258     203.579 127.109 232.748  0.00  0.00            
ATOM   4187 HD22 ASN X 258     204.597 127.768 231.430  0.00  0.00            
ATOM   4188  C   ASN X 258     199.935 129.689 233.948  0.00  0.00            
ATOM   4189  O   ASN X 258     199.673 128.873 234.842  0.00  0.00            
ATOM   4190  N   ASN X 259     199.183 130.785 233.827  0.00  0.00            
ATOM   4191  H   ASN X 259     199.405 131.395 233.053  0.00  0.00            
ATOM   4192  CA  ASN X 259     198.231 131.292 234.817  0.00  0.00            
ATOM   4193  HA  ASN X 259     197.832 130.469 235.410  0.00  0.00            
ATOM   4194  CB  ASN X 259     198.888 132.260 235.789  0.00  0.00            
ATOM   4195  HB2 ASN X 259     199.464 132.921 235.142  0.00  0.00            
ATOM   4196  HB3 ASN X 259     198.158 132.784 236.406  0.00  0.00            
ATOM   4197  CG  ASN X 259     199.937 131.485 236.653  0.00  0.00            
ATOM   4198  OD1 ASN X 259     199.572 130.791 237.593  0.00  0.00            
ATOM   4199  ND2 ASN X 259     201.222 131.768 236.497  0.00  0.00            
ATOM   4200 HD21 ASN X 259     201.371 132.466 235.782  0.00  0.00            
ATOM   4201 HD22 ASN X 259     201.930 131.284 237.030  0.00  0.00            
ATOM   4202  C   ASN X 259     197.077 131.925 234.027  0.00  0.00            
ATOM   4203  O   ASN X 259     196.832 133.139 234.238  0.00  0.00            
ATOM   4204  N   PRO X 260     196.377 131.197 233.157  0.00  0.00            
ATOM   4205  CD  PRO X 260     196.342 129.703 233.210  0.00  0.00            
ATOM   4206  HD2 PRO X 260     196.177 129.224 234.175  0.00  0.00            
ATOM   4207  HD3 PRO X 260     197.203 129.342 232.647  0.00  0.00            
ATOM   4208  CG  PRO X 260     195.132 129.358 232.344  0.00  0.00            
ATOM   4209  HG2 PRO X 260     194.233 129.435 232.955  0.00  0.00            
ATOM   4210  HG3 PRO X 260     195.195 128.394 231.839  0.00  0.00            
ATOM   4211  CB  PRO X 260     195.042 130.450 231.276  0.00  0.00            
ATOM   4212  HB2 PRO X 260     194.111 130.603 230.730  0.00  0.00            
ATOM   4213  HB3 PRO X 260     195.839 130.264 230.557  0.00  0.00            
ATOM   4214  CA  PRO X 260     195.408 131.628 232.142  0.00  0.00            
ATOM   4215  HA  PRO X 260     195.839 132.385 231.487  0.00  0.00            
ATOM   4216  C   PRO X 260     194.196 132.403 232.674  0.00  0.00            
ATOM   4217  O   PRO X 260     193.609 131.919 233.695  0.00  0.00            
ATOM   4218  N   GLN X 261     193.732 133.425 231.934  0.00  0.00            
ATOM   4219  H   GLN X 261     194.329 133.780 231.201  0.00  0.00            
ATOM   4220  CA  GLN X 261     192.551 134.178 232.352  0.00  0.00            
ATOM   4221  HA  GLN X 261     191.933 133.656 233.083  0.00  0.00            
ATOM   4222  CB  GLN X 261     192.943 135.568 232.867  0.00  0.00            
ATOM   4223  HB2 GLN X 261     193.338 136.071 231.984  0.00  0.00            
ATOM   4224  HB3 GLN X 261     192.079 136.182 233.119  0.00  0.00            
ATOM   4225  CG  GLN X 261     194.003 135.602 234.044  0.00  0.00            
ATOM   4226  HG2 GLN X 261     194.892 135.026 233.786  0.00  0.00            
ATOM   4227  HG3 GLN X 261     194.186 136.671 234.157  0.00  0.00            
ATOM   4228  CD  GLN X 261     193.535 134.908 235.340  0.00  0.00            
ATOM   4229  OE1 GLN X 261     192.354 134.920 235.613  0.00  0.00            
ATOM   4230  NE2 GLN X 261     194.505 134.373 236.097  0.00  0.00            
ATOM   4231 HE21 GLN X 261     194.198 133.787 236.859  0.00  0.00            
ATOM   4232 HE22 GLN X 261     195.346 134.107 235.604  0.00  0.00            
ATOM   4233  C   GLN X 261     191.513 134.396 231.141  0.00  0.00            
ATOM   4234  O   GLN X 261     190.471 135.049 231.314  0.00  0.00            
ATOM   4235  N   ASH X 262     191.757 133.820 229.996  0.00  0.00            
ATOM   4236  H   ASH X 262     192.502 133.140 229.948  0.00  0.00            
ATOM   4237  CA  ASH X 262     190.986 133.923 228.766  0.00  0.00            
ATOM   4238  HA  ASH X 262     189.926 133.784 228.981  0.00  0.00            
ATOM   4239  CB  ASH X 262     191.248 135.289 228.035  0.00  0.00            
ATOM   4240  HB2 ASH X 262     190.850 135.385 227.025  0.00  0.00            
ATOM   4241  HB3 ASH X 262     190.740 136.009 228.677  0.00  0.00            
ATOM   4242  CG  ASH X 262     192.752 135.538 227.995  0.00  0.00            
ATOM   4243  OD1 ASH X 262     193.382 135.416 226.958  0.00  0.00            
ATOM   4244  OD2 ASH X 262     193.341 136.179 229.034  0.00  0.00            
ATOM   4245  HD2 ASH X 262     194.203 135.780 229.179  0.00  0.00            
ATOM   4246  C   ASH X 262     191.366 132.818 227.684  0.00  0.00            
ATOM   4247  O   ASH X 262     192.274 132.065 227.945  0.00  0.00            
ATOM   4248  N   PHE X 263     190.736 132.798 226.526  0.00  0.00            
ATOM   4249  H   PHE X 263     190.056 133.523 226.350  0.00  0.00            
ATOM   4250  CA  PHE X 263     190.960 131.857 225.418  0.00  0.00            
ATOM   4251  HA  PHE X 263     190.764 130.830 225.727  0.00  0.00            
ATOM   4252  CB  PHE X 263     189.975 132.268 224.353  0.00  0.00            
ATOM   4253  HB2 PHE X 263     189.033 132.440 224.875  0.00  0.00            
ATOM   4254  HB3 PHE X 263     190.273 133.213 223.900  0.00  0.00            
ATOM   4255  CG  PHE X 263     189.751 131.341 223.145  0.00  0.00            
ATOM   4256  CD1 PHE X 263     188.723 130.413 223.133  0.00  0.00            
ATOM   4257  HD1 PHE X 263     188.019 130.359 223.951  0.00  0.00            
ATOM   4258  CE1 PHE X 263     188.476 129.646 221.967  0.00  0.00            
ATOM   4259  HE1 PHE X 263     187.666 128.934 221.913  0.00  0.00            
ATOM   4260  CZ  PHE X 263     189.281 129.797 220.830  0.00  0.00            
ATOM   4261  HZ  PHE X 263     188.977 129.169 220.006  0.00  0.00            
ATOM   4262  CE2 PHE X 263     190.398 130.661 220.900  0.00  0.00            
ATOM   4263  HE2 PHE X 263     191.072 130.732 220.058  0.00  0.00            
ATOM   4264  CD2 PHE X 263     190.628 131.397 222.052  0.00  0.00            
ATOM   4265  HD2 PHE X 263     191.340 132.209 222.039  0.00  0.00            
ATOM   4266  C   PHE X 263     192.413 131.887 224.829  0.00  0.00            
ATOM   4267  O   PHE X 263     192.995 130.800 224.650  0.00  0.00            
ATOM   4268  N   ILE X 264     193.048 133.081 224.551  0.00  0.00            
ATOM   4269  H   ILE X 264     192.665 133.984 224.790  0.00  0.00            
ATOM   4270  CA  ILE X 264     194.448 133.279 224.027  0.00  0.00            
ATOM   4271  HA  ILE X 264     194.544 132.786 223.060  0.00  0.00            
ATOM   4272  CB  ILE X 264     194.781 134.766 223.872  0.00  0.00            
ATOM   4273  HB  ILE X 264     194.616 135.229 224.845  0.00  0.00            
ATOM   4274  CG2 ILE X 264     196.262 135.026 223.486  0.00  0.00            
ATOM   4275 HG21 ILE X 264     196.835 135.017 224.413  0.00  0.00            
ATOM   4276 HG22 ILE X 264     196.407 135.976 222.972  0.00  0.00            
ATOM   4277 HG23 ILE X 264     196.558 134.172 222.877  0.00  0.00            
ATOM   4278  CG1 ILE X 264     193.854 135.520 222.821  0.00  0.00            
ATOM   4279 HG12 ILE X 264     194.196 135.299 221.810  0.00  0.00            
ATOM   4280 HG13 ILE X 264     192.859 135.098 222.963  0.00  0.00            
ATOM   4281  CD1 ILE X 264     193.815 137.065 222.933  0.00  0.00            
ATOM   4282 HD11 ILE X 264     193.691 137.490 223.929  0.00  0.00            
ATOM   4283 HD12 ILE X 264     192.872 137.348 222.466  0.00  0.00            
ATOM   4284 HD13 ILE X 264     194.551 137.547 222.290  0.00  0.00            
ATOM   4285  C   ILE X 264     195.470 132.600 224.933  0.00  0.00            
ATOM   4286  O   ILE X 264     196.376 131.877 224.466  0.00  0.00            
ATOM   4287  N   ASP X 265     195.258 132.679 226.281  0.00  0.00            
ATOM   4288  H   ASP X 265     194.586 133.321 226.677  0.00  0.00            
ATOM   4289  CA  ASP X 265     196.295 132.207 227.231  0.00  0.00            
ATOM   4290  HA  ASP X 265     197.243 132.613 226.877  0.00  0.00            
ATOM   4291  CB  ASP X 265     196.001 132.776 228.660  0.00  0.00            
ATOM   4292  HB2 ASP X 265     195.028 132.386 228.957  0.00  0.00            
ATOM   4293  HB3 ASP X 265     196.782 132.511 229.373  0.00  0.00            
ATOM   4294  CG  ASP X 265     195.754 134.273 228.781  0.00  0.00            
ATOM   4295  OD1 ASP X 265     196.158 135.073 227.895  0.00  0.00            
ATOM   4296  OD2 ASP X 265     195.265 134.666 229.801  0.00  0.00            
ATOM   4297  C   ASP X 265     196.326 130.713 227.200  0.00  0.00            
ATOM   4298  O   ASP X 265     197.443 130.099 227.101  0.00  0.00            
ATOM   4299  N   CYS X 266     195.216 130.028 227.385  0.00  0.00            
ATOM   4300  H   CYS X 266     194.417 130.643 227.447  0.00  0.00            
ATOM   4301  CA  CYS X 266     194.963 128.618 227.186  0.00  0.00            
ATOM   4302  HA  CYS X 266     195.527 128.058 227.931  0.00  0.00            
ATOM   4303  CB  CYS X 266     193.498 128.434 227.498  0.00  0.00            
ATOM   4304  HB2 CYS X 266     193.191 128.693 228.512  0.00  0.00            
ATOM   4305  HB3 CYS X 266     192.939 128.860 226.665  0.00  0.00            
ATOM   4306  SG  CYS X 266     193.213 126.698 227.462  0.00  0.00            
ATOM   4307  HG  CYS X 266     193.698 126.289 228.637  0.00  0.00            
ATOM   4308  C   CYS X 266     195.362 128.113 225.765  0.00  0.00            
ATOM   4309  O   CYS X 266     195.955 127.051 225.692  0.00  0.00            
ATOM   4310  N   PHE X 267     195.140 128.790 224.654  0.00  0.00            
ATOM   4311  H   PHE X 267     194.590 129.630 224.759  0.00  0.00            
ATOM   4312  CA  PHE X 267     195.402 128.411 223.187  0.00  0.00            
ATOM   4313  HA  PHE X 267     194.998 127.412 223.020  0.00  0.00            
ATOM   4314  CB  PHE X 267     194.651 129.409 222.246  0.00  0.00            
ATOM   4315  HB2 PHE X 267     193.579 129.374 222.443  0.00  0.00            
ATOM   4316  HB3 PHE X 267     195.068 130.412 222.333  0.00  0.00            
ATOM   4317  CG  PHE X 267     194.784 129.041 220.805  0.00  0.00            
ATOM   4318  CD1 PHE X 267     196.096 128.982 220.226  0.00  0.00            
ATOM   4319  HD1 PHE X 267     196.981 129.193 220.808  0.00  0.00            
ATOM   4320  CE1 PHE X 267     196.264 128.478 218.910  0.00  0.00            
ATOM   4321  HE1 PHE X 267     197.252 128.384 218.484  0.00  0.00            
ATOM   4322  CZ  PHE X 267     195.113 128.075 218.193  0.00  0.00            
ATOM   4323  HZ  PHE X 267     195.158 127.300 217.443  0.00  0.00            
ATOM   4324  CE2 PHE X 267     193.822 128.289 218.674  0.00  0.00            
ATOM   4325  HE2 PHE X 267     193.002 127.895 218.092  0.00  0.00            
ATOM   4326  CD2 PHE X 267     193.619 128.771 219.991  0.00  0.00            
ATOM   4327  HD2 PHE X 267     192.628 128.938 220.387  0.00  0.00            
ATOM   4328  C   PHE X 267     196.985 128.412 223.095  0.00  0.00            
ATOM   4329  O   PHE X 267     197.572 127.480 222.539  0.00  0.00            
ATOM   4330  N   LEU X 268     197.620 129.391 223.639  0.00  0.00            
ATOM   4331  H   LEU X 268     197.170 130.194 224.055  0.00  0.00            
ATOM   4332  CA  LEU X 268     199.120 129.404 223.717  0.00  0.00            
ATOM   4333  HA  LEU X 268     199.450 129.271 222.687  0.00  0.00            
ATOM   4334  CB  LEU X 268     199.583 130.803 224.023  0.00  0.00            
ATOM   4335  HB2 LEU X 268     198.947 131.188 224.821  0.00  0.00            
ATOM   4336  HB3 LEU X 268     200.600 130.805 224.416  0.00  0.00            
ATOM   4337  CG  LEU X 268     199.524 131.849 222.901  0.00  0.00            
ATOM   4338  HG  LEU X 268     198.498 131.923 222.539  0.00  0.00            
ATOM   4339  CD1 LEU X 268     199.704 133.304 223.405  0.00  0.00            
ATOM   4340 HD11 LEU X 268     200.675 133.525 223.849  0.00  0.00            
ATOM   4341 HD12 LEU X 268     198.974 133.547 224.177  0.00  0.00            
ATOM   4342 HD13 LEU X 268     199.499 134.077 222.664  0.00  0.00            
ATOM   4343  CD2 LEU X 268     200.477 131.689 221.778  0.00  0.00            
ATOM   4344 HD21 LEU X 268     200.564 130.673 221.394  0.00  0.00            
ATOM   4345 HD22 LEU X 268     200.251 132.243 220.866  0.00  0.00            
ATOM   4346 HD23 LEU X 268     201.433 132.086 222.120  0.00  0.00            
ATOM   4347  C   LEU X 268     199.720 128.286 224.613  0.00  0.00            
ATOM   4348  O   LEU X 268     200.671 127.641 224.170  0.00  0.00            
ATOM   4349  N   MET X 269     199.092 127.953 225.783  0.00  0.00            
ATOM   4350  H   MET X 269     198.250 128.417 226.094  0.00  0.00            
ATOM   4351  CA  MET X 269     199.520 126.690 226.466  0.00  0.00            
ATOM   4352  HA  MET X 269     200.607 126.626 226.523  0.00  0.00            
ATOM   4353  CB  MET X 269     198.911 126.623 227.911  0.00  0.00            
ATOM   4354  HB2 MET X 269     199.299 127.445 228.512  0.00  0.00            
ATOM   4355  HB3 MET X 269     197.825 126.690 227.842  0.00  0.00            
ATOM   4356  CG  MET X 269     199.242 125.346 228.663  0.00  0.00            
ATOM   4357  HG2 MET X 269     198.674 125.322 229.593  0.00  0.00            
ATOM   4358  HG3 MET X 269     198.724 124.514 228.186  0.00  0.00            
ATOM   4359  SD  MET X 269     201.027 124.981 228.867  0.00  0.00            
ATOM   4360  CE  MET X 269     201.497 126.271 230.050  0.00  0.00            
ATOM   4361  HE1 MET X 269     202.573 126.212 230.210  0.00  0.00            
ATOM   4362  HE2 MET X 269     201.327 127.270 229.650  0.00  0.00            
ATOM   4363  HE3 MET X 269     201.156 126.140 231.078  0.00  0.00            
ATOM   4364  C   MET X 269     199.125 125.393 225.703  0.00  0.00            
ATOM   4365  O   MET X 269     199.943 124.443 225.621  0.00  0.00            
ATOM   4366  N   LYS X 270     198.002 125.334 225.032  0.00  0.00            
ATOM   4367  H   LYS X 270     197.414 126.131 224.834  0.00  0.00            
ATOM   4368  CA  LYS X 270     197.696 124.167 224.146  0.00  0.00            
ATOM   4369  HA  LYS X 270     197.822 123.244 224.712  0.00  0.00            
ATOM   4370  CB  LYS X 270     196.271 124.344 223.705  0.00  0.00            
ATOM   4371  HB2 LYS X 270     195.650 124.137 224.577  0.00  0.00            
ATOM   4372  HB3 LYS X 270     196.122 125.380 223.401  0.00  0.00            
ATOM   4373  CG  LYS X 270     195.920 123.292 222.602  0.00  0.00            
ATOM   4374  HG2 LYS X 270     194.898 123.528 222.306  0.00  0.00            
ATOM   4375  HG3 LYS X 270     196.517 123.477 221.709  0.00  0.00            
ATOM   4376  CD  LYS X 270     195.817 121.846 223.156  0.00  0.00            
ATOM   4377  HD2 LYS X 270     196.857 121.616 223.387  0.00  0.00            
ATOM   4378  HD3 LYS X 270     195.294 121.874 224.112  0.00  0.00            
ATOM   4379  CE  LYS X 270     195.164 120.988 222.116  0.00  0.00            
ATOM   4380  HE2 LYS X 270     194.142 121.286 221.881  0.00  0.00            
ATOM   4381  HE3 LYS X 270     195.763 120.995 221.206  0.00  0.00            
ATOM   4382  NZ  LYS X 270     195.247 119.492 222.491  0.00  0.00            
ATOM   4383  HZ1 LYS X 270     194.749 118.969 221.785  0.00  0.00            
ATOM   4384  HZ2 LYS X 270     194.923 119.259 223.419  0.00  0.00            
ATOM   4385  HZ3 LYS X 270     196.227 119.247 222.517  0.00  0.00            
ATOM   4386  C   LYS X 270     198.752 124.028 223.008  0.00  0.00            
ATOM   4387  O   LYS X 270     199.256 122.898 222.754  0.00  0.00            
ATOM   4388  N   MET X 271     199.024 125.116 222.326  0.00  0.00            
ATOM   4389  H   MET X 271     198.606 125.987 222.623  0.00  0.00            
ATOM   4390  CA  MET X 271     200.066 125.149 221.326  0.00  0.00            
ATOM   4391  HA  MET X 271     199.722 124.482 220.536  0.00  0.00            
ATOM   4392  CB  MET X 271     200.225 126.540 220.769  0.00  0.00            
ATOM   4393  HB2 MET X 271     199.313 127.118 220.923  0.00  0.00            
ATOM   4394  HB3 MET X 271     200.920 127.111 221.384  0.00  0.00            
ATOM   4395  CG  MET X 271     200.729 126.694 219.343  0.00  0.00            
ATOM   4396  HG2 MET X 271     200.767 127.774 219.201  0.00  0.00            
ATOM   4397  HG3 MET X 271     201.740 126.286 219.344  0.00  0.00            
ATOM   4398  SD  MET X 271     199.652 125.998 218.089  0.00  0.00            
ATOM   4399  CE  MET X 271     200.557 124.379 217.815  0.00  0.00            
ATOM   4400  HE1 MET X 271     201.247 124.418 216.972  0.00  0.00            
ATOM   4401  HE2 MET X 271     201.036 124.080 218.747  0.00  0.00            
ATOM   4402  HE3 MET X 271     199.820 123.658 217.462  0.00  0.00            
ATOM   4403  C   MET X 271     201.391 124.696 221.833  0.00  0.00            
ATOM   4404  O   MET X 271     202.096 124.137 221.084  0.00  0.00            
ATOM   4405  N   GLU X 272     201.721 124.956 223.115  0.00  0.00            
ATOM   4406  H   GLU X 272     201.054 125.426 223.710  0.00  0.00            
ATOM   4407  CA  GLU X 272     203.035 124.699 223.673  0.00  0.00            
ATOM   4408  HA  GLU X 272     203.787 124.788 222.889  0.00  0.00            
ATOM   4409  CB  GLU X 272     203.300 125.616 224.903  0.00  0.00            
ATOM   4410  HB2 GLU X 272     202.879 126.588 224.647  0.00  0.00            
ATOM   4411  HB3 GLU X 272     202.817 125.246 225.807  0.00  0.00            
ATOM   4412  CG  GLU X 272     204.817 125.594 225.265  0.00  0.00            
ATOM   4413  HG2 GLU X 272     205.009 126.048 226.237  0.00  0.00            
ATOM   4414  HG3 GLU X 272     205.185 124.572 225.358  0.00  0.00            
ATOM   4415  CD  GLU X 272     205.717 126.389 224.190  0.00  0.00            
ATOM   4416  OE1 GLU X 272     205.197 127.175 223.364  0.00  0.00            
ATOM   4417  OE2 GLU X 272     206.959 126.285 224.327  0.00  0.00            
ATOM   4418  C   GLU X 272     203.114 123.169 223.961  0.00  0.00            
ATOM   4419  O   GLU X 272     204.175 122.511 223.799  0.00  0.00            
ATOM   4420  N   LYS X 273     202.040 122.600 224.523  0.00  0.00            
ATOM   4421  H   LYS X 273     201.309 123.222 224.836  0.00  0.00            
ATOM   4422  CA  LYS X 273     201.796 121.131 224.747  0.00  0.00            
ATOM   4423  HA  LYS X 273     202.612 120.735 225.351  0.00  0.00            
ATOM   4424  CB  LYS X 273     200.553 120.840 225.547  0.00  0.00            
ATOM   4425  HB2 LYS X 273     199.685 121.344 225.123  0.00  0.00            
ATOM   4426  HB3 LYS X 273     200.449 119.771 225.733  0.00  0.00            
ATOM   4427  CG  LYS X 273     200.642 121.275 226.992  0.00  0.00            
ATOM   4428  HG2 LYS X 273     201.472 120.715 227.422  0.00  0.00            
ATOM   4429  HG3 LYS X 273     201.037 122.291 226.960  0.00  0.00            
ATOM   4430  CD  LYS X 273     199.307 121.310 227.829  0.00  0.00            
ATOM   4431  HD2 LYS X 273     198.544 121.989 227.447  0.00  0.00            
ATOM   4432  HD3 LYS X 273     198.965 120.284 227.699  0.00  0.00            
ATOM   4433  CE  LYS X 273     199.527 121.594 229.313  0.00  0.00            
ATOM   4434  HE2 LYS X 273     199.891 122.621 229.325  0.00  0.00            
ATOM   4435  HE3 LYS X 273     198.630 121.542 229.930  0.00  0.00            
ATOM   4436  NZ  LYS X 273     200.526 120.714 229.943  0.00  0.00            
ATOM   4437  HZ1 LYS X 273     200.791 121.066 230.851  0.00  0.00            
ATOM   4438  HZ2 LYS X 273     201.314 120.802 229.317  0.00  0.00            
ATOM   4439  HZ3 LYS X 273     200.198 119.763 229.853  0.00  0.00            
ATOM   4440  C   LYS X 273     201.759 120.310 223.424  0.00  0.00            
ATOM   4441  O   LYS X 273     202.085 119.140 223.394  0.00  0.00            
ATOM   4442  N   GLU X 274     201.294 120.958 222.371  0.00  0.00            
ATOM   4443  H   GLU X 274     200.851 121.856 222.504  0.00  0.00            
ATOM   4444  CA  GLU X 274     201.248 120.388 221.000  0.00  0.00            
ATOM   4445  HA  GLU X 274     201.070 119.319 221.125  0.00  0.00            
ATOM   4446  CB  GLU X 274     200.150 121.123 220.128  0.00  0.00            
ATOM   4447  HB2 GLU X 274     200.313 122.194 220.251  0.00  0.00            
ATOM   4448  HB3 GLU X 274     200.323 120.901 219.075  0.00  0.00            
ATOM   4449  CG  GLU X 274     198.673 120.814 220.328  0.00  0.00            
ATOM   4450  HG2 GLU X 274     198.304 121.465 221.121  0.00  0.00            
ATOM   4451  HG3 GLU X 274     198.107 120.985 219.412  0.00  0.00            
ATOM   4452  CD  GLU X 274     198.471 119.346 220.680  0.00  0.00            
ATOM   4453  OE1 GLU X 274     197.824 118.969 221.673  0.00  0.00            
ATOM   4454  OE2 GLU X 274     198.894 118.430 219.872  0.00  0.00            
ATOM   4455  C   GLU X 274     202.601 120.491 220.261  0.00  0.00            
ATOM   4456  O   GLU X 274     202.808 119.729 219.317  0.00  0.00            
ATOM   4457  N   LYS X 275     203.544 121.411 220.603  0.00  0.00            
ATOM   4458  H   LYS X 275     203.352 122.086 221.329  0.00  0.00            
ATOM   4459  CA  LYS X 275     204.920 121.407 219.947  0.00  0.00            
ATOM   4460  HA  LYS X 275     204.730 121.586 218.889  0.00  0.00            
ATOM   4461  CB  LYS X 275     205.782 122.410 220.648  0.00  0.00            
ATOM   4462  HB2 LYS X 275     205.199 123.238 221.050  0.00  0.00            
ATOM   4463  HB3 LYS X 275     206.335 122.008 221.497  0.00  0.00            
ATOM   4464  CG  LYS X 275     206.826 122.939 219.698  0.00  0.00            
ATOM   4465  HG2 LYS X 275     207.392 122.088 219.319  0.00  0.00            
ATOM   4466  HG3 LYS X 275     206.438 123.472 218.830  0.00  0.00            
ATOM   4467  CD  LYS X 275     207.735 123.878 220.530  0.00  0.00            
ATOM   4468  HD2 LYS X 275     207.152 124.672 220.997  0.00  0.00            
ATOM   4469  HD3 LYS X 275     208.046 123.218 221.339  0.00  0.00            
ATOM   4470  CE  LYS X 275     208.778 124.535 219.656  0.00  0.00            
ATOM   4471  HE2 LYS X 275     209.184 123.780 218.984  0.00  0.00            
ATOM   4472  HE3 LYS X 275     208.368 125.329 219.032  0.00  0.00            
ATOM   4473  NZ  LYS X 275     209.829 125.237 220.458  0.00  0.00            
ATOM   4474  HZ1 LYS X 275     210.283 125.983 219.950  0.00  0.00            
ATOM   4475  HZ2 LYS X 275     210.504 124.595 220.849  0.00  0.00            
ATOM   4476  HZ3 LYS X 275     209.426 125.752 221.227  0.00  0.00            
ATOM   4477  C   LYS X 275     205.498 119.946 219.995  0.00  0.00            
ATOM   4478  O   LYS X 275     205.559 119.346 221.046  0.00  0.00            
ATOM   4479  N   HID X 276     205.987 119.492 218.870  0.00  0.00            
ATOM   4480  H   HID X 276     205.891 120.112 218.078  0.00  0.00            
ATOM   4481  CA  HID X 276     206.470 118.092 218.655  0.00  0.00            
ATOM   4482  HA  HID X 276     206.676 118.064 217.585  0.00  0.00            
ATOM   4483  CB  HID X 276     207.853 117.898 219.314  0.00  0.00            
ATOM   4484  HB2 HID X 276     207.767 117.799 220.396  0.00  0.00            
ATOM   4485  HB3 HID X 276     208.251 116.900 219.130  0.00  0.00            
ATOM   4486  CG  HID X 276     208.803 119.030 219.210  0.00  0.00            
ATOM   4487  ND1 HID X 276     209.246 120.023 220.145  0.00  0.00            
ATOM   4488  HD1 HID X 276     209.192 119.901 221.146  0.00  0.00            
ATOM   4489  CE1 HID X 276     209.914 121.012 219.548  0.00  0.00            
ATOM   4490  HE1 HID X 276     210.317 121.834 220.120  0.00  0.00            
ATOM   4491  NE2 HID X 276     209.952 120.764 218.257  0.00  0.00            
ATOM   4492  CD2 HID X 276     209.319 119.505 218.056  0.00  0.00            
ATOM   4493  HD2 HID X 276     209.037 119.144 217.078  0.00  0.00            
ATOM   4494  C   HID X 276     205.463 116.933 218.924  0.00  0.00            
ATOM   4495  O   HID X 276     205.776 115.766 218.580  0.00  0.00            
ATOM   4496  N   ASN X 277     204.268 117.244 219.435  0.00  0.00            
ATOM   4497  H   ASN X 277     203.973 118.208 219.492  0.00  0.00            
ATOM   4498  CA  ASN X 277     203.368 116.150 219.819  0.00  0.00            
ATOM   4499  HA  ASN X 277     203.855 115.383 220.421  0.00  0.00            
ATOM   4500  CB  ASN X 277     202.206 116.793 220.521  0.00  0.00            
ATOM   4501  HB2 ASN X 277     202.619 117.432 221.302  0.00  0.00            
ATOM   4502  HB3 ASN X 277     201.752 117.423 219.755  0.00  0.00            
ATOM   4503  CG  ASN X 277     201.299 115.886 221.249  0.00  0.00            
ATOM   4504  OD1 ASN X 277     201.641 114.813 221.794  0.00  0.00            
ATOM   4505  ND2 ASN X 277     200.043 116.259 221.360  0.00  0.00            
ATOM   4506 HD21 ASN X 277     199.652 116.971 220.759  0.00  0.00            
ATOM   4507 HD22 ASN X 277     199.450 115.537 221.743  0.00  0.00            
ATOM   4508  C   ASN X 277     202.909 115.445 218.529  0.00  0.00            
ATOM   4509  O   ASN X 277     202.805 116.142 217.525  0.00  0.00            
ATOM   4510  N   GLN X 278     202.552 114.106 218.608  0.00  0.00            
ATOM   4511  H   GLN X 278     202.733 113.588 219.456  0.00  0.00            
ATOM   4512  CA  GLN X 278     202.147 113.304 217.448  0.00  0.00            
ATOM   4513  HA  GLN X 278     201.969 114.010 216.637  0.00  0.00            
ATOM   4514  CB  GLN X 278     203.365 112.448 216.962  0.00  0.00            
ATOM   4515  HB2 GLN X 278     203.562 111.664 217.693  0.00  0.00            
ATOM   4516  HB3 GLN X 278     203.159 111.896 216.045  0.00  0.00            
ATOM   4517  CG  GLN X 278     204.670 113.201 216.823  0.00  0.00            
ATOM   4518  HG2 GLN X 278     204.941 113.539 217.823  0.00  0.00            
ATOM   4519  HG3 GLN X 278     205.428 112.471 216.537  0.00  0.00            
ATOM   4520  CD  GLN X 278     204.654 114.294 215.748  0.00  0.00            
ATOM   4521  OE1 GLN X 278     203.738 114.491 214.957  0.00  0.00            
ATOM   4522  NE2 GLN X 278     205.576 115.267 215.809  0.00  0.00            
ATOM   4523 HE21 GLN X 278     205.316 116.051 215.228  0.00  0.00            
ATOM   4524 HE22 GLN X 278     206.184 115.257 216.615  0.00  0.00            
ATOM   4525  C   GLN X 278     201.010 112.347 217.619  0.00  0.00            
ATOM   4526  O   GLN X 278     201.154 111.634 218.593  0.00  0.00            
ATOM   4527  N   PRO X 279     200.030 112.210 216.730  0.00  0.00            
ATOM   4528  CD  PRO X 279     199.110 111.060 216.846  0.00  0.00            
ATOM   4529  HD2 PRO X 279     198.549 111.133 217.778  0.00  0.00            
ATOM   4530  HD3 PRO X 279     199.639 110.124 216.667  0.00  0.00            
ATOM   4531  CG  PRO X 279     198.188 111.202 215.615  0.00  0.00            
ATOM   4532  HG2 PRO X 279     197.190 111.513 215.922  0.00  0.00            
ATOM   4533  HG3 PRO X 279     197.894 110.216 215.256  0.00  0.00            
ATOM   4534  CB  PRO X 279     198.868 112.209 214.701  0.00  0.00            
ATOM   4535  HB2 PRO X 279     198.146 112.851 214.198  0.00  0.00            
ATOM   4536  HB3 PRO X 279     199.487 111.664 213.987  0.00  0.00            
ATOM   4537  CA  PRO X 279     199.780 113.062 215.637  0.00  0.00            
ATOM   4538  HA  PRO X 279     200.683 113.353 215.100  0.00  0.00            
ATOM   4539  C   PRO X 279     199.048 114.331 216.096  0.00  0.00            
ATOM   4540  O   PRO X 279     198.209 114.185 216.984  0.00  0.00            
ATOM   4541  N   SER X 280     199.310 115.508 215.522  0.00  0.00            
ATOM   4542  H   SER X 280     200.001 115.698 214.810  0.00  0.00            
ATOM   4543  CA  SER X 280     198.564 116.793 215.968  0.00  0.00            
ATOM   4544  HA  SER X 280     197.786 116.594 216.705  0.00  0.00            
ATOM   4545  CB  SER X 280     199.520 117.641 216.781  0.00  0.00            
ATOM   4546  HB2 SER X 280     199.945 116.985 217.541  0.00  0.00            
ATOM   4547  HB3 SER X 280     200.299 118.032 216.127  0.00  0.00            
ATOM   4548  OG  SER X 280     198.874 118.767 217.382  0.00  0.00            
ATOM   4549  HG  SER X 280     198.747 118.575 218.314  0.00  0.00            
ATOM   4550  C   SER X 280     197.814 117.588 214.827  0.00  0.00            
ATOM   4551  O   SER X 280     198.312 117.524 213.665  0.00  0.00            
ATOM   4552  N   GLU X 281     196.746 118.310 215.026  0.00  0.00            
ATOM   4553  H   GLU X 281     196.376 118.367 215.965  0.00  0.00            
ATOM   4554  CA  GLU X 281     195.905 118.966 213.929  0.00  0.00            
ATOM   4555  HA  GLU X 281     196.508 119.261 213.070  0.00  0.00            
ATOM   4556  CB  GLU X 281     194.746 117.991 213.393  0.00  0.00            
ATOM   4557  HB2 GLU X 281     194.268 117.577 214.280  0.00  0.00            
ATOM   4558  HB3 GLU X 281     194.046 118.584 212.804  0.00  0.00            
ATOM   4559  CG  GLU X 281     195.381 116.843 212.551  0.00  0.00            
ATOM   4560  HG2 GLU X 281     196.075 116.276 213.172  0.00  0.00            
ATOM   4561  HG3 GLU X 281     194.536 116.233 212.232  0.00  0.00            
ATOM   4562  CD  GLU X 281     195.860 117.364 211.209  0.00  0.00            
ATOM   4563  OE1 GLU X 281     195.174 118.217 210.559  0.00  0.00            
ATOM   4564  OE2 GLU X 281     196.999 117.074 210.757  0.00  0.00            
ATOM   4565  C   GLU X 281     195.476 120.391 214.460  0.00  0.00            
ATOM   4566  O   GLU X 281     194.320 120.803 214.374  0.00  0.00            
ATOM   4567  N   PHE X 282     196.470 121.119 215.008  0.00  0.00            
ATOM   4568  H   PHE X 282     197.395 120.737 215.142  0.00  0.00            
ATOM   4569  CA  PHE X 282     196.198 122.465 215.684  0.00  0.00            
ATOM   4570  HA  PHE X 282     195.260 122.870 215.304  0.00  0.00            
ATOM   4571  CB  PHE X 282     195.899 122.208 217.146  0.00  0.00            
ATOM   4572  HB2 PHE X 282     195.001 121.597 217.233  0.00  0.00            
ATOM   4573  HB3 PHE X 282     196.630 121.501 217.538  0.00  0.00            
ATOM   4574  CG  PHE X 282     195.668 123.333 218.113  0.00  0.00            
ATOM   4575  CD1 PHE X 282     194.354 123.541 218.616  0.00  0.00            
ATOM   4576  HD1 PHE X 282     193.546 122.933 218.237  0.00  0.00            
ATOM   4577  CE1 PHE X 282     194.136 124.640 219.549  0.00  0.00            
ATOM   4578  HE1 PHE X 282     193.151 124.707 219.986  0.00  0.00            
ATOM   4579  CZ  PHE X 282     195.203 125.416 220.091  0.00  0.00            
ATOM   4580  HZ  PHE X 282     195.021 126.084 220.919  0.00  0.00            
ATOM   4581  CE2 PHE X 282     196.458 125.096 219.643  0.00  0.00            
ATOM   4582  HE2 PHE X 282     197.250 125.620 220.157  0.00  0.00            
ATOM   4583  CD2 PHE X 282     196.742 124.197 218.582  0.00  0.00            
ATOM   4584  HD2 PHE X 282     197.769 124.100 218.264  0.00  0.00            
ATOM   4585  C   PHE X 282     197.303 123.401 215.287  0.00  0.00            
ATOM   4586  O   PHE X 282     198.467 123.045 215.404  0.00  0.00            
ATOM   4587  N   THR X 283     196.980 124.596 214.704  0.00  0.00            
ATOM   4588  H   THR X 283     196.019 124.907 214.675  0.00  0.00            
ATOM   4589  CA  THR X 283     197.995 125.671 214.428  0.00  0.00            
ATOM   4590  HA  THR X 283     198.805 125.416 215.111  0.00  0.00            
ATOM   4591  CB  THR X 283     198.609 125.492 213.020  0.00  0.00            
ATOM   4592  HB  THR X 283     199.129 124.545 212.875  0.00  0.00            
ATOM   4593  CG2 THR X 283     197.546 125.582 211.953  0.00  0.00            
ATOM   4594 HG21 THR X 283     196.713 124.900 212.121  0.00  0.00            
ATOM   4595 HG22 THR X 283     198.063 125.481 210.998  0.00  0.00            
ATOM   4596 HG23 THR X 283     197.273 126.637 211.927  0.00  0.00            
ATOM   4597  OG1 THR X 283     199.567 126.519 212.852  0.00  0.00            
ATOM   4598  HG1 THR X 283     200.353 126.292 213.354  0.00  0.00            
ATOM   4599  C   THR X 283     197.597 127.061 214.890  0.00  0.00            
ATOM   4600  O   THR X 283     196.412 127.386 215.052  0.00  0.00            
ATOM   4601  N   ILE X 284     198.560 127.945 215.198  0.00  0.00            
ATOM   4602  H   ILE X 284     199.527 127.654 215.218  0.00  0.00            
ATOM   4603  CA  ILE X 284     198.354 129.354 215.703  0.00  0.00            
ATOM   4604  HA  ILE X 284     197.826 129.303 216.655  0.00  0.00            
ATOM   4605  CB  ILE X 284     199.718 129.961 215.908  0.00  0.00            
ATOM   4606  HB  ILE X 284     200.288 129.296 216.557  0.00  0.00            
ATOM   4607  CG2 ILE X 284     200.481 130.063 214.547  0.00  0.00            
ATOM   4608 HG21 ILE X 284     200.889 129.109 214.210  0.00  0.00            
ATOM   4609 HG22 ILE X 284     201.334 130.732 214.663  0.00  0.00            
ATOM   4610 HG23 ILE X 284     199.904 130.488 213.726  0.00  0.00            
ATOM   4611  CG1 ILE X 284     199.758 131.305 216.661  0.00  0.00            
ATOM   4612 HG12 ILE X 284     200.815 131.546 216.778  0.00  0.00            
ATOM   4613 HG13 ILE X 284     199.187 132.012 216.059  0.00  0.00            
ATOM   4614  CD1 ILE X 284     199.161 131.233 218.003  0.00  0.00            
ATOM   4615 HD11 ILE X 284     199.786 130.487 218.495  0.00  0.00            
ATOM   4616 HD12 ILE X 284     198.082 131.106 218.082  0.00  0.00            
ATOM   4617 HD13 ILE X 284     199.468 132.145 218.515  0.00  0.00            
ATOM   4618  C   ILE X 284     197.470 130.286 214.803  0.00  0.00            
ATOM   4619  O   ILE X 284     196.875 131.316 215.180  0.00  0.00            
ATOM   4620  N   GLU X 285     197.474 129.905 213.506  0.00  0.00            
ATOM   4621  H   GLU X 285     198.118 129.218 213.140  0.00  0.00            
ATOM   4622  CA  GLU X 285     196.507 130.520 212.562  0.00  0.00            
ATOM   4623  HA  GLU X 285     196.550 131.607 212.512  0.00  0.00            
ATOM   4624  CB  GLU X 285     196.780 129.949 211.183  0.00  0.00            
ATOM   4625  HB2 GLU X 285     197.839 130.096 210.972  0.00  0.00            
ATOM   4626  HB3 GLU X 285     196.643 128.868 211.173  0.00  0.00            
ATOM   4627  CG  GLU X 285     196.000 130.484 210.008  0.00  0.00            
ATOM   4628  HG2 GLU X 285     196.212 129.911 209.105  0.00  0.00            
ATOM   4629  HG3 GLU X 285     194.960 130.407 210.326  0.00  0.00            
ATOM   4630  CD  GLU X 285     196.185 132.016 209.753  0.00  0.00            
ATOM   4631  OE1 GLU X 285     197.190 132.489 210.289  0.00  0.00            
ATOM   4632  OE2 GLU X 285     195.379 132.683 209.076  0.00  0.00            
ATOM   4633  C   GLU X 285     194.978 130.379 212.996  0.00  0.00            
ATOM   4634  O   GLU X 285     194.178 131.263 212.789  0.00  0.00            
ATOM   4635  N   SER X 286     194.623 129.275 213.622  0.00  0.00            
ATOM   4636  H   SER X 286     195.292 128.601 213.965  0.00  0.00            
ATOM   4637  CA  SER X 286     193.241 129.009 214.135  0.00  0.00            
ATOM   4638  HA  SER X 286     192.559 128.932 213.288  0.00  0.00            
ATOM   4639  CB  SER X 286     193.245 127.605 214.693  0.00  0.00            
ATOM   4640  HB2 SER X 286     193.785 126.938 214.020  0.00  0.00            
ATOM   4641  HB3 SER X 286     193.813 127.612 215.623  0.00  0.00            
ATOM   4642  OG  SER X 286     191.908 127.112 214.973  0.00  0.00            
ATOM   4643  HG  SER X 286     191.376 127.151 214.175  0.00  0.00            
ATOM   4644  C   SER X 286     192.732 130.047 215.190  0.00  0.00            
ATOM   4645  O   SER X 286     191.563 130.204 215.425  0.00  0.00            
ATOM   4646  N   LEU X 287     193.603 130.791 215.819  0.00  0.00            
ATOM   4647  H   LEU X 287     194.588 130.579 215.751  0.00  0.00            
ATOM   4648  CA  LEU X 287     193.301 131.770 216.828  0.00  0.00            
ATOM   4649  HA  LEU X 287     192.621 131.343 217.564  0.00  0.00            
ATOM   4650  CB  LEU X 287     194.597 132.115 217.643  0.00  0.00            
ATOM   4651  HB2 LEU X 287     194.950 131.133 217.957  0.00  0.00            
ATOM   4652  HB3 LEU X 287     195.338 132.543 216.967  0.00  0.00            
ATOM   4653  CG  LEU X 287     194.462 133.178 218.847  0.00  0.00            
ATOM   4654  HG  LEU X 287     194.145 134.154 218.480  0.00  0.00            
ATOM   4655  CD1 LEU X 287     193.501 132.833 219.908  0.00  0.00            
ATOM   4656 HD11 LEU X 287     193.678 131.831 220.299  0.00  0.00            
ATOM   4657 HD12 LEU X 287     192.506 132.864 219.464  0.00  0.00            
ATOM   4658 HD13 LEU X 287     193.616 133.551 220.719  0.00  0.00            
ATOM   4659  CD2 LEU X 287     195.884 133.281 219.435  0.00  0.00            
ATOM   4660 HD21 LEU X 287     196.020 134.171 220.050  0.00  0.00            
ATOM   4661 HD22 LEU X 287     196.177 132.382 219.977  0.00  0.00            
ATOM   4662 HD23 LEU X 287     196.570 133.522 218.622  0.00  0.00            
ATOM   4663  C   LEU X 287     192.606 133.044 216.259  0.00  0.00            
ATOM   4664  O   LEU X 287     191.433 133.311 216.619  0.00  0.00            
ATOM   4665  N   GLU X 288     193.252 133.823 215.369  0.00  0.00            
ATOM   4666  H   GLU X 288     194.178 133.472 215.167  0.00  0.00            
ATOM   4667  CA  GLU X 288     192.649 135.013 214.832  0.00  0.00            
ATOM   4668  HA  GLU X 288     192.492 135.604 215.734  0.00  0.00            
ATOM   4669  CB  GLU X 288     193.587 135.747 213.931  0.00  0.00            
ATOM   4670  HB2 GLU X 288     193.275 136.781 213.787  0.00  0.00            
ATOM   4671  HB3 GLU X 288     194.518 135.750 214.497  0.00  0.00            
ATOM   4672  CG  GLU X 288     193.996 134.996 212.696  0.00  0.00            
ATOM   4673  HG2 GLU X 288     194.091 133.921 212.845  0.00  0.00            
ATOM   4674  HG3 GLU X 288     193.285 135.243 211.907  0.00  0.00            
ATOM   4675  CD  GLU X 288     195.408 135.317 212.174  0.00  0.00            
ATOM   4676  OE1 GLU X 288     196.390 134.763 212.796  0.00  0.00            
ATOM   4677  OE2 GLU X 288     195.629 135.842 211.112  0.00  0.00            
ATOM   4678  C   GLU X 288     191.406 134.585 214.163  0.00  0.00            
ATOM   4679  O   GLU X 288     190.394 135.261 214.218  0.00  0.00            
ATOM   4680  N   ASN X 289     191.460 133.409 213.493  0.00  0.00            
ATOM   4681  H   ASN X 289     192.330 132.902 213.416  0.00  0.00            
ATOM   4682  CA  ASN X 289     190.296 132.960 212.691  0.00  0.00            
ATOM   4683  HA  ASN X 289     189.922 133.782 212.082  0.00  0.00            
ATOM   4684  CB  ASN X 289     190.873 131.788 211.813  0.00  0.00            
ATOM   4685  HB2 ASN X 289     191.332 130.999 212.407  0.00  0.00            
ATOM   4686  HB3 ASN X 289     190.013 131.372 211.289  0.00  0.00            
ATOM   4687  CG  ASN X 289     191.817 132.430 210.659  0.00  0.00            
ATOM   4688  OD1 ASN X 289     191.429 133.475 210.130  0.00  0.00            
ATOM   4689  ND2 ASN X 289     192.990 131.932 210.459  0.00  0.00            
ATOM   4690 HD21 ASN X 289     193.265 131.255 211.157  0.00  0.00            
ATOM   4691 HD22 ASN X 289     193.689 132.382 209.885  0.00  0.00            
ATOM   4692  C   ASN X 289     189.110 132.424 213.459  0.00  0.00            
ATOM   4693  O   ASN X 289     187.953 132.762 213.221  0.00  0.00            
ATOM   4694  N   THR X 290     189.316 131.677 214.567  0.00  0.00            
ATOM   4695  H   THR X 290     190.261 131.454 214.847  0.00  0.00            
ATOM   4696  CA  THR X 290     188.230 131.382 215.495  0.00  0.00            
ATOM   4697  HA  THR X 290     187.429 130.939 214.902  0.00  0.00            
ATOM   4698  CB  THR X 290     188.625 130.410 216.666  0.00  0.00            
ATOM   4699  HB  THR X 290     189.500 130.809 217.181  0.00  0.00            
ATOM   4700  CG2 THR X 290     187.609 130.080 217.731  0.00  0.00            
ATOM   4701 HG21 THR X 290     187.319 130.928 218.351  0.00  0.00            
ATOM   4702 HG22 THR X 290     187.947 129.256 218.360  0.00  0.00            
ATOM   4703 HG23 THR X 290     186.642 129.852 217.284  0.00  0.00            
ATOM   4704  OG1 THR X 290     188.973 129.200 216.059  0.00  0.00            
ATOM   4705  HG1 THR X 290     189.918 129.239 215.898  0.00  0.00            
ATOM   4706  C   THR X 290     187.626 132.678 216.093  0.00  0.00            
ATOM   4707  O   THR X 290     186.338 132.778 216.239  0.00  0.00            
ATOM   4708  N   ALA X 291     188.393 133.742 216.462  0.00  0.00            
ATOM   4709  H   ALA X 291     189.393 133.641 216.360  0.00  0.00            
ATOM   4710  CA  ALA X 291     187.812 135.030 216.912  0.00  0.00            
ATOM   4711  HA  ALA X 291     187.274 134.883 217.848  0.00  0.00            
ATOM   4712  CB  ALA X 291     188.902 135.977 217.344  0.00  0.00            
ATOM   4713  HB1 ALA X 291     189.431 136.134 216.404  0.00  0.00            
ATOM   4714  HB2 ALA X 291     189.564 135.578 218.112  0.00  0.00            
ATOM   4715  HB3 ALA X 291     188.408 136.852 217.766  0.00  0.00            
ATOM   4716  C   ALA X 291     186.835 135.571 215.830  0.00  0.00            
ATOM   4717  O   ALA X 291     185.737 136.017 216.211  0.00  0.00            
ATOM   4718  N   VAL X 292     187.254 135.580 214.537  0.00  0.00            
ATOM   4719  H   VAL X 292     188.205 135.269 214.400  0.00  0.00            
ATOM   4720  CA  VAL X 292     186.364 136.043 213.456  0.00  0.00            
ATOM   4721  HA  VAL X 292     186.068 137.078 213.625  0.00  0.00            
ATOM   4722  CB  VAL X 292     187.214 136.108 212.206  0.00  0.00            
ATOM   4723  HB  VAL X 292     187.747 135.165 212.084  0.00  0.00            
ATOM   4724  CG1 VAL X 292     186.485 136.474 210.888  0.00  0.00            
ATOM   4725 HG11 VAL X 292     185.686 137.155 211.181  0.00  0.00            
ATOM   4726 HG12 VAL X 292     187.221 136.893 210.202  0.00  0.00            
ATOM   4727 HG13 VAL X 292     186.061 135.648 210.317  0.00  0.00            
ATOM   4728  CG2 VAL X 292     188.202 137.319 212.257  0.00  0.00            
ATOM   4729 HG21 VAL X 292     188.927 137.243 211.447  0.00  0.00            
ATOM   4730 HG22 VAL X 292     188.750 137.394 213.197  0.00  0.00            
ATOM   4731 HG23 VAL X 292     187.626 138.244 212.279  0.00  0.00            
ATOM   4732  C   VAL X 292     185.022 135.317 213.242  0.00  0.00            
ATOM   4733  O   VAL X 292     183.983 135.939 212.919  0.00  0.00            
ATOM   4734  N   ASP X 293     184.964 133.983 213.504  0.00  0.00            
ATOM   4735  H   ASP X 293     185.765 133.407 213.722  0.00  0.00            
ATOM   4736  CA  ASP X 293     183.731 133.254 213.653  0.00  0.00            
ATOM   4737  HA  ASP X 293     183.115 133.514 212.792  0.00  0.00            
ATOM   4738  CB  ASP X 293     183.993 131.733 213.718  0.00  0.00            
ATOM   4739  HB2 ASP X 293     184.403 131.493 214.699  0.00  0.00            
ATOM   4740  HB3 ASP X 293     183.033 131.232 213.597  0.00  0.00            
ATOM   4741  CG  ASP X 293     184.834 131.099 212.581  0.00  0.00            
ATOM   4742  OD1 ASP X 293     185.429 131.740 211.636  0.00  0.00            
ATOM   4743  OD2 ASP X 293     184.970 129.877 212.515  0.00  0.00            
ATOM   4744  C   ASP X 293     182.930 133.690 214.842  0.00  0.00            
ATOM   4745  O   ASP X 293     181.762 134.114 214.698  0.00  0.00            
ATOM   4746  N   LEU X 294     183.452 133.669 216.109  0.00  0.00            
ATOM   4747  H   LEU X 294     184.424 133.395 216.117  0.00  0.00            
ATOM   4748  CA  LEU X 294     182.682 134.064 217.295  0.00  0.00            
ATOM   4749  HA  LEU X 294     181.857 133.366 217.434  0.00  0.00            
ATOM   4750  CB  LEU X 294     183.496 133.676 218.497  0.00  0.00            
ATOM   4751  HB2 LEU X 294     184.392 134.293 218.435  0.00  0.00            
ATOM   4752  HB3 LEU X 294     182.976 133.996 219.400  0.00  0.00            
ATOM   4753  CG  LEU X 294     183.940 132.171 218.620  0.00  0.00            
ATOM   4754  HG  LEU X 294     184.608 131.927 217.794  0.00  0.00            
ATOM   4755  CD1 LEU X 294     184.529 131.966 220.016  0.00  0.00            
ATOM   4756 HD11 LEU X 294     185.026 130.997 219.968  0.00  0.00            
ATOM   4757 HD12 LEU X 294     183.810 131.997 220.834  0.00  0.00            
ATOM   4758 HD13 LEU X 294     185.238 132.782 220.154  0.00  0.00            
ATOM   4759  CD2 LEU X 294     182.813 131.202 218.481  0.00  0.00            
ATOM   4760 HD21 LEU X 294     183.143 130.194 218.735  0.00  0.00            
ATOM   4761 HD22 LEU X 294     181.972 131.549 219.081  0.00  0.00            
ATOM   4762 HD23 LEU X 294     182.392 131.284 217.479  0.00  0.00            
ATOM   4763  C   LEU X 294     182.166 135.497 217.335  0.00  0.00            
ATOM   4764  O   LEU X 294     181.053 135.757 217.786  0.00  0.00            
ATOM   4765  N   PHE X 295     182.902 136.441 216.795  0.00  0.00            
ATOM   4766  H   PHE X 295     183.780 136.169 216.376  0.00  0.00            
ATOM   4767  CA  PHE X 295     182.517 137.866 216.474  0.00  0.00            
ATOM   4768  HA  PHE X 295     182.056 138.346 217.337  0.00  0.00            
ATOM   4769  CB  PHE X 295     183.656 138.828 216.036  0.00  0.00            
ATOM   4770  HB2 PHE X 295     184.250 138.288 215.299  0.00  0.00            
ATOM   4771  HB3 PHE X 295     183.246 139.730 215.582  0.00  0.00            
ATOM   4772  CG  PHE X 295     184.541 139.228 217.208  0.00  0.00            
ATOM   4773  CD1 PHE X 295     185.923 139.072 217.267  0.00  0.00            
ATOM   4774  HD1 PHE X 295     186.479 138.693 216.423  0.00  0.00            
ATOM   4775  CE1 PHE X 295     186.593 139.469 218.444  0.00  0.00            
ATOM   4776  HE1 PHE X 295     187.665 139.341 218.480  0.00  0.00            
ATOM   4777  CZ  PHE X 295     185.991 140.160 219.458  0.00  0.00            
ATOM   4778  HZ  PHE X 295     186.570 140.450 220.322  0.00  0.00            
ATOM   4779  CE2 PHE X 295     184.613 140.371 219.422  0.00  0.00            
ATOM   4780  HE2 PHE X 295     184.059 140.929 220.162  0.00  0.00            
ATOM   4781  CD2 PHE X 295     183.906 139.823 218.338  0.00  0.00            
ATOM   4782  HD2 PHE X 295     182.842 140.007 218.339  0.00  0.00            
ATOM   4783  C   PHE X 295     181.430 137.931 215.339  0.00  0.00            
ATOM   4784  O   PHE X 295     180.644 138.891 215.303  0.00  0.00            
ATOM   4785  N   GLY X 296     181.354 136.979 214.448  0.00  0.00            
ATOM   4786  H   GLY X 296     181.830 136.090 214.502  0.00  0.00            
ATOM   4787  CA  GLY X 296     180.393 136.981 213.339  0.00  0.00            
ATOM   4788  HA2 GLY X 296     179.985 137.957 213.074  0.00  0.00            
ATOM   4789  HA3 GLY X 296     180.875 136.582 212.446  0.00  0.00            
ATOM   4790  C   GLY X 296     179.213 136.141 213.674  0.00  0.00            
ATOM   4791  O   GLY X 296     178.237 136.462 214.253  0.00  0.00            
ATOM   4792  N   ALA X 297     179.223 134.854 213.250  0.00  0.00            
ATOM   4793  H   ALA X 297     180.100 134.547 212.853  0.00  0.00            
ATOM   4794  CA  ALA X 297     178.113 133.937 213.379  0.00  0.00            
ATOM   4795  HA  ALA X 297     177.343 134.309 212.703  0.00  0.00            
ATOM   4796  CB  ALA X 297     178.478 132.628 212.687  0.00  0.00            
ATOM   4797  HB1 ALA X 297     178.788 132.848 211.665  0.00  0.00            
ATOM   4798  HB2 ALA X 297     177.638 131.934 212.713  0.00  0.00            
ATOM   4799  HB3 ALA X 297     179.302 132.145 213.212  0.00  0.00            
ATOM   4800  C   ALA X 297     177.653 133.639 214.786  0.00  0.00            
ATOM   4801  O   ALA X 297     176.570 133.075 214.946  0.00  0.00            
ATOM   4802  N   GLY X 298     178.492 133.943 215.795  0.00  0.00            
ATOM   4803  H   GLY X 298     179.392 134.255 215.459  0.00  0.00            
ATOM   4804  CA  GLY X 298     178.457 133.868 217.238  0.00  0.00            
ATOM   4805  HA2 GLY X 298     177.650 133.145 217.349  0.00  0.00            
ATOM   4806  HA3 GLY X 298     179.374 133.459 217.662  0.00  0.00            
ATOM   4807  C   GLY X 298     178.117 135.158 218.060  0.00  0.00            
ATOM   4808  O   GLY X 298     178.154 135.087 219.245  0.00  0.00            
ATOM   4809  N   THR X 299     177.774 136.282 217.400  0.00  0.00            
ATOM   4810  H   THR X 299     178.012 136.259 216.419  0.00  0.00            
ATOM   4811  CA  THR X 299     177.220 137.531 217.927  0.00  0.00            
ATOM   4812  HA  THR X 299     176.827 137.362 218.929  0.00  0.00            
ATOM   4813  CB  THR X 299     178.282 138.646 218.021  0.00  0.00            
ATOM   4814  HB  THR X 299     178.802 138.646 217.064  0.00  0.00            
ATOM   4815  CG2 THR X 299     177.833 140.062 218.352  0.00  0.00            
ATOM   4816 HG21 THR X 299     177.120 140.491 217.647  0.00  0.00            
ATOM   4817 HG22 THR X 299     178.655 140.773 218.269  0.00  0.00            
ATOM   4818 HG23 THR X 299     177.265 140.086 219.281  0.00  0.00            
ATOM   4819  OG1 THR X 299     179.298 138.243 218.985  0.00  0.00            
ATOM   4820  HG1 THR X 299     179.523 137.326 219.154  0.00  0.00            
ATOM   4821  C   THR X 299     176.050 138.087 217.152  0.00  0.00            
ATOM   4822  O   THR X 299     175.112 138.712 217.681  0.00  0.00            
ATOM   4823  N   GLU X 300     176.029 137.790 215.866  0.00  0.00            
ATOM   4824  H   GLU X 300     176.746 137.193 215.480  0.00  0.00            
ATOM   4825  CA  GLU X 300     174.951 138.220 214.992  0.00  0.00            
ATOM   4826  HA  GLU X 300     174.767 139.294 214.998  0.00  0.00            
ATOM   4827  CB  GLU X 300     175.414 137.824 213.485  0.00  0.00            
ATOM   4828  HB2 GLU X 300     176.424 138.152 213.242  0.00  0.00            
ATOM   4829  HB3 GLU X 300     175.355 136.737 213.427  0.00  0.00            
ATOM   4830  CG  GLU X 300     174.376 138.397 212.450  0.00  0.00            
ATOM   4831  HG2 GLU X 300     174.479 137.869 211.501  0.00  0.00            
ATOM   4832  HG3 GLU X 300     173.343 138.138 212.681  0.00  0.00            
ATOM   4833  CD  GLU X 300     174.461 139.935 212.222  0.00  0.00            
ATOM   4834  OE1 GLU X 300     173.718 140.360 211.309  0.00  0.00            
ATOM   4835  OE2 GLU X 300     175.092 140.778 212.891  0.00  0.00            
ATOM   4836  C   GLU X 300     173.610 137.578 215.371  0.00  0.00            
ATOM   4837  O   GLU X 300     172.614 138.119 215.010  0.00  0.00            
ATOM   4838  N   THR X 301     173.589 136.445 216.021  0.00  0.00            
ATOM   4839  H   THR X 301     174.454 135.933 216.116  0.00  0.00            
ATOM   4840  CA  THR X 301     172.374 135.731 216.475  0.00  0.00            
ATOM   4841  HA  THR X 301     171.660 135.884 215.666  0.00  0.00            
ATOM   4842  CB  THR X 301     172.735 134.281 216.857  0.00  0.00            
ATOM   4843  HB  THR X 301     171.798 133.891 217.256  0.00  0.00            
ATOM   4844  CG2 THR X 301     172.920 133.475 215.628  0.00  0.00            
ATOM   4845 HG21 THR X 301     173.578 134.057 214.982  0.00  0.00            
ATOM   4846 HG22 THR X 301     171.982 133.348 215.088  0.00  0.00            
ATOM   4847 HG23 THR X 301     173.354 132.506 215.876  0.00  0.00            
ATOM   4848  OG1 THR X 301     173.925 134.210 217.738  0.00  0.00            
ATOM   4849  HG1 THR X 301     174.065 133.355 218.151  0.00  0.00            
ATOM   4850  C   THR X 301     171.828 136.454 217.629  0.00  0.00            
ATOM   4851  O   THR X 301     170.694 136.847 217.577  0.00  0.00            
ATOM   4852  N   THR X 302     172.651 136.601 218.688  0.00  0.00            
ATOM   4853  H   THR X 302     173.617 136.306 218.673  0.00  0.00            
ATOM   4854  CA  THR X 302     172.021 137.049 219.919  0.00  0.00            
ATOM   4855  HA  THR X 302     171.128 136.439 220.058  0.00  0.00            
ATOM   4856  CB  THR X 302     172.911 136.924 221.137  0.00  0.00            
ATOM   4857  HB  THR X 302     172.437 137.487 221.941  0.00  0.00            
ATOM   4858  CG2 THR X 302     173.078 135.423 221.596  0.00  0.00            
ATOM   4859 HG21 THR X 302     173.684 134.837 220.904  0.00  0.00            
ATOM   4860 HG22 THR X 302     172.088 134.995 221.753  0.00  0.00            
ATOM   4861 HG23 THR X 302     173.560 135.415 222.573  0.00  0.00            
ATOM   4862  OG1 THR X 302     174.182 137.435 220.839  0.00  0.00            
ATOM   4863  HG1 THR X 302     174.724 137.453 221.631  0.00  0.00            
ATOM   4864  C   THR X 302     171.576 138.484 219.838  0.00  0.00            
ATOM   4865  O   THR X 302     170.557 138.868 220.372  0.00  0.00            
ATOM   4866  N   SER X 303     172.354 139.295 219.145  0.00  0.00            
ATOM   4867  H   SER X 303     173.220 138.931 218.774  0.00  0.00            
ATOM   4868  CA  SER X 303     172.048 140.662 218.854  0.00  0.00            
ATOM   4869  HA  SER X 303     171.953 141.171 219.813  0.00  0.00            
ATOM   4870  CB  SER X 303     173.194 141.306 218.153  0.00  0.00            
ATOM   4871  HB2 SER X 303     172.986 142.367 218.017  0.00  0.00            
ATOM   4872  HB3 SER X 303     174.100 141.405 218.751  0.00  0.00            
ATOM   4873  OG  SER X 303     173.449 140.766 216.904  0.00  0.00            
ATOM   4874  HG  SER X 303     174.078 140.047 217.003  0.00  0.00            
ATOM   4875  C   SER X 303     170.722 140.883 218.116  0.00  0.00            
ATOM   4876  O   SER X 303     169.770 141.509 218.575  0.00  0.00            
ATOM   4877  N   THR X 304     170.597 140.154 217.015  0.00  0.00            
ATOM   4878  H   THR X 304     171.428 139.623 216.797  0.00  0.00            
ATOM   4879  CA  THR X 304     169.350 140.059 216.161  0.00  0.00            
ATOM   4880  HA  THR X 304     169.132 140.988 215.634  0.00  0.00            
ATOM   4881  CB  THR X 304     169.545 139.026 215.077  0.00  0.00            
ATOM   4882  HB  THR X 304     169.734 138.068 215.563  0.00  0.00            
ATOM   4883  CG2 THR X 304     168.319 139.075 214.092  0.00  0.00            
ATOM   4884 HG21 THR X 304     168.409 138.437 213.213  0.00  0.00            
ATOM   4885 HG22 THR X 304     168.095 140.120 213.875  0.00  0.00            
ATOM   4886 HG23 THR X 304     167.429 138.702 214.599  0.00  0.00            
ATOM   4887  OG1 THR X 304     170.632 139.336 214.272  0.00  0.00            
ATOM   4888  HG1 THR X 304     171.462 138.966 214.581  0.00  0.00            
ATOM   4889  C   THR X 304     168.141 139.690 217.026  0.00  0.00            
ATOM   4890  O   THR X 304     167.122 140.343 217.060  0.00  0.00            
ATOM   4891  N   THR X 305     168.283 138.527 217.694  0.00  0.00            
ATOM   4892  H   THR X 305     169.224 138.170 217.778  0.00  0.00            
ATOM   4893  CA  THR X 305     167.284 137.923 218.506  0.00  0.00            
ATOM   4894  HA  THR X 305     166.442 137.734 217.841  0.00  0.00            
ATOM   4895  CB  THR X 305     167.761 136.599 219.007  0.00  0.00            
ATOM   4896  HB  THR X 305     168.583 136.768 219.703  0.00  0.00            
ATOM   4897  CG2 THR X 305     166.680 135.707 219.665  0.00  0.00            
ATOM   4898 HG21 THR X 305     165.866 135.487 218.973  0.00  0.00            
ATOM   4899 HG22 THR X 305     166.296 136.215 220.549  0.00  0.00            
ATOM   4900 HG23 THR X 305     167.159 134.781 219.980  0.00  0.00            
ATOM   4901  OG1 THR X 305     168.167 135.969 217.908  0.00  0.00            
ATOM   4902  HG1 THR X 305     169.081 136.201 217.732  0.00  0.00            
ATOM   4903  C   THR X 305     166.867 138.804 219.723  0.00  0.00            
ATOM   4904  O   THR X 305     165.674 138.765 220.087  0.00  0.00            
ATOM   4905  N   LEU X 306     167.659 139.715 220.308  0.00  0.00            
ATOM   4906  H   LEU X 306     168.552 139.910 219.878  0.00  0.00            
ATOM   4907  CA  LEU X 306     167.252 140.529 221.469  0.00  0.00            
ATOM   4908  HA  LEU X 306     166.680 139.847 222.099  0.00  0.00            
ATOM   4909  CB  LEU X 306     168.569 140.988 222.186  0.00  0.00            
ATOM   4910  HB2 LEU X 306     169.399 140.298 222.029  0.00  0.00            
ATOM   4911  HB3 LEU X 306     168.878 141.916 221.704  0.00  0.00            
ATOM   4912  CG  LEU X 306     168.442 141.262 223.719  0.00  0.00            
ATOM   4913  HG  LEU X 306     169.300 141.726 224.205  0.00  0.00            
ATOM   4914  CD1 LEU X 306     167.360 142.275 224.033  0.00  0.00            
ATOM   4915 HD11 LEU X 306     167.517 143.178 223.444  0.00  0.00            
ATOM   4916 HD12 LEU X 306     167.370 142.511 225.097  0.00  0.00            
ATOM   4917 HD13 LEU X 306     166.426 141.835 223.685  0.00  0.00            
ATOM   4918  CD2 LEU X 306     168.177 140.030 224.532  0.00  0.00            
ATOM   4919 HD21 LEU X 306     167.211 139.599 224.271  0.00  0.00            
ATOM   4920 HD22 LEU X 306     168.987 139.326 224.341  0.00  0.00            
ATOM   4921 HD23 LEU X 306     168.160 140.176 225.612  0.00  0.00            
ATOM   4922  C   LEU X 306     166.396 141.689 220.868  0.00  0.00            
ATOM   4923  O   LEU X 306     165.366 141.995 221.489  0.00  0.00            
ATOM   4924  N   ARG X 307     166.757 142.291 219.734  0.00  0.00            
ATOM   4925  H   ARG X 307     167.652 142.029 219.346  0.00  0.00            
ATOM   4926  CA  ARG X 307     165.950 143.209 218.938  0.00  0.00            
ATOM   4927  HA  ARG X 307     165.818 144.093 219.562  0.00  0.00            
ATOM   4928  CB  ARG X 307     166.576 143.597 217.647  0.00  0.00            
ATOM   4929  HB2 ARG X 307     166.910 142.721 217.090  0.00  0.00            
ATOM   4930  HB3 ARG X 307     165.901 144.285 217.139  0.00  0.00            
ATOM   4931  CG  ARG X 307     167.856 144.447 217.744  0.00  0.00            
ATOM   4932  HG2 ARG X 307     167.748 145.466 218.114  0.00  0.00            
ATOM   4933  HG3 ARG X 307     168.527 143.959 218.451  0.00  0.00            
ATOM   4934  CD  ARG X 307     168.570 144.455 216.360  0.00  0.00            
ATOM   4935  HD2 ARG X 307     169.533 144.951 216.481  0.00  0.00            
ATOM   4936  HD3 ARG X 307     168.711 143.447 215.970  0.00  0.00            
ATOM   4937  NE  ARG X 307     167.777 145.269 215.479  0.00  0.00            
ATOM   4938  HE  ARG X 307     167.295 146.016 215.958  0.00  0.00            
ATOM   4939  CZ  ARG X 307     167.728 145.194 214.144  0.00  0.00            
ATOM   4940  NH1 ARG X 307     168.476 144.384 213.484  0.00  0.00            
ATOM   4941 HH11 ARG X 307     169.341 144.156 213.952  0.00  0.00            
ATOM   4942 HH12 ARG X 307     168.443 144.374 212.474  0.00  0.00            
ATOM   4943  NH2 ARG X 307     167.170 146.077 213.354  0.00  0.00            
ATOM   4944 HH21 ARG X 307     166.591 146.782 213.787  0.00  0.00            
ATOM   4945 HH22 ARG X 307     167.122 145.720 212.410  0.00  0.00            
ATOM   4946  C   ARG X 307     164.548 142.656 218.641  0.00  0.00            
ATOM   4947  O   ARG X 307     163.597 143.300 219.055  0.00  0.00            
ATOM   4948  N   TYR X 308     164.426 141.372 218.267  0.00  0.00            
ATOM   4949  H   TYR X 308     165.321 140.961 218.046  0.00  0.00            
ATOM   4950  CA  TYR X 308     163.151 140.720 218.133  0.00  0.00            
ATOM   4951  HA  TYR X 308     162.459 141.409 217.650  0.00  0.00            
ATOM   4952  CB  TYR X 308     163.335 139.425 217.175  0.00  0.00            
ATOM   4953  HB2 TYR X 308     164.342 139.409 216.758  0.00  0.00            
ATOM   4954  HB3 TYR X 308     163.317 138.520 217.782  0.00  0.00            
ATOM   4955  CG  TYR X 308     162.381 139.418 215.975  0.00  0.00            
ATOM   4956  CD1 TYR X 308     160.975 139.689 216.164  0.00  0.00            
ATOM   4957  HD1 TYR X 308     160.571 139.838 217.154  0.00  0.00            
ATOM   4958  CE1 TYR X 308     160.094 139.694 215.044  0.00  0.00            
ATOM   4959  HE1 TYR X 308     159.048 139.862 215.250  0.00  0.00            
ATOM   4960  CZ  TYR X 308     160.487 139.304 213.792  0.00  0.00            
ATOM   4961  OH  TYR X 308     159.671 139.039 212.717  0.00  0.00            
ATOM   4962  HH  TYR X 308     158.886 139.591 212.748  0.00  0.00            
ATOM   4963  CE2 TYR X 308     161.861 138.997 213.565  0.00  0.00            
ATOM   4964  HE2 TYR X 308     162.176 138.733 212.566  0.00  0.00            
ATOM   4965  CD2 TYR X 308     162.791 139.203 214.590  0.00  0.00            
ATOM   4966  HD2 TYR X 308     163.838 138.966 214.473  0.00  0.00            
ATOM   4967  C   TYR X 308     162.439 140.355 219.471  0.00  0.00            
ATOM   4968  O   TYR X 308     161.236 140.533 219.665  0.00  0.00            
ATOM   4969  N   ALA X 309     163.136 139.689 220.397  0.00  0.00            
ATOM   4970  H   ALA X 309     164.036 139.295 220.163  0.00  0.00            
ATOM   4971  CA  ALA X 309     162.579 139.440 221.733  0.00  0.00            
ATOM   4972  HA  ALA X 309     161.808 138.668 221.737  0.00  0.00            
ATOM   4973  CB  ALA X 309     163.777 138.926 222.598  0.00  0.00            
ATOM   4974  HB1 ALA X 309     164.603 139.636 222.547  0.00  0.00            
ATOM   4975  HB2 ALA X 309     164.177 138.000 222.187  0.00  0.00            
ATOM   4976  HB3 ALA X 309     163.444 138.716 223.615  0.00  0.00            
ATOM   4977  C   ALA X 309     162.005 140.721 222.382  0.00  0.00            
ATOM   4978  O   ALA X 309     160.925 140.736 222.976  0.00  0.00            
ATOM   4979  N   LEU X 310     162.642 141.903 222.205  0.00  0.00            
ATOM   4980  H   LEU X 310     163.489 141.865 221.656  0.00  0.00            
ATOM   4981  CA  LEU X 310     162.156 143.202 222.706  0.00  0.00            
ATOM   4982  HA  LEU X 310     161.778 143.044 223.716  0.00  0.00            
ATOM   4983  CB  LEU X 310     163.366 144.063 222.954  0.00  0.00            
ATOM   4984  HB2 LEU X 310     164.149 143.539 223.503  0.00  0.00            
ATOM   4985  HB3 LEU X 310     163.750 144.311 221.964  0.00  0.00            
ATOM   4986  CG  LEU X 310     163.066 145.395 223.710  0.00  0.00            
ATOM   4987  HG  LEU X 310     162.054 145.703 223.448  0.00  0.00            
ATOM   4988  CD1 LEU X 310     163.146 145.168 225.210  0.00  0.00            
ATOM   4989 HD11 LEU X 310     162.406 144.399 225.434  0.00  0.00            
ATOM   4990 HD12 LEU X 310     163.030 146.116 225.736  0.00  0.00            
ATOM   4991 HD13 LEU X 310     164.082 144.739 225.569  0.00  0.00            
ATOM   4992  CD2 LEU X 310     164.256 146.352 223.290  0.00  0.00            
ATOM   4993 HD21 LEU X 310     165.214 145.836 223.219  0.00  0.00            
ATOM   4994 HD22 LEU X 310     163.946 146.883 222.390  0.00  0.00            
ATOM   4995 HD23 LEU X 310     164.292 147.127 224.056  0.00  0.00            
ATOM   4996  C   LEU X 310     160.994 143.794 221.875  0.00  0.00            
ATOM   4997  O   LEU X 310     160.185 144.626 222.273  0.00  0.00            
ATOM   4998  N   LEU X 311     160.944 143.360 220.643  0.00  0.00            
ATOM   4999  H   LEU X 311     161.599 142.673 220.299  0.00  0.00            
ATOM   5000  CA  LEU X 311     159.855 143.713 219.699  0.00  0.00            
ATOM   5001  HA  LEU X 311     159.637 144.763 219.896  0.00  0.00            
ATOM   5002  CB  LEU X 311     160.386 143.647 218.236  0.00  0.00            
ATOM   5003  HB2 LEU X 311     161.281 144.264 218.154  0.00  0.00            
ATOM   5004  HB3 LEU X 311     160.685 142.627 217.993  0.00  0.00            
ATOM   5005  CG  LEU X 311     159.353 144.131 217.216  0.00  0.00            
ATOM   5006  HG  LEU X 311     158.529 143.421 217.285  0.00  0.00            
ATOM   5007  CD1 LEU X 311     158.771 145.553 217.526  0.00  0.00            
ATOM   5008 HD11 LEU X 311     158.009 145.480 218.302  0.00  0.00            
ATOM   5009 HD12 LEU X 311     158.306 145.839 216.583  0.00  0.00            
ATOM   5010 HD13 LEU X 311     159.503 146.336 217.727  0.00  0.00            
ATOM   5011  CD2 LEU X 311     159.983 144.255 215.825  0.00  0.00            
ATOM   5012 HD21 LEU X 311     160.857 144.890 215.970  0.00  0.00            
ATOM   5013 HD22 LEU X 311     160.428 143.304 215.535  0.00  0.00            
ATOM   5014 HD23 LEU X 311     159.222 144.641 215.147  0.00  0.00            
ATOM   5015  C   LEU X 311     158.617 142.916 220.105  0.00  0.00            
ATOM   5016  O   LEU X 311     157.536 143.510 220.191  0.00  0.00            
ATOM   5017  N   LEU X 312     158.779 141.647 220.503  0.00  0.00            
ATOM   5018  H   LEU X 312     159.654 141.165 220.351  0.00  0.00            
ATOM   5019  CA  LEU X 312     157.667 140.856 220.910  0.00  0.00            
ATOM   5020  HA  LEU X 312     156.903 140.943 220.137  0.00  0.00            
ATOM   5021  CB  LEU X 312     158.136 139.390 220.850  0.00  0.00            
ATOM   5022  HB2 LEU X 312     159.067 139.242 221.397  0.00  0.00            
ATOM   5023  HB3 LEU X 312     157.443 138.754 221.402  0.00  0.00            
ATOM   5024  CG  LEU X 312     158.129 138.887 219.386  0.00  0.00            
ATOM   5025  HG  LEU X 312     158.496 139.693 218.750  0.00  0.00            
ATOM   5026  CD1 LEU X 312     158.965 137.579 219.219  0.00  0.00            
ATOM   5027 HD11 LEU X 312     158.593 136.882 219.970  0.00  0.00            
ATOM   5028 HD12 LEU X 312     160.004 137.826 219.437  0.00  0.00            
ATOM   5029 HD13 LEU X 312     158.958 137.264 218.175  0.00  0.00            
ATOM   5030  CD2 LEU X 312     156.759 138.681 218.732  0.00  0.00            
ATOM   5031 HD21 LEU X 312     156.431 139.694 218.497  0.00  0.00            
ATOM   5032 HD22 LEU X 312     156.951 138.062 217.856  0.00  0.00            
ATOM   5033 HD23 LEU X 312     156.003 138.142 219.304  0.00  0.00            
ATOM   5034  C   LEU X 312     157.058 141.425 222.233  0.00  0.00            
ATOM   5035  O   LEU X 312     155.862 141.399 222.325  0.00  0.00            
ATOM   5036  N   LEU X 313     157.869 141.949 223.170  0.00  0.00            
ATOM   5037  H   LEU X 313     158.871 141.930 223.044  0.00  0.00            
ATOM   5038  CA  LEU X 313     157.410 142.626 224.398  0.00  0.00            
ATOM   5039  HA  LEU X 313     156.612 141.966 224.740  0.00  0.00            
ATOM   5040  CB  LEU X 313     158.524 142.524 225.492  0.00  0.00            
ATOM   5041  HB2 LEU X 313     159.389 142.871 224.928  0.00  0.00            
ATOM   5042  HB3 LEU X 313     158.523 143.290 226.267  0.00  0.00            
ATOM   5043  CG  LEU X 313     158.714 141.182 226.249  0.00  0.00            
ATOM   5044  HG  LEU X 313     158.530 140.344 225.575  0.00  0.00            
ATOM   5045  CD1 LEU X 313     160.054 141.012 226.730  0.00  0.00            
ATOM   5046 HD11 LEU X 313     160.252 141.729 227.527  0.00  0.00            
ATOM   5047 HD12 LEU X 313     160.695 141.176 225.865  0.00  0.00            
ATOM   5048 HD13 LEU X 313     160.115 140.038 227.217  0.00  0.00            
ATOM   5049  CD2 LEU X 313     157.811 141.201 227.472  0.00  0.00            
ATOM   5050 HD21 LEU X 313     157.742 140.334 228.129  0.00  0.00            
ATOM   5051 HD22 LEU X 313     157.999 142.052 228.126  0.00  0.00            
ATOM   5052 HD23 LEU X 313     156.780 141.244 227.121  0.00  0.00            
ATOM   5053  C   LEU X 313     156.778 144.002 224.220  0.00  0.00            
ATOM   5054  O   LEU X 313     155.743 144.315 224.804  0.00  0.00            
ATOM   5055  N   LEU X 314     157.335 144.818 223.253  0.00  0.00            
ATOM   5056  H   LEU X 314     158.214 144.669 222.779  0.00  0.00            
ATOM   5057  CA  LEU X 314     156.622 145.923 222.719  0.00  0.00            
ATOM   5058  HA  LEU X 314     156.378 146.569 223.562  0.00  0.00            
ATOM   5059  CB  LEU X 314     157.596 146.534 221.673  0.00  0.00            
ATOM   5060  HB2 LEU X 314     158.630 146.488 222.015  0.00  0.00            
ATOM   5061  HB3 LEU X 314     157.425 146.070 220.701  0.00  0.00            
ATOM   5062  CG  LEU X 314     157.275 148.036 221.494  0.00  0.00
[truncated: 6,517,218 more chars]
